# Supplementary material for: Crystal structures of three cyclohexane-based γ-spirolactams: determination of configurations and conformations
Source: BMC Chem. 2019 May 17;13(1):69. doi: 10.1186/s13065-019-0586-7 (PMC6661822; doi:10.1186/s13065-019-0586-7)
Supplement: Supplementary file 1 — Additional file 1. Crystallographic information file of 1a. [file 13065_2019_586_MOESM1_ESM.cif]

data_1a

# start Validation Reply Form
_vrf_CRYSS02_ALERT_3_B
;
PROBLEM: The value of _exptl_crystal_size_max is > 1.0
RESPONSE: It was not possible the crystal to cut to pieces without splintering.
;
# end Validation Reply Form


_publ_contact_author_name         'U. Schilde'
_publ_contact_author_address
;
 University of Potsdam
 Institute of Chemistry
 Karl-Liebknecht-Strasse 24-25
 D-14476 Potsdam
 Germany
;

_publ_contact_author_email        'us@chem.uni-potsdam.de'
_publ_contact_author_phone        '+49 331 977-5188'
_publ_contact_author_fax          '+49 331 977-5239'

loop_
 _publ_author_name
 _publ_author_address
     'Krueger, T.'
;     University of Potsdam
      Institute of Chemistry
      Karl-Liebknecht-Strasse 24-25
      D-14476 Potsdam
      Germany
;
     'Kelling, A.Schilde, U.'
;     University of Potsdam
      Institute of Chemistry
      Karl-Liebknecht-Strasse 24-25
      D-14476 Potsdam
      Germany
;
     'Linker, T.'
;     University of Potsdam
      Institute of Chemistry
      Karl-Liebknecht-Strasse 24-25
      D-14476 Potsdam
      Germany
;
     'Schilde, U.'
;     University of Potsdam
      Institute of Chemistry
      Karl-Liebknecht-Strasse 24-25
      D-14476 Potsdam
      Germany
;

_publ_requested_journal
;
 Chem. Centr. J.
;
_publ_section_title
;
 Crystal structures of three cyclohexane-based \g-spirolactams:
 determination of configurations and conformations
; 
_audit_creation_method            'SHELXL-2014/7'

_chemical_name_systematic
;
 2-azaspiro[4.5]deca-1-one
;
_chemical_melting_point           '380-381'
_chemical_formula_sum             'C9 H15 N O' 
_chemical_formula_weight          153.22

loop_
 _atom_type_symbol
 _atom_type_description
 _atom_type_scat_dispersion_real
 _atom_type_scat_dispersion_imag
 _atom_type_scat_source
 'C'  'C'   0.0033   0.0016
 'International Tables Vol C Tables 4.2.6.8 and 6.1.1.4'
 'H'  'H'   0.0000   0.0000
 'International Tables Vol C Tables 4.2.6.8 and 6.1.1.4'
 'N'  'N'   0.0061   0.0033
 'International Tables Vol C Tables 4.2.6.8 and 6.1.1.4'
 'O'  'O'   0.0106   0.0060
 'International Tables Vol C Tables 4.2.6.8 and 6.1.1.4'
 
_space_group_crystal_system       monoclinic
_space_group_IT_number            15
_space_group_name_H-M_alt         'C 2/c'
_space_group_name_Hall            '-C 2yc'
 

loop_
 _space_group_symop_operation_xyz
 'x, y, z'
 '-x, y, -z+1/2'
 'x+1/2, y+1/2, z'
 '-x+1/2, y+1/2, -z+1/2'
 '-x, -y, -z'
 'x, -y, z-1/2'
 '-x+1/2, -y+1/2, -z'
 'x+1/2, -y+1/2, z-1/2'
 
_cell_length_a                    20.4582(6)
_cell_length_b                    11.8454(4)
_cell_length_c                    28.4142(10)
_cell_angle_alpha                 90
_cell_angle_beta                  98.209(3)
_cell_angle_gamma                 90
_cell_volume                      6815.2(4)
_cell_formula_units_Z             32
_cell_measurement_temperature     210(2)
_cell_measurement_reflns_used     49911
_cell_measurement_theta_min       2.84
_cell_measurement_theta_max       31.62
 
_exptl_crystal_description        block
_exptl_crystal_colour             colorless
_exptl_crystal_density_meas       ?
_exptl_crystal_density_method     'not measured'
_exptl_crystal_density_diffrn     1.195          
_exptl_crystal_F_000              2688
_exptl_crystal_size_max           1.100
_exptl_crystal_size_mid           0.750
_exptl_crystal_size_min           0.250
_exptl_absorpt_coefficient_mu     0.077
_exptl_absorpt_correction_type    integration
_exptl_absorpt_correction_T_min   0.9575
_exptl_absorpt_correction_T_max   0.9578
_exptl_absorpt_process_details    'X-RED (Stoe, 2015)'
_exptl_special_details
;
 The crystal was embedded in perfluoropolyalkylether oil. 
;
_diffrn_ambient_temperature       210(2)
_diffrn_measurement_device        '4-circle goniometer'
_diffrn_measurement_device_type   'STOE StadiVari'
_diffrn_radiation_source          'Genix Microfocus'
_diffrn_source_voltage            50
_diffrn_source_current            1.000
_diffrn_radiation_type            'Mo K\a'
_diffrn_radiation_wavelength      0.71073
_diffrn_radiation_monochromator   'graded multilayer mirror'
_diffrn_radiation_collimation     '0.3 mm diameter'
_diffrn_detector                  'Pilatus 200K'
_diffrn_measurement_method        'rotation method'
_diffrn_measurement_details
; 
 4110 frames, exposure time = 5 s per frame,
 detector distance = 60 mm, \D\w = 0.5 \%
;
_diffrn_reflns_number             92264
_diffrn_reflns_av_unetI/netI      0.0281
_diffrn_reflns_av_R_equivalents   0.0616
_diffrn_reflns_limit_h_min        -24
_diffrn_reflns_limit_h_max        24
_diffrn_reflns_limit_k_min        -14
_diffrn_reflns_limit_k_max        14
_diffrn_reflns_limit_l_min        -33
_diffrn_reflns_limit_l_max        33
_diffrn_reflns_theta_min          2.305
_diffrn_reflns_theta_max          24.997
_diffrn_reflns_theta_full         24.997
_diffrn_measured_fraction_theta_max   0.999
_diffrn_measured_fraction_theta_full  0.999
_diffrn_reflns_Laue_measured_fraction_max    0.999
_diffrn_reflns_Laue_measured_fraction_full   0.999
_diffrn_reflns_point_group_measured_fraction_max   0.999
_diffrn_reflns_point_group_measured_fraction_full  0.999
_reflns_number_total              5983
_reflns_number_gt                 3340
_reflns_threshold_expression      'I > 2\s(I)'

_computing_data_collection        'X-AREA (Stoe, 2015)'
_computing_cell_refinement        'X-AREA (Stoe, 2015)'
_computing_data_reduction         'X-RED (Stoe, 2015)'
_computing_structure_solution     'SHELXS-2013/1 (Sheldrick, 2013)'
_computing_structure_refinement   'SHELXL-2014/7 (Sheldrick, 2014)'
_computing_publication_material
; 
 SHELXL-2014/7 (Sheldrick, 2014)
 Diamond (Blankenburg, 2017)
; 
_refine_ls_structure_factor_coef  Fsqd
_refine_ls_matrix_type            full
_refine_ls_weighting_scheme       calc
_refine_ls_weighting_details
'w=1/[\s^2^(Fo^2^)+(0.0689P)^2^] where P=(Fo^2^+2Fc^2^)/3'
_atom_sites_solution_primary      direct
_atom_sites_solution_secondary    difmap
_atom_sites_solution_hydrogens    difmap
_refine_ls_hydrogen_treatment     mixed
_refine_ls_extinction_method      'SHELXL-2014/7 (Sheldrick 2014'
_refine_ls_extinction_coef        0.00029(8)
_refine_ls_extinction_expression
 'Fc^*^=kFc[1+0.001xFc^2^\l^3^/sin(2\q)]^-1/4^'
_refine_ls_number_reflns          5983
_refine_ls_number_parameters      414
_refine_ls_number_restraints      0
_refine_ls_R_factor_all           0.0697
_refine_ls_R_factor_gt            0.0373
_refine_ls_wR_factor_ref          0.1079
_refine_ls_wR_factor_gt           0.0969
_refine_ls_goodness_of_fit_ref    0.892
_refine_ls_restrained_S_all       0.892
_refine_ls_shift/su_max           0.000
_refine_ls_shift/su_mean          0.000
 
loop_
 _atom_site_label
 _atom_site_type_symbol
 _atom_site_fract_x
 _atom_site_fract_y
 _atom_site_fract_z
 _atom_site_U_iso_or_equiv
 _atom_site_adp_type
 _atom_site_occupancy
 _atom_site_site_symmetry_order  
 _atom_site_calc_flag
 _atom_site_refinement_flags_posn
 _atom_site_refinement_flags_adp
 _atom_site_refinement_flags_occupancy
 _atom_site_disorder_assembly
 _atom_site_disorder_group
C1A C -0.08399(8) 0.76000(17) -0.06210(6) 0.0280(4) Uani 1 1 d . . . . .
C2A C -0.19111(8) 0.77050(17) -0.04262(6) 0.0374(4) Uani 1 1 d . . . . .
H21A H -0.2084 0.8107 -0.0169 0.045 Uiso 1 1 calc R U . . .
H22A H -0.2185 0.7039 -0.0515 0.045 Uiso 1 1 calc R U . . .
C3A C -0.18815(7) 0.84751(15) -0.08538(6) 0.0311(4) Uani 1 1 d . . . . .
H31A H -0.1841 0.9268 -0.0755 0.037 Uiso 1 1 calc R U . . .
H32A H -0.2279 0.8388 -0.1088 0.037 Uiso 1 1 calc R U . . .
C4A C -0.12658(7) 0.80882(17) -0.10599(6) 0.0229(4) Uani 1 1 d . . . . .
C5A C -0.09112(7) 0.90319(15) -0.12868(6) 0.0299(4) Uani 1 1 d . . . . .
H51A H -0.0476 0.8764 -0.1343 0.036 Uiso 1 1 calc R U . . .
H52A H -0.0845 0.9673 -0.1067 0.036 Uiso 1 1 calc R U . . .
C6A C -0.13001(9) 0.94244(17) -0.17566(6) 0.0400(4) Uani 1 1 d . . . . .
H61A H -0.1719 0.9757 -0.1697 0.048 Uiso 1 1 calc R U . . .
H62A H -0.1048 1.0008 -0.1897 0.048 Uiso 1 1 calc R U . . .
C7A C -0.14379(11) 0.8448(2) -0.21040(7) 0.0492(6) Uani 1 1 d . . . . .
H71A H -0.1703 0.8717 -0.2397 0.059 Uiso 1 1 calc R U . . .
H72A H -0.1020 0.8158 -0.2186 0.059 Uiso 1 1 calc R U . . .
C8A C -0.18032(9) 0.75059(18) -0.18910(6) 0.0433(5) Uani 1 1 d . . . . .
H81A H -0.1863 0.6870 -0.2114 0.052 Uiso 1 1 calc R U . . .
H82A H -0.2242 0.7774 -0.1842 0.052 Uiso 1 1 calc R U . . .
C9A C -0.14263(8) 0.71076(15) -0.14178(6) 0.0309(4) Uani 1 1 d . . . . .
H91A H -0.1013 0.6748 -0.1475 0.037 Uiso 1 1 calc R U . . .
H92A H -0.1691 0.6540 -0.1279 0.037 Uiso 1 1 calc R U . . .
N1A N -0.12221(7) 0.73948(14) -0.02892(5) 0.0357(4) Uani 1 1 d . . . . .
H1A H -0.1093(10) 0.701(2) -0.0029(9) 0.058(6) Uiso 1 1 d . . . . .
O1A O -0.02404(5) 0.74198(13) -0.05865(4) 0.0433(3) Uani 1 1 d . . . . .
C1B C 0.10643(8) 0.76369(17) 0.06214(6) 0.0279(4) Uani 1 1 d . . . . .
C2B C 0.05193(8) 0.59287(17) 0.04224(6) 0.0373(4) Uani 1 1 d . . . . .
H21B H 0.0555 0.5401 0.0162 0.045 Uiso 1 1 calc R U . . .
H22B H 0.0075 0.5875 0.0512 0.045 Uiso 1 1 calc R U . . .
C3B C 0.10497(7) 0.56965(15) 0.08476(6) 0.0298(4) Uani 1 1 d . . . . .
H31B H 0.1434 0.5325 0.0746 0.036 Uiso 1 1 calc R U . . .
H32B H 0.0876 0.5216 0.1082 0.036 Uiso 1 1 calc R U . . .
C4B C 0.12343(7) 0.68673(17) 0.10561(6) 0.0223(4) Uani 1 1 d . . . . .
C5B C 0.19593(7) 0.69845(16) 0.12710(5) 0.0296(4) Uani 1 1 d . . . . .
H51B H 0.2239 0.6710 0.1043 0.036 Uiso 1 1 calc R U . . .
H52B H 0.2062 0.7784 0.1332 0.036 Uiso 1 1 calc R U . . .
C6B C 0.21157(8) 0.63229(18) 0.17338(6) 0.0375(4) Uani 1 1 d . . . . .
H61B H 0.2050 0.5516 0.1668 0.045 Uiso 1 1 calc R U . . .
H62B H 0.2580 0.6438 0.1866 0.045 Uiso 1 1 calc R U . . .
C7B C 0.16789(9) 0.6692(2) 0.20973(6) 0.0432(5) Uani 1 1 d . . . . .
H71B H 0.1777 0.6228 0.2384 0.052 Uiso 1 1 calc R U . . .
H72B H 0.1774 0.7480 0.2186 0.052 Uiso 1 1 calc R U . . .
C8B C 0.09562(8) 0.65711(17) 0.18957(6) 0.0381(4) Uani 1 1 d . . . . .
H81B H 0.0684 0.6857 0.2127 0.046 Uiso 1 1 calc R U . . .
H82B H 0.0852 0.5770 0.1841 0.046 Uiso 1 1 calc R U . . .
C9B C 0.07889(7) 0.72189(16) 0.14285(5) 0.0305(4) Uani 1 1 d . . . . .
H91B H 0.0841 0.8030 0.1491 0.037 Uiso 1 1 calc R U . . .
H92B H 0.0326 0.7081 0.1298 0.037 Uiso 1 1 calc R U . . .
N1B N 0.06663(7) 0.70738(14) 0.02912(5) 0.0353(4) Uani 1 1 d . . . . .
H1B H 0.0463(10) 0.739(2) 0.0043(8) 0.055(6) Uiso 1 1 d . . . . .
O1B O 0.12633(6) 0.86126(11) 0.05902(4) 0.0422(3) Uani 1 1 d . . . . .
C1C C 0.33457(8) 0.48728(16) 0.06257(6) 0.0282(4) Uani 1 1 d . . . . .
C2C C 0.44097(8) 0.47728(17) 0.04151(6) 0.0362(4) Uani 1 1 d . . . . .
H21C H 0.4686 0.5438 0.0502 0.043 Uiso 1 1 calc R U . . .
H22C H 0.4575 0.4375 0.0154 0.043 Uiso 1 1 calc R U . . .
C3C C 0.43908(7) 0.39962(15) 0.08423(6) 0.0289(4) Uani 1 1 d . . . . .
H31C H 0.4793 0.4079 0.1072 0.035 Uiso 1 1 calc R U . . .
H32C H 0.4347 0.3205 0.0742 0.035 Uiso 1 1 calc R U . . .
C4C C 0.37810(7) 0.43828(17) 0.10589(6) 0.0224(4) Uani 1 1 d . . . . .
C5C C 0.39494(8) 0.53535(15) 0.14181(6) 0.0297(4) Uani 1 1 d . . . . .
H51C H 0.4206 0.5927 0.1276 0.036 Uiso 1 1 calc R U . . .
H52C H 0.3539 0.5707 0.1484 0.036 Uiso 1 1 calc R U . . .
C6C C 0.43429(9) 0.49503(17) 0.18862(6) 0.0385(4) Uani 1 1 d . . . . .
H61C H 0.4780 0.4692 0.1829 0.046 Uiso 1 1 calc R U . . .
H62C H 0.4406 0.5582 0.2111 0.046 Uiso 1 1 calc R U . . .
C7C C 0.39906(10) 0.3993(2) 0.21034(7) 0.0429(5) Uani 1 1 d . . . . .
H71C H 0.3578 0.4276 0.2197 0.051 Uiso 1 1 calc R U . . .
H72C H 0.4269 0.3717 0.2389 0.051 Uiso 1 1 calc R U . . .
C8C C 0.38386(9) 0.30247(16) 0.17509(6) 0.0369(4) Uani 1 1 d . . . . .
H81C H 0.4253 0.2693 0.1682 0.044 Uiso 1 1 calc R U . . .
H82C H 0.3592 0.2437 0.1893 0.044 Uiso 1 1 calc R U . . .
C9C C 0.34354(7) 0.34307(15) 0.12898(6) 0.0293(4) Uani 1 1 d . . . . .
H91C H 0.3004 0.3697 0.1356 0.035 Uiso 1 1 calc R U . . .
H92C H 0.3360 0.2796 0.1067 0.035 Uiso 1 1 calc R U . . .
N1C N 0.37210(7) 0.50836(14) 0.02884(5) 0.0353(4) Uani 1 1 d . . . . .
H1C H 0.3588(9) 0.5459(19) 0.0034(8) 0.047(6) Uiso 1 1 d . . . . .
O1C O 0.27471(5) 0.50565(12) 0.05981(4) 0.0420(3) Uani 1 1 d . . . . .
C1D C 0.35615(8) 1.01215(17) 0.06119(6) 0.0278(4) Uani 1 1 d . . . . .
C2D C 0.30290(8) 0.84008(17) 0.04106(6) 0.0368(4) Uani 1 1 d . . . . .
H21D H 0.3073 0.7868 0.0153 0.044 Uiso 1 1 calc R U . . .
H22D H 0.2583 0.8343 0.0496 0.044 Uiso 1 1 calc R U . . .
C3D C 0.35533(7) 0.81868(15) 0.08417(6) 0.0296(4) Uani 1 1 d . . . . .
H31D H 0.3945 0.7827 0.0745 0.036 Uiso 1 1 calc R U . . .
H32D H 0.3379 0.7703 0.1074 0.036 Uiso 1 1 calc R U . . .
C4D C 0.37210(7) 0.93636(17) 0.10489(6) 0.0226(4) Uani 1 1 d . . . . .
C5D C 0.44369(7) 0.94947(16) 0.12799(6) 0.0321(4) Uani 1 1 d . . . . .
H51D H 0.4534 1.0297 0.1339 0.039 Uiso 1 1 calc R U . . .
H52D H 0.4730 0.9215 0.1062 0.039 Uiso 1 1 calc R U . . .
C6D C 0.45733(8) 0.88471(19) 0.17495(6) 0.0434(5) Uani 1 1 d . . . . .
H61D H 0.4515 0.8037 0.1687 0.052 Uiso 1 1 calc R U . . .
H62D H 0.5032 0.8973 0.1893 0.052 Uiso 1 1 calc R U . . .
C7D C 0.41114(10) 0.9223(2) 0.20954(7) 0.0491(6) Uani 1 1 d . . . . .
H71D H 0.4197 0.8773 0.2387 0.059 Uiso 1 1 calc R U . . .
H72D H 0.4197 1.0017 0.2180 0.059 Uiso 1 1 calc R U . . .
C8D C 0.33956(8) 0.90832(19) 0.18760(6) 0.0411(5) Uani 1 1 d . . . . .
H81D H 0.3108 0.9372 0.2096 0.049 Uiso 1 1 calc R U . . .
H82D H 0.3298 0.8279 0.1824 0.049 Uiso 1 1 calc R U . . .
C9D C 0.32505(7) 0.97138(15) 0.14036(5) 0.0300(4) Uani 1 1 d . . . . .
H91D H 0.3293 1.0527 0.1463 0.036 Uiso 1 1 calc R U . . .
H92D H 0.2794 0.9563 0.1261 0.036 Uiso 1 1 calc R U . . .
N1D N 0.31737(7) 0.95464(14) 0.02766(5) 0.0349(4) Uani 1 1 d . . . . .
H1D H 0.2957(9) 0.9866(19) 0.0015(8) 0.049(6) Uiso 1 1 d . . . . .
O1D O 0.37557(6) 1.11018(11) 0.05806(4) 0.0426(3) Uani 1 1 d . . . . .
 
loop_
 _atom_site_aniso_label
 _atom_site_aniso_U_11
 _atom_site_aniso_U_22
 _atom_site_aniso_U_33
 _atom_site_aniso_U_23
 _atom_site_aniso_U_13
 _atom_site_aniso_U_12
C1A 0.0304(9) 0.0289(10) 0.0227(8) 0.0004(7) -0.0031(6) 0.0020(8)
C2A 0.0366(9) 0.0425(11) 0.0349(9) 0.0013(8) 0.0116(7) -0.0077(8)
C3A 0.0271(8) 0.0311(10) 0.0354(9) 0.0007(7) 0.0054(6) 0.0008(7)
C4A 0.0208(8) 0.0249(12) 0.0223(9) 0.0024(8) 0.0001(6) -0.0003(7)
C5A 0.0281(8) 0.0340(10) 0.0269(8) 0.0040(7) 0.0015(6) -0.0069(7)
C6A 0.0448(10) 0.0396(11) 0.0341(9) 0.0156(8) 0.0003(7) -0.0065(8)
C7A 0.0617(12) 0.0613(16) 0.0217(9) 0.0082(9) -0.0035(8) -0.0088(12)
C8A 0.0515(11) 0.0470(13) 0.0272(9) -0.0025(8) -0.0084(7) -0.0094(9)
C9A 0.0356(8) 0.0276(9) 0.0284(8) -0.0004(7) 0.0006(6) -0.0014(7)
N1A 0.0423(8) 0.0395(9) 0.0244(8) 0.0079(7) 0.0021(6) -0.0029(7)
O1A 0.0313(6) 0.0616(10) 0.0340(7) 0.0054(6) -0.0059(5) 0.0117(6)
C1B 0.0306(9) 0.0309(11) 0.0229(8) 0.0042(7) 0.0061(7) 0.0035(8)
C2B 0.0326(8) 0.0447(12) 0.0327(9) -0.0043(8) -0.0021(7) -0.0086(8)
C3B 0.0296(8) 0.0275(9) 0.0314(9) -0.0003(7) 0.0019(6) -0.0022(7)
C4B 0.0220(8) 0.0236(12) 0.0211(8) 0.0020(8) 0.0025(6) -0.0011(7)
C5B 0.0250(8) 0.0355(10) 0.0274(8) -0.0009(7) 0.0007(6) -0.0043(7)
C6B 0.0297(8) 0.0474(12) 0.0322(9) 0.0034(8) -0.0068(7) 0.0022(8)
C7B 0.0521(11) 0.0539(15) 0.0212(9) 0.0032(9) -0.0029(8) 0.0037(10)
C8B 0.0450(10) 0.0456(12) 0.0259(8) 0.0064(8) 0.0124(7) 0.0041(9)
C9B 0.0290(8) 0.0328(10) 0.0304(8) 0.0024(7) 0.0063(6) 0.0044(7)
N1B 0.0340(7) 0.0457(10) 0.0233(7) 0.0054(7) -0.0055(6) 0.0000(7)
O1B 0.0610(8) 0.0308(7) 0.0345(7) 0.0107(5) 0.0059(6) -0.0035(6)
C1C 0.0305(9) 0.0283(10) 0.0245(8) -0.0008(7) -0.0010(7) 0.0016(8)
C2C 0.0353(9) 0.0431(11) 0.0318(9) 0.0030(8) 0.0100(7) -0.0072(8)
C3C 0.0258(8) 0.0313(10) 0.0302(8) 0.0012(7) 0.0063(6) 0.0014(7)
C4C 0.0216(8) 0.0241(12) 0.0210(8) 0.0006(8) 0.0008(6) 0.0001(7)
C5C 0.0324(8) 0.0263(9) 0.0296(8) -0.0019(7) 0.0015(6) -0.0006(7)
C6C 0.0464(10) 0.0396(11) 0.0263(9) -0.0026(8) -0.0058(7) -0.0038(9)
C7C 0.0581(11) 0.0474(14) 0.0223(9) 0.0034(9) 0.0026(8) 0.0003(10)
C8C 0.0468(10) 0.0341(10) 0.0303(9) 0.0092(8) 0.0069(7) -0.0021(8)
C9C 0.0303(8) 0.0315(10) 0.0271(8) 0.0006(7) 0.0067(6) -0.0049(7)
N1C 0.0414(8) 0.0398(9) 0.0238(8) 0.0100(7) 0.0014(6) -0.0013(7)
O1C 0.0299(6) 0.0575(9) 0.0357(7) 0.0015(6) -0.0046(5) 0.0105(6)
C1D 0.0309(9) 0.0300(11) 0.0232(8) 0.0039(7) 0.0059(7) 0.0032(8)
C2D 0.0332(8) 0.0443(12) 0.0312(9) -0.0061(8) -0.0012(7) -0.0086(8)
C3D 0.0297(8) 0.0263(9) 0.0321(8) -0.0011(7) 0.0021(6) -0.0022(7)
C4D 0.0226(8) 0.0236(12) 0.0205(8) 0.0020(8) -0.0002(6) 0.0002(8)
C5D 0.0261(8) 0.0373(10) 0.0315(9) 0.0002(8) -0.0013(6) -0.0059(7)
C6D 0.0336(9) 0.0516(13) 0.0393(10) 0.0077(9) -0.0141(7) 0.0001(9)
C7D 0.0596(12) 0.0606(16) 0.0234(9) 0.0073(10) -0.0065(8) -0.0056(11)
C8D 0.0454(10) 0.0526(13) 0.0260(9) 0.0059(8) 0.0079(7) -0.0018(9)
C9D 0.0311(8) 0.0322(10) 0.0269(8) 0.0022(7) 0.0042(6) 0.0033(7)
N1D 0.0345(7) 0.0458(10) 0.0220(7) 0.0057(7) -0.0044(6) 0.0007(7)
O1D 0.0636(8) 0.0304(8) 0.0338(7) 0.0108(5) 0.0073(6) -0.0043(6)
 
_geom_special_details
;
 All esds (except the esd in the dihedral angle between two l.s. planes)
 are estimated using the full covariance matrix.  The cell esds are taken
 into account individually in the estimation of esds in distances, angles
 and torsion angles; correlations between esds in cell parameters are only
 used when they are defined by crystal symmetry.  An approximate (isotropic)
 treatment of cell esds is used for estimating esds involving l.s. planes.
;
 
loop_
 _geom_bond_atom_site_label_1
 _geom_bond_atom_site_label_2
 _geom_bond_distance
 _geom_bond_site_symmetry_2
 _geom_bond_publ_flag
C1A O1A 1.2349(19) . ?
C1A N1A 1.331(2) . ?
C1A C4A 1.529(2) . ?
C2A N1A 1.455(2) . ?
C2A C3A 1.527(2) . ?
C2A H21A 0.9800 . ?
C2A H22A 0.9800 . ?
C3A C4A 1.533(2) . ?
C3A H31A 0.9800 . ?
C3A H32A 0.9800 . ?
C4A C5A 1.525(2) . ?
C4A C9A 1.548(2) . ?
C5A C6A 1.526(2) . ?
C5A H51A 0.9800 . ?
C5A H52A 0.9800 . ?
C6A C7A 1.520(3) . ?
C6A H61A 0.9800 . ?
C6A H62A 0.9800 . ?
C7A C8A 1.517(3) . ?
C7A H71A 0.9800 . ?
C7A H72A 0.9800 . ?
C8A C9A 1.526(2) . ?
C8A H81A 0.9800 . ?
C8A H82A 0.9800 . ?
C9A H91A 0.9800 . ?
C9A H92A 0.9800 . ?
N1A H1A 0.88(2) . ?
C1B O1B 1.233(2) . ?
C1B N1B 1.330(2) . ?
C1B C4B 1.535(2) . ?
C2B N1B 1.450(2) . ?
C2B C3B 1.529(2) . ?
C2B H21B 0.9800 . ?
C2B H22B 0.9800 . ?
C3B C4B 1.534(2) . ?
C3B H31B 0.9800 . ?
C3B H32B 0.9800 . ?
C4B C5B 1.527(2) . ?
C4B C9B 1.549(2) . ?
C5B C6B 1.525(2) . ?
C5B H51B 0.9800 . ?
C5B H52B 0.9800 . ?
C6B C7B 1.523(3) . ?
C6B H61B 0.9800 . ?
C6B H62B 0.9800 . ?
C7B C8B 1.514(3) . ?
C7B H71B 0.9800 . ?
C7B H72B 0.9800 . ?
C8B C9B 1.529(2) . ?
C8B H81B 0.9800 . ?
C8B H82B 0.9800 . ?
C9B H91B 0.9800 . ?
C9B H92B 0.9800 . ?
N1B H1B 0.85(2) . ?
C1C O1C 1.2351(19) . ?
C1C N1C 1.334(2) . ?
C1C C4C 1.527(2) . ?
C2C N1C 1.451(2) . ?
C2C C3C 1.528(2) . ?
C2C H21C 0.9800 . ?
C2C H22C 0.9800 . ?
C3C C4C 1.538(2) . ?
C3C H31C 0.9800 . ?
C3C H32C 0.9800 . ?
C4C C9C 1.528(2) . ?
C4C C5C 1.543(2) . ?
C5C C6C 1.530(2) . ?
C5C H51C 0.9800 . ?
C5C H52C 0.9800 . ?
C6C C7C 1.521(3) . ?
C6C H61C 0.9800 . ?
C6C H62C 0.9800 . ?
C7C C8C 1.525(3) . ?
C7C H71C 0.9800 . ?
C7C H72C 0.9800 . ?
C8C C9C 1.523(2) . ?
C8C H81C 0.9800 . ?
C8C H82C 0.9800 . ?
C9C H91C 0.9800 . ?
C9C H92C 0.9800 . ?
N1C H1C 0.86(2) . ?
C1D O1D 1.235(2) . ?
C1D N1D 1.336(2) . ?
C1D C4D 1.529(2) . ?
C2D N1D 1.451(2) . ?
C2D C3D 1.530(2) . ?
C2D H21D 0.9800 . ?
C2D H22D 0.9800 . ?
C3D C4D 1.533(3) . ?
C3D H31D 0.9800 . ?
C3D H32D 0.9800 . ?
C4D C5D 1.525(2) . ?
C4D C9D 1.546(2) . ?
C5D C6D 1.530(2) . ?
C5D H51D 0.9800 . ?
C5D H52D 0.9800 . ?
C6D C7D 1.524(3) . ?
C6D H61D 0.9800 . ?
C6D H62D 0.9800 . ?
C7D C8D 1.516(3) . ?
C7D H71D 0.9800 . ?
C7D H72D 0.9800 . ?
C8D C9D 1.528(2) . ?
C8D H81D 0.9800 . ?
C8D H82D 0.9800 . ?
C9D H91D 0.9800 . ?
C9D H92D 0.9800 . ?
N1D H1D 0.89(2) . ?
 
loop_
 _geom_angle_atom_site_label_1
 _geom_angle_atom_site_label_2
 _geom_angle_atom_site_label_3
 _geom_angle
 _geom_angle_site_symmetry_1
 _geom_angle_site_symmetry_3
 _geom_angle_publ_flag
O1A C1A N1A 126.14(15) . . ?
O1A C1A C4A 125.02(15) . . ?
N1A C1A C4A 108.84(14) . . ?
N1A C2A C3A 102.53(13) . . ?
N1A C2A H21A 111.3 . . ?
C3A C2A H21A 111.3 . . ?
N1A C2A H22A 111.3 . . ?
C3A C2A H22A 111.3 . . ?
H21A C2A H22A 109.2 . . ?
C2A C3A C4A 104.67(14) . . ?
C2A C3A H31A 110.8 . . ?
C4A C3A H31A 110.8 . . ?
C2A C3A H32A 110.8 . . ?
C4A C3A H32A 110.8 . . ?
H31A C3A H32A 108.9 . . ?
C5A C4A C1A 111.84(13) . . ?
C5A C4A C3A 114.13(16) . . ?
C1A C4A C3A 101.84(13) . . ?
C5A C4A C9A 109.96(13) . . ?
C1A C4A C9A 107.14(15) . . ?
C3A C4A C9A 111.50(13) . . ?
C4A C5A C6A 111.91(13) . . ?
C4A C5A H51A 109.2 . . ?
C6A C5A H51A 109.2 . . ?
C4A C5A H52A 109.2 . . ?
C6A C5A H52A 109.2 . . ?
H51A C5A H52A 107.9 . . ?
C7A C6A C5A 111.19(17) . . ?
C7A C6A H61A 109.4 . . ?
C5A C6A H61A 109.4 . . ?
C7A C6A H62A 109.4 . . ?
C5A C6A H62A 109.4 . . ?
H61A C6A H62A 108.0 . . ?
C8A C7A C6A 110.92(16) . . ?
C8A C7A H71A 109.5 . . ?
C6A C7A H71A 109.5 . . ?
C8A C7A H72A 109.5 . . ?
C6A C7A H72A 109.5 . . ?
H71A C7A H72A 108.0 . . ?
C7A C8A C9A 111.30(15) . . ?
C7A C8A H81A 109.4 . . ?
C9A C8A H81A 109.4 . . ?
C7A C8A H82A 109.4 . . ?
C9A C8A H82A 109.4 . . ?
H81A C8A H82A 108.0 . . ?
C8A C9A C4A 112.33(15) . . ?
C8A C9A H91A 109.1 . . ?
C4A C9A H91A 109.1 . . ?
C8A C9A H92A 109.1 . . ?
C4A C9A H92A 109.1 . . ?
H91A C9A H92A 107.9 . . ?
C1A N1A C2A 114.15(14) . . ?
C1A N1A H1A 123.7(14) . . ?
C2A N1A H1A 121.5(14) . . ?
O1B C1B N1B 126.47(16) . . ?
O1B C1B C4B 125.15(15) . . ?
N1B C1B C4B 108.38(16) . . ?
N1B C2B C3B 102.79(13) . . ?
N1B C2B H21B 111.2 . . ?
C3B C2B H21B 111.2 . . ?
N1B C2B H22B 111.2 . . ?
C3B C2B H22B 111.2 . . ?
H21B C2B H22B 109.1 . . ?
C2B C3B C4B 104.50(14) . . ?
C2B C3B H31B 110.9 . . ?
C4B C3B H31B 110.9 . . ?
C2B C3B H32B 110.9 . . ?
C4B C3B H32B 110.9 . . ?
H31B C3B H32B 108.9 . . ?
C5B C4B C3B 114.08(15) . . ?
C5B C4B C1B 111.31(14) . . ?
C3B C4B C1B 102.19(13) . . ?
C5B C4B C9B 109.56(13) . . ?
C3B C4B C9B 111.75(14) . . ?
C1B C4B C9B 107.59(14) . . ?
C6B C5B C4B 111.73(14) . . ?
C6B C5B H51B 109.3 . . ?
C4B C5B H51B 109.3 . . ?
C6B C5B H52B 109.3 . . ?
C4B C5B H52B 109.3 . . ?
H51B C5B H52B 107.9 . . ?
C7B C6B C5B 111.48(15) . . ?
C7B C6B H61B 109.3 . . ?
C5B C6B H61B 109.3 . . ?
C7B C6B H62B 109.3 . . ?
C5B C6B H62B 109.3 . . ?
H61B C6B H62B 108.0 . . ?
C8B C7B C6B 110.62(15) . . ?
C8B C7B H71B 109.5 . . ?
C6B C7B H71B 109.5 . . ?
C8B C7B H72B 109.5 . . ?
C6B C7B H72B 109.5 . . ?
H71B C7B H72B 108.1 . . ?
C7B C8B C9B 111.50(15) . . ?
C7B C8B H81B 109.3 . . ?
C9B C8B H81B 109.3 . . ?
C7B C8B H82B 109.3 . . ?
C9B C8B H82B 109.3 . . ?
H81B C8B H82B 108.0 . . ?
C8B C9B C4B 112.18(14) . . ?
C8B C9B H91B 109.2 . . ?
C4B C9B H91B 109.2 . . ?
C8B C9B H92B 109.2 . . ?
C4B C9B H92B 109.2 . . ?
H91B C9B H92B 107.9 . . ?
C1B N1B C2B 114.61(15) . . ?
C1B N1B H1B 123.0(16) . . ?
C2B N1B H1B 121.7(15) . . ?
O1C C1C N1C 126.04(16) . . ?
O1C C1C C4C 125.23(15) . . ?
N1C C1C C4C 108.73(14) . . ?
N1C C2C C3C 102.48(12) . . ?
N1C C2C H21C 111.3 . . ?
C3C C2C H21C 111.3 . . ?
N1C C2C H22C 111.3 . . ?
C3C C2C H22C 111.3 . . ?
H21C C2C H22C 109.2 . . ?
C2C C3C C4C 104.64(14) . . ?
C2C C3C H31C 110.8 . . ?
C4C C3C H31C 110.8 . . ?
C2C C3C H32C 110.8 . . ?
C4C C3C H32C 110.8 . . ?
H31C C3C H32C 108.9 . . ?
C1C C4C C9C 111.98(13) . . ?
C1C C4C C3C 101.75(13) . . ?
C9C C4C C3C 113.81(16) . . ?
C1C C4C C5C 107.41(15) . . ?
C9C C4C C5C 109.84(13) . . ?
C3C C4C C5C 111.67(13) . . ?
C6C C5C C4C 112.48(15) . . ?
C6C C5C H51C 109.1 . . ?
C4C C5C H51C 109.1 . . ?
C6C C5C H52C 109.1 . . ?
C4C C5C H52C 109.1 . . ?
H51C C5C H52C 107.8 . . ?
C7C C6C C5C 111.39(14) . . ?
C7C C6C H61C 109.3 . . ?
C5C C6C H61C 109.3 . . ?
C7C C6C H62C 109.3 . . ?
C5C C6C H62C 109.3 . . ?
H61C C6C H62C 108.0 . . ?
C6C C7C C8C 110.99(15) . . ?
C6C C7C H71C 109.4 . . ?
C8C C7C H71C 109.4 . . ?
C6C C7C H72C 109.4 . . ?
C8C C7C H72C 109.4 . . ?
H71C C7C H72C 108.0 . . ?
C9C C8C C7C 111.22(16) . . ?
C9C C8C H81C 109.4 . . ?
C7C C8C H81C 109.4 . . ?
C9C C8C H82C 109.4 . . ?
C7C C8C H82C 109.4 . . ?
H81C C8C H82C 108.0 . . ?
C8C C9C C4C 112.05(13) . . ?
C8C C9C H91C 109.2 . . ?
C4C C9C H91C 109.2 . . ?
C8C C9C H92C 109.2 . . ?
C4C C9C H92C 109.2 . . ?
H91C C9C H92C 107.9 . . ?
C1C N1C C2C 114.34(14) . . ?
C1C N1C H1C 123.7(13) . . ?
C2C N1C H1C 121.3(13) . . ?
O1D C1D N1D 126.35(16) . . ?
O1D C1D C4D 125.24(16) . . ?
N1D C1D C4D 108.41(16) . . ?
N1D C2D C3D 102.66(13) . . ?
N1D C2D H21D 111.2 . . ?
C3D C2D H21D 111.2 . . ?
N1D C2D H22D 111.2 . . ?
C3D C2D H22D 111.2 . . ?
H21D C2D H22D 109.1 . . ?
C2D C3D C4D 104.46(14) . . ?
C2D C3D H31D 110.9 . . ?
C4D C3D H31D 110.9 . . ?
C2D C3D H32D 110.9 . . ?
C4D C3D H32D 110.9 . . ?
H31D C3D H32D 108.9 . . ?
C5D C4D C1D 111.73(14) . . ?
C5D C4D C3D 113.98(15) . . ?
C1D C4D C3D 102.22(13) . . ?
C5D C4D C9D 109.95(13) . . ?
C1D C4D C9D 106.93(14) . . ?
C3D C4D C9D 111.61(14) . . ?
C4D C5D C6D 111.64(14) . . ?
C4D C5D H51D 109.3 . . ?
C6D C5D H51D 109.3 . . ?
C4D C5D H52D 109.3 . . ?
C6D C5D H52D 109.3 . . ?
H51D C5D H52D 108.0 . . ?
C7D C6D C5D 111.31(16) . . ?
C7D C6D H61D 109.4 . . ?
C5D C6D H61D 109.4 . . ?
C7D C6D H62D 109.4 . . ?
C5D C6D H62D 109.4 . . ?
H61D C6D H62D 108.0 . . ?
C8D C7D C6D 110.74(16) . . ?
C8D C7D H71D 109.5 . . ?
C6D C7D H71D 109.5 . . ?
C8D C7D H72D 109.5 . . ?
C6D C7D H72D 109.5 . . ?
H71D C7D H72D 108.1 . . ?
C7D C8D C9D 111.28(15) . . ?
C7D C8D H81D 109.4 . . ?
C9D C8D H81D 109.4 . . ?
C7D C8D H82D 109.4 . . ?
C9D C8D H82D 109.4 . . ?
H81D C8D H82D 108.0 . . ?
C8D C9D C4D 112.36(14) . . ?
C8D C9D H91D 109.1 . . ?
C4D C9D H91D 109.1 . . ?
C8D C9D H92D 109.1 . . ?
C4D C9D H92D 109.1 . . ?
H91D C9D H92D 107.9 . . ?
C1D N1D C2D 114.34(14) . . ?
C1D N1D H1D 123.4(14) . . ?
C2D N1D H1D 121.3(14) . . ?
 
loop_
 _geom_torsion_atom_site_label_1
 _geom_torsion_atom_site_label_2
 _geom_torsion_atom_site_label_3
 _geom_torsion_atom_site_label_4
 _geom_torsion
 _geom_torsion_site_symmetry_1
 _geom_torsion_site_symmetry_2
 _geom_torsion_site_symmetry_3
 _geom_torsion_site_symmetry_4
 _geom_torsion_publ_flag
N1A C2A C3A C4A 26.43(18) . . . . ?
O1A C1A C4A C5A -40.2(3) . . . . ?
N1A C1A C4A C5A 140.38(16) . . . . ?
O1A C1A C4A C3A -162.52(19) . . . . ?
N1A C1A C4A C3A 18.1(2) . . . . ?
O1A C1A C4A C9A 80.3(2) . . . . ?
N1A C1A C4A C9A -99.05(17) . . . . ?
C2A C3A C4A C5A -147.66(14) . . . . ?
C2A C3A C4A C1A -26.97(18) . . . . ?
C2A C3A C4A C9A 86.99(16) . . . . ?
C1A C4A C5A C6A 173.21(15) . . . . ?
C3A C4A C5A C6A -71.85(19) . . . . ?
C9A C4A C5A C6A 54.31(19) . . . . ?
C4A C5A C6A C7A -56.8(2) . . . . ?
C5A C6A C7A C8A 56.8(2) . . . . ?
C6A C7A C8A C9A -55.7(2) . . . . ?
C7A C8A C9A C4A 54.7(2) . . . . ?
C5A C4A C9A C8A -53.44(18) . . . . ?
C1A C4A C9A C8A -175.19(14) . . . . ?
C3A C4A C9A C8A 74.19(18) . . . . ?
O1A C1A N1A C2A 179.30(19) . . . . ?
C4A C1A N1A C2A -1.3(2) . . . . ?
C3A C2A N1A C1A -16.1(2) . . . . ?
N1B C2B C3B C4B 25.68(17) . . . . ?
C2B C3B C4B C5B -146.41(14) . . . . ?
C2B C3B C4B C1B -26.16(16) . . . . ?
C2B C3B C4B C9B 88.62(16) . . . . ?
O1B C1B C4B C5B -40.7(2) . . . . ?
N1B C1B C4B C5B 139.71(15) . . . . ?
O1B C1B C4B C3B -162.88(16) . . . . ?
N1B C1B C4B C3B 17.54(17) . . . . ?
O1B C1B C4B C9B 79.3(2) . . . . ?
N1B C1B C4B C9B -100.25(16) . . . . ?
C3B C4B C5B C6B -71.24(18) . . . . ?
C1B C4B C5B C6B 173.77(15) . . . . ?
C9B C4B C5B C6B 54.9(2) . . . . ?
C4B C5B C6B C7B -57.2(2) . . . . ?
C5B C6B C7B C8B 56.6(2) . . . . ?
C6B C7B C8B C9B -55.5(2) . . . . ?
C7B C8B C9B C4B 55.1(2) . . . . ?
C5B C4B C9B C8B -54.1(2) . . . . ?
C3B C4B C9B C8B 73.38(18) . . . . ?
C1B C4B C9B C8B -175.21(15) . . . . ?
O1B C1B N1B C2B 179.25(17) . . . . ?
C4B C1B N1B C2B -1.2(2) . . . . ?
C3B C2B N1B C1B -15.82(19) . . . . ?
N1C C2C C3C C4C -26.50(18) . . . . ?
O1C C1C C4C C9C 40.7(3) . . . . ?
N1C C1C C4C C9C -140.26(16) . . . . ?
O1C C1C C4C C3C 162.64(18) . . . . ?
N1C C1C C4C C3C -18.3(2) . . . . ?
O1C C1C C4C C5C -79.9(2) . . . . ?
N1C C1C C4C C5C 99.07(17) . . . . ?
C2C C3C C4C C1C 27.18(18) . . . . ?
C2C C3C C4C C9C 147.82(14) . . . . ?
C2C C3C C4C C5C -87.12(16) . . . . ?
C1C C4C C5C C6C 175.66(13) . . . . ?
C9C C4C C5C C6C 53.64(18) . . . . ?
C3C C4C C5C C6C -73.59(18) . . . . ?
C4C C5C C6C C7C -54.4(2) . . . . ?
C5C C6C C7C C8C 54.9(2) . . . . ?
C6C C7C C8C C9C -56.2(2) . . . . ?
C7C C8C C9C C4C 56.84(19) . . . . ?
C1C C4C C9C C8C -173.99(15) . . . . ?
C3C C4C C9C C8C 71.29(18) . . . . ?
C5C C4C C9C C8C -54.74(18) . . . . ?
O1C C1C N1C C2C -179.43(18) . . . . ?
C4C C1C N1C C2C 1.6(2) . . . . ?
C3C C2C N1C C1C 16.1(2) . . . . ?
N1D C2D C3D C4D 26.30(17) . . . . ?
O1D C1D C4D C5D -40.4(2) . . . . ?
N1D C1D C4D C5D 140.27(15) . . . . ?
O1D C1D C4D C3D -162.71(16) . . . . ?
N1D C1D C4D C3D 18.00(17) . . . . ?
O1D C1D C4D C9D 79.9(2) . . . . ?
N1D C1D C4D C9D -99.38(16) . . . . ?
C2D C3D C4D C5D -147.58(14) . . . . ?
C2D C3D C4D C1D -26.85(16) . . . . ?
C2D C3D C4D C9D 87.12(16) . . . . ?
C1D C4D C5D C6D 173.11(16) . . . . ?
C3D C4D C5D C6D -71.63(19) . . . . ?
C9D C4D C5D C6D 54.6(2) . . . . ?
C4D C5D C6D C7D -56.9(2) . . . . ?
C5D C6D C7D C8D 56.7(2) . . . . ?
C6D C7D C8D C9D -55.6(2) . . . . ?
C7D C8D C9D C4D 54.9(2) . . . . ?
C5D C4D C9D C8D -53.9(2) . . . . ?
C1D C4D C9D C8D -175.36(15) . . . . ?
C3D C4D C9D C8D 73.62(18) . . . . ?
O1D C1D N1D C2D 179.48(17) . . . . ?
C4D C1D N1D C2D -1.2(2) . . . . ?
C3D C2D N1D C1D -16.16(19) . . . . ?
 
loop_
 _geom_hbond_atom_site_label_D 
 _geom_hbond_atom_site_label_H 
 _geom_hbond_atom_site_label_A 
 _geom_hbond_distance_DH 
 _geom_hbond_distance_HA 
 _geom_hbond_distance_DA 
 _geom_hbond_angle_DHA 
 _geom_hbond_site_symmetry_A 
N1B H1B O1A  0.85(2) 2.13(2) 2.9169(18) 154(2) .
N1A H1A O1D  0.88(2) 2.10(3) 2.9134(19) 154.1(19) 3_445
N1C H1C O1B  0.86(2) 2.14(2) 2.9395(19) 153.6(18) 7_565
N1D H1D O1C  0.89(2) 2.10(2) 2.9341(18) 155.4(19) 7_565
 
_refine_diff_density_max    0.247
_refine_diff_density_min   -0.162
_refine_diff_density_rms    0.038

_shelx_res_file
;

    D:\RKSA\OCI\TK18p\tk18p.res created by SHELXL-2014/7

TITL TK18P (TK 088-D) I
CELL  0.71073 20.45820 11.84540 28.41420 90.00000 98.20900 90.00000
ZERR 32  0.00060  0.00040  0.00100  0.00000  0.00300  0.00000
LATT 7
SYMM -X, Y, -Z+ 0.50000
SFAC C H N O
UNIT 288 480 32 32
TEMP -63
SIZE 0.25 0.75 1.10
PLAN 30
FMAP 2
OMIT -8 0 14
OMIT -2 50
L.S. 20
BOND $H
CONF
ACTA
HTAB N1B O1A
EQIV $1 x-0.5, y-0.5, z
HTAB N1A O1D_$1
EQIV $2 0.5-x, 1.5-y, -z
HTAB N1C O1B_$2
HTAB N1D O1C_$2
MPLA C4A > C9A
MPLA C1A > C4A N1A
MPLA 4 C7A C4A C1A C3A O1A N1A C2A
MPLA C4B > C9B
MPLA C1B > C4B N1B
MPLA 4 C7B C4B C1B C3B O1B N1B C2B
MPLA C4C > C9C
MPLA C1C > C4C N1C
MPLA 4 C7C C4C C1C C3C O1C N1C C2C
MPLA C4D > C9D
MPLA C1D > C4D N1D
MPLA 4 C7D C4D C1D C3D O1D N1D C2D
WGHT    0.068900
EXTI    0.000295
FVAR       0.13793
C1A   1   -0.083988    0.759999   -0.062100    11.00000    0.03035    0.02893 =
         0.02267    0.00037   -0.00309    0.00199
C2A   1   -0.191107    0.770500   -0.042624    11.00000    0.03665    0.04247 =
         0.03490    0.00127    0.01163   -0.00765
AFIX  23
H21A  2   -0.208424    0.810702   -0.016902    11.00000   -1.20000
H22A  2   -0.218529    0.703890   -0.051491    11.00000   -1.20000
AFIX   0
C3A   1   -0.188145    0.847515   -0.085385    11.00000    0.02714    0.03112 =
         0.03544    0.00065    0.00538    0.00077
AFIX  23
H31A  2   -0.184088    0.926763   -0.075495    11.00000   -1.20000
H32A  2   -0.227857    0.838844   -0.108848    11.00000   -1.20000
AFIX   0
C4A   1   -0.126580    0.808823   -0.105991    11.00000    0.02078    0.02493 =
         0.02226    0.00243    0.00012   -0.00035
C5A   1   -0.091119    0.903193   -0.128683    11.00000    0.02811    0.03397 =
         0.02692    0.00403    0.00154   -0.00688
AFIX  23
H51A  2   -0.047571    0.876372   -0.134281    11.00000   -1.20000
H52A  2   -0.084460    0.967261   -0.106699    11.00000   -1.20000
AFIX   0
C6A   1   -0.130011    0.942437   -0.175661    11.00000    0.04483    0.03956 =
         0.03411    0.01563    0.00034   -0.00651
AFIX  23
H61A  2   -0.171923    0.975738   -0.169734    11.00000   -1.20000
H62A  2   -0.104847    1.000806   -0.189684    11.00000   -1.20000
AFIX   0
C7A   1   -0.143788    0.844823   -0.210400    11.00000    0.06172    0.06126 =
         0.02172    0.00824   -0.00349   -0.00877
AFIX  23
H71A  2   -0.170347    0.871719   -0.239694    11.00000   -1.20000
H72A  2   -0.101970    0.815823   -0.218563    11.00000   -1.20000
AFIX   0
C8A   1   -0.180325    0.750589   -0.189104    11.00000    0.05150    0.04700 =
         0.02724   -0.00246   -0.00844   -0.00937
AFIX  23
H81A  2   -0.186308    0.686984   -0.211359    11.00000   -1.20000
H82A  2   -0.224152    0.777403   -0.184169    11.00000   -1.20000
AFIX   0
C9A   1   -0.142629    0.710756   -0.141780    11.00000    0.03556    0.02759 =
         0.02838   -0.00037    0.00058   -0.00143
AFIX  23
H91A  2   -0.101337    0.674791   -0.147480    11.00000   -1.20000
H92A  2   -0.169071    0.654028   -0.127909    11.00000   -1.20000
AFIX   0
N1A   3   -0.122213    0.739479   -0.028916    11.00000    0.04231    0.03951 =
         0.02439    0.00786    0.00207   -0.00292
H1A   2   -0.109253    0.701160   -0.002907    11.00000    0.05783
O1A   4   -0.024038    0.741978   -0.058651    11.00000    0.03131    0.06159 =
         0.03402    0.00540   -0.00585    0.01170
C1B   1    0.106425    0.763688    0.062145    11.00000    0.03061    0.03095 =
         0.02287    0.00417    0.00613    0.00346
C2B   1    0.051925    0.592868    0.042238    11.00000    0.03261    0.04466 =
         0.03272   -0.00433   -0.00213   -0.00865
AFIX  23
H21B  2    0.055491    0.540111    0.016158    11.00000   -1.20000
H22B  2    0.007535    0.587511    0.051233    11.00000   -1.20000
AFIX   0
C3B   1    0.104966    0.569654    0.084759    11.00000    0.02964    0.02755 =
         0.03144   -0.00031    0.00189   -0.00216
AFIX  23
H31B  2    0.143400    0.532543    0.074568    11.00000   -1.20000
H32B  2    0.087611    0.521599    0.108180    11.00000   -1.20000
AFIX   0
C4B   1    0.123430    0.686728    0.105612    11.00000    0.02198    0.02363 =
         0.02110    0.00200    0.00246   -0.00113
C5B   1    0.195927    0.698447    0.127100    11.00000    0.02495    0.03551 =
         0.02740   -0.00088    0.00066   -0.00427
AFIX  23
H51B  2    0.223876    0.670961    0.104252    11.00000   -1.20000
H52B  2    0.206197    0.778376    0.133225    11.00000   -1.20000
AFIX   0
C6B   1    0.211566    0.632286    0.173381    11.00000    0.02968    0.04736 =
         0.03216    0.00339   -0.00676    0.00220
AFIX  23
H61B  2    0.204977    0.551552    0.166810    11.00000   -1.20000
H62B  2    0.258009    0.643830    0.186585    11.00000   -1.20000
AFIX   0
C7B   1    0.167887    0.669164    0.209729    11.00000    0.05213    0.05395 =
         0.02119    0.00324   -0.00287    0.00367
AFIX  23
H71B  2    0.177658    0.622818    0.238442    11.00000   -1.20000
H72B  2    0.177378    0.748044    0.218608    11.00000   -1.20000
AFIX   0
C8B   1    0.095624    0.657109    0.189573    11.00000    0.04498    0.04556 =
         0.02588    0.00642    0.01242    0.00410
AFIX  23
H81B  2    0.068429    0.685664    0.212705    11.00000   -1.20000
H82B  2    0.085152    0.577031    0.184090    11.00000   -1.20000
AFIX   0
C9B   1    0.078894    0.721890    0.142849    11.00000    0.02899    0.03275 =
         0.03039    0.00244    0.00634    0.00435
AFIX  23
H91B  2    0.084138    0.802971    0.149138    11.00000   -1.20000
H92B  2    0.032602    0.708088    0.129832    11.00000   -1.20000
AFIX   0
N1B   3    0.066635    0.707381    0.029124    11.00000    0.03399    0.04573 =
         0.02330    0.00537   -0.00553    0.00001
H1B   2    0.046303    0.738673    0.004254    11.00000    0.05492
O1B   4    0.126332    0.861263    0.059019    11.00000    0.06102    0.03081 =
         0.03446    0.01071    0.00586   -0.00351
C1C   1    0.334569    0.487283    0.062566    11.00000    0.03050    0.02830 =
         0.02448   -0.00085   -0.00097    0.00156
C2C   1    0.440970    0.477283    0.041509    11.00000    0.03530    0.04312 =
         0.03176    0.00301    0.01002   -0.00722
AFIX  23
H21C  2    0.468573    0.543777    0.050196    11.00000   -1.20000
H22C  2    0.457540    0.437463    0.015382    11.00000   -1.20000
AFIX   0
C3C   1    0.439077    0.399620    0.084233    11.00000    0.02581    0.03130 =
         0.03022    0.00123    0.00625    0.00139
AFIX  23
H31C  2    0.479306    0.407889    0.107233    11.00000   -1.20000
H32C  2    0.434674    0.320522    0.074170    11.00000   -1.20000
AFIX   0
C4C   1    0.378097    0.438277    0.105891    11.00000    0.02158    0.02411 =
         0.02096    0.00060    0.00085    0.00007
C5C   1    0.394938    0.535349    0.141807    11.00000    0.03236    0.02629 =
         0.02957   -0.00193    0.00148   -0.00060
AFIX  23
H51C  2    0.420623    0.592722    0.127641    11.00000   -1.20000
H52C  2    0.353868    0.570679    0.148358    11.00000   -1.20000
AFIX   0
C6C   1    0.434286    0.495029    0.188617    11.00000    0.04636    0.03959 =
         0.02629   -0.00255   -0.00579   -0.00380
AFIX  23
H61C  2    0.477959    0.469210    0.182855    11.00000   -1.20000
H62C  2    0.440589    0.558235    0.211061    11.00000   -1.20000
AFIX   0
C7C   1    0.399063    0.399326    0.210341    11.00000    0.05808    0.04737 =
         0.02225    0.00342    0.00261    0.00030
AFIX  23
H71C  2    0.357797    0.427562    0.219744    11.00000   -1.20000
H72C  2    0.426918    0.371655    0.238943    11.00000   -1.20000
AFIX   0
C8C   1    0.383858    0.302469    0.175094    11.00000    0.04683    0.03412 =
         0.03027    0.00916    0.00688   -0.00209
AFIX  23
H81C  2    0.425328    0.269305    0.168174    11.00000   -1.20000
H82C  2    0.359217    0.243705    0.189326    11.00000   -1.20000
AFIX   0
C9C   1    0.343537    0.343071    0.128978    11.00000    0.03025    0.03147 =
         0.02708    0.00064    0.00669   -0.00489
AFIX  23
H91C  2    0.300412    0.369715    0.135577    11.00000   -1.20000
H92C  2    0.335999    0.279629    0.106728    11.00000   -1.20000
AFIX   0
N1C   3    0.372095    0.508363    0.028836    11.00000    0.04142    0.03983 =
         0.02378    0.01002    0.00142   -0.00134
H1C   2    0.358789    0.545940    0.003393    11.00000    0.04720
O1C   4    0.274712    0.505648    0.059806    11.00000    0.02991    0.05750 =
         0.03575    0.00153   -0.00462    0.01047
C1D   1    0.356153    1.012151    0.061188    11.00000    0.03094    0.02998 =
         0.02322    0.00395    0.00590    0.00318
C2D   1    0.302902    0.840084    0.041060    11.00000    0.03316    0.04433 =
         0.03116   -0.00608   -0.00123   -0.00859
AFIX  23
H21D  2    0.307316    0.786812    0.015313    11.00000   -1.20000
H22D  2    0.258266    0.834315    0.049584    11.00000   -1.20000
AFIX   0
C3D   1    0.355333    0.818678    0.084166    11.00000    0.02973    0.02629 =
         0.03210   -0.00107    0.00208   -0.00222
AFIX  23
H31D  2    0.394469    0.782668    0.074538    11.00000   -1.20000
H32D  2    0.337905    0.770256    0.107431    11.00000   -1.20000
AFIX   0
C4D   1    0.372102    0.936361    0.104893    11.00000    0.02262    0.02363 =
         0.02052    0.00204   -0.00018    0.00019
C5D   1    0.443686    0.949466    0.127988    11.00000    0.02608    0.03726 =
         0.03151    0.00016   -0.00133   -0.00594
AFIX  23
H51D  2    0.453375    1.029677    0.133856    11.00000   -1.20000
H52D  2    0.473012    0.921492    0.106167    11.00000   -1.20000
AFIX   0
C6D   1    0.457328    0.884713    0.174952    11.00000    0.03358    0.05164 =
         0.03930    0.00766   -0.01413    0.00009
AFIX  23
H61D  2    0.451509    0.803691    0.168744    11.00000   -1.20000
H62D  2    0.503198    0.897337    0.189329    11.00000   -1.20000
AFIX   0
C7D   1    0.411138    0.922301    0.209543    11.00000    0.05957    0.06062 =
         0.02336    0.00728   -0.00654   -0.00556
AFIX  23
H71D  2    0.419703    0.877260    0.238703    11.00000   -1.20000
H72D  2    0.419680    1.001664    0.218028    11.00000   -1.20000
AFIX   0
C8D   1    0.339564    0.908316    0.187601    11.00000    0.04537    0.05263 =
         0.02598    0.00593    0.00792   -0.00176
AFIX  23
H81D  2    0.310804    0.937182    0.209638    11.00000   -1.20000
H82D  2    0.329844    0.827913    0.182353    11.00000   -1.20000
AFIX   0
C9D   1    0.325054    0.971383    0.140355    11.00000    0.03107    0.03216 =
         0.02691    0.00224    0.00419    0.00331
AFIX  23
H91D  2    0.329332    1.052724    0.146308    11.00000   -1.20000
H92D  2    0.279386    0.956316    0.126122    11.00000   -1.20000
AFIX   0
N1D   3    0.317368    0.954642    0.027656    11.00000    0.03449    0.04585 =
         0.02202    0.00575   -0.00441    0.00071
H1D   2    0.295709    0.986613    0.001511    11.00000    0.04904
O1D   4    0.375571    1.110176    0.058063    11.00000    0.06361    0.03038 =
         0.03381    0.01076    0.00734   -0.00433
HKLF 4

REM  TK18P (TK 088-D) I
REM R1 =  0.0373 for    3340 Fo > 4sig(Fo)  and  0.0697 for all    5983 data
REM    414 parameters refined using      0 restraints

END

WGHT      0.0689      0.0000

REM Highest difference peak  0.247,  deepest hole -0.162,  1-sigma level  0.038
Q1    1   0.2735  1.0047  0.0547  11.00000  0.05    0.25
Q2    1   0.0252  0.7562  0.0576  11.00000  0.05    0.24
Q3    1   0.4001  0.9402  0.1128  11.00000  0.05    0.24
Q4    1   0.1520  0.6937  0.1133  11.00000  0.05    0.24
Q5    1  -0.1271  0.6410 -0.0571  11.00000  0.05    0.23
Q6    1   0.3876  0.4760  0.1197  11.00000  0.05    0.22
Q7    1   0.3748  0.6127  0.0586  11.00000  0.05    0.21
Q8    1  -0.1343  0.7733 -0.1197  11.00000  0.05    0.21
Q9    1   0.3548  0.9472  0.1196  11.00000  0.05    0.21
Q10   1   0.1090  0.7006  0.1202  11.00000  0.05    0.20
Q11   1  -0.1106  0.8447 -0.1167  11.00000  0.05    0.20
Q12   1   0.3619  0.3996  0.1153  11.00000  0.05    0.19
Q13   1  -0.1059  0.7867 -0.0862  11.00000  0.05    0.19
Q14   1   0.3598  0.4606  0.0887  11.00000  0.05    0.19
Q15   1  -0.1529  0.8270 -0.1004  11.00000  0.05    0.17
Q16   1   0.1183  0.7249  0.0857  11.00000  0.05    0.17
Q17   1   0.4064  0.4239  0.0989  11.00000  0.05    0.17
Q18   1   0.4664  0.3923  0.1725  11.00000  0.05    0.17
Q19   1  -0.2161  0.8608 -0.1740  11.00000  0.05    0.17
Q20   1   0.3610  0.9742  0.0846  11.00000  0.05    0.17
Q21   1   0.4418  0.9026  0.0816  11.00000  0.05    0.16
Q22   1  -0.1986  0.8427  0.0412  11.00000  0.05    0.16
Q23   1   0.4479  0.4113 -0.0434  11.00000  0.05    0.16
Q24   1   0.1985  0.7313  0.0465  11.00000  0.05    0.15
Q25   1  -0.1005  0.9385 -0.0801  11.00000  0.05    0.15
Q26   1   0.1154  0.7442  0.0332  11.00000  0.05    0.15
Q27   1   0.4154  0.4377  0.2004  11.00000  0.05    0.15
Q28   1   0.3213  0.4644  0.1395  11.00000  0.05    0.14
Q29   1   0.3706  1.0097  0.0272  11.00000  0.05    0.14
Q30   1   0.1178  0.6358  0.0987  11.00000  0.05    0.14
;
_shelx_res_checksum   72461

_shelx_hkl_file
;
 -17   3   9    2.34    3.02   0
  -8   0  10  271.33    9.82   0
  -8   4 -11   81.15    8.33   0
  -7   3  -9   18.14    5.72   0
  -6   0   5    0.00    2.30   0
  -5   7 -19    3.96    3.36   0
   3   3 -13   -0.11    2.81   0
   4   0  24  191.81    7.82   0
   5   3 -13   21.02    3.51   0
   6   0  22    0.73    3.18   0
   8   4 -15   74.43    4.85   0
  13   3  -9    2.13    3.42   0
  14   2  -3   12.51    3.46   0
  17   3  -3   27.95    4.41   0
 -17   3  10    3.81    3.31   0
 -14   2   7  180.72    8.35   0
 -11   1   7   44.82    4.90   0
  -8   0  11   -0.48    2.79   0
  -8   0  12    1.24    3.00   0
  -8   0  16   13.28    2.95   0
  -8   0  17    1.91    2.31   0
  -8   0  18   32.88    3.61   0
  -4   6 -18    0.05    3.38   0
   1   3 -13   23.83    4.03   0
   2   2 -10  122.47    7.54   0
   3   1  -6   42.81    5.70   0
   3   5 -18   30.34    3.86   0
   4   2 -10    0.76    2.83   0
   7   1  -5   34.45    4.85   0
   8   2  -9   -0.03    3.07   0
   9   3 -12   13.40    3.18   0
  12   2  -6   -0.59    2.29   0
  18   4  -6   -0.47    2.85   0
 -17   3  11   53.35    4.92   0
 -15   3   3    2.62    3.14   0
 -12   2   2   -0.75    2.87   0
  -8   0  13   -1.88    2.39   0
  -8   0  14   22.06    3.49   0
  -8   0  15    1.72    2.44   0
  -6   6 -17  128.81    7.21   0
  -4   4 -14    1.79    2.81   0
  -2   2  -9 1949.28   34.19   0
  -2   6 -19    7.90    3.37   0
   1   5 -18    2.08    2.98   0
   2   4 -16    1.35    2.69   0
   4   0  23   -0.42    3.43   0
   4   4 -16  256.80    8.42   0
   6   0  21    0.96    3.30   0
   6   4 -16   -0.71    2.46   0
   7   3 -13   16.98    3.29   0
   8   0  18  966.37   19.92   0
  10   2  -8  321.79   10.48   0
  11   3 -11    0.57    2.40   0
  15   3  -7   89.52    5.96   0
 -14   2   8  150.87    7.36   0
 -11   1   8   27.40    3.85   0
  -6   0   6    1.67    1.79   0
  -4   0   3    0.33    3.11   0
  -4   2  -8   -0.43    3.95   0
  -2   4 -15    1.04    2.31   0
   5   1  -6 2801.51   37.47   0
   6   2 -10   -0.62    2.88   0
   9   1  -4   63.75    6.06   0
  11   1  -2    9.03    3.66   0
  14   2  -4  120.25    7.06   0
  17   3  -4   31.82    4.50   0
 -16   4   1    8.76    3.97   0
 -14   2   9   23.55    3.60   0
 -13   3  -1    1.42    3.87   0
 -11   1   9    2.66    2.48   0
  -9   1   3   57.68    6.69   0
  -9   5 -13   66.32    7.32   0
  -8   6 -16   -0.06    3.00   0
  -6   0  19   -0.60    2.64   0
  -6   4 -13    1.50    3.35   0
  -5   5 -16   -0.81    2.67   0
  -3   3 -12    1.04    2.57   0
  -3   5 -17    5.03    2.72   0
   0   2 -10   -0.63    2.65   0
   0   4 -16   12.59    3.38   0
   2   0  23    2.84    2.66   0
   4   0  22   22.70    4.07   0
   8   4 -16  110.94    5.63   0
  13   3 -10   14.28    3.35   0
 -18   4   8    0.55    2.83   0
 -15   3   4    3.92    3.11   0
 -14   2  10  254.30    8.66   0
 -11   1  10   12.43    3.00   0
 -11   5 -11    0.29    4.60   0
  -6   0   7   -0.03    2.40   0
  -6   0  18    2.72    2.58   0
  -1   3 -13  165.10    8.21   0
  -1   5 -18  125.42    6.59   0
   3   3 -14   -1.34    2.77   0
   5   3 -14  101.67    5.88   0
   6   0  20    0.78    2.70   0
   8   0  17   -2.45    3.18   0
   8   2 -10    0.63    3.21   0
   9   3 -13    2.07    2.49   0
  11   3 -12    5.88    2.82   0
  12   2  -7    0.00    2.18   0
  15   3  -8   70.90    5.26   0
  17   3  -5    1.91    3.38   0
 -18   4   9   -0.44    3.16   0
 -14   2  11   54.94    4.57   0
 -14   2  12  198.86    7.67   0
 -14   2  13    1.25    3.35   0
 -12   2   3    1.77    2.99   0
 -11   1  11    6.39    2.93   0
 -11   1  12   -0.97    2.40   0
 -11   1  13    4.44    2.51   0
 -11   1  14    1.24    2.49   0
 -11   1  15   -1.93    2.71   0
 -11   1  16    2.32    2.82   0
  -6   0   8   -0.24    2.48   0
  -6   0  17    0.67    2.24   0
  -5   3 -11   35.32    5.34   0
  -5   7 -20   -1.22    3.11   0
  -4   0  20   -0.20    2.66   0
   0   0  22   15.66    3.38   0
   2   0  22    0.14    2.73   0
   4   0  21    1.45    2.99   0
   4   2 -11   -0.06    2.90   0
   4   4 -17  178.20    6.99   0
   7   1  -6  103.62    7.24   0
   7   3 -14    2.09    2.35   0
  10   2  -9  223.09    8.59   0
  14   2  -5   60.23    5.22   0
  16   2  -1    0.73    3.03   0
 -18   4  10   -0.75    2.67   0
 -15   3   5   10.16    3.48   0
  -9   1   4   67.52    6.56   0
  -7   1   0    2.30    3.58   0
  -7   5 -15    0.58    2.93   0
  -6   0   9    0.41    2.76   0
  -6   0  15   -0.26    1.97   0
  -6   0  16    0.26    2.35   0
  -4   6 -19   -0.98    2.86   0
  -2   0  21    1.66    2.60   0
  -2   6 -20   83.75    5.45   0
   1   3 -14   92.29    5.95   0
   1   5 -19    1.61    2.81   0
   2   2 -11  159.66    8.27   0
   2   4 -17    0.42    2.47   0
   6   0  19    0.50    2.61   0
   6   2 -11  189.09    7.99   0
   6   4 -17    2.39    2.51   0
   8   0  16   -0.34    2.96   0
   9   1  -5    0.74    2.97   0
  11   1  -3   -0.27    2.56   0
  13   3 -11   83.18    5.31   0
  15   3  -9   12.74    3.59   0
 -14   4  -3   -0.35    4.85   0
 -10   2  -1    3.64    4.46   0
  -6   0  10    4.33    2.97   0
  -6   0  11    0.10    2.74   0
  -6   0  12    3.80    2.79   0
  -6   0  13    1.35    2.41   0
  -6   0  14   -1.00    2.26   0
  -6   6 -18   57.00    5.49   0
  -4   0  19    0.40    2.43   0
   0   0  21    0.23    2.62   0
   2   0  21    0.32    2.46   0
   3   1  -7   82.75    6.87   0
   4   0  20    7.69    3.18   0
   5   1  -7 1838.31   28.36   0
  12   2  -8    0.41    2.37   0
  17   3  -6   24.67    3.84   0
 -16   4   2    4.33    3.31   0
 -15   3   6   33.57    4.52   0
 -12   2   4    0.16    2.79   0
  -4   0  18   67.29    4.50   0
  -4   4 -15    2.12    2.69   0
  -3   5 -18    0.30    3.08   0
  -2   0  20    1.19    2.45   0
  -2   4 -16   -0.65    2.14   0
  -1   1  -6   -0.51    3.28   0
   5   3 -15  123.56    6.00   0
   6   0  18    2.37    2.58   0
   8   2 -11   -0.28    3.24   0
   9   3 -14    3.54    2.43   0
  10   2 -10   26.98    4.13   0
  11   3 -13   18.97    3.46   0
  14   2  -6  119.97    6.61   0
  16   2  -2   -0.01    2.70   0
  -9   1   5    1.80    3.60   0
  -5   5 -17    1.33    2.69   0
  -4   0  17    0.65    2.42   0
  -2   0  19    1.57    2.36   0
  -1   5 -19   34.99    4.05   0
   0   0  20    7.17    2.76   0
   0   2 -11   -0.04    3.37   0
   0   4 -17   33.22    3.71   0
   1   1  -7    0.04    2.38   0
   2   0  20   -0.63    2.43   0
   3   3 -15   -0.71    2.53   0
   4   0  19    2.27    2.71   0
   4   4 -18   93.24    5.40   0
   7   1  24   36.75    4.30   0
   7   3 -15   -0.94    2.28   0
   8   0  15    0.56    2.56   0
  11   1  -4    1.30    2.92   0
  13   3 -12   72.18    4.82   0
  15   3 -10    3.42    2.99   0
  17   3  -7    2.28    3.20   0
 -15   3   7   83.19    5.78   0
 -13   3   0    7.43    3.77   0
  -8   4 -12    4.08    3.65   0
  -4   0   5    0.92    2.50   0
  -4   0  16   29.74    3.40   0
  -3   3 -13   -0.22    2.35   0
  -1   3 -14  108.63    6.53   0
   4   2 -12    0.39    2.74   0
   6   2 -12  202.33    8.13   0
   7   1  -7  255.04   10.35   0
   9   1  -6  166.60    8.49   0
  12   2  -9   -1.21    2.39   0
  16   2  -3    1.30    3.00   0
 -16   4   3   90.34    6.62   0
 -15   3   8   74.46    5.36   0
 -12   2   5    0.67    2.14   0
  -9   1   6  184.00    8.74   0
  -9   1  16   16.40    3.15   0
  -9   1  17   -0.60    2.42   0
  -6   4 -14    1.90    2.67   0
  -4   0  15   -0.12    2.11   0
  -4   6 -20    1.57    3.06   0
  -2   0  18    0.18    2.37   0
   0   0  19    0.74    2.27   0
   1   3 -15   14.14    3.01   0
   2   0  19   -1.01    2.26   0
   2   2 -12    2.23    3.75   0
   2   4 -18    1.54    2.48   0
   6   0  17    0.97    2.68   0
   8   0  14    1.61    3.20   0
   9   3 -15   -0.43    2.46   0
  11   3 -14   14.49    3.16   0
  14   2  -7  166.53    7.16   0
  17   3  -8   -0.23    3.06   0
 -15   3   9   14.81    3.19   0
 -15   3  10    5.36    3.21   0
 -15   3  11   33.54    4.18   0
 -15   3  12   24.22    3.99   0
 -12   2   6   -0.08    2.50   0
  -9   1   7  197.65    9.05   0
  -9   1  15   30.62    3.49   0
  -7   3 -10   45.44    7.03   0
  -6   2  -7    0.55    4.92   0
  -4   0   6  212.44   10.12   0
  -4   0  14  100.03    5.59   0
  -2   0   2    0.04    1.17   0
  -2   0  17    1.25    2.15   0
   4   0  18    0.47    2.30   0
   5   1  -8  223.67    9.56   0
   5   1  24    1.24    2.90   0
   7   1  23   26.58    4.09   0
   8   2 -12    2.65    2.75   0
  10   2 -11  500.58   11.60   0
  13   3 -13   -0.97    2.70   0
  15   3 -11   33.48    3.91   0
  16   2  -4   -0.31    2.86   0
 -16   4   4   54.83    5.18   0
 -11   3  -4   51.34   10.29   0
  -9   1   8    1.90    2.78   0
  -9   1  13    9.87    2.62   0
  -9   1  14   11.22    2.92   0
  -9   5 -14   36.88    5.62   0
  -7   5 -16    1.16    2.82   0
  -6   6 -19    6.16    3.38   0
  -5   3 -12    3.63    2.97   0
  -4   0   7    0.33    2.31   0
  -4   0  12    2.18    2.68   0
  -4   0  13   -0.68    2.48   0
  -4   2  -9   -0.17    3.37   0
  -2   4 -17   -0.75    2.78   0
   0   0  18   10.32    2.83   0
   0   4 -18    5.71    3.23   0
   2   0  18    0.40    2.02   0
   3   1  -8   45.72    5.02   0
   3   3 -16    0.79    2.32   0
   5   3 -16  138.68    6.19   0
   6   0  16    5.99    2.91   0
   7   3 -16    0.20    2.32   0
  11   1  -5    1.48    2.26   0
  12   2 -10    0.62    2.27   0
  13   1  -2   18.45    3.77   0
  19   3  -4    1.56    2.89   0
 -12   2   7    0.75    2.14   0
 -12   2   8    3.11    2.66   0
 -12   2  14    0.23    2.83   0
 -12   2  15    2.64    2.58   0
 -10   4 -10    6.85    5.43   0
  -9   1   9  207.32    8.41   0
  -9   1  10  561.67   13.00   0
  -9   1  11  489.46   11.99   0
  -9   1  12  135.01    6.47   0
  -7   1   1   81.11    8.06   0
  -4   0   9   -0.37    2.28   0
  -4   0  10   29.24    3.89   0
  -4   0  11    0.73    2.65   0
  -4   4 -16   24.64    3.75   0
  -3   5 -19    4.48    3.00   0
  -2   0  16    0.61    2.37   0
  -1   5 -20    8.15    3.08   0
   0   0  17    2.09    2.12   0
   4   0  17   -0.71    2.46   0
   4   4 -19   32.10    3.64   0
   7   1  -8  274.71   10.29   0
   8   0  13   -0.33    2.80   0
   9   1  -7  175.95    8.33   0
  11   3 -15    2.63    2.79   0
  14   2  -8  145.67    6.61   0
  16   2  -5    3.05    3.13   0
  17   3  -9    3.04    2.81   0
  19   3  -5    5.18    3.02   0
 -16   4   5    1.17    2.89   0
 -13   3   1   20.17    4.12   0
 -12   2   9    0.69    1.99   0
 -12   2  10   -0.22    2.32   0
 -12   2  11    0.79    2.40   0
 -12   2  12    0.40    2.35   0
 -12   2  13   -0.31    2.51   0
 -10   2   0  177.90   11.33   0
  -7   1  18   -1.86    2.07   0
  -5   5 -18   -0.64    2.65   0
  -2   0  15    1.01    2.38   0
  -1   3 -15   49.55    4.50   0
   0   2 -12    0.10    3.71   0
   2   0  17    0.69    1.95   0
   2   4 -19    3.39    2.75   0
   4   2 -13    0.75    2.56   0
   5   1  23    9.69    3.27   0
   6   2 -13   33.24    3.77   0
   7   1  22   -2.07    2.94   0
   9   3 -16    4.49    2.58   0
  10   2 -12    2.83    2.41   0
  13   1  -3   14.50    3.50   0
 -16   4   6   91.61    5.92   0
 -14   4  -2    0.04    3.95   0
  -4   6 -21   -1.84    3.06   0
  -3   3 -14    0.52    2.56   0
  -2   0  14   -0.93    2.58   0
   0   0  16  242.55    8.24   0
   1   1  -8   -0.56    2.04   0
   1   3 -16    0.44    2.38   0
   2   2 -13   64.50    5.68   0
   4   0  16    3.63    2.67   0
   5   3 -17  232.74    7.79   0
   6   0  15   -1.01    2.47   0
   8   2 -13    2.02    2.43   0
   9   1  20   19.19    3.64   0
  11   1  -6   17.85    3.51   0
  12   2 -11   -0.93    2.32   0
  14   2  -9   24.20    3.75   0
  16   2  -6   -0.25    2.98   0
  19   3  -6    4.71    2.88   0
 -16   4   7   85.51    5.91   0
  -7   1  17    0.61    2.17   0
  -2   0  13    0.61    3.34   0
  -1   1  -7    0.47    2.64   0
   2   0  16    0.50    2.48   0
   3   1  23   22.93    3.61   0
   5   1  -9  134.54    7.26   0
   7   3 -17   13.67    2.87   0
   9   1  -8   -0.41    2.75   0
  15   1   4    2.93    3.93   0
  15   1   5    2.81    4.55   0
  15   1   6    2.34    4.85   0
 -16   4   8   88.54    5.69   0
 -16   4   9   21.64    3.93   0
 -13   3   2   13.71    3.60   0
  -7   1   2   13.22    4.01   0
  -7   1  16    2.63    2.20   0
  -6   4 -15   -0.68    2.50   0
  -2   0   3   -0.91    1.96   0
  -2   4 -18   -0.56    2.80   0
  -1   5 -21   12.59    3.32   0
   0   0  15    0.16    2.65   0
   0   4 -19    8.99    2.77   0
   3   1  -9   32.37    4.14   0
   3   3 -17    0.95    2.18   0
   5   1  22   15.38    3.68   0
   6   0  14    1.22    2.68   0
   6   2 -14   73.75    4.72   0
   7   1  -9  126.09    6.98   0
   7   1  21    7.06    3.17   0
  10   2 -13   68.25    4.48   0
  13   1  -4    2.33    2.06   0
  15   1   2    2.23    3.63   0
  15   1   3   -0.60    3.36   0
  15   1   7    1.53    5.48   0
  19   3  -7   20.56    3.62   0
 -16   4  10   86.25    5.29   0
 -16   4  11   58.61    4.62   0
  -8   4 -13   68.20    6.99   0
  -7   1  15    0.58    2.33   0
  -6   6 -20    6.81    3.23   0
  -5   1  19  101.15    5.11   0
  -3   5 -20   16.49    3.34   0
  -2   0  12    0.12    2.59   0
   2   0  15    0.37    2.69   0
   2   4 -20    0.52    2.56   0
   4   0  15    0.31    1.95   0
   4   2 -14    1.20    2.42   0
   8   2 -14    1.64    2.23   0
   9   1  19   19.98    3.81   0
  10   0   4    0.97    4.81   0
  11   1  -7   37.44    4.15   0
  12   2 -12    1.32    2.28   0
  14   2 -10  234.22    7.78   0
  16   2  -7    1.99    2.82   0
  18   2  -1    4.78    2.76   0
 -13   3   3    6.15    3.03   0
 -10   2   1  455.72   16.05   0
  -7   1  14   12.42    2.91   0
  -7   5 -17   -0.42    2.72   0
  -5   1  18   43.23    3.72   0
  -5   3 -13    0.64    2.49   0
  -4   4 -17   95.20    5.98   0
  -2   0   4    0.16    3.13   0
  -2   0  11   -0.79    2.30   0
  -1   3 -16   27.94    3.50   0
   0   0  14   25.15    3.82   0
   1   1  22   -1.65    2.54   0
   1   3 -17    0.68    2.48   0
   3   1  22    1.48    2.54   0
   5   3 -18  185.05    6.75   0
   7   3 -18   15.19    3.15   0
   8   0  11    0.54    3.29   0
   9   1  -9  184.04    7.88   0
  13   1  -5    2.16    2.38   0
  18   2  -2   11.59    3.18   0
 -10   2  16   -0.01    2.52   0
  -9   5 -15    1.89    3.10   0
  -7   1   3    7.79    3.33   0
  -7   1  13   12.26    2.85   0
  -5   5 -19    0.55    2.94   0
  -4   2 -10    1.02    3.37   0
  -4   6 -22    1.88    2.83   0
  -3   1  20  357.83    8.96   0
  -2   0  10    1.37    2.27   0
  -1   1  21    0.70    2.53   0
   0   0  13    6.06    3.17   0
   0   2 -13    1.52    2.81   0
   2   0  14   -1.13    2.96   0
   2   2 -14   36.92    4.08   0
   4   0  14    3.74    2.86   0
   5   1 -10  422.91   11.89   0
   5   1  21    8.62    3.29   0
   6   0  13    0.37    2.49   0
   7   1 -10   16.50    3.59   0
   7   1  20    0.83    2.51   0
  10   0   3    0.06    4.15   0
  10   2 -14   27.97    3.46   0
  11   1  -8   26.39    3.91   0
  14   2 -11   48.47    4.20   0
  16   2  -8   -0.95    2.60   0
  18   2  -3    9.75    3.00   0
 -17   5   6    0.77    2.64   0
 -14   4  -1    0.60    3.66   0
 -13   3   4    0.22    2.49   0
 -10   2  15  131.35    5.62   0
  -7   1  12   16.33    3.33   0
  -5   1  17   30.47    3.30   0
  -3   3 -15    0.44    2.35   0
  -2   0   5   -0.41    3.13   0
  -2   0   6    0.21    2.74   0
  -2   0   8    3.60    2.38   0
  -2   0   9   -0.87    2.16   0
  -2   2 -12  180.73    9.09   0
   0   4 -20    0.00    3.14   0
   1   1  -9   -0.22    1.94   0
   1   1  21   -0.63    2.68   0
   3   1 -10   36.70    4.27   0
   3   3 -18    0.84    2.27   0
   6   2 -15   18.79    3.13   0
  12   2 -13   -1.30    2.52   0
  13   1  -6    1.96    2.61   0
 -17   5   7    1.40    2.98   0
 -17   5   8   14.05    3.59   0
 -17   5   9   38.74    4.42   0
 -13   3   5   40.41    4.49   0
 -13   3  12   70.89    5.09   0
 -13   3  13   -1.48    2.63   0
 -10   2   2  150.70    9.12   0
 -10   2  14   30.48    3.38   0
  -7   1   4    4.38    3.10   0
  -7   1  11    1.66    2.77   0
  -7   3 -11   13.01    4.17   0
  -3   1  19  217.97    7.18   0
  -2   0   7    0.56    2.39   0
  -2   4 -19   -0.58    2.93   0
  -1   1  20    0.78    2.80   0
   0   0  12 1750.26   23.70   0
   3   1  21    9.17    2.85   0
   4   0  -3    0.87    2.92   0
   4   2 -15   -1.40    2.20   0
   6   0  -3   -0.02    2.20   0
   8   2 -15    0.14    2.14   0
   9   1 -10  505.98   12.60   0
   9   1  18   19.61    3.82   0
  10   0   2    8.91    4.84   0
  11   1  16   47.49    5.82   0
  16   2  -9    2.03    2.78   0
  18   2  -4  137.04    6.91   0
 -13   3   6   48.69    4.68   0
 -13   3   7    7.67    3.13   0
 -13   3   9    5.80    3.08   0
 -13   3  10   13.08    3.42   0
 -13   3  11   80.19    5.19   0
 -10   2  13   70.47    4.47   0
  -7   1   5   33.94    4.82   0
  -7   1   9  128.67    7.08   0
  -7   1  10   23.22    3.70   0
  -5   1  16   72.79    4.67   0
  -3   5 -21    5.29    2.84   0
  -1   1  -8    0.04    2.67   0
   1   3 -18    5.48    2.80   0
   2   0  13    0.64    2.48   0
   4   0  13   -2.64    2.93   0
   5   1  20    5.70    2.86   0
   5   3 -19   64.85    4.46   0
   6   0  12    1.42    3.10   0
   8   0  10    5.11    3.87   0
  10   0   1    0.76    3.43   0
  10   2 -15  113.89    5.47   0
  11   1  -9    1.45    2.27   0
  12   2 -14    1.25    2.74   0
  13   1  -7   27.99    3.95   0
  14   2 -12  185.20    6.82   0
  15   1  -2   37.26    4.71   0
  18   2  -5   86.29    5.66   0
 -13   3   8   50.48    4.50   0
 -10   2   3  599.49   16.12   0
 -10   2  12    2.92    2.20   0
  -7   1   6  105.00    6.85   0
  -7   1   7  262.60   10.31   0
  -7   1   8  290.65   10.45   0
  -6   4 -16    0.67    2.57   0
  -5   1  15  155.32    6.24   0
  -4   4 -18   22.96    3.61   0
  -3   1  18   20.23    3.03   0
  -1   3 -17   60.34    4.49   0
   0   0  11   -0.32    3.20   0
   0   2 -14   -2.66    3.04   0
   1   1  20    0.73    2.32   0
   2   2 -15   64.15    4.76   0
   3   3 -19   -1.24    2.74   0
   5   1 -11  251.84    9.16   0
   7   1 -11    0.95    2.58   0
   7   1  19   18.54    3.44   0
  15   1  -3   21.62    3.65   0
  16   2 -10    1.17    2.65   0
  18   2  -6   12.25    3.47   0
 -14   4   0   -0.17    3.07   0
 -10   2   4  610.45   15.44   0
 -10   2  10   23.46    3.69   0
 -10   2  11  536.82   11.43   0
  -7   5 -18    0.79    2.66   0
  -6   2  -8    6.16    4.99   0
  -5   5 -20    1.65    3.00   0
  -1   1  19    0.10    2.09   0
   0   0  10  207.77    9.14   0
   2   0  12    0.87    2.48   0
   3   1  20  126.22    5.97   0
   6   2 -16   -0.66    2.22   0
   8   0  -3    0.78    2.86   0
  14   2 -13   -0.03    2.55   0
  15   1  -4    9.94    3.00   0
 -11   3  -3    2.56    3.86   0
 -10   2   5   53.06    5.11   0
 -10   2   6   44.60    4.64   0
 -10   2   9  230.74    8.08   0
  -8   2  17    0.44    2.30   0
  -8   4 -14    6.66    3.51   0
  -5   1  14  139.20    6.15   0
  -5   3 -14    5.70    2.88   0
  -3   3 -16    1.56    2.21   0
   0   4 -21   59.06    4.36   0
   1   1 -10    1.20    2.31   0
   3   1 -11  102.90    6.34   0
   4   0  12  452.55   13.49   0
   4   2 -16   -1.77    2.33   0
   6   0  -4    9.43    3.03   0
  10   2 -16    2.10    2.57   0
  11   1 -10   13.42    2.68   0
  12   2 -15    2.31    2.51   0
  13   1  -8   43.15    4.07   0
  16   2 -11    3.30    2.68   0
  18   2  -7   -2.08    2.99   0
 -14   4   1    0.88    3.07   0
 -10   2   7  272.19    9.24   0
 -10   4 -11    0.64    4.60   0
  -9   5 -16   29.32    4.89   0
  -8   2  16   -1.14    2.17   0
  -4   2 -11    0.78    3.26   0
  -3   5 -22    4.22    3.16   0
  -2   4 -20    0.02    2.36   0
  -1   1  18   -1.72    2.13   0
   0   0   9    2.93    2.43   0
   1   1  19   -0.63    1.90   0
   2   0  11    0.21    2.93   0
   5   1 -12   83.72    5.38   0
   5   1  19   -0.27    2.68   0
   6   0  11   -0.33    2.73   0
   7   1 -12   19.31    3.14   0
   9   1  17   21.63    3.71   0
  11   1  15   89.04    7.46   0
  15   1  -5   24.50    3.62   0
  18   2  -8    4.00    3.07   0
  -5   1  13   77.02    5.06   0
  -3   1  16   96.78    5.20   0
  -1   3 -18   82.62    5.41   0
   1   3 -19   11.50    2.76   0
   2   2 -16  133.93    6.23   0
   3   1  19  309.16    8.83   0
   3   3 -20   -0.81    2.47   0
   6   2 -17  136.85    5.74   0
   6   2  23    1.41    2.70   0
   7   1  18    3.09    2.71   0
   8   0  -4  233.97   10.55   0
   8   0   9    0.07    3.75   0
   8   2 -17    1.21    2.24   0
   9   1 -12  129.22    6.08   0
  11   1 -11    8.94    2.66   0
  13   1  -9   16.73    2.87   0
  13   1  12   41.31    7.90   0
 -14   4   2    0.26    2.82   0
 -14   4  12    1.46    2.57   0
  -8   2  15    2.45    2.17   0
  -5   1  12   95.30    5.56   0
  -4   4 -19    5.94    2.94   0
  -1   1  -9    0.14    2.11   0
   0   0   8 3438.63   38.62   0
   0   2 -15    0.56    2.18   0
   3   1 -12  263.63    9.48   0
   4   0  11   -1.22    3.26   0
   4   2 -17    0.22    2.14   0
   6   0  -5    0.38    2.11   0
   8   2  22   -0.73    2.70   0
  15   1  -6   23.34    3.53   0
  18   2  -9   10.67    3.35   0
 -14   4  10    0.35    2.82   0
 -14   4  11    0.26    2.60   0
 -11   3  14   13.73    3.20   0
  -8   2  14   -1.81    2.59   0
  -6   2  18   77.60    4.36   0
  -6   4 -17   -0.61    2.56   0
  -5   5 -21    1.57    2.85   0
  -3   1  15  129.60    6.03   0
  -1   1  17   -0.51    2.25   0
   0   4 -22   15.55    3.29   0
   1   1 -11    0.73    2.71   0
   1   1  18    0.18    2.23   0
   2   0  10   -0.46    2.29   0
   4   0  -5    0.69    2.50   0
   5   1  18    6.15    2.89   0
   7   1 -13   10.99    2.68   0
   8   0  -5    0.43    2.86   0
  10   0  -3    0.35    3.06   0
  13   1 -10    4.73    2.40   0
  15   1  -7    2.44    2.63   0
 -14   4   3    0.60    2.50   0
 -14   4   4    0.65    2.50   0
 -14   4   8   -0.21    2.79   0
 -14   4   9    2.04    2.40   0
  -7   5 -19    3.87    2.63   0
  -5   1  11  295.96    9.40   0
  -3   3 -17    0.48    2.64   0
  -2   4 -21   -0.79    2.56   0
   0   0   7    1.17    2.65   0
   1   3 -20    0.59    2.93   0
   3   1  18  275.01    8.34   0
   5   1 -13   71.07    4.90   0
   6   0  10    0.51    3.11   0
   6   2 -18   69.77    4.46   0
   8   2 -18   -0.43    2.23   0
   9   1 -13   11.45    2.75   0
   9   1  16   22.10    3.96   0
  11   1 -12    1.58    2.16   0
 -14   4   5    0.45    2.53   0
 -14   4   6    1.67    2.29   0
 -14   4   7    1.73    2.41   0
 -11   3  -2   21.46    5.13   0
 -11   3  13   18.47    3.00   0
  -8   2  13   -1.00    2.37   0
  -6   2  17  149.87    5.65   0
  -5   1  10  456.15   11.80   0
  -5   3 -15    3.00    2.69   0
  -3   1  14  180.15    7.04   0
  -1   1  16    1.52    2.19   0
   0   0   6   14.48    4.00   0
   1   1  17   -1.12    2.50   0
   2   2 -17  123.87    5.78   0
   4   0  10  438.39   14.46   0
   6   0  -6    2.32    2.21   0
   6   2  22  136.17    6.00   0
   7   1  17   13.07    3.06   0
  10   0  -4    1.13    3.13   0
  13   1 -11    7.36    2.59   0
  15   1  -8   55.18    4.40   0
 -15   5  -1    1.77    3.18   0
 -11   3  12    7.90    2.50   0
  -8   4 -15   15.19    4.15   0
  -4   2 -12   -1.02    2.85   0
  -4   2  19    1.90    2.42   0
  -3   1  -7   42.55    6.62   0
  -1   3 -19   27.27    3.39   0
   0   2 -16    0.03    2.15   0
   2   0  -4   -0.48    2.17   0
   2   0   9   -0.08    1.98   0
   3   1 -13  238.05    8.66   0
   4   2 -18    0.76    2.15   0
   4   2  22   -1.32    2.32   0
   7   1 -14   10.99    2.46   0
   8   0  -6   11.66    3.26   0
   8   2  21    0.01    2.71   0
   9   1 -14    7.99    3.00   0
  11   1 -13    5.36    2.26   0
  11   1  14   16.07    4.60   0
  15   1  -9    6.37    3.12   0
 -11   3  11    0.68    2.17   0
  -8   2  12    3.67    2.39   0
  -6   2  16    2.93    2.13   0
  -5   1   9  152.73    7.36   0
  -4   4 -20   50.25    5.01   0
  -2   2  20   10.83    3.01   0
  -1   1 -10    1.53    2.33   0
   0   0   5    1.17    3.35   0
   0   2  21    1.31    2.54   0
   1   1 -12    2.71    2.85   0
   3   1  17   42.08    3.79   0
   5   1 -14  128.62    6.09   0
   5   1  17    7.04    2.83   0
   6   0  -7   -0.17    2.62   0
   6   2 -19   52.79    4.00   0
  10   0  -5   -0.35    2.40   0
  13   1 -12    6.79    2.57   0
  17   1  -3   24.23    3.76   0
  17   1   1    1.44    2.86   0
 -15   5   0   15.15    3.81   0
 -15   5  10    2.47    3.02   0
 -11   3  10   25.68    3.51   0
  -8   2  11   -0.96    2.32   0
  -6   4 -18   -2.02    2.58   0
  -5   1   8  252.35   10.54   0
  -5   5 -22   -0.15    2.80   0
  -4   2  18   -0.45    2.53   0
  -3   1  13  270.05    8.70   0
  -2   4 -22   -0.31    2.87   0
  -1   1  15   -0.83    2.35   0
   1   3 -21    1.49    2.60   0
   2   0   8   -0.21    2.39   0
   6   0   9   -0.19    3.50   0
   6   2  21   48.87    4.60   0
   8   0  -7    0.12    2.79   0
   8   0   8    4.16    4.77   0
  10   0  -6    0.07    2.93   0
  11   1 -14    2.94    2.30   0
  15   1 -10   66.93    4.67   0
  17   1  -4   58.50    4.99   0
  17   1   2   18.08    4.60   0
 -15   5   9    3.51    3.03   0
 -11   3  -1   29.00    5.10   0
 -11   3   9   30.06    3.74   0
  -9   3  16    4.60    2.71   0
  -6   2  15   23.90    3.01   0
  -3   3 -18   -0.24    2.16   0
  -2   2 -15  148.23    7.19   0
   0   0   4 1932.36   38.50   0
   1   1  16    0.65    2.06   0
   2   2 -18    0.88    2.19   0
   2   2  21   20.33    3.21   0
   3   1 -14  172.57    7.18   0
   4   0   9   -0.16    2.78   0
   4   2 -19    0.77    2.45   0
   4   2  21    0.13    2.78   0
   7   1 -15    3.24    2.27   0
   7   1  16  148.13    7.19   0
   9   1 -15   26.93    3.13   0
   9   1  15   74.20    6.07   0
  12   0   1   -0.30    2.87   0
  13   1 -13   11.90    2.82   0
  17   1  -6    2.90    2.70   0
  17   1  -5   79.28    5.56   0
 -15   5   1   23.26    4.09   0
 -15   5   8    2.00    2.91   0
 -11   3   8    4.09    2.50   0
  -8   2  10    1.27    2.49   0
  -5   1   7 2103.08   27.91   0
  -5   3 -16   14.72    3.26   0
  -3   1  12  279.25    8.94   0
  -2   2  19   -0.31    2.29   0
  -1   3 -20   12.39    2.87   0
   0   2 -17    0.41    2.06   0
   0   2  20    1.09    2.64   0
   2   0  -5    0.05    2.97   0
   3   1  16   17.78    3.32   0
   4   0  -7   -0.10    2.15   0
   5   1 -15  146.74    6.20   0
   6   0  -8    0.72    2.19   0
   8   2  20   -0.44    2.76   0
  10   0  -7   -0.38    2.87   0
  10   2  19   36.86    4.07   0
  12   0  -3    0.88    2.37   0
  15   1 -11  127.45    6.14   0
  17   1  -7   31.07    4.30   0
 -15   5   2   12.86    3.24   0
 -15   5   3   -0.95    2.60   0
 -15   5   4    7.13    2.80   0
 -15   5   5   22.11    3.65   0
 -15   5   6   16.72    3.96   0
 -15   5   7    0.48    2.61   0
 -12   4  13    3.69    2.80   0
 -11   3   0   51.60    6.03   0
 -11   3   7    5.68    2.71   0
  -9   3  15    0.39    2.22   0
  -8   2  -3    1.04    4.88   0
  -8   2   9   -0.02    2.61   0
  -6   2  14   75.59    4.88   0
  -4   2  17    0.44    2.16   0
  -1   1 -11    2.39    3.05   0
  -1   1  14    0.75    2.50   0
   1   1 -13    1.68    2.67   0
   5   1  16    0.18    2.25   0
   7   1 -16   -0.75    2.10   0
   9   1 -16   11.98    2.94   0
  11   1 -15   -0.04    2.19   0
  13   1 -14   12.41    2.81   0
  15   1 -12   51.96    4.32   0
 -11   3   1  103.51    7.65   0
 -11   3   6    3.31    2.63   0
 -10   4 -12    0.47    4.24   0
  -9   3  -9    5.38    5.60   0
  -8   2   8    0.62    3.25   0
  -4   2 -13    0.06    2.16   0
  -4   4 -21  123.16    6.07   0
  -3   1  -8   22.98    4.72   0
  -3   1  11  110.78    6.20   0
  -2   4 -23    0.92    2.55   0
   1   1  15   -0.15    2.22   0
   1   3 -22    4.86    2.75   0
   2   0   7    0.30    1.88   0
   2   2 -19    2.30    2.28   0
   2   2  20    6.96    2.94   0
   4   2 -20    0.06    2.52   0
   6   0  -9    0.21    2.39   0
   8   0  -9   -1.56    2.76   0
  10   0  -8    3.86    2.64   0
  12   0  -5   -0.15    1.82   0
  12   0   3    0.40    3.62   0
  13   1  11   28.27    7.12   0
  17   1  -8   94.94    5.82   0
 -12   4  12   -1.37    2.63   0
 -11   3   2  186.06    9.26   0
 -11   3   4  121.53    7.05   0
 -11   3   5   10.25    2.62   0
  -9   3  14    3.00    2.22   0
  -8   4 -16    7.80    3.54   0
  -6   4 -19    0.08    2.45   0
  -5   1  -1   11.21    5.50   0
  -5   1   5 1672.83   27.18   0
  -5   5 -23   -0.14    2.47   0
  -3   3 -19    0.82    2.49   0
  -2   2 -16    9.37    2.91   0
  -2   2  18    1.76    2.10   0
  -1   3 -21   87.01    5.29   0
   2   0  -6    0.10    2.63   0
   3   1 -15  114.11    5.83   0
   4   2  20    1.46    2.66   0
   5   1 -16   68.32    4.43   0
   6   2  20   97.56    5.35   0
  11   1 -16    0.97    2.52   0
  11   1  13   12.65    4.29   0
  12   0  -6   65.60    4.84   0
  13   1 -15    5.10    2.53   0
  15   1 -13    0.67    2.54   0
  17   1  -9   64.24    4.79   0
 -16   6   7    1.43    2.89   0
 -16   6   8    0.46    2.45   0
 -12   4  11   42.44    3.94   0
  -9   3  13    0.05    2.53   0
  -8   2   7    3.08    2.85   0
  -7   3  17    9.51    2.79   0
  -6   2  13   42.09    3.78   0
  -4   2  16    1.91    2.09   0
  -1   1  13    1.94    2.72   0
   0   2 -18    0.47    2.13   0
   0   2  19    1.50    2.14   0
   1   1 -14    1.59    2.56   0
   6   0   8    0.13    3.85   0
   7   1 -17    0.59    2.02   0
   7   1  15  262.40    9.51   0
   8   0 -10  250.50    8.60   0
   9   1 -17    0.15    2.26   0
  10   0  -9    0.11    2.21   0
  12   0  -7   -0.95    1.97   0
  17   1 -10    2.03    2.72   0
 -16   6   4   -1.29    2.94   0
 -16   6   5    1.17    2.77   0
 -16   6   6   -1.07    2.89   0
  -8   2   6    6.20    2.94   0
  -5   1   3    2.15    2.37   0
  -5   3 -17  142.97    7.22   0
  -3   1  10   44.34    4.25   0
  -1   1 -12    1.22    3.15   0
   1   1  14    1.34    2.46   0
   2   2 -20    9.70    2.81   0
   4   0  -9   -1.36    2.00   0
   4   2 -21   -1.55    2.48   0
   5   1 -17   30.86    3.60   0
   5   1  15    3.60    2.50   0
   6   0 -10    4.59    2.67   0
   8   2  19    0.87    2.29   0
   9   1  14   11.35    3.67   0
  10   0 -10   -1.32    2.62   0
  10   2  18   47.93    4.55   0
  12   0  -8   69.39    5.00   0
  17   1 -11   -0.32    2.73   0
 -12   4  10   83.58    4.94   0
  -9   3  12   14.24    2.59   0
  -8   2  -2   -0.21    4.34   0
  -8   2   5    1.84    3.18   0
  -7   3 -14   60.37    6.18   0
  -7   3  16    0.91    2.03   0
  -4   2 -14    1.57    2.39   0
  -4   2  15    0.98    2.21   0
  -4   4 -22   -0.23    2.80   0
  -2   2  17  134.40    5.55   0
   2   0  -7    0.60    2.24   0
   2   0   6    0.16    2.78   0
   2   2  19  156.89    6.06   0
   3   1 -16   93.94    5.30   0
   8   0 -11    0.47    2.39   0
   9   1 -18    4.70    2.57   0
 -12   4   9   17.46    3.20   0
  -8   2   4    3.83    3.25   0
  -3   1  -9   29.05    4.94   0
  -3   1   9   31.49    3.76   0
  -3   3 -20    0.20    2.80   0
  -2   2 -17   64.77    4.87   0
  -1   1  12    2.05    2.63   0
  -1   3 -22   45.79    4.04   0
   0   2 -19    1.94    2.11   0
   0   2  18    0.07    2.11   0
   4   0 -10   24.06    3.48   0
   4   2  19   -0.30    2.61   0
   6   0 -11   -0.11    2.38   0
   6   2  19   13.40    3.04   0
   7   1 -18    0.37    1.94   0
  10   0 -11   -1.31    2.33   0
  12   0  -9    0.01    1.92   0
  14   0  -4    2.33    2.31   0
  14   0  -3    0.37    2.23   0
 -12   4  -5   49.79    8.33   0
  -9   3  11  103.01    5.31   0
  -8   2   3    6.59    3.62   0
  -6   2  11  186.76    7.09   0
  -6   4 -20    1.25    2.39   0
  -5   3  18  193.11    6.25   0
   1   1 -15    0.25    2.30   0
   2   0  -8    1.89    2.10   0
   2   2 -21    5.98    2.89   0
   3   1 -17   33.14    3.74   0
   3   1  14  120.65    6.45   0
   5   1 -18   41.29    3.59   0
   7   3  22    0.05    2.29   0
   8   0 -12    0.78    2.25   0
  12   0 -10  191.73    7.03   0
  14   0  -6    0.18    2.26   0
  14   0  -5   -0.93    1.82   0
  19   1  -7    4.47    2.85   0
  19   1  -6   36.15    4.20   0
  19   1  -5   25.60    3.91   0
 -12   4   8   51.80    4.03   0
 -10   4  14   -0.27    2.57   0
  -8   2  -1    0.01    3.46   0
  -8   2   2    1.48    3.09   0
  -8   4 -17  246.19   10.44   0
  -7   3  15    2.29    2.07   0
  -4   2  14   -0.02    2.05   0
  -2   2  16  135.97    5.65   0
  -1   1 -13    0.74    2.52   0
   1   1  13    0.71    2.50   0
   4   0   7    0.60    2.34   0
   6   0 -12    0.53    2.40   0
   7   1 -19   68.05    4.29   0
   7   1  14  215.79    8.91   0
   8   0   7    0.24    4.56   0
   8   2  18    0.30    2.64   0
  10   0 -12   -1.03    2.25   0
  12   0 -11    0.20    2.42   0
  14   0  -7   -0.44    2.10   0
  19   1  -8   18.87    3.41   0
 -13   5  11    5.07    2.70   0
 -12   4   7  241.55    8.09   0
  -9   3  10   71.03    4.62   0
  -8   2   0    1.56    3.08   0
  -8   2   1    1.45    3.13   0
  -4   4 -23   84.81    5.35   0
  -3   1   8   57.18    4.85   0
  -1   1  11    1.78    2.36   0
   0   2 -20    2.50    2.54   0
   0   2  17    1.37    2.55   0
   2   2  18  144.03    5.81   0
   4   0 -11    1.31    2.22   0
   5   1  14    8.55    2.39   0
   8   0 -13    0.82    2.36   0
   9   3  21    1.52    2.55   0
  14   0  -8    4.09    2.34   0
  19   1 -10   -2.13    2.53   0
  19   1  -9   21.62    3.20   0
 -13   5  10   35.57    4.23   0
 -12   4   6  189.93    7.62   0
 -10   4 -13    3.34    4.32   0
  -7   3  14    4.27    2.21   0
  -6   2  10   -0.87    2.60   0
  -5   3  17  239.98    6.95   0
  -4   2 -15    1.21    1.93   0
  -3   1 -10  172.46    9.87   0
  -3   3 -21    0.56    2.27   0
  -2   2 -18  124.49    6.07   0
  -1   3 -23   -0.97    2.39   0
   1   1 -16   -0.13    2.03   0
   2   0  -9    0.71    1.90   0
   2   0   5   -0.15    3.17   0
   2   2 -22   10.91    2.96   0
   3   1 -18   17.06    2.87   0
   4   2  18    0.65    2.50   0
   5   1 -19   88.33    4.72   0
   6   0 -13    0.68    2.16   0
   6   2  18  101.37    5.55   0
   9   1  13   29.12    4.33   0
  10   0 -13   -1.89    2.02   0
  10   2  17  204.19    8.26   0
  11   1  12   20.22    4.63   0
  12   0 -12   58.93    4.05   0
  14   0  -9   -0.41    2.08   0
  14   0   1   -0.12    3.09   0
 -12   4  -4  121.77   10.27   0
 -12   4   5   72.69    5.02   0
 -10   4  13    0.48    2.21   0
  -9   3   9    2.86    2.24   0
  -7   3 -15   33.72    4.57   0
  -6   4 -21   -1.33    2.33   0
  -4   2  13    1.11    2.17   0
  -2   2  15   74.41    4.48   0
  -1   1 -14    1.03    2.51   0
   3   3  21    0.22    2.66   0
   4   0 -12   -0.78    2.48   0
   7   3  21   14.08    3.24   0
   8   0 -14   20.32    2.81   0
  10   0 -14    0.04    1.94   0
  12   0 -13   -0.18    2.06   0
  14   0 -10    3.45    2.57   0
 -13   5   9   52.20    4.34   0
 -12   4   4   13.99    3.04   0
  -9   3 -10    1.44    4.52   0
  -6   2   9  292.13    9.23   0
  -3   1   7  100.01    6.32   0
  -3   3  18   -0.44    1.97   0
   0   2 -21    0.70    2.82   0
   1   1 -17    0.82    2.39   0
   1   1  12    0.64    2.61   0
   2   0 -10    1.18    2.02   0
   3   1  13  218.67    8.24   0
   5   1 -20   51.33    3.91   0
   5   3  21   16.14    2.86   0
   6   0 -14   -0.02    2.01   0
   6   0   7    0.59    3.09   0
  14   0 -11    0.65    2.20   0
 -13   5   8   23.81    3.74   0
 -12   4   3   10.20    2.92   0
 -10   4  12    1.44    2.10   0
  -9   3   8   95.16    5.46   0
  -8   4 -18   78.00    6.23   0
  -7   3  13   18.60    2.96   0
  -5   3 -19   80.90    5.33   0
  -4   2 -16    0.05    2.05   0
  -4   4 -24   -1.05    2.46   0
  -3   3 -22    0.93    2.75   0
  -2   2 -19  138.22    6.36   0
  -1   1  10    1.02    1.96   0
   0   0  -5    0.56    2.93   0
   0   2  16    0.38    2.01   0
   1   3  20   17.40    3.11   0
   2   2  17   70.55    4.28   0
   3   1 -19  207.82    6.88   0
   4   0 -13    0.07    2.47   0
   8   0 -15    0.01    2.03   0
  10   0 -15    0.16    1.93   0
  12   0 -14   64.85    4.24   0
  14   0 -12    1.32    2.35   0
  14   0   2    0.92    3.63   0
 -12   4  -3  141.60    9.99   0
 -12   4   2   34.27    4.09   0
  -4   2  12    0.36    2.31   0
  -3   1 -11  247.24   11.14   0
  -1   1 -15    1.78    2.57   0
  -1   3  19    9.97    2.70   0
   2   0 -11   -0.89    2.06   0
   5   1  13   90.64    5.92   0
   6   0 -15   -0.46    1.82   0
   7   1  13  177.98    8.34   0
   8   2  17    0.55    2.44   0
   9   3  20    1.49    2.65   0
  12   0 -15    2.36    2.30   0
  14   0 -13   -0.30    2.42   0
  16   0  -8  146.38    6.58   0
  16   0  -7   -0.71    2.38   0
  16   0  -6   45.34    4.31   0
  16   0  -5   -0.54    2.37   0
  16   0  -4   11.40    3.09   0
 -14   6   9   16.19    3.23   0
 -13   5   7    5.96    2.91   0
 -12   4  -2    6.85    3.36   0
 -12   4  -1    0.43    2.67   0
 -12   4   0   11.87    3.50   0
 -12   4   1    6.88    2.83   0
 -10   4  11    1.15    2.10   0
  -9   3   7   19.38    3.68   0
  -8   4  15   72.42    4.31   0
  -6   2 -12   17.11    4.16   0
  -6   2   8   37.76    4.18   0
  -6   4 -22    1.02    2.79   0
  -5   3  15  130.95    5.57   0
  -2   2  14   41.78    3.76   0
   0   0  -6    9.76    3.69   0
   1   1 -18    1.24    2.03   0
   3   3  20    2.12    2.79   0
   4   0   6   47.14    6.64   0
   4   2  17    0.29    1.73   0
   6   2  17   18.76    3.21   0
   8   0 -16   11.96    2.62   0
  10   0 -16    0.03    2.30   0
  14   0 -14   -0.13    2.32   0
  16   0 -10   14.08    3.10   0
  16   0  -9    0.99    2.37   0
 -13   5   6    3.38    2.63   0
  -7   3 -16  146.30    8.21   0
  -5   3 -20    1.20    2.49   0
  -3   1   6   51.98    5.06   0
  -3   3  17   -0.58    1.97   0
   0   0  -7    6.05    2.89   0
   0   2 -22    0.92    2.46   0
   1   1  11    0.30    2.42   0
   2   0 -12    1.35    2.55   0
   3   1 -20  325.32    8.36   0
   5   3  20    2.88    2.70   0
   6   0 -16    0.42    2.03   0
   7   3  20   20.74    3.54   0
  10   0 -17    0.82    2.42   0
  10   2  16  327.43   10.39   0
  12   0 -16   13.52    2.71   0
  12   2  15    1.64    2.69   0
  16   0 -11    0.71    2.22   0
 -14   6   8    2.27    2.47   0
 -10   4 -14    0.57    3.78   0
 -10   4  10    0.21    2.11   0
  -9   3   6   44.98    4.64   0
  -6   2   7  119.96    6.69   0
  -4   2 -17    0.33    2.22   0
  -4   2  11   -0.23    2.38   0
  -3   1 -12  206.12    9.82   0
  -3   3 -23   -0.85    2.70   0
  -2   2 -20    6.14    2.56   0
  -1   1 -16    0.27    1.88   0
  -1   1   9    0.40    1.83   0
  -1   3  18    6.57    2.21   0
   0   2  15    1.13    2.02   0
   1   3  19   35.78    3.24   0
   2   2  16    7.38    2.26   0
   4   0 -15    0.50    2.46   0
   8   0 -17    0.30    2.00   0
  16   0 -12   73.94    4.47   0
 -14   6   7   17.71    3.45   0
 -13   5   5    7.28    2.63   0
  -8   4  14    3.86    2.28   0
  -7   3  11   81.29    4.87   0
  -5   3  14  113.74    5.40   0
  -2   2  13   78.17    4.74   0
   1   1 -19   -1.08    1.97   0
   2   0 -13   -0.41    2.57   0
   2   0   4    0.69    3.41   0
   3   1 -21  188.06    6.42   0
   6   0 -17    1.04    1.81   0
   9   1  12   60.87    5.83   0
  16   0 -13   -0.50    2.34   0
 -13   5   4    6.31    2.68   0
 -10   4   9   -0.38    2.51   0
  -9   3   5   91.06    6.05   0
  -6   2 -13    1.97    2.76   0
  -3   1   5   60.28    5.68   0
  -3   3  16    1.00    2.25   0
   0   2 -23    0.33    2.40   0
   4   0 -16   25.38    3.18   0
   4   2  16    0.10    2.20   0
   5   1  12   69.80    5.47   0
   8   0 -18   29.76    3.01   0
   8   2  16    2.61    2.44   0
   9   3  19   -0.02    2.46   0
  11   1  11    7.80    3.99   0
  14   0   3    0.15    3.92   0
 -14   6   6   61.19    4.76   0
 -13   5   3    0.66    2.27   0
 -11   5  11   98.93    5.60   0
  -8   4  13    4.38    2.52   0
  -7   3 -17  109.63    7.01   0
  -6   2   6    0.84    2.55   0
  -6   4  16   -0.94    2.06   0
  -5   3 -21   15.07    3.08   0
  -4   2 -18    0.34    2.31   0
  -4   2  10   -0.40    2.26   0
  -3   1 -13  187.40    8.97   0
  -3   3 -24   -0.04    2.66   0
  -2   2 -21   16.06    3.23   0
  -1   1 -17    0.52    1.83   0
   0   0  -9    3.15    2.76   0
   2   0 -14    2.25    2.44   0
   3   3  19    1.29    2.10   0
   6   0 -18    2.33    2.05   0
   6   2  16    0.46    2.21   0
   7   1  12  116.67    7.10   0
   8   0 -19   -1.42    1.88   0
  16   0   0  113.41    7.99   0
 -14   6   5    6.47    3.12   0
 -13   5   2    3.34    2.51   0
  -9   3 -11    0.15    3.88   0
  -1   1   8   -0.52    1.74   0
  -1   3  17    3.09    2.05   0
   0   0 -10  188.37    8.88   0
   0   2  14   -0.66    2.23   0
   1   1 -20    2.53    2.23   0
   1   1  10    1.59    2.15   0
   1   3  18   89.72    4.60   0
   2   2  15  159.85    6.39   0
   4   0 -17    0.12    2.06   0
   5   3  19   88.68    4.73   0
   7   3  19    9.67    2.69   0
  18   0 -11    0.18    2.28   0
  18   0 -10    1.14    2.65   0
  18   0  -9    0.65    2.23   0
  18   0  -8    8.00    2.83   0
  18   0  -7    0.53    2.51   0
  18   0  -6    1.58    2.54   0
 -15   7   6    5.56    3.06   0
 -13   5   1    7.44    3.13   0
 -11   5  10   23.28    3.61   0
 -10   4   8    0.17    1.79   0
  -9   3   4   38.43    4.28   0
  -5   3  13   22.94    2.86   0
  -3   3  15    0.40    2.36   0
  -2   2  12    2.89    2.48   0
   2   0 -15    0.89    2.19   0
   3   1  11  278.48    9.85   0
   6   0 -19    1.09    2.15   0
  10   2  15  219.34    8.88   0
  18   0  -5   -0.09    2.17   0
 -15   7   5    2.83    2.74   0
 -14   6   4   63.30    4.84   0
 -13   5  -6   19.81    5.86   0
  -8   4  12  200.17    6.65   0
  -6   2 -14   43.58    4.95   0
  -6   4  15    0.93    2.04   0
  -3   1 -14   98.44    6.24   0
  -2   2 -22  349.99    8.99   0
  -1   1 -18    0.61    1.82   0
   0   0 -11   -1.74    2.88   0
   1   1 -21   -0.39    2.46   0
   4   0 -18   59.35    3.95   0
   9  -1  -9  195.53    8.05   0
   9  -1  -8    0.21    2.41   0
   9  -1  -7  182.98    8.08   0
   9  -1  -6  172.21    8.26   0
  18   0  -4    0.16    2.34   0
 -14   6   3   -0.21    2.34   0
 -13   5  -1   12.81    3.73   0
 -13   5   0    8.23    3.20   0
 -10   4 -15    0.42    3.53   0
 -10   4   7    0.22    2.00   0
  -9   3   3    4.61    2.94   0
  -7   3 -18   30.53    4.24   0
  -6   2   5   86.16    5.79   0
  -5   3 -22   -0.07    2.43   0
  -4   2 -19    0.34    2.03   0
  -4   2   9    0.51    2.16   0
  -4   4  17  185.06    6.07   0
  -3   1   4   19.79    4.05   0
   2   0 -16    0.99    1.95   0
   3   3  18    0.78    2.19   0
   4   2  15    1.23    2.20   0
   6   0 -20    0.40    2.27   0
   6   0   6    1.20    3.27   0
   7  -1  -8  266.88    9.79   0
   7  -1  -6   99.78    6.80   0
   9  -1 -10  506.01   11.83   0
   9  -1  -5    0.57    2.40   0
   9   3  18    4.94    2.61   0
  11  -1 -10   12.85    2.86   0
  11  -1  -9    2.18    2.33   0
  11  -1  -8   26.75    3.33   0
  11  -1  -7   45.50    4.48   0
  11  -1  -6   19.75    3.35   0
  12   2  14    0.67    2.67   0
  16   0   1    0.46    3.05   0
 -15   7   4   -0.04    2.41   0
 -14   6   2   19.34    3.47   0
 -13   5  -5   -0.76    3.41   0
 -13   5  -4    0.33    3.13   0
 -13   5  -3    1.23    3.14   0
 -13   5  -2    3.41    2.85   0
 -11   5   9   -0.16    2.42   0
  -5   3  12    0.80    2.36   0
  -3   1 -15   86.55    5.90   0
  -1   1 -19    0.43    1.89   0
  -1   3  16    2.36    1.97   0
   0   2  13   -1.33    2.36   0
   1   3  17   66.63    4.10   0
   4   0 -19   -0.28    1.90   0
   7  -1 -10   15.07    3.28   0
   7  -1  -9  119.72    6.63   0
   7  -1  -5   32.24    4.24   0
   8   2  15    0.59    2.15   0
   9  -1 -12  125.84    6.09   0
   9  -1  -4   63.39    5.93   0
  11  -1 -11    7.43    2.35   0
  11  -1  -5    0.84    2.34   0
 -15   7   3    9.91    2.93   0
 -12   6  10    1.57    2.37   0
 -10   4   6    3.47    2.46   0
  -9   3 -12    1.04    4.23   0
  -9   3   2    0.60    2.65   0
  -9   5  13   22.31    3.06   0
  -8   4  11   63.62    4.21   0
  -6   2 -15   76.71    6.19   0
  -6   4  14   -0.14    1.94   0
  -3   3  14    1.02    2.04   0
  -2   2  11  178.08    7.09   0
  -2   4  18   -0.76    2.23   0
  -1   1   7    0.14    1.97   0
   1   1 -22    0.14    2.28   0
   1   1   9    0.34    1.86   0
   2   0 -17   -0.16    2.15   0
   2   2  14  703.54   13.21   0
   5   1  11    3.29    2.78   0
   6   2  15   84.62    4.97   0
   7  -1 -11    1.61    2.41   0
   7  -1  -4    4.12    2.78   0
   7   3  18   32.66    3.77   0
   9  -1 -13    9.58    2.40   0
   9   1  11    9.83    3.20   0
  11  -1 -13    1.73    2.33   0
  11  -1 -12   -0.22    1.94   0
  11  -1  -4    1.34    2.42   0
  13  -1 -10    5.98    2.51   0
  13  -1  -9   19.42    3.09   0
  13  -1  -8   48.25    4.33   0
 -14   6   1   52.61    4.77   0
 -11   5   8    6.29    2.29   0
  -4   2 -20    0.04    2.23   0
  -4   4  16  251.93    6.85   0
   0   0 -13    6.75    2.97   0
   4   0 -20   -1.44    2.24   0
   4   0   5   -0.08    2.45   0
   7  -1 -12   15.64    2.97   0
   9  -1 -14   10.10    2.48   0
   9  -1  -3   52.67    5.48   0
  11  -1 -14    1.68    2.02   0
  11   3  17   21.29    3.20   0
  13  -1 -12    6.90    2.76   0
  13  -1 -11    8.48    2.15   0
  13  -1  -7   28.41    3.26   0
  13  -1  -6    2.91    2.36   0
 -14   6   0   62.83    5.28   0
 -12   6   9    1.46    2.72   0
  -7   3 -19    9.23    3.00   0
  -4   2   8    3.69    2.12   0
  -3   1 -16   16.74    2.88   0
  -2   2 -24   43.56    4.14   0
  -1   1 -20   -0.06    2.01   0
   0   0 -14   24.03    3.43   0
   1   1 -23    1.45    2.29   0
   2   0 -18    1.14    2.07   0
   3   1  10  198.13    8.63   0
   3   3  17    1.95    2.41   0
   5  -1  -9  146.47    7.16   0
   5  -1  -8  219.64    9.10   0
   5  -1  -7 1863.44   26.79   0
   6   4  20   -0.17    2.52   0
   7  -1 -13   12.42    2.55   0
   7  -1  -3    7.35    3.00   0
   7   1  11   50.37    5.01   0
   8   4  20    1.61    2.51   0
   9  -1 -15   33.52    3.25   0
  11  -1 -15    1.06    2.06   0
  11  -1  -3    0.94    2.36   0
  13  -1 -14   14.07    3.01   0
  13  -1 -13   10.52    2.47   0
  13  -1  -5    1.87    2.05   0
 -14   6  -1   66.90    5.68   0
 -11   5   7    0.07    2.43   0
 -10   4   5    0.85    1.95   0
  -9   3   1   -0.05    2.46   0
  -9   5  12   27.08    3.04   0
  -8   4  10   36.01    3.46   0
  -5   3  11    1.59    2.08   0
  -3   1   3    1.11    3.22   0
  -1   3  15   13.73    2.48   0
   4   0 -21   -0.58    2.39   0
   5  -1 -11  264.00    8.88   0
   5  -1 -10  433.11   11.57   0
   5  -1  -6 2892.93   35.15   0
   7  -1 -14   12.53    2.38   0
   9  -1 -16   11.13    2.44   0
  11  -1 -16    3.00    2.20   0
  13  -1 -15    3.78    2.30   0
  16   0   2    5.40    4.21   0
 -14   6  -2  132.18    7.81   0
 -12   6   8    1.15    2.56   0
  -7   3   7    8.32    2.71   0
  -6   2 -16    0.07    2.13   0
  -6   4  13    0.23    1.97   0
  -5   3 -24   49.93    4.42   0
  -4   2 -21    0.32    2.20   0
  -3   1 -17   40.06    4.23   0
  -3   3  13    2.09    2.27   0
  -2   4  17   -1.54    1.82   0
  -1   1 -21    1.53    2.07   0
   0   0 -15    3.74    2.35   0
   0   2  12    1.09    2.32   0
   0   4  18    8.36    2.68   0
   1   3  16   31.77    3.19   0
   2   0 -19   -1.73    1.92   0
   2   4  19   -1.07    2.17   0
   4   2  14    0.35    1.79   0
   5  -1 -12   81.35    5.09   0
   5  -1  -5 1472.97   26.55   0
   7  -1 -15    2.46    1.98   0
   9  -1 -17    1.06    2.22   0
   9   3  17    0.65    2.10   0
  10   2  14   17.08    3.33   0
  13  -1  -4    2.11    2.37   0
  14   0   4    0.20    4.52   0
  15  -1 -13    0.54    2.40   0
  15  -1 -12   42.85    3.90   0
  15  -1 -11  130.89    6.11   0
  15  -1 -10   67.80    4.73   0
  15  -1  -9    8.01    2.74   0
  15  -1  -8   62.49    4.70   0
 -10   4   4    0.92    2.35   0
  -9   3 -13    8.68    4.61   0
  -9   3   0   15.10    4.14   0
  -9   5  11   15.60    3.11   0
  -7   3 -20   17.71    3.35   0
  -4   4  15   23.26    2.71   0
  -2   2  10  138.87    6.42   0
   5  -1 -13   78.11    4.86   0
   5  -1  -4  186.38   10.44   0
   5   3  17  155.54    6.18   0
   7  -1 -16   -0.00    1.97   0
   7   3  17  113.63    5.65   0
  10   4  19    0.67    2.40   0
  11   1  10    0.24    3.33   0
  15  -1 -14   12.94    2.86   0
  15  -1  -7    1.15    2.15   0
 -11   5   6    1.02    1.82   0
  -8   4   9  408.97    9.86   0
  -7   5  14    1.13    2.26   0
  -6   2 -17   16.63    3.57   0
  -5   1  -7   10.53    4.86   0
  -5   3  10   31.19    3.46   0
  -4   2 -22    1.38    2.64   0
  -4   2   7    0.25    1.87   0
  -1   1 -22    0.47    2.36   0
  -1   1   6    0.18    2.19   0
   1   1   8   -0.69    1.95   0
   2   0 -20    0.90    2.16   0
   2   0   3    0.28    3.49   0
   4   4  19    5.44    2.42   0
   5  -1 -14  131.77    6.02   0
   6   2  14   49.07    3.99   0
   7  -1 -17    0.10    1.93   0
   8   2  14   -0.47    2.10   0
   9  -1 -18    5.27    2.45   0
  15  -1  -6   22.79    3.36   0
 -12   6   7   -1.73    2.38   0
  -6   4  12    0.25    2.01   0
  -5   1  -9  145.09   11.27   0
  -5   1  -8   23.77    5.82   0
  -3   1 -18  230.91    8.30   0
  -2   4  16    1.63    2.38   0
  -1   3  14  104.24    5.08   0
   0   0 -17   -0.02    2.39   0
   3   3  16    0.74    2.14   0
   5  -1 -15  155.93    6.11   0
   5   1  10  160.68    8.38   0
   6   4  19    0.15    2.47   0
   7  -1 -18    0.09    1.95   0
   8   4  19   27.70    3.49   0
  12   2  13    0.18    2.54   0
  15  -1  -5   23.98    3.64   0
 -13   7   7    0.88    2.68   0
 -11   5   5    3.12    2.35   0
 -10   4   3    0.53    2.13   0
  -9   3  -1   85.74    7.69   0
  -9   5  10   -1.19    2.34   0
  -7   3 -21   13.92    3.21   0
  -5   1 -10  138.25   10.18   0
  -5   1  -6   17.10    6.51   0
  -3   3  12    1.35    1.99   0
   1   3  15   54.57    3.92   0
   2   0 -21    1.73    2.16   0
   2   4  18    1.13    2.22   0
   5  -1 -16   68.54    4.27   0
   5  -1  -3    1.80    2.52   0
   7  -1 -19   66.87    4.16   0
  11   3  16   71.80    4.99   0
  17  -1 -12   -0.01    2.18   0
  17  -1 -11    3.36    2.16   0
  17  -1 -10    2.56    2.75   0
 -12   6   6    0.78    2.60   0
 -10   6  11   86.08    4.63   0
  -9   3 -14   13.62    4.50   0
  -8   4   8   75.67    4.93   0
  -7   5  13   -0.01    2.01   0
  -6   2 -18   95.39    6.01   0
  -6   2   2    5.98    2.89   0
  -4   2 -23   -0.98    2.59   0
  -3   1 -19  271.62    8.84   0
  -1   1 -23    0.69    2.24   0
   0   0 -18    9.85    2.47   0
   0   2  11   -0.05    2.34   0
   0   4  17   31.76    3.08   0
   3  -1 -11   99.31    5.96   0
   3  -1 -10   35.28    3.87   0
   3  -1  -9   31.26    3.86   0
   3  -1  -8   49.05    4.74   0
   3   1   9   31.99    3.93   0
   4   2  13    0.31    2.22   0
   5  -1 -17   26.98    3.07   0
  15  -1  -4   10.64    2.75   0
  17  -1  -9   69.50    4.67   0
  17  -1  -8  106.31    5.93   0
  -5   1 -11    1.46    2.74   0
  -5   3   9  194.21    7.26   0
  -3   1   2    5.87    3.76   0
  -2   0 -10    0.49    2.26   0
  -2   0  -9   -0.39    1.68   0
  -2   0  -8   -0.31    2.11   0
  -2   2   9  115.42    5.98   0
   2   0 -22    0.78    2.16   0
   3  -1 -13  229.46    8.19   0
   3  -1  -7   83.03    6.23   0
   5  -1 -18   37.49    3.34   0
   5   3  16   17.52    2.58   0
   7   1  10    2.49    2.90   0
   9   1  10   62.31    6.13   0
   9   3  16   18.02    3.04   0
  17  -1  -7   32.62    3.76   0
 -13   7   6    0.57    2.30   0
 -11   5   4   32.95    3.84   0
 -10   4   2    0.08    2.17   0
  -9   5   9    5.28    2.54   0
  -5   1 -12   61.60    6.07   0
  -5   5  15   -1.00    1.78   0
  -4   2   6    0.08    1.63   0
  -3   1 -20  120.34    6.21   0
  -2   0 -11    0.18    2.06   0
  -2   0  -7    0.09    2.03   0
  -1   1 -24    1.94    2.29   0
   0   0 -19    1.27    1.84   0
   3  -1  -6   41.90    4.88   0
   4   4  18   25.81    3.14   0
   5  -1 -19   82.63    4.69   0
   7   3  16  161.83    6.60   0
  10   4  18   -0.27    2.67   0
 -12   6   5   -0.28    2.18   0
 -10   6  10   14.54    2.89   0
  -9   3 -15   11.77    4.17   0
  -9   3  -2   80.22    7.83   0
  -7   3   5   51.09    4.51   0
  -6   2 -19   10.74    3.03   0
  -5   1 -13   79.84    6.57   0
  -4   2 -24   -0.03    2.23   0
  -4   4  13   21.51    2.65   0
  -2   0 -13   -0.66    2.53   0
  -2   0 -12    0.61    2.15   0
  -2   4  15    0.74    1.88   0
  -1   3  13   22.46    3.09   0
   3  -1 -15  115.78    5.76   0
   3   3  15   -0.08    2.07   0
   6   2  13    2.76    2.07   0
   6   4  18    0.82    2.24   0
   8   4  18   86.34    4.92   0
  10   2  13    7.25    2.71   0
  17  -1  -6    1.18    2.39   0
 -13   7   5    0.77    2.34   0
  -8   4   7  126.97    5.94   0
  -7   5  12   23.10    2.90   0
  -3   1 -21    7.38    2.83   0
  -3   3  11    0.55    2.10   0
  -2   0  -6    0.09    2.33   0
  -1   1   5    0.37    2.36   0
   0   0 -20    5.50    2.24   0
   0   4  16   10.77    2.35   0
   1   3  14  122.01    5.53   0
   2   4  17    0.73    1.96   0
   3  -1 -16   92.35    5.02   0
   3  -1  -5   52.23    5.76   0
   5  -1 -20   53.61    3.69   0
   8   2  13    2.62    2.18   0
  16   0   3   -0.19    3.72   0
  19  -1 -11   14.59    2.94   0
  19  -1 -10   -0.16    2.41   0
 -12   6   4    1.14    2.25   0
 -11   5   3   20.24    3.32   0
 -10   4   1    0.17    2.13   0
  -6   2 -20   86.39    5.47   0
  -6   4  10    0.48    2.68   0
  -5   1 -14    7.77    2.70   0
  -5   5  14   -0.75    1.87   0
  -4   2 -25    1.01    2.53   0
  -3   5  16   -0.10    2.10   0
  -2   0 -14    0.08    1.99   0
   0   0 -21    0.22    2.36   0
   0   2  10    0.65    2.39   0
   1   1   7    0.54    1.75   0
   3  -1 -17   28.04    3.27   0
  17  -1  -5   82.72    5.54   0
  19  -1  -9   17.09    3.18   0
 -14   8   4   -0.00    2.39   0
 -13   7   4    9.56    3.21   0
 -10   6   9    0.95    2.16   0
  -9   3 -16   17.66    4.50   0
  -9   3  -3    0.58    3.17   0
  -9   5   8   33.42    3.36   0
  -3   1 -22    0.52    2.36   0
  -2   0 -15    0.01    1.87   0
  -2   2   8   34.92    3.70   0
   3  -1 -18   16.66    2.81   0
  11   3  15   93.16    5.66   0
  19  -1  -8   15.17    3.18   0
  -8   6  12   -1.15    2.24   0
  -7   3   4   59.22    4.89   0
  -7   5  11    1.36    1.96   0
  -5   1 -15    1.77    1.74   0
  -4   2   5    0.75    2.01   0
  -4   4  12  341.79    8.44   0
  -2   0 -16    1.37    1.74   0
  -2   4  14    0.53    1.96   0
  -1   3  12   27.16    3.47   0
   0   0 -22   11.92    2.72   0
   3  -1  -4   16.51    3.88   0
   4   2  12   -0.93    1.84   0
   4   4  17  101.84    5.00   0
   5   3  15    3.77    1.84   0
 -14   8   3    0.25    2.63   0
 -13   7   3   45.85    4.45   0
 -12   6   3    0.27    2.20   0
 -11   5   2    0.88    1.83   0
 -10   4   0   -0.28    2.21   0
  -6   2 -21   46.80    4.32   0
  -5   1 -16    1.12    1.98   0
  -3   3  10    0.38    2.14   0
  -2   0 -17   -0.03    2.03   0
  -2   0  -5   -0.12    2.22   0
   0   4  15    4.91    2.33   0
   2   4  16    0.72    2.19   0
   3  -1 -20  330.46    8.42   0
   3   1   8   27.45    3.82   0
   7   3  15   38.91    3.78   0
   9   3  15   13.33    2.84   0
  10  -2 -14   28.76    2.95   0
  10  -2 -13   66.23    4.11   0
  10  -2 -12    2.72    2.09   0
  10  -2 -11  492.24   10.90   0
  10   4  17    2.50    2.33   0
  12  -2 -15    0.33    1.99   0
  12  -2 -14   -0.15    2.15   0
  12  -2 -13    1.49    2.05   0
  12  -2 -12    0.42    1.89   0
  12  -2 -11   -1.66    2.23   0
  12   2  12    1.73    2.64   0
  19  -1  -7    4.39    2.49   0
 -10   6   8    0.40    2.04   0
  -9   3 -17   -0.09    2.98   0
  -9   5   7   70.98    4.50   0
  -6   4   9    0.55    2.59   0
  -5   5  13    1.26    1.87   0
  -3   1 -23   17.55    2.96   0
  -3   5  15   47.16    3.39   0
   0   0 -23    1.46    2.23   0
   1  -1 -14    0.90    2.05   0
   1  -1 -13    0.50    2.13   0
   1  -1 -12    1.38    2.27   0
   1  -1 -11    2.13    2.08   0
   1  -1 -10   -0.30    1.85   0
   1   3  13  181.09    6.67   0
   3   3  14    0.67    1.76   0
   6   4  17    0.05    2.10   0
   8  -2 -14   -0.50    1.75   0
   8  -2 -13    1.20    1.73   0
   8  -2 -12    0.65    2.49   0
   8   4  17  263.00    8.09   0
  10  -2 -17   63.83    3.87   0
  10  -2 -16    0.60    1.95   0
  10  -2 -10   23.16    3.03   0
  12  -2 -10   -0.07    1.87   0
  14  -2 -14   -0.79    2.32   0
  14  -2 -13    2.51    2.20   0
  14  -2 -12  192.58    6.75   0
 -14   8   2   -0.19    2.77   0
 -12   6   2    0.52    2.15   0
 -11   7   8   10.30    2.66   0
  -8   6  11    1.35    2.29   0
  -6   2 -22  132.23    6.41   0
  -5   1 -17    6.07    2.51   0
  -5   3   7  419.97   11.33   0
  -2   0 -18    1.13    1.64   0
   1  -1 -15    0.39    1.95   0
   1  -1  -9    0.49    1.63   0
   3  -1 -21  188.15    6.45   0
   6   0   5    0.28    3.28   0
   6   2  12   19.85    3.20   0
   8  -2 -17   -0.04    2.01   0
   8  -2 -16   -0.26    1.79   0
   8  -2 -15    0.67    1.79   0
   8  -2 -11    0.68    2.01   0
   8  -2 -10    0.45    2.51   0
  10  -2  -9  224.11    7.73   0
  11   1   9    4.11    3.35   0
  12  -2  -9   -0.78    1.53   0
  13  -1   0   16.32    3.94   0
  14  -2 -11   49.82    3.80   0
 -13   7   2   19.56    3.61   0
 -11   5   1    3.24    2.38   0
  -8   4   5   -0.31    2.59   0
  -7   5  10   47.92    3.58   0
  -5   1 -18    5.46    2.40   0
  -3   1 -24   45.87    3.90   0
  -3   1   1    4.62    3.56   0
  -2   0 -19    0.86    1.78   0
  -2   4  13    0.31    1.69   0
  -1   5  16   17.83    2.74   0
   1  -1 -17    1.25    2.20   0
   1  -1 -16   -0.59    2.02   0
   1  -1  -8   -0.54    1.59   0
   8  -2 -18    0.28    1.96   0
   8  -2  -9   -0.67    2.12   0
  10  -2  -8  316.47    9.37   0
  12  -2  -8    1.76    2.17   0
  14  -2 -10  245.06    7.66   0
 -10   4  -1    0.76    2.25   0
 -10   6   7    9.42    2.73   0
  -9   3 -18    4.54    3.42   0
  -9   5   6  105.61    5.60   0
  -6   2   0   73.60    7.17   0
  -2   0 -20    0.43    2.16   0
   0   2   9   -0.58    1.68   0
   1  -1 -18   -1.22    2.19   0
   3  -1  -3   -0.08    2.84   0
   4   4  16   28.08    3.06   0
   6  -2 -14   68.07    4.14   0
   6  -2 -13   34.50    3.22   0
   7   1   9    7.71    3.06   0
   8   2  12    2.25    2.25   0
  10   2  12    9.99    2.76   0
  14  -2  -9   21.02    3.00   0
  16  -2 -13    2.20    2.20   0
  16  -2 -12    2.08    2.14   0
 -13   7   1    1.69    2.38   0
 -12   6   1    0.80    2.32   0
 -11   7   7    0.23    2.44   0
  -6   2 -23   -0.38    2.41   0
  -5   1 -19    0.82    2.08   0
  -5   5  12   -1.04    1.87   0
  -3   1 -25   16.13    3.00   0
  -3   3   9    0.15    2.08   0
  -3   5  14   40.05    3.18   0
  -1   1   4    0.97    2.43   0
  -1   3  11  202.19    7.22   0
   0   4  14   -0.67    1.66   0
   1  -1 -19   -0.18    2.15   0
   1  -1  -7    0.28    1.82   0
   5   3  14    4.83    2.00   0
   6  -2 -17  140.56    5.34   0
   6  -2 -16    2.09    1.83   0
   6  -2 -15   21.01    2.68   0
   6  -2 -12  184.22    6.81   0
   6  -2 -11  178.42    6.93   0
   8  -2  -8    1.24    2.20   0
   9   5  18    2.95    2.50   0
  10  -2  -7  248.67    8.79   0
  12  -2  -7    0.11    1.57   0
  14  -2  -8  147.72    6.51   0
  16  -2 -11    3.11    2.32   0
 -11   5   0   42.64    4.54   0
  -8   6  10   -0.55    2.02   0
  -6   4   8    0.76    2.17   0
  -4   2   4    0.93    1.83   0
  -2   0 -21    0.89    2.11   0
   1  -1 -20    0.55    2.33   0
   1   1   6   -0.55    1.95   0
   2   2  10 2118.44   25.31   0
   2   4  15   -0.33    1.82   0
   4   2  11    1.19    1.99   0
   6  -2 -18   72.21    3.97   0
   6  -2 -10   -0.48    2.10   0
   6   4  16    0.08    2.30   0
   8  -2  -7    2.10    2.97   0
   9  -1   1    0.34    3.27   0
  11  -1   1   -0.00    3.03   0
  11   3  14    9.98    2.83   0
  16  -2 -10   -0.50    2.25   0
 -10   4  -2    1.56    2.60   0
 -10   6   6    2.33    2.05   0
  -8   2 -12    2.72    3.15   0
  -8   2 -11    0.03    2.98   0
  -8   4   4   85.90    5.61   0
  -6   2 -24   14.50    3.18   0
  -5   1 -20    3.38    2.24   0
  -5   3   6   38.06    4.13   0
  -2   0 -22   -1.28    2.61   0
  -2   0  -4   -0.04    2.85   0
  -1   5  15    1.96    1.94   0
   1   3  12   95.20    5.20   0
   3   3  13   -0.20    1.84   0
   3   5  17    4.65    2.25   0
   6  -2 -19   53.26    3.46   0
   6  -2  -9  265.94    8.97   0
   7   3  14   64.92    4.57   0
   8   4  16    9.43    2.66   0
   9   3  14   15.83    2.91   0
  10  -2  -6   41.50    4.03   0
  10   4  16    0.74    2.50   0
  12  -2  -6    1.00    2.08   0
  14  -2  -7  170.13    6.95   0
  16  -2  -9    1.06    2.36   0
 -13   7   0   20.54    3.32   0
 -12   6   0    0.28    2.26   0
 -11   7   6   -0.03    2.22   0
  -9   5   5   79.81    4.87   0
  -8   2 -14    0.24    2.64   0
  -8   2 -13    1.25    2.78   0
  -8   2 -10    0.78    3.77   0
  -6   6  12   -0.66    2.38   0
  -4   4  10   52.23    3.88   0
  -2   4  12   -0.94    1.94   0
   1  -1 -21    0.27    2.23   0
   1  -1  -6   -0.15    2.01   0
   1   5  16   18.32    2.82   0
  16  -2  -8   -0.90    2.33   0
  18  -2 -11    5.09    2.76   0
 -11   5  -1   49.23    4.91   0
  -9   3  -5   32.91    7.03   0
  -8   2 -15    1.27    3.01   0
  -8   6   9    0.94    2.35   0
  -5   1 -21    6.88    2.28   0
  -5   5  11   -1.15    1.98   0
  -3   5  13    0.57    1.77   0
  -2   0 -23    0.14    2.17   0
   1  -1 -22   -0.59    2.00   0
   4  -2 -16    0.18    1.87   0
   4  -2 -15   -0.01    1.57   0
   4  -2 -14   -1.19    1.70   0
   4  -2 -13    0.53    1.88   0
   4   4  15    0.71    2.11   0
   5   1   8   29.01    4.34   0
   5   5  17   -0.10    2.30   0
   6  -2  -8   34.46    3.91   0
   8  -2  -6    4.43    2.39   0
  10  -2  -5   47.97    4.61   0
  14  -2  -6  124.69    6.33   0
  15  -1   0   -0.21    2.86   0
 -13   7  -1    8.78    2.77   0
 -10   6   5   59.99    4.35   0
  -6   4   7    1.75    2.13   0
  -5   1 -22   16.21    3.31   0
  -1   3  10  123.42    5.90   0
   0   4  13   35.42    3.63   0
   3   1   7   54.39    5.32   0
   4  -2 -18   -0.59    1.82   0
   4  -2 -17    0.00    1.91   0
   4  -2 -12    1.23    1.99   0
   6   2  11  327.84   10.45   0
  11   5  17   11.22    2.88   0
  12  -2  -5    1.37    1.69   0
  12   2  11    0.40    2.74   0
  13   3  13    6.93    2.70   0
  16  -2  -7    2.70    2.27   0
  18  -2 -10  164.17    6.46   0
 -12   6  -1    0.17    2.22   0
 -11   7   5   -0.08    2.42   0
  -9   7   9    6.48    2.57   0
  -8   2 -16    3.90    2.86   0
  -3   3   8   -0.11    1.80   0
  -2   0 -24    0.24    2.16   0
   0   2   8    0.14    1.75   0
   2   4  14    0.42    1.74   0
   4  -2 -20   -0.26    1.84   0
   4  -2 -19    1.33    2.04   0
   4  -2 -11   -0.17    2.05   0
   5   3  13    1.60    1.99   0
   6  -2  -7  107.19    6.30   0
   7   5  17    1.35    2.16   0
   9   5  17   21.80    3.36   0
  12   4  15   18.62    3.42   0
  13  -1   1   25.78    5.26   0
  18  -2  -9   14.50    3.26   0
 -11   5  -2    0.29    2.54   0
 -10   4  -3    1.16    2.68   0
  -9   5   4   32.09    3.51   0
  -8   2 -17    0.72    2.66   0
  -8   2  -9    0.91    4.69   0
  -8   4   3   56.08    4.64   0
  -6   6  11  257.33    7.12   0
  -5   1 -23    9.36    2.90   0
  -4   0 -15   -1.20    2.08   0
  -4   0 -14    3.46    2.34   0
  -4   0 -13    0.11    2.27   0
  -1  -1 -16   -0.47    1.79   0
  -1  -1 -15    0.36    1.86   0
  -1  -1 -14    1.84    2.05   0
  -1  -1 -13   -0.52    2.12   0
  -1   5  14    3.10    1.98   0
   1  -1  -5    0.31    2.29   0
   1   5  15  126.29    5.34   0
   3  -1  -2    5.31    3.53   0
   3   5  16   11.08    2.49   0
   4  -2 -10   -0.95    1.86   0
   6   4  15    1.85    2.20   0
   8  -2  -5    0.90    2.02   0
  13   1   8   74.29    8.91   0
  14  -2  -5   59.66    4.83   0
  17  -1  -1   32.95    4.78   0
 -13   7  -2    2.74    2.38   0
 -12   8   4   34.15    3.55   0
  -8   2 -18    1.06    2.71   0
  -8   6   8    1.62    1.98   0
  -5   3   5  122.15    6.63   0
  -5   5  10    1.53    2.35   0
  -4   0 -17    0.16    1.89   0
  -4   0 -16    4.63    2.01   0
  -4   0 -12  417.91   13.58   0
  -4   2   3    2.94    2.00   0
  -4   4   9  243.48    7.82   0
  -4   6  13    0.37    1.91   0
  -2   4  11    0.94    1.86   0
  -1  -1 -18    0.48    1.86   0
  -1  -1 -17    0.02    1.71   0
  -1  -1 -12   -0.49    2.20   0
  -1  -1 -11    1.54    2.40   0
   1   3  11   55.65    4.32   0
   3   3  12    0.45    2.26   0
   4  -2  -9    1.17    1.76   0
   6  -2  -6    0.16    2.26   0
   8   2  11    0.52    2.04   0
  10  -2  -4  599.47   15.17   0
  10   2  11   45.01    4.71   0
  10   4  15   -0.93    2.53   0
  12  -2  -4   -0.50    1.91   0
  16  -2  -6    0.54    2.12   0
  18  -2  -8    4.14    2.50   0
 -12   6  -2    0.39    2.37   0
 -11   7   4    0.73    1.97   0
 -10   6   4    1.29    1.87   0
  -9   7   8    0.94    2.31   0
  -7   3   1   16.92    3.74   0
  -5   1 -24   -0.07    2.42   0
  -4   0 -18   -0.43    1.94   0
  -4   0 -11   -0.07    2.46   0
  -3   5  12  126.87    5.25   0
  -1  -1 -19   -0.26    1.82   0
   4   2  10    0.84    1.99   0
   7  -1   1  109.23   12.85   0
   7   3  13  383.27   10.25   0
   8   4  15   16.48    2.91   0
  11   3  13   55.53    4.60   0
 -13   7  -3    1.44    2.70   0
 -12   8   3  109.86    5.72   0
  -8   2 -19    0.05    2.33   0
  -7   5   7  210.12    7.32   0
  -6   4   6    0.83    2.22   0
  -4   0 -19   -0.52    2.23   0
  -1  -1 -21    1.16    2.50   0
  -1  -1 -20   -0.47    2.00   0
  -1  -1 -10    1.00    1.89   0
   4  -2  -8    3.94    2.00   0
   4   4  14    2.02    2.23   0
   5   5  16   -1.38    2.13   0
   9  -3 -17    6.86    2.56   0
   9   3  13   11.35    2.62   0
  11  -3 -15    1.49    2.13   0
  11  -3 -14   14.31    2.59   0
  13  -3 -14   -0.44    2.10   0
  14  -2  -4  120.56    6.92   0
  18  -2  -7    0.93    2.13   0
 -11   5  -3   53.56    5.77   0
  -9   5   3    1.64    1.95   0
  -8   2 -20   -0.33    2.39   0
  -6   6  10   14.73    2.51   0
  -5   1 -25    2.85    2.29   0
  -4   0 -20    8.16    2.62   0
  -2   6  14   34.37    3.09   0
  -1  -1 -22    3.33    2.39   0
  -1   3   9    7.54    2.76   0
  -1   5  13   -1.02    2.18   0
   0   4  12   67.49    4.42   0
   2  -2 -19    3.26    2.23   0
   2  -2 -18    0.74    1.76   0
   2  -2 -17  125.09    5.44   0
   2  -2 -16  126.47    5.59   0
   2  -2 -15   66.30    4.44   0
   2  -2 -14   34.95    3.53   0
   7   1   8   16.24    3.99   0
   8  -2  -4    2.45    2.23   0
   9  -3 -16    2.44    2.27   0
   9  -3 -15   -0.45    2.02   0
   9  -3 -14    1.00    1.83   0
  11  -3 -13   14.94    2.58   0
  11   5  16    5.32    2.59   0
  13  -3 -13    2.07    2.09   0
  14   2  10  116.06    8.44   0
  16  -2  -5    2.23    2.47   0
 -12   6  -3    1.72    2.51   0
 -11   7   3   -0.02    2.51   0
 -10   4  -4    3.49    2.91   0
 -10   6   3   62.32    4.68   0
  -9   7   7    3.03    2.61   0
  -8   4   2   58.03    4.88   0
  -8   6   7   -0.10    1.85   0
  -4   0 -21   -0.17    2.42   0
  -4   6  12    1.40    1.81   0
  -3   3   7    0.07    1.73   0
  -1  -1  -9   -0.50    1.58   0
  -1   1   3    0.25    1.93   0
   1   1   5   -0.06    2.10   0
   2  -2 -20    9.29    2.47   0
   2  -2 -13   65.23    4.63   0
   2   4  13    0.29    1.97   0
   3   5  15   -0.95    2.09   0
   6  -2  -5   71.22    5.55   0
   7   5  16    1.38    2.13   0
   9  -3 -13   -0.21    1.83   0
   9   5  16   39.57    3.83   0
  11  -3 -12    6.90    2.14   0
  13  -3 -12   67.80    4.50   0
  15  -3 -13   35.42    3.49   0
 -12   8   2    3.40    2.87   0
  -4   0 -22   19.52    3.38   0
  -4   0  -9    0.11    2.27   0
  -4   4   8  319.16    9.09   0
  -3   5  11  170.44    6.12   0
  -2   4  10    0.68    2.33   0
  -1  -1 -23    0.85    2.22   0
   1   5  14  431.98    9.22   0
   2  -2 -21    8.13    2.41   0
   2  -2 -12    4.05    2.17   0
   4  -2  -7    0.60    1.72   0
   5   3  12    4.98    2.34   0
   7  -3 -18   17.67    2.48   0
   7  -3 -17   14.52    2.49   0
   7  -3 -16   -0.85    1.81   0
   9  -3 -12   11.18    2.44   0
  10  -2  -3  562.19   15.63   0
  11  -3 -11    0.45    1.78   0
  13  -3 -11   82.00    4.96   0
  15  -3 -12   25.08    3.09   0
  18  -2  -6   11.63    2.83   0
  -9   3  -6   37.17    7.97   0
  -7   5   6    6.88    2.21   0
  -4   0 -23   -0.45    2.62   0
  -3   1   0   11.52    4.50   0
  -2   2   5    0.42    1.85   0
   0   2   7    0.10    1.61   0
   1  -1  -4   -0.11    2.01   0
   2  -2 -11  163.08    7.08   0
   6   4  14    0.99    1.65   0
   7  -3 -15    0.03    1.83   0
   7  -3 -14   -0.44    1.93   0
   9  -3 -11   90.73    5.01   0
  11  -3 -10   22.50    2.86   0
  12   4  14  141.00    6.55   0
  13  -3 -10   12.49    2.73   0
  15  -3 -11   28.91    3.56   0
  15  -1   1    2.46    3.38   0
  17  -1   0   13.51    4.19   0
 -12   6  -4    0.39    2.65   0
 -11   5  -4   19.78    4.25   0
 -11   7   2    0.98    2.56   0
  -9   5   2   10.55    2.75   0
  -6   4   5   -1.24    2.20   0
  -6   6   9   83.42    4.65   0
  -2   6  13  167.24    5.79   0
  -1  -1  -8   -0.02    1.62   0
   2  -2 -10  115.69    6.23   0
   3   3  11    1.11    2.11   0
   5   5  15    1.01    2.21   0
   6   2  10  513.80   13.41   0
   7  -3 -13   16.28    2.60   0
   8   4  14    4.92    2.49   0
   9   1   8  117.75    8.79   0
  11  -1   2    0.12    3.23   0
  11   1   8    9.30    3.76   0
  13   3  12    4.21    2.65   0
  17  -3 -12   63.89    4.58   0
 -12   8   1   13.13    3.27   0
 -10   6   2    3.90    2.36   0
  -9   7   6   -1.43    2.08   0
  -8   6   6    1.39    1.66   0
  -7   1 -16  128.52    8.13   0
  -7   1 -15  234.40   11.13   0
  -7   7   9    1.95    2.20   0
  -4   0 -24  168.04    6.51   0
  -4   6  11   -1.28    1.86   0
  -1   5  12   15.73    2.79   0
   7  -3 -12    7.35    2.36   0
   8  -2  -3    6.50    2.89   0
   8   0   5   -0.47    4.56   0
   9  -3 -10   62.71    4.41   0
  10   4  14   -0.25    2.32   0
  11  -3  -9   28.69    3.15   0
  13  -3  -9    5.70    2.47   0
  15  -3 -10    4.54    2.29   0
  18  -2  -5   84.63    5.72   0
 -10   4  -5    0.09    2.94   0
  -8   4   1   23.84    3.51   0
  -7   1 -18    3.81    2.61   0
  -7   1 -17   12.81    3.33   0
  -4   0 -25   -0.92    2.81   0
  -4   0  -8  370.69   16.82   0
  -4   2   2    0.28    1.82   0
   0   6  14    2.50    2.21   0
   3   1   6   97.48    7.53   0
   3   5  14    7.50    2.46   0
   4  -2  -6   -0.62    1.55   0
   4   4  13    4.49    2.02   0
   5  -3 -19   65.98    4.10   0
   5  -3 -18  193.23    6.38   0
   5  -3 -17  229.28    7.03   0
   5  -3 -16  138.55    5.60   0
   5   1   7   12.64    3.38   0
   6  -2  -4  143.88    8.18   0
   7  -3 -11   77.43    4.80   0
   7   3  12  297.76    9.25   0
  15   1   7    3.18    4.87   0
  17  -3 -11   53.92    4.14   0
 -10   8   5   -0.25    2.47   0
  -7   1 -19   16.23    3.40   0
  -7   1 -13  153.31   10.08   0
  -5   5   8    1.15    1.97   0
  -3   3   6    0.08    1.66   0
  -3   5  10   42.52    3.46   0
  -1   3   8   25.64    3.20   0
   1   5  13  231.85    7.11   0
   2  -2  -9  102.55    6.04   0
   2   4  12    1.19    1.80   0
   4   2   9    0.57    2.02   0
   5  -3 -15  119.75    5.37   0
   5  -3 -14  102.22    4.99   0
   7   5  15    0.60    2.02   0
   8   2  10    2.38    2.34   0
   9  -3  -9    0.43    1.99   0
   9   3  12    0.67    2.07   0
   9   5  15    2.20    2.58   0
  11  -3  -8    1.89    2.24   0
  11   3  12   87.00    5.66   0
  11   5  15    0.88    2.44   0
  12   2  10    0.60    2.55   0
  13  -3  -8   51.70    4.31   0
  15  -3  -9   12.57    2.89   0
 -12   6  -5   -0.03    2.83   0
 -12   8   0   14.85    3.35   0
 -11   7   1    4.42    2.21   0
  -7   1 -20    2.09    2.41   0
  -7   5   5    0.64    1.91   0
  -4   4   7    1.65    2.23   0
  -3  -1 -18  228.06    8.35   0
  -3  -1 -17   40.79    4.03   0
  -3  -1 -16   16.27    3.03   0
  -2   4   9   -0.14    2.05   0
  -1  -1  -7   -0.23    1.67   0
   0  -2 -20   -0.41    2.34   0
   0  -2 -19   -0.50    2.04   0
   0  -2 -18   -0.63    1.90   0
   0  -2 -17    2.49    1.92   0
   0  -2 -16    0.81    1.98   0
   5  -3 -13   20.70    2.72   0
   7  -3 -10  474.52   11.35   0
   9  -1   2   34.64    8.60   0
  10   2  10  118.25    7.34   0
  13  -1   2   20.38    6.07   0
  17  -3 -10    2.95    2.20   0
 -11   5  -5   11.68    3.93   0
 -10   6   1   24.04    3.40   0
  -9   5   1   35.75    3.82   0
  -9   7   5    0.54    2.42   0
  -8   6   5    1.34    1.73   0
  -7   1 -21    4.67    2.45   0
  -7   1 -12  102.90    8.95   0
  -7   7   8    0.03    2.25   0
  -6   6   8   57.50    4.05   0
  -3  -1 -20  125.79    5.85   0
  -3  -1 -19  293.42    8.91   0
  -3  -1 -15   86.59    5.39   0
  -2   6  12  175.59    6.05   0
   0  -2 -22   -0.71    2.25   0
   0  -2 -21    1.36    2.08   0
   0  -2 -15    0.30    1.88   0
   0  -2 -14    0.77    2.38   0
   2  -2  -8   27.93    3.53   0
   6   4  13    1.60    2.26   0
   9  -3  -8   89.77    5.40   0
  15  -3  -8   70.17    4.87   0
  -7   1 -22    0.87    2.09   0
  -6   4   4   -0.56    2.20   0
  -5   3   3   37.62    4.20   0
  -4   6  10   -1.57    2.13   0
  -3  -1 -22    0.01    2.41   0
  -3  -1 -21    4.56    2.40   0
  -3  -1 -14  107.43    6.12   0
   4  -2  -5    0.47    1.65   0
   5  -3 -12    0.89    1.98   0
   5   3  11   37.76    3.71   0
   5   5  14    0.06    2.36   0
   7  -3  -9  593.97   13.02   0
  11  -3  -7    1.64    2.23   0
  13  -3  -7    9.68    2.67   0
  17  -3  -9    2.80    2.24   0
 -12   6  -6    1.00    3.27   0
 -12   8  -1    0.08    2.80   0
 -11   7   0   24.08    3.58   0
 -10   8   4    0.82    2.29   0
  -7   1 -23   25.75    3.61   0
  -5   7  10   49.16    3.74   0
  -3  -1 -23   18.38    3.03   0
  -3  -1 -13  191.03    8.41   0
  -1   5  11    9.81    2.20   0
   0  -2 -13    1.87    2.06   0
   0   6  13   -0.91    1.84   0
   2   6  14  111.68    5.05   0
   3  -3 -20   -0.35    2.11   0
   3  -3 -19    1.14    2.05   0
   3  -3 -18    0.01    1.95   0
   3  -3 -17    0.26    2.05   0
   5  -3 -11    0.10    1.82   0
   8   4  13   75.55    4.88   0
  12   4  13   69.83    4.98   0
  -8   4   0   12.29    2.98   0
  -7   1 -11   41.45    6.66   0
  -5   5   7    0.41    2.02   0
  -3  -1 -24   44.13    3.72   0
  -2   2   4 1087.51   22.28   0
   0  -2 -12    0.24    2.22   0
   0   2   6    0.61    1.73   0
   0   4  10  493.53   11.05   0
   1   5  12    1.56    2.21   0
   3  -3 -16    1.03    2.01   0
   3   3  10    0.66    2.15   0
   3   5  13   36.20    3.31   0
   4   4  12   25.32    2.99   0
   6  -2  -3 1023.52   22.88   0
   9  -3  -7   19.77    3.02   0
  10   4  13    3.75    2.48   0
  15  -3  -7   80.62    5.41   0
  17  -3  -8   -0.72    2.49   0
 -10   4  -6    2.17    3.54   0
 -10   6   0   65.41    5.03   0
  -9   7   4    3.15    2.25   0
  -8   6   4   -0.16    2.21   0
  -7   5   4   33.57    3.67   0
  -7   7   7    0.85    2.48   0
  -6   6   7  194.87    6.88   0
  -4   0  -7    0.21    2.15   0
  -3  -1 -12  212.15    9.17   0
  -3   5   9   41.14    3.52   0
   2  -2  -7  365.67   12.17   0
   2   4  11    1.94    2.06   0
   3  -3 -15    0.40    1.98   0
   5  -3 -10   31.15    3.47   0
   7  -3  -8  179.34    7.54   0
   7   5  14    6.43    2.58   0
  10  -4 -15   -0.37    2.07   0
  11  -3  -6    3.78    2.28   0
  12  -4 -14   65.83    4.14   0
  13  -3  -6   47.98    4.31   0
 -12   8  -2   29.80    3.97   0
 -11   5  -6   84.47    7.91   0
 -10   8   3    1.41    2.66   0
  -9   5   0   49.56    4.51   0
  -4   4   6   93.73    5.57   0
  -2   4   8   -1.51    2.11   0
  -2   6  11   16.30    2.55   0
  -1  -1  -6    0.59    1.89   0
   0  -2 -11    0.17    2.18   0
   3  -3 -14   -0.85    1.68   0
   7   3  11   13.64    2.84   0
   9   5  14   33.89    3.85   0
  10  -4 -14   -1.29    2.14   0
  11   5  14   25.38    3.52   0
  12  -4 -13    3.73    2.40   0
  13   3  11    0.79    2.50   0
 -12   6  -7    2.31    3.31   0
 -11   7  -1   57.51    4.97   0
  -6   0 -21    0.65    2.12   0
  -6   0 -20   -0.07    2.37   0
  -6   0 -19    0.57    2.24   0
  -6   0 -18    1.91    2.31   0
  -6   0 -17    0.07    2.03   0
  -6   0 -16    3.99    2.52   0
  -5   7   9   36.85    3.44   0
  -4   6   9   -0.65    1.99   0
  -3  -1 -11  251.17   10.39   0
  -3   3   5    0.19    1.86   0
  -1   3   7   16.14    2.85   0
   1   1   4    0.03    2.33   0
   3  -3 -13    1.44    2.07   0
   4   6  14    0.67    2.15   0
   8  -4 -16  106.47    4.84   0
   9  -3  -6   35.88    4.05   0
  10  -4 -13   -0.60    2.27   0
  14  -4 -13   -1.19    2.15   0
  14   2   9    2.10    3.08   0
  15  -3  -6   29.28    3.81   0
  17  -3  -7    1.97    2.38   0
  -6   0 -22    1.34    2.62   0
  -6   0 -15    0.52    2.02   0
  -6   4   3    0.56    2.16   0
  -1   5  10   27.68    3.17   0
   0  -2 -10   -0.33    2.03   0
   0   6  12    0.50    1.88   0
   2   2   7   65.62    5.32   0
   2   6  13   -1.59    2.25   0
   3  -3 -12    0.15    1.80   0
   4  -2  -4    0.59    1.69   0
   5  -3  -9  196.47    7.76   0
   5   5  13   -0.32    2.27   0
   6   4  12    1.03    2.03   0
   7  -3  -7    6.90    2.59   0
   7   1   7  106.75    8.25   0
   8  -4 -15   71.28    4.22   0
   9   3  11    0.32    2.07   0
  11   3  11    0.35    2.57   0
  12  -4 -12    1.28    2.13   0
  14  -4 -12   -0.25    2.40   0
  -9   7   3   27.32    3.29   0
  -7   7   6    1.55    2.41   0
  -6   0 -23   -0.19    2.61   0
  -5   5   6    0.98    2.07   0
  -4   2   1    0.64    1.81   0
  -1   1   2   -0.07    1.09   0
   4   2   8    0.95    2.01   0
   8  -4 -14    5.64    2.05   0
  10  -4 -12    0.59    1.93   0
  15  -1   2    1.93    4.28   0
 -12   8  -3    9.08    3.12   0
 -10   6  -1    0.90    1.72   0
 -10   8   2    0.34    2.40   0
  -8   6   3   -0.51    1.82   0
  -7   1 -10    3.20    3.52   0
  -7   5   3   70.10    5.00   0
  -6   0 -24    0.95    2.24   0
  -6   0 -14    0.31    2.31   0
  -5   3   2   39.85    4.52   0
  -3  -1 -10  176.12    9.27   0
  -3   5   8  173.45    6.73   0
  -2  -2 -22  345.89    8.86   0
  -2  -2 -21   21.78    3.12   0
  -2  -2 -20    8.92    2.45   0
  -2  -2 -19  146.76    6.19   0
  -2  -2 -18  136.46    5.98   0
  -2  -2 -17   67.36    4.69   0
   0   4   9   39.74    3.83   0
   1  -3 -20    2.86    2.21   0
   1  -3 -19   10.25    2.62   0
   1  -3 -18    7.53    2.20   0
   1   5  11   53.02    3.85   0
   2  -2  -6  461.89   14.44   0
   3  -3 -11    0.04    1.98   0
   3   5  12   14.59    2.63   0
   5   3  10    8.85    2.88   0
   6  -4 -17    1.64    1.72   0
   6  -4 -16    0.86    1.95   0
   6   6  14    0.89    2.18   0
   8  -4 -13    2.25    2.20   0
   8   2   9    1.52    2.56   0
  11  -3  -5    8.93    2.42   0
  12  -4 -11   39.45    3.48   0
  13  -3  -5   37.27    3.86   0
  14  -4 -11   -1.25    2.23   0
 -12   6  -8    1.75    3.38   0
 -11   5  -7   89.34    8.59   0
  -9   5  -1   72.76    5.71   0
  -6   0 -25    0.70    2.13   0
  -3   7  10   19.42    2.88   0
  -2  -2 -16    9.08    2.27   0
  -2   6  10  121.82    5.29   0
   1  -3 -17    2.40    2.02   0
   1  -3 -16    0.79    2.23   0
   1   3   8  243.43    8.88   0
   4   4  11  300.87    8.89   0
   5  -3  -8  464.25   12.18   0
   6  -4 -15   -0.88    1.85   0
   7   5  13   14.56    3.04   0
   8   4  12    4.84    2.44   0
  10  -4 -11    1.57    1.88   0
  12   4  12   65.27    4.86   0
  13   5  13    9.45    2.75   0
  16  -4 -11   61.46    4.49   0
  17  -3  -6   21.46    3.42   0
 -11   9   0   43.76    4.57   0
  -8   8   5    7.08    2.76   0
  -6   0 -13   -0.49    2.33   0
  -5   7   8    6.87    2.16   0
  -4   4   5  368.19   10.86   0
  -4   6   8    1.42    1.81   0
  -2  -2 -15  141.82    6.60   0
   0  -2  -9   -0.03    1.73   0
   1  -3 -15   13.74    3.06   0
   2   4  10    0.36    2.11   0
   3   3   9    0.82    2.28   0
   6  -4 -14   -0.27    1.93   0
   7  -3  -6  123.30    6.84   0
   8  -4 -12  178.95    6.49   0
   8   6  14   -1.27    2.30   0
   9  -3  -5   77.15    5.54   0
  10   4  12    1.67    2.16   0
  10   6  14   10.39    3.02   0
  12  -4 -10   74.12    4.79   0
  12   2   9    2.01    2.81   0
  13   1   7   36.05    6.66   0
  14  -4 -10    1.61    2.41   0
  15  -3  -5   12.02    2.87   0
 -12   8  -4  146.28    7.38   0
 -10   4  -7    0.79    3.37   0
 -10   8   1   -0.65    2.53   0
  -9   7   2   30.36    3.52   0
  -2   4   7    1.23    2.06   0
   0   6  11    0.79    2.04   0
   3  -3 -10    0.34    2.06   0
   4   6  13   -0.40    2.19   0
   6  -2  -2    5.61    2.62   0
   8  -4 -11   59.60    4.34   0
   9   5  13   70.94    4.69   0
  10  -4 -10   -0.05    1.89   0
  10   2   9   20.18    3.71   0
  11   5  13   59.20    4.61   0
 -11   7  -3   27.12    3.89   0
 -10   6  -2   33.67    4.16   0
  -7   3  -2   54.04    6.46   0
  -7   7   5   -0.74    1.98   0
  -6   4   2    0.35    2.53   0
  -5  -1 -22   14.39    3.30   0
  -5  -1 -21    8.24    3.10   0
  -5  -1 -20    4.82    2.55   0
  -5  -1 -19    0.26    2.42   0
  -3  -1  -9   29.50    4.33   0
  -2  -2 -14  670.96   14.11   0
  -1  -1  -5    0.59    2.27   0
   0   2   5   -0.42    1.97   0
   1  -3 -14   96.76    5.43   0
   2   6  12   44.07    3.56   0
   3   1   5   66.27    6.76   0
   4  -4 -18   88.92    4.69   0
   4  -4 -17  170.88    6.20   0
   5  -3  -7  391.06   11.58   0
   5   1   6   24.48    4.41   0
   6  -4 -13   -0.71    1.98   0
   9   1   7   39.84    5.76   0
  12  -4  -9   15.26    3.00   0
  16  -4 -10   82.52    4.90   0
 -11   9  -1    1.32    2.96   0
  -8   6   2   -0.67    1.79   0
  -8   8   4  173.04    7.30   0
  -6   0 -12    1.97    2.31   0
  -6   6   5  220.47    7.76   0
  -5  -1 -24   -0.31    2.60   0
  -5  -1 -23    8.96    2.80   0
  -5  -1 -18    6.24    2.27   0
  -5  -1 -17    6.46    2.62   0
  -5   5   5   -0.04    2.23   0
  -4   0  -6   37.13    7.26   0
  -3   3   4   -0.43    1.61   0
  -2  -2 -13  537.42   13.25   0
  -2   2   3 3178.76   40.98   0
  -1   3   6   54.03    4.65   0
   0  -2  -8    0.38    1.95   0
   1  -3 -13   23.07    3.37   0
   4  -4 -16  235.87    7.11   0
   5   5  12    0.43    1.88   0
   7   3  10   55.19    4.67   0
  11  -3  -4  114.65    6.90   0
  13  -3  -4    0.71    2.01   0
  14  -4  -9    1.37    2.32   0
  16  -2  -1    0.42    2.86   0
  17  -3  -5    0.59    2.49   0
  -9   5  -2   42.86    5.09   0
  -7   5   2   28.89    3.66   0
  -5  -1 -25    4.18    2.65   0
  -5  -1 -16    1.10    2.25   0
  -5   7   7    1.03    1.92   0
  -3   5   7  112.22    5.68   0
  -3   7   9    2.04    2.03   0
  -2   6   9    1.12    2.05   0
   1   5  10   -0.55    2.23   0
   2  -2  -5   -0.02    1.85   0
   3  -3  -9    0.71    2.03   0
   3   5  11    8.48    2.76   0
   4  -4 -15   19.01    2.73   0
   4  -2  -3    1.43    2.04   0
   6  -4 -12   -0.15    2.03   0
   6   4  11   -0.19    1.76   0
   6   6  13    4.51    2.58   0
   8  -4 -10   29.12    3.31   0
  10  -4  -9    0.49    1.91   0
  16  -4  -9   21.03    3.46   0
 -10   8   0   -0.78    2.60   0
  -9   7   1    0.41    2.09   0
  -8   4  -2    4.69    2.96   0
  -4   6   7   -0.98    2.00   0
   0   4   8    4.18    2.33   0
   1  -3 -12   21.57    3.36   0
   6   2   8   10.25    3.30   0
   7  -3  -5   42.20    4.45   0
   9  -3  -4   34.60    4.39   0
  12  -4  -8   44.27    4.05   0
  13   3  10    5.48    2.74   0
  15  -3  -4    4.26    2.51   0
  18  -4 -10    0.74    2.16   0
  -7   7   4   -0.13    2.01   0
  -2  -2 -12  191.04    8.28   0
  -1  -3 -21   88.01    4.92   0
  -1  -3 -20   11.25    2.82   0
   4  -4 -14  348.06    8.97   0
   6  -4 -11   -2.68    1.80   0
   7   5  12   -0.19    2.19   0
   8   6  13    0.55    2.28   0
  14  -4  -8   -1.20    2.26   0
 -15   3 -10    3.16    2.61   0
 -14   0  -5   -0.20    1.99   0
 -13  -3   4    0.52    2.04   0
 -12   2  -9    2.46    2.33   0
 -11  -5  17   -1.19    2.19   0
 -11  -3   4  119.34    5.52   0
 -11   5 -13   60.54    5.73   0
 -10  -4   9    0.53    1.87   0
 -10   2  -9   17.58    3.17   0
  -6  -4  12    0.52    1.63   0
  -5  -1  -1   10.67    2.70   0
  -5   1  -6   25.32    4.29   0
  -3   1  -5   66.58    8.13   0
  -2   6 -12   38.10    7.68   0
   1   3  -6   47.49    6.90   0
   1   5  -9  361.62   15.05   0
   1   7 -11   98.88    7.04   0
   2   2  -3 2737.72   47.39   0
   3   3  -4   -0.32    2.23   0
   4  10 -10   -0.66    2.21   0
   6   2   3    1.45    2.03   0
   6   6  -5  211.72    7.85   0
   7   5  -2   26.91    3.47   0
   8   4   2    3.58    2.01   0
   8   8  -4  181.10    6.30   0
   9   5   2   35.37    3.24   0
 -13   1  -7   33.67    3.38   0
 -12   0  -5    0.14    1.95   0
 -11  -5  19   -2.26    2.43   0
 -10   0  -5   -0.30    1.96   0
  -9   1  -7   39.52    4.18   0
  -8  -2   1    2.60    2.08   0
   2   8 -11   -0.29    2.22   0
   4   0   6   38.08    5.40   0
   5  -1  17    6.31    3.28   0
   5   5  -5    1.10    2.19   0
   6   0  12   -0.54    2.15   0
   6   4  -2    0.67    2.34   0
   6   8  -7    1.30    1.97   0
   7   3   2   45.56    4.19   0
   8   2   8    0.69    1.91   0
   8   6  -2    0.89    1.88   0
   9   3   7   85.54    4.91   0
  10   4   7    0.73    1.89   0
  10   6   2   29.07    3.12   0
 -11  -5  20    0.07    2.08   0
 -11   1  -7    3.18    1.93   0
 -10  -4  10    0.73    1.84   0
  -8  -4  11   58.37    4.19   0
  -7   3 -10   52.79    5.94   0
  -6  -4  13   -0.44    1.96   0
  -6  -2   2    7.58    2.38   0
  -6   0  -4    1.09    1.72   0
   5   1   4  280.51   11.44   0
   5   9  -9   13.89    3.12   0
   7   1   9    8.29    2.80   0
   7   7  -5    0.01    1.88   0
   9   7  -2   28.96    3.32   0
 -13  -3   5   39.14    3.49   0
 -13  -1  -2   23.96    2.87   0
 -13   3 -10    5.49    2.43   0
 -12  -4  10   79.23    4.43   0
 -12  -2   1    0.64    1.92   0
 -10  -2   1  452.40   10.35   0
  -9  -3   5   85.51    4.98   0
  -9  -1  -2   48.50    4.20   0
  -7  -3   6  123.98    6.35   0
  -4  -4  18   84.18    6.30   0
  -4   0  -3   -1.16    2.32   0
   0   6 -11   -0.37    2.62   0
   2   4  -7    0.89    2.62   0
   3   9 -11   29.64    3.62   0
   4   4  -5  365.21   12.27   0
   7   9  -7   26.62    3.46   0
   8   4   1  176.80    6.88   0
   9   5   1   61.35    4.05   0
  10   4   6    2.18    1.91   0
 -15   1  -6    3.52    2.35   0
 -14   4 -11   -0.85    2.42   0
 -11  -3   5   10.00    2.45   0
 -11  -1  -2    0.74    2.12   0
  -6  -4  14    0.63    1.84   0
  -6   2  -8    7.97    3.24   0
  -5   5 -12   -0.02    4.56   0
  -4  -4  19   34.71    4.65   0
  -3  -3  10    0.12    2.53   0
  -1  -3  14   99.87    9.70   0
   5   7  -8    5.57    2.46   0
   6   0  11    1.01    2.27   0
   8   2   7    7.51    2.40   0
   8   8  -5    6.68    2.50   0
   9   3   6   30.17    3.39   0
  10   2  17  192.51    7.14   0
  10   2  18   38.28    4.10   0
  10   2  19   31.85    3.71   0
  10   2  20   92.33    5.22   0
  10   2  21   67.71    4.68   0
  10   6   1    0.29    2.03   0
  11   3  16   71.28    4.52   0
 -14   0  -4   -0.21    2.03   0
 -14   2  -8  101.33    5.40   0
 -12  -4  11   36.18    3.39   0
 -11   3 -10  132.62    6.91   0
 -10  -4  11   -1.05    1.86   0
  -9   3 -10    1.34    2.20   0
  -8  -4  12  182.80    7.03   0
  -6   4 -11   -0.41    2.95   0
  -4  -4  20  387.65   13.00   0
   3   7 -10   14.95    2.99   0
   4   2  -1   -0.10    1.77   0
   4   6  -8    0.23    1.72   0
   5   3  -2   32.13    3.94   0
   6   2   2  387.72   11.75   0
   7   1   8   16.15    3.39   0
   7   3   1  132.28    6.58   0
   7   5  -3   71.69    4.70   0
   8   6  -3   -0.26    1.86   0
  10   2  16  306.59    8.64   0
  10   4   5   -0.36    1.94   0
  11   3  14   10.79    2.81   0
  11   3  15   94.17    4.93   0
 -14  -2   2   25.18    2.96   0
 -13  -3   6   50.61    3.78   0
  -9  -3   6   43.93    3.73   0
  -8  -2   2    0.45    2.07   0
  -8   0  -4   17.24    3.62   0
  -6  -4  15    0.38    1.91   0
  -4  -4  22    6.15    2.88   0
   4   8 -10  174.95    7.24   0
   4  10 -11   -0.73    2.14   0
   6   4  -3    0.92    2.21   0
   6   6  -6  351.64   10.02   0
   6   8  -8    0.31    2.19   0
   7   7  -6   -0.87    1.99   0
   9   3   5   29.35    3.60   0
   9   5   0   44.60    3.68   0
   9   7  -3   23.86    2.99   0
  10   2  15  201.18    7.07   0
  11   3  13   53.75    4.39   0
  11   5   5    9.75    2.03   0
 -16   4 -10    4.13    2.89   0
 -15   3  -9    2.75    2.29   0
 -13  -1  -1   23.82    3.16   0
 -13   1  -6   26.56    3.05   0
 -12  -4  12   -1.19    2.17   0
 -12  -2   2    1.73    1.76   0
 -12   2  -8   -0.63    2.30   0
 -12   4 -11   69.91    5.38   0
 -11  -3   6    4.84    2.08   0
 -10  -4  12    0.30    1.85   0
 -10   0  -4    0.73    2.53   0
  -8  -4  13    3.57    1.86   0
  -7  -3   7    5.61    2.93   0
  -7  -1  -1  146.58    7.06   0
  -4  -2   4    0.99    1.74   0
   5   5  -6   -0.40    2.18   0
   5   9 -10   48.79    4.44   0
   6   0  10    1.07    2.47   0
   8   2   6   -0.28    2.10   0
   8   4   0   10.47    2.69   0
   8   8  -6    2.14    2.48   0
   9   1  18   16.37    3.20   0
   9   1  19   20.01    3.22   0
   9   1  20   18.81    3.41   0
   9   1  21    7.08    2.93   0
  10   2  14   13.93    2.70   0
  10   6   0   66.14    4.01   0
  11   3  12   78.48    4.70   0
 -10  -2   2  147.95    6.08   0
  -8   2  -8    0.42    2.19   0
  -7   1  -6  430.10   13.09   0
  -6  -4  16   -0.47    2.08   0
  -6  -2   3 1104.80   19.01   0
   0   8 -13   41.20    5.20   0
   1   9 -13   18.35    3.40   0
   2   6 -10  120.08    7.61   0
   3   5  -8  162.91    8.56   0
   5   1   3  740.58   18.61   0
   7   9  -8   36.57    3.66   0
   9   1  16   18.74    3.15   0
   9   1  17   18.53    3.14   0
  10   2  13    5.37    2.33   0
  10   4   4    2.36    2.07   0
  11   5   4   21.26    2.64   0
 -15   1  -5    2.10    2.43   0
 -14  -2   3   11.59    2.47   0
 -14   0  -3    1.06    2.32   0
 -13  -3   7   10.43    2.63   0
 -12  -4  13    3.99    2.36   0
 -11  -1  -1    0.80    2.16   0
 -11   1  -6  128.85    6.09   0
 -10  -4  13   -0.52    1.98   0
 -10   2  -8   51.35    4.37   0
  -9  -1  -1    1.21    2.26   0
  -9   1  -6   74.05    5.37   0
  -8  -4  14    4.99    1.93   0
  -5  -1   0  399.68   12.92   0
  -3  -1   1    3.56    2.81   0
  -1  -3  15   16.40    4.82   0
   4   0   5    0.24    2.16   0
   7   1   7   96.01    6.18   0
   7   5  -4   29.63    3.43   0
   8   6  -4    1.38    1.69   0
   9   1  15   59.80    4.76   0
   9   3   4   94.27    5.12   0
   9   5  -1   34.12    3.62   0
   9   7  -4    4.56    2.25   0
  10   2  12    8.19    2.59   0
  10   6  -1   18.48    3.13   0
  11   3  11    1.88    2.16   0
 -12  -4  14   73.73    4.51   0
 -11  -3   7    3.17    2.04   0
 -10  -4  14    1.65    2.32   0
 -10   4 -11    0.96    2.47   0
  -9  -3   7   20.27    2.90   0
  -8   4 -11   91.91    7.34   0
  -6  -4  17    1.90    2.00   0
  -5  -3   9  201.11    8.95   0
  -3  -3  11    1.10    2.49   0
   2   8 -12    0.32    2.18   0
   3   1   0    8.00    3.18   0
   3   9 -12    4.64    2.43   0
   6  10 -10   -0.97    2.25   0
   7   3   0  138.50    6.72   0
   8   2   5    2.31    2.33   0
  10   4   3    0.68    1.83   0
  11   3  10  128.37    5.75   0
  11   5   3   47.42    3.54   0
 -14   2  -7   14.03    3.07   0
 -13   3  -9   21.44    3.13   0
 -12  -2   3    2.09    1.93   0
 -11   5 -12   12.72    3.36   0
  -8  -4  15   71.08    4.71   0
  -8  -2   3    7.44    2.41   0
  -7  -3   8  180.36    7.47   0
  -6  -4  18   -0.43    2.19   0
   3   3  -5   -0.32    2.13   0
   4  10 -12   -0.96    2.29   0
   5   7  -9   30.98    3.52   0
   6   0   9   -0.59    2.48   0
   6   2   1  336.52   11.10   0
   6   6  -7  199.93    7.78   0
   6   8  -9   -0.17    2.36   0
   7   7  -7    1.30    2.02   0
   8   4  -1   21.11    2.91   0
   9   1  14   10.75    2.69   0
  10   2  11   45.44    3.70   0
 -14   4 -10    0.69    2.31   0
 -13  -3   8   53.13    3.90   0
 -13  -1   0   12.68    2.55   0
 -13   1  -5   20.29    3.08   0
 -12  -4  15   11.88    2.71   0
 -12   0  -3   -0.06    2.09   0
 -10  -4  15   -0.90    2.38   0
 -10  -2   3  570.07   11.56   0
  -8  -4  16  112.33    5.83   0
  -6  -4  19    0.30    2.09   0
  -6   0  -3    0.01    1.73   0
  -4   2  -7    0.72    3.07   0
   1   7 -12  143.03    8.71   0
   4   4  -6   85.70    6.26   0
   4   6  -9   -0.57    2.07   0
   5   3  -3   34.53    4.07   0
   6   4  -4    0.72    2.26   0
   7   9  -9   42.55    3.99   0
   8   8  -7   31.98    3.47   0
   9   1  13   22.52    3.05   0
  10   2  10  111.12    5.52   0
  11   3   9  174.83    6.47   0
  11   5   2    0.75    1.79   0
 -16   4  -9    7.59    2.93   0
 -15   3  -8    9.11    2.68   0
 -11  -3   8    2.85    2.09   0
  -9  -3   8   96.69    5.24   0
  -6  -4  20    1.77    2.32   0
  -6  -4  21   -0.17    2.32   0
  -5   3  -9    9.30    4.15   0
  -1   7 -13    3.16    3.77   0
   4   8 -11   85.44    5.27   0
   5   9 -11   42.74    4.32   0
   7   1   6  418.57   12.37   0
   8   0  19   -0.35    2.45   0
   8   0  20    0.26    2.11   0
   8   2   4    1.08    2.69   0
   8   6  -5   -0.47    1.94   0
   9   3   3    0.96    1.91   0
   9   5  -2    8.42    2.39   0
   9   7  -5   -0.78    2.34   0
  10   4   2    1.45    1.93   0
  10   6  -2    2.03    2.35   0
  11   3   8   37.50    3.60   0
 -15   1  -4    5.54    2.42   0
 -14   0  -2    0.31    2.02   0
 -13  -3   9    3.96    2.45   0
 -12  -2   4   -1.49    2.05   0
 -12   2  -7    3.31    2.46   0
 -11  -1   0   53.50    4.13   0
 -11   3  -9  193.21    8.09   0
 -10  -4  16    0.89    2.00   0
 -10   0  -3   -2.09    2.06   0
  -9   5 -12   11.81    3.67   0
  -8  -4  17   63.13    4.46   0
  -8   0  -3    0.51    2.29   0
  -7  -1   0    1.29    1.87   0
  -7   5 -12    1.28    3.52   0
  -6  -4  22    0.12    2.18   0
  -6  -4  23   -0.81    2.20   0
  -6  -2   4  148.54    7.22   0
  -3  -3  12    0.16    2.71   0
  -1  -3  16    1.50    2.98   0
   0   4  -9   34.95    7.06   0
   3   7 -11   18.04    3.34   0
   4   2  -2   -0.47    1.84   0
   5   5  -7   -0.62    1.85   0
   7   5  -5   -0.11    2.39   0
   8   0  17    0.17    2.23   0
   9   1  12   51.84    4.19   0
  10   2   9   18.20    2.96   0
  12   4   7  443.66    9.29   0
 -11   1  -5  341.76    9.80   0
 -10  -4  17    0.46    2.15   0
  -9  -1   0  166.53    6.99   0
  -8  -4  18   10.91    2.53   0
  -7  -3   9  612.62   13.54   0
  -6   6 -13    5.94    5.75   0
  -5  -3  10   32.25    3.96   0
  -5   1  -5   37.20    4.94   0
  -4  -2   5    0.31    1.68   0
   1   5 -10   25.50    4.89   0
   5   1   2  558.52   16.35   0
   6  10 -11    0.25    2.12   0
   7   3  -1   15.78    2.94   0
   8   0  16    1.21    2.08   0
   8   4  -2   45.25    4.10   0
   9   1  11    7.48    2.53   0
  11   3   7    0.56    2.17   0
  11   5   1   38.73    3.44   0
 -14   2  -6   20.99    3.43   0
 -13  -1   1   11.59    2.42   0
 -13   5 -11    4.13    2.73   0
 -12   4 -10   11.32    2.94   0
 -11  -3   9   31.12    3.26   0
 -10  -4  18   -0.21    1.97   0
 -10  -2   4  580.35   11.61   0
  -9  -3   9    0.05    2.04   0
  -9   3  -9    6.13    2.63   0
  -8  -4  19    9.27    2.56   0
  -8  -4  20  126.54    6.20   0
  -8  -2   4    1.05    2.09   0
  -8   6 -13   -0.12    3.73   0
   2   4  -8   -0.28    2.63   0
   6   0   8   -0.01    2.11   0
   6   8 -10   -1.07    2.47   0
   7   7  -8   -1.00    1.74   0
   8   0  15    0.38    2.14   0
   8   8  -8   12.78    2.79   0
   9   3   2   73.04    4.66   0
  10   4   1    1.06    2.22   0
  10   6  -3   58.25    4.08   0
  12   4   6  294.05    7.69   0
 -13   3  -8   32.42    3.79   0
 -12   0  -2 1261.42   16.89   0
 -10  -4  19    0.36    2.21   0
 -10  -4  20   -2.03    2.58   0
 -10   2  -7    1.81    2.31   0
  -9   1  -5  187.21    8.05   0
  -8  -4  21  337.71    9.83   0
  -8  -4  22    4.79    2.63   0
  -8  -4  23    0.44    2.45   0
  -7   3  -9   19.84    4.07   0
  -4   0  -2    1.30    2.22   0
   5   7 -10   45.67    4.25   0
   6   2   0   59.47    5.00   0
   6   6  -8   51.75    4.43   0
   7   1   5  478.68   13.15   0
   7   9 -10   33.18    3.59   0
   8   2   3    1.12    2.31   0
   9   5  -3    1.22    2.01   0
   9   7  -6    0.79    2.17   0
  10   2   8   47.00    3.93   0
 -15   1  -3    1.14    2.36   0
 -14   0  -1    0.36    1.99   0
 -13   1  -4    1.27    1.85   0
 -12  -2   5   -0.91    1.93   0
 -11  -3  10   21.06    2.93   0
 -11  -1   1   59.33    4.24   0
 -10  -4  21    0.21    2.48   0
 -10  -4  22   -1.35    2.64   0
 -10  -4  23    0.95    2.42   0
  -7  -3  10  482.39   12.13   0
  -7   1  -5  481.20   13.83   0
  -5  -3  11   -0.43    2.47   0
  -5  -1   1  511.47   14.71   0
  -1  -3  17    2.34    3.25   0
  -1   5 -11   44.12    8.29   0
   0  -2   9    0.11    3.28   0
   3   5  -9   37.34    4.50   0
   3   9 -13    3.29    2.29   0
   4   0   4  524.69   19.15   0
   8   0  14    0.57    2.09   0
   8   6  -6    0.66    1.93   0
   9   1  10   56.26    4.49   0
  11   3   6    2.82    2.06   0
  11   5   0   39.24    3.46   0
  12   4   5   44.06    3.69   0
 -16   4  -8    4.21    2.89   0
 -15   3  -7   26.84    3.30   0
 -14   4  -9    1.32    2.68   0
 -13  -1   2   16.01    2.65   0
  -9  -3  10   66.82    4.49   0
  -8   2  -7    7.66    2.89   0
  -6   2  -7   -0.12    2.73   0
  -3  -3  13    0.65    2.30   0
   2   6 -11   12.84    3.32   0
   2   8 -13    0.55    2.47   0
   5   3  -4  281.62   10.65   0
   5   9 -12    1.50    2.49   0
   6   4  -5    0.11    2.34   0
  10   2   7   -1.80    2.00   0
  12   2  17   -0.27    2.55   0
  12   2  18    0.63    2.45   0
 -11  -3  11   -0.29    2.21   0
 -10  -2   5   48.70    3.82   0
 -10   0  -2   12.56    2.82   0
  -9  -1   1  266.72    8.68   0
  -6  -2   5   74.41    5.33   0
  -1  -1   3    0.08    2.32   0
   0   6 -12    0.82    2.89   0
   1   3  -7   14.53    4.34   0
   4   8 -12   15.11    3.24   0
   6  10 -12   -1.88    2.41   0
   7   3  -2   58.59    4.78   0
   7   5  -6    6.52    2.35   0
   8   0  13    0.42    2.00   0
   8   4  -3   48.54    4.14   0
   9   1   9  168.18    7.20   0
   9   3   1   77.51    4.77   0
  10   4   0   -2.00    1.86   0
  10   6  -4    0.32    2.36   0
  11   3   5    8.57    2.37   0
  12   2  15    1.06    2.55   0
  12   2  16   -1.74    2.37   0
  12   4   4  106.68    5.02   0
 -12  -2   6    0.49    2.19   0
 -12   2  -6    0.78    1.78   0
 -10   4 -10    7.48    2.79   0
  -8  -2   5    1.15    2.10   0
  -8   0  -2  935.27   17.44   0
  -7  -3  11   78.38    5.48   0
  -7  -1   1   78.51    5.30   0
  -6   0  -2   11.07    2.85   0
  -1  -3  18    7.52    4.07   0
   4   4  -7    2.63    2.33   0
   4   6 -10    0.34    1.67   0
   5   5  -8    0.72    2.23   0
   6   0   7   -0.21    1.96   0
   7   7  -9    0.16    2.32   0
   8   8  -9  115.39    5.58   0
   9   5  -4   27.26    3.09   0
   9   7  -7    1.76    2.48   0
  11   5  -1    2.67    2.29   0
  12   2  14    0.31    2.37   0
 -14   0   0    0.93    2.11   0
 -14   2  -5   17.18    3.04   0
 -12   0  -1    0.49    2.21   0
 -11   1  -4  312.59    9.34   0
 -11   3  -8   37.22    4.06   0
 -11   5 -11    1.75    2.38   0
  -9  -3  11   97.61    5.26   0
  -5  -3  12    1.35    2.32   0
  -4  -2   6    0.33    1.77   0
  -3  -1   2    6.75    3.07   0
   0   8 -14   29.99    5.19   0
   6   8 -11   -0.40    2.36   0
   7   1   4  139.21    7.44   0
   7   9 -11   33.51    3.82   0
   8   0  12  265.11    9.77   0
   8   2   2   -0.53    2.12   0
   8   6  -7    0.44    2.24   0
  10   2   6    9.76    2.63   0
  12   2  13    0.27    2.57   0
 -15   1  -2    0.45    2.41   0
 -13  -1   3   18.82    2.77   0
 -13   1  -3    7.45    2.46   0
 -11  -3  12    7.87    2.35   0
 -11  -1   2   10.87    2.46   0
 -10  -2   6   39.74    3.62   0
  -3  -3  14   -0.36    2.16   0
  -1  -3  19    9.87    4.60   0
   3   1  -1    2.43    2.67   0
   3   3  -6    0.28    1.91   0
   3   7 -12   22.13    3.71   0
   5   1   1    7.66    2.60   0
   6   2  -1  765.96   16.96   0
   9   1   8   98.08    5.74   0
  10   4  -1   -0.99    1.85   0
  11   1  18   11.97    3.12   0
  11   1  19    0.75    2.68   0
  11   1  20   -1.36    2.42   0
  11   3   4   42.58    3.61   0
  12   2  12    2.70    2.53   0
  12   4   3  127.79    5.29   0
 -15   3  -6   28.11    3.61   0
 -13   3  -7   80.00    5.23   0
 -12  -2   7    0.63    1.99   0
 -12   4  -9   14.62    3.13   0
  -9  -3  12   12.68    2.45   0
  -7  -3  12    6.98    2.72   0
   4   2  -3    1.37    2.01   0
   5   7 -11   34.45    3.89   0
   6   6  -9   76.12    5.09   0
   8   0  11   -0.06    2.01   0
   9   3   0   11.92    2.57   0
  10   2   5  293.37    8.89   0
  10   6  -5   56.96    4.11   0
  11   1  16   48.01    4.39   0
  11   1  17   22.96    3.20   0
  11   5  -2    0.82    2.24   0
 -16   4  -7  139.15    6.21   0
 -15   5  -9   11.00    3.11   0
 -14   4  -8   -0.77    2.75   0
 -13   5 -10    0.16    2.26   0
 -11  -3  13   14.41    2.78   0
 -10   0  -1   -0.00    2.23   0
 -10   2  -6   12.00    2.81   0
  -9  -1   2   22.51    3.29   0
  -9   1  -4   18.89    3.31   0
  -8  -2   6    4.57    2.63   0
  -8   4 -10   69.74    6.29   0
  -6  -2   6   -0.32    2.06   0
  -5  -3  13   18.43    3.47   0
  -3   1  -4   45.18    6.94   0
  -1  -3  20    1.93    3.92   0
  -1  -3  21    2.53    4.09   0
  -1  -3  22    6.54    4.65   0
   1   7 -13   33.09    5.09   0
   6   4  -6    1.33    2.75   0
   7  -1  20    2.07    2.98   0
   8   4  -4   75.92    4.96   0
   9   1   7   37.52    4.09   0
  11   1  15   78.18    5.23   0
  11   3   3    2.13    2.40   0
  12   2  11    0.06    2.28   0
  12   4   2    5.23    2.35   0
 -14   0   1    0.19    1.87   0
 -13  -1   4    3.06    2.30   0
 -12   0   0  263.40    8.09   0
 -11  -3  14   15.24    3.08   0
  -9  -3  13    1.83    2.26   0
  -3  -3  15    0.12    2.49   0
   3   9 -14    2.71    2.42   0
   4  -2  21    0.03    4.16   0
   5   9 -13   14.77    3.33   0
   6   0   6    1.05    1.99   0
   7   3  -3  188.40    8.03   0
   7   5  -7  192.36    7.63   0
   8   2   1    0.11    2.05   0
   8   8 -10   76.23    4.85   0
   9   5  -5   66.45    4.53   0
   9   7  -8    1.44    2.33   0
  11   1  14   13.88    3.18   0
  12   2  10   -0.35    2.08   0
  13   3   8   33.34    3.34   0
 -15   1  -1    1.68    2.32   0
 -14   2  -4   -0.56    2.10   0
 -12  -2   8    3.21    2.06   0
 -12   2  -5    1.31    1.79   0
 -11  -1   3    0.86    2.10   0
 -10  -2   7  254.39    8.06   0
 -10   6 -12    3.26    3.46   0
  -9   3  -8   50.34    4.96   0
  -7  -3  13   16.13    2.88   0
  -7  -1   2   12.37    2.71   0
  -5  -1   2  108.35    6.97   0
   4  -2  20    0.36    4.14   0
   5   3  -5  110.67    6.93   0
   7   1   3   17.17    3.30   0
   7   7 -10    0.35    1.97   0
   8   0  10    3.79    2.46   0
  10   2   4  283.86    8.87   0
  10   4  -2   -0.17    2.01   0
  11   1  13   11.34    2.97   0
 -13   1  -2   23.62    3.09   0
 -11  -3  15    2.61    2.36   0
 -11   1  -3  111.61    5.78   0
  -9  -3  14    4.68    2.49   0
  -9   5 -11   19.74    4.13   0
  -8   0  -1    0.09    2.32   0
  -7   1  -4  148.91    7.88   0
  -5  -3  14  103.51    6.51   0
   3   5 -10   43.80    5.38   0
   4  -2  19    0.38    4.20   0
   4   0   3    0.25    2.10   0
   4   8 -13   10.90    2.98   0
   7   9 -12   41.24    3.86   0
   8   6  -8   -0.61    2.02   0
   9   3  -1   -0.67    1.92   0
  10   6  -6    0.98    2.26   0
  11   1  12   18.36    3.18   0
  11   3   2   19.23    3.24   0
  11   5  -3   23.20    3.03   0
  12   2   9    1.05    2.36   0
  13   3   7   74.17    4.53   0
 -15   3  -5    5.63    2.79   0
 -12  -2   9   -0.79    1.92   0
 -11  -3  16    1.94    2.65   0
  -8  -2   7    1.76    2.47   0
  -8   2  -6   -0.94    2.55   0
  -7  -3  14    1.31    2.22   0
  -6   4 -10    1.26    2.73   0
  -4  -2   7    0.12    1.89   0
  -3  -3  16   -0.30    2.34   0
   4   6 -11    1.20    2.23   0
   5   5  -9    0.52    2.25   0
   6   8 -12    0.32    2.17   0
   9   1   6   68.37    4.94   0
 -14   0   2    3.16    2.08   0
 -13  -1   5    2.12    1.90   0
 -13   3  -6  122.88    6.22   0
 -11  -3  17   16.57    3.34   0
 -11   3  -7   -0.07    2.17   0
 -10  -2   8  333.11    9.06   0
  -9  -3  15    1.52    2.30   0
  -9  -1   3   55.28    4.42   0
  -6  -2   7  110.41    6.53   0
  -2  -2   8   34.01    5.27   0
   2   8 -14    0.35    2.77   0
   4  -2  18    1.47    4.15   0
   4   4  -8  304.85   11.90   0
   6   2  -2    4.84    2.35   0
   8   0   9    0.35    2.31   0
   8   4  -5   -0.24    2.15   0
   9   5  -6   94.31    5.45   0
   9   7  -9    7.79    3.19   0
  10   0  19   -0.74    2.37   0
  10   0  20    0.05    2.49   0
  11   1  11    6.33    2.28   0
  12   2   8   -0.01    2.15   0
  13   3   6  121.31    5.48   0
 -15   1   0   -0.11    2.29   0
 -15   5  -8    2.37    2.74   0
 -12   0   1   -0.41    2.11   0
 -11  -1   4    1.86    1.91   0
 -10   0   0    2.37    2.39   0
 -10   4  -9   -0.75    2.28   0
  -7  -3  15    0.10    2.31   0
  -7   3  -8   43.84    5.49   0
  -6   0  -1    0.40    1.73   0
  -5  -3  15  127.41    7.17   0
  -4   0  -1    0.32    2.31   0
   2   4  -9    0.22    2.63   0
   2   6 -12  166.32    9.71   0
   5   1   0  362.89   13.58   0
   6   6 -10   12.02    2.82   0
   8   2   0    1.38    2.16   0
   8   8 -11  170.77    6.85   0
  10   0  17    0.10    2.21   0
  10   0  18    1.30    2.30   0
  10   2   3   16.03    2.77   0
  10   4  -3   -0.63    1.82   0
  12   4   0   10.21    2.50   0
 -14   2  -3   40.13    3.61   0
 -14   4  -7    1.99    2.56   0
 -13   5  -9    0.41    2.32   0
 -12  -2  10    1.07    1.99   0
 -12   4  -8   96.31    5.85   0
 -11  -3  18   35.51    3.58   0
 -11  -3  19   16.61    3.28   0
 -11   5 -10    0.03    2.46   0
  -9  -3  16    3.20    2.16   0
  -9   1  -3   26.60    3.71   0
  -3  -3  17   -0.10    2.09   0
   1   5 -11    7.94    3.57   0
   5   7 -12   79.92    5.56   0
   6   0   5    0.48    1.88   0
   6   4  -7   -0.93    2.90   0
   7   1   2  272.15   10.16   0
   7   3  -4   46.46    4.58   0
   7   5  -8  455.39   11.62   0
   9   1   5  160.97    7.34   0
   9   3  -2    0.41    2.11   0
  10   0  16    1.11    2.21   0
  10   6  -7    8.56    2.81   0
  11   1  10    0.70    1.71   0
  11   3   1   28.33    3.16   0
  11   5  -4   27.46    3.26   0
  12   2   7    0.42    2.27   0
  13   3   5    6.57    2.66   0
 -14   0   3    0.84    1.99   0
 -13  -1   6    3.99    2.00   0
 -13   1  -1   27.86    3.21   0
 -12   2  -4    0.80    1.88   0
 -11  -3  20   11.04    3.07   0
 -11   1  -2    0.35    1.99   0
 -10  -2   9  213.53    7.37   0
 -10   2  -5  317.22    9.97   0
  -9  -3  17    9.62    2.77   0
  -8  -2   8    2.69    2.38   0
  -7  -3  16   -0.47    2.15   0
  -7  -1   3    7.92    2.40   0
  -6   2  -6  186.40   10.20   0
  -5  -3  16  145.65    7.67   0
  -3  -3  18    0.87    2.81   0
   2   2  -5   -0.09    2.41   0
   3   7 -13   11.98    3.53   0
   4  -2  17    0.41    3.96   0
   5   9 -14   21.21    3.45   0
   7   7 -11   -0.99    2.43   0
   7   9 -13   44.89    4.28   0
   8   0   8    1.81    2.65   0
   8   6  -9   -0.41    1.99   0
  10   0  15    0.07    2.21   0
 -15   3  -4    1.90    2.74   0
 -12  -2  11    1.81    2.19   0
 -11  -3  21   -1.09    2.36   0
 -11  -1   5    1.15    2.11   0
  -9  -3  18   23.77    3.43   0
  -3  -1   3    0.31    2.65   0
   4   2  -4    0.90    1.85   0
  10   0  14    1.78    2.19   0
  10   2   2   42.58    3.88   0
  11   1   9    3.32    2.14   0
  12   2   6    0.50    1.97   0
  12   4  -1    8.37    2.41   0
  13   3   4    7.24    2.57   0
 -12   0   2    1.50    2.06   0
  -9  -3  19   16.39    3.23   0
  -9  -1   4   65.91    4.74   0
  -8   0   0   30.06    3.69   0
  -7  -3  17   12.76    2.66   0
  -7   5 -11    1.82    3.44   0
  -6  -2   8   37.61    4.23   0
  -5  -3  17  235.71    9.59   0
  -5  -1   3    1.69    2.06   0
  -4  -2   8    2.51    2.16   0
  -3  -3  19   -0.35    2.83   0
  -1   7 -14    2.63    4.63   0
   6   8 -13   -0.68    2.30   0
   9   5  -7   64.20    4.71   0
   9   7 -10    8.55    3.23   0
  10   0  13   -0.08    2.14   0
  10   4  -4    0.11    1.85   0
  11   3   0   48.20    3.86   0
  11   5  -5    2.67    2.61   0
 -14   0   4    1.48    2.08   0
 -13  -1   7   34.33    3.27   0
 -13   3  -5    9.85    2.87   0
 -12  -2  12   -0.58    2.07   0
 -10  -2  10   22.01    3.16   0
 -10   0   1    0.48    2.25   0
  -9  -3  20    9.67    2.79   0
  -9  -3  21   -1.05    2.78   0
  -9  -3  22    6.86    3.00   0
  -9  -3  24    0.92    2.50   0
  -9   3  -7   86.31    6.08   0
  -8  -2   9    0.55    2.24   0
  -8   6 -12   -0.23    3.24   0
  -7  -3  18   17.19    3.09   0
  -5  -3  18  188.01    8.63   0
  -5   3  -8   14.78    4.91   0
  -3  -3  20    0.06    2.85   0
  -3  -3  21    0.25    2.97   0
  -3  -3  23    1.34    3.01   0
   3   3  -7    0.69    1.99   0
   4  -2  16   -0.10    4.04   0
   5   3  -6   35.07    4.30   0
   8   2  -1    2.46    2.33   0
   8   4  -6   93.29    5.55   0
   8   8 -12   38.95    4.13   0
   9   1   4   21.64    3.35   0
  10   6  -8   -0.05    2.78   0
  11   1   8    9.10    2.50   0
  12   2   5    2.49    2.06   0
  13   3   3    2.26    2.14   0
 -15   5  -7    4.31    2.95   0
 -14   2  -2    4.26    2.49   0
 -13   1   0   16.04    2.84   0
 -11   3  -6    4.01    2.35   0
  -9  -3  23    0.18    2.21   0
  -7  -3  19    3.70    2.31   0
  -7   1  -3   15.96    3.20   0
  -5  -3  19   67.90    5.63   0
  -4   2  -6    0.08    2.34   0
  -3  -3  22    0.29    2.80   0
   3   1  -2    5.29    3.15   0
   4   8 -14  177.22    8.31   0
   6   2  -3  995.76   19.79   0
   8   0   7    0.43    2.10   0
   9   3  -3    1.94    2.26   0
  10   0  12    2.45    2.25   0
  12   4  -2   29.11    3.21   0
  13   1  16    3.96    2.89   0
  13   1  17   37.62    3.95   0
  13   1  18    8.90    2.64   0
 -14   4  -6    0.93    2.21   0
 -14   6  -9    0.79    2.54   0
 -13  -1   8   50.06    3.77   0
 -12  -2  13    0.01    2.12   0
 -11  -1   6   19.88    2.81   0
 -10  -2  11  524.25   11.18   0
  -8   4  -9    6.20    3.04   0
  -7  -3  20    1.39    2.39   0
  -7  -3  21   -0.59    2.38   0
  -7  -3  22    0.76    2.19   0
  -7  -3  23    1.00    2.24   0
  -7  -3  24    6.02    2.65   0
  -5  -3  20   -0.28    2.53   0
   0  -2  10    0.90    3.77   0
   5   5 -10   -0.37    1.87   0
   6   0   4    0.48    1.85   0
   6   6 -11  231.28    8.66   0
   7   1   1  132.14    7.22   0
   7   3  -5   39.50    4.30   0
   7   5  -9  249.39    8.96   0
  10   2   1    2.94    2.43   0
  11   1   7    4.62    2.66   0
  11   3  -1   98.21    5.40   0
  13   1  15    6.12    2.91   0
 -15   3  -3    6.59    2.66   0
 -14   0   5    0.21    2.34   0
 -13   5  -8   30.34    3.76   0
 -12   0   3    0.76    1.90   0
 -12   2  -3   -0.13    1.76   0
 -12   4  -7  465.96   11.97   0
 -12   6 -10   -0.61    2.59   0
 -11   1  -1    0.02    2.09   0
  -9  -1   5   -0.91    2.22   0
  -9   1  -2   46.17    4.44   0
  -8  -2  10    2.20    2.68   0
  -8   2  -5    3.42    2.43   0
  -7  -1   4    4.60    2.25   0
  -6  -2   9  283.32   10.08   0
  -6   0   0    4.96    2.39   0
  -5  -3  21   20.12    3.67   0
  -5  -3  22   25.10    3.77   0
  -5  -3  23   -0.05    2.32   0
  -2  -2   9  122.39    9.32   0
   4   0   2    0.69    2.38   0
   4   6 -12    0.03    2.31   0
   5   1  -1  442.82   15.03   0
   7   7 -12    1.21    2.43   0
   8   6 -10    0.97    1.88   0
  10   0  11    0.37    1.93   0
  11   5  -6   -0.04    2.64   0
  12   2   4   -0.99    2.01   0
  13   1  14   16.82    3.08   0
  13   3   2    0.11    2.28   0
  14   2   9    1.29    2.36   0
 -12  -2  14    0.49    2.33   0
 -10  -2  12    2.02    2.61   0
 -10   2  -4  306.18    9.79   0
 -10   4  -8    0.60    2.27   0
 -10   6 -11  121.71    7.84   0
  -9   5 -10   57.71    5.80   0
  -4  -2   9    1.32    2.53   0
   1   7 -14   27.26    5.17   0
   3   5 -11  162.36    9.35   0
   4   4  -9  222.59   10.49   0
   5   7 -13  122.04    6.95   0
   6   4  -8   -0.05    2.17   0
   7   9 -14   -0.15    2.39   0
   9   1   3   28.66    3.72   0
  10   4  -5    0.43    2.07   0
  13   1  13   38.97    3.92   0
 -14   2  -1   16.26    2.88   0
 -13  -1   9   20.27    2.82   0
 -13   1   1   11.92    2.58   0
 -12  -2  15    0.30    2.29   0
 -11  -1   7   44.80    3.62   0
 -11   5  -9    2.19    2.64   0
 -10   0   2    0.37    2.00   0
  -8   0   1    0.63    2.04   0
   0   6 -13   -0.12    2.92   0
   1   1  -3   -0.03    1.34   0
   4  -2  15    0.76    4.18   0
   8   0   6  992.81   19.04   0
   8   2  -2    1.50    2.37   0
   9   5  -8   36.35    3.61   0
   9   7 -11   -0.78    2.40   0
  10   0  10    0.71    2.23   0
  10   6  -9    0.77    2.47   0
  11   1   6  122.25    6.01   0
  12   4  -3    7.02    2.66   0
  13   1  12   37.98    3.82   0
  14   2   8   97.81    4.99   0
 -14   0   6    1.81    2.01   0
 -13   3  -4    5.35    2.14   0
 -12  -2  16    0.33    2.51   0
  -8  -2  11   -0.11    2.60   0
  -5  -1   4  194.33    9.29   0
   1   3  -8   22.08    5.75   0
   2   8 -15    0.01    3.03   0
   8   4  -7  110.91    6.00   0
   8   8 -13   65.19    4.97   0
   9   3  -4   33.75    3.82   0
  10   2   0  171.33    6.88   0
  11   3  -2  176.72    6.72   0
  12   2   3   -0.43    1.95   0
  13   1  11   22.53    3.39   0
  13   3   1    1.15    2.23   0
  14   2   7   16.47    3.21   0
 -15   3  -2   -1.18    2.85   0
 -15   5  -6    1.88    2.43   0
 -14   4  -5   -0.50    2.62   0
 -13  -1  10    5.19    2.50   0
 -12   0   4  424.91    9.89   0
 -10  -2  13   71.03    4.53   0
  -9  -1   6  173.57    7.21   0
  -6  -2  10   -0.99    2.37   0
   6   8 -14    0.72    2.21   0
   7   1   0    1.03    2.10   0
  10   0   9    0.76    2.16   0
  13   1  10   64.40    4.75   0
 -14   6  -8  120.44    6.66   0
 -12   2  -2    0.93    1.87   0
 -11  -1   8   29.00    3.14   0
 -11   1   0   48.14    4.11   0
 -11   3  -5    7.80    2.65   0
 -10  -2  14   26.89    3.45   0
  -7  -1   5   38.71    4.02   0
  -7   3  -7   86.58    7.02   0
  -4   0   0 9403.69   73.68   0
  -3   3  -8    3.05    5.03   0
   3   7 -14    1.97    2.94   0
   6   0   3   -0.00    1.92   0
   9   1   2   42.69    4.43   0
  10   4  -6    4.72    2.02   0
  11   1   5  326.32    9.59   0
  11   5  -7    1.94    2.13   0
  12   2   2   -0.37    2.40   0
  12   4  -4   12.06    2.74   0
  13   3   0    8.78    2.61   0
  14   2   6   22.05    3.23   0
 -14   0   7    1.15    2.10   0
 -14   2   0   -0.28    2.23   0
 -13  -1  11    7.16    2.64   0
 -13   1   2   20.47    3.13   0
 -10   0   3    1.19    2.20   0
  -9   1  -1   -0.14    3.01   0
  -9   3  -6   30.59    4.07   0
  -8  -2  12    2.83    2.20   0
  -3  -1   4   19.73    4.22   0
  -1  -1   4   -0.13    3.22   0
   2   6 -13  163.59   10.14   0
   4   2  -5    0.73    1.84   0
   5   3  -7  390.88   13.00   0
   6   2  -4  141.24    7.69   0
   6   6 -12    1.49    2.44   0
   7  -1  10    1.25    2.59   0
   7   3  -6  122.49    6.77   0
   7   5 -10   41.39    4.05   0
   8   0   5   -0.41    2.23   0
   8   6 -11    0.79    1.82   0
  12   0  16   24.17    3.73   0
  12   0  17    1.37    2.49   0
  13   1   9  100.58    5.47   0
 -13   5  -7   67.70    5.54   0
 -12   0   5    0.96    2.00   0
 -12   4  -6  301.69    9.70   0
 -10  -2  15  124.70    5.71   0
 -10   2  -3   17.04    3.39   0
  -7   1  -2  285.33   10.69   0
  -6  -2  11  194.20    8.53   0
  -6   2  -5  278.51   12.28   0
  -4  -2  10   -0.10    2.26   0
   2   4 -10    0.08    3.13   0
   4   8 -15    8.59    3.05   0
   5   5 -11   -0.34    2.21   0
   7   7 -13   -0.94    2.44   0
   7   9 -15   14.47    3.55   0
   9   5  -9    2.58    2.06   0
   9   7 -12    6.66    2.84   0
  10   0   8   -0.24    2.04   0
  10   2  -1  443.42   10.85   0
  10   6 -10   13.13    3.19   0
  11   3  -3  226.52    7.55   0
  12   0  15   -0.94    2.96   0
  14   2   5   17.90    3.11   0
 -15   3  -1    1.60    2.59   0
 -13  -1  12    8.00    2.72   0
 -13   3  -3    4.19    2.32   0
 -11  -1   9    3.19    2.24   0
 -10  -2  16    1.80    2.63   0
  -9  -1   7  194.25    7.57   0
  -8  -2  13    0.92    2.40   0
  -8   0   2  223.85    8.67   0
  -8   2  -4    0.66    2.84   0
  -6   0   1   -0.85    1.70   0
  -5   5 -11    0.11    3.73   0
  -2  -2  10  138.52    9.83   0
   4  -2  14    0.50    3.56   0
   8   2  -3    5.09    2.67   0
   8   4  -8   68.74    5.13   0
   9   3  -5   72.60    5.12   0
  11   1   4  320.46    9.40   0
  12   0  14  657.14   13.50   0
  13   1   8   58.80    4.51   0
 -15   5  -5   10.89    2.99   0
 -14   4  -4    3.60    2.62   0
 -12   6  -9    0.93    2.38   0
 -11   1   1   56.88    4.72   0
  -6   4  -9   -0.42    2.91   0
   5   1  -2   95.52    7.30   0
   6   4  -9    0.85    2.10   0
   7  -1   9    7.16    3.12   0
   8   8 -14   77.08    5.31   0
   9  -1  14   11.15    3.10   0
   9   1   1   -0.32    2.49   0
  11   5  -8    5.32    2.31   0
  12   0  13    0.42    2.16   0
  12   2   1   -0.45    1.99   0
  12   4  -5   63.24    4.34   0
  14   2   4    0.44    2.42   0
 -14   2   1   35.01    3.54   0
 -13   1   3   20.15    2.92   0
 -12   0   6   68.79    4.34   0
 -12   2  -1    1.30    1.90   0
 -11  -1  10   14.09    2.77   0
 -11   5  -8    3.25    2.74   0
 -10  -2  17   59.59    4.37   0
 -10   4  -7    1.16    2.32   0
  -8  -2  14    0.00    2.31   0
  -7  -1   6  112.94    6.42   0
  -6   6 -12   24.63    6.50   0
  -5  -1   5 1553.35   25.75   0
  -3   1  -3   32.58    6.22   0
   3   3  -8    0.20    2.61   0
   4   6 -13   -0.23    2.35   0
   5   7 -14   36.08    4.34   0
   8   0   4   15.60    3.89   0
  10   0   7    0.11    1.93   0
  10   4  -7    1.67    2.09   0
  12   0  12   -0.14    2.44   0
  13   1   7   30.54    3.37   0
 -10  -2  18    9.91    2.72   0
 -10  -2  19   23.47    3.44   0
 -10   0   4    2.48    2.28   0
 -10   6 -10   -0.55    2.79   0
  -9  -1   8    0.20    2.43   0
  -8   4  -8   -0.16    2.45   0
  -6  -2  12  201.01    8.40   0
  -4  -2  11    0.31    2.82   0
   1   5 -12   12.03    4.51   0
   4   0   1   -0.03    2.52   0
   6   8 -15    1.27    2.58   0
   7   1  -1   71.69    5.53   0
   9  -1  13   26.76    3.93   0
  10   2  -2  147.65    6.55   0
  11   1   3  108.83    5.80   0
  11   3  -4  114.10    5.63   0
  12   0  11    0.73    2.42   0
 -15   3   0   -1.47    2.59   0
 -14   6  -7    3.18    2.73   0
 -11   3  -4   43.81    4.00   0
 -10  -2  20  108.59    5.72   0
 -10  -2  21   61.52    4.68   0
  -8  -2  15    1.91    2.35   0
   3   1  -3    0.92    2.80   0
   4   4 -10   47.42    5.47   0
   6   0   2    8.99    2.73   0
   8   6 -12    0.76    2.11   0
   9   5 -10   -1.00    2.55   0
  10   6 -11   78.73    5.04   0
  12   2   0    0.25    2.13   0
  13   1   6   21.12    3.33   0
  13   3  -2   11.31    2.52   0
  14   2   3   39.71    3.77   0
 -13   1   4    2.97    2.15   0
 -13   3  -2    0.26    2.17   0
 -13   5  -6   17.27    3.73   0
 -12   0   7    1.01    2.01   0
 -12   4  -5   39.20    4.31   0
 -11  -1  11    9.19    2.42   0
 -10  -2  22   59.93    4.48   0
 -10  -2  23   22.89    3.24   0
 -10  -2  24   14.28    2.87   0
 -10   2  -2   43.90    4.49   0
  -9   1   0  176.39    7.74   0
  -9   5  -9    8.64    3.12   0
  -8   6 -11   -0.27    3.11   0
  -7   5 -10   -0.79    3.01   0
  -6  -2  13   38.05    4.32   0
   3   5 -12  114.03    8.35   0
   6   2  -5   74.08    5.83   0
   7   3  -7    7.02    2.81   0
   7   5 -11    1.15    2.09   0
   8   2  -4    0.55    2.36   0
   9  -1  12   50.36    4.92   0
   9   1   0  156.51    7.68   0
   9   3  -6   35.24    3.91   0
   9   7 -13    5.65    2.71   0
  10   0   6    0.34    2.05   0
  11   5  -9    1.02    2.77   0
  12   0  10  264.08    8.72   0
  12   4  -6  188.33    6.80   0
 -15   5  -4   11.86    3.06   0
 -14   2   2   22.39    3.11   0
 -14   4  -3    0.47    2.71   0
 -11   1   2   10.95    2.63   0
 -10   0   5    0.83    2.55   0
  -9  -1   9  203.90    7.77   0
  -8  -2  16    0.82    1.79   0
  -8   0   3    1.17    2.20   0
   6   6 -13    6.01    2.65   0
   7  -1   8   14.19    3.37   0
   7   7 -14    1.10    2.44   0
  11   1   2   -0.55    2.09   0
  13   1   5   19.78    3.15   0
  14   2   2    5.89    2.59   0
 -12   2   0    0.66    2.08   0
 -11  -1  12   -0.53    2.07   0
  -9   3  -5   23.79    3.51   0
  -8  -2  17    1.67    2.35   0
  -7   1  -1  140.53    7.59   0
  -4  -2  12    0.97    2.83   0
  -1   5 -12   -0.20    4.90   0
   0  -2  11    0.41    4.22   0
   4  -2  13    0.13    3.67   0
   5   3  -8  452.24   14.14   0
   6  -2  19   10.60    4.85   0
   8   0   3   -0.27    2.49   0
   8   4  -9  364.29   10.50   0
   8   8 -15   53.21    4.76   0
   9  -1  11    7.13    2.69   0
  10   2  -3  548.16   12.18   0
  10   4  -8   -0.64    2.12   0
  11   3  -5    9.14    2.66   0
  12   0   9    1.97    2.08   0
  12   2  -1    1.48    2.06   0
  13   3  -3    6.86    2.35   0
 -13   1   5    3.21    2.08   0
 -12   0   8   69.49    4.35   0
 -12   6  -8    1.36    2.51   0
 -11  -1  13    4.22    2.60   0
  -8  -2  18   -0.63    2.46   0
  -6  -2  14   81.00    5.42   0
  -6   0   2    0.83    1.94   0
  -5  -1   6 2988.65   35.52   0
  -4   0   1   -0.56    2.66   0
  -3  -1   5   63.45    6.85   0
   5   5 -12   -0.34    2.42   0
   6  -2  18   88.42    9.63   0
   6   4 -10   -0.98    2.50   0
  10   0   5    0.97    2.08   0
 -14   2   3   15.55    2.91   0
 -14   6  -6  143.77    6.89   0
 -13   3  -1    3.17    2.45   0
  -9  -1  10  536.70   12.23   0
  -8  -2  19    0.51    2.48   0
  -8  -2  20    3.05    2.59   0
  -8  -2  25    1.55    2.58   0
  -8   2  -3    0.80    2.60   0
  -7   3  -6   17.64    3.90   0
  -5   3  -7   44.72    6.57   0
   1   7 -15   83.52    9.04   0
   3   7 -15    0.37    2.95   0
   4   2  -6    0.06    1.86   0
   4   8 -16   11.80    3.30   0
   6  -2  17   14.43    5.16   0
   7   1  -2   12.19    3.01   0
   9  -1  10   55.69    5.21   0
  10   6 -12   27.00    3.84   0
  11  -1  18   13.30    3.30   0
  11   1   1    0.81    2.02   0
  12   0   8  134.29    6.29   0
  12   4  -7  233.42    7.44   0
  13   1   4    1.04    2.16   0
  14   0  16   -0.55    2.85   0
  14   0  17   -1.44    2.68   0
  14   2   1   16.74    2.92   0
 -11  -1  14    1.11    2.21   0
 -11   1   3    2.65    2.21   0
 -11   3  -3    1.32    2.03   0
 -11   5  -7   78.00    5.61   0
 -10   0   6    0.51    2.09   0
 -10   4  -6    2.02    1.90   0
  -9   1   1  271.35    9.47   0
  -8  -2  21    1.31    2.83   0
  -8  -2  22    1.32    2.86   0
  -8  -2  23   -0.84    2.77   0
  -8  -2  24    2.63    2.71   0
  -7  -1   8  304.79   10.26   0
  -6  -2  15   22.05    3.28   0
   5   1  -3    1.86    2.23   0
   5   7 -15   28.81    4.38   0
   7  -1   7   88.09    7.16   0
   8   6 -13    0.26    2.55   0
   9   1  -1  257.52    9.11   0
   9   5 -11   11.93    2.74   0
   9   7 -14    2.54    2.88   0
  11  -1  16   41.15    4.58   0
  11  -1  17   18.49    3.59   0
  11   5 -10   18.21    3.16   0
  13   3  -4   -3.34    2.36   0
  14   0  14   -1.15    2.77   0
  14   0  15    0.78    2.35   0
 -14   4  -2   -0.87    2.40   0
 -13   1   6    3.57    2.27   0
 -13   5  -5   -1.23    2.82   0
 -13   7  -8   -0.35    2.82   0
 -12   0   9    0.05    2.06   0
 -12   2   1    1.91    2.24   0
 -12   4  -4  109.60    5.93   0
 -10   2  -1    5.51    2.56   0
  -8   0   4  265.24    9.34   0
  -6  -2  16    1.35    2.35   0
  -6   2  -4    1.71    2.65   0
  -4  -2  13    1.01    2.65   0
  -4   2  -5   -0.56    2.39   0
   6  -2  16    0.04    3.34   0
   6   0   1    0.44    1.75   0
   6   8 -16    0.42    2.53   0
   8   2  -5    0.94    2.43   0
   9   3  -7   18.56    3.16   0
  10   0   4    0.53    2.87   0
  11  -1  15   77.69    5.70   0
  12   0   7   -0.87    2.41   0
  12   2  -2    0.72    2.09   0
  13   1   3    7.04    2.40   0
  14   0  13    0.69    2.76   0
  14   2   0    0.13    2.60   0
  15   1   7    0.69    2.51   0
 -14   2   4  121.79    5.54   0
 -11  -1  15    0.07    2.11   0
  -9  -1  11  487.12   11.61   0
  -2  -2  12    4.16    3.61   0
   2   6 -14   32.25    5.70   0
   4   6 -14    0.17    2.97   0
   7   5 -12   19.49    3.48   0
   8   0   2  838.04   17.58   0
   9  -1   9  167.95    8.38   0
  10   2  -4  579.02   12.48   0
  10   4  -9    0.05    2.19   0
  11  -1  14   14.02    3.26   0
  11   3  -6    4.05    2.42   0
  14   0  12    1.22    2.77   0
  15   1   6    0.76    2.86   0
 -12   0  10  200.82    6.81   0
 -11  -1  16    3.28    2.29   0
 -10   0   7    0.73    1.98   0
 -10   6  -9   90.03    6.40   0
  -9   7 -11   24.34    4.47   0
  -6  -2  17  146.30    7.14   0
   6   2  -6    0.41    2.34   0
   7   7 -15    0.41    2.42   0
   8   4 -10   29.85    3.55   0
  11  -1  13   12.79    3.05   0
  11   1   0   49.95    4.27   0
  12   4  -8   50.85    4.10   0
  14   0  11   -1.82    2.71   0
 -14   6  -5   76.60    5.31   0
 -13   1   7   32.86    3.40   0
 -13   3   0    7.11    2.49   0
 -11  -1  17   10.59    2.88   0
 -11   1   4    4.01    2.49   0
  -9  -1  12  128.51    6.37   0
  -9   3  -4   97.77    6.33   0
  -8   4  -7  598.13   16.27   0
  -7  -1   9  142.09    7.08   0
  -7   1   0    1.12    2.12   0
  -6  -2  18   72.99    5.27   0
  -6  -2  25   24.27    3.68   0
  -5  -1   7 2054.45   29.15   0
  -4  -2  14   -0.59    2.44   0
   6   6 -14  649.60   15.19   0
   8   8 -16   17.77    3.63   0
  12   2  -3    1.34    2.09   0
  13   1   2   24.31    3.06   0
  13   3  -5   42.71    3.75   0
  14   0  10    0.11    2.76   0
  14   2  -1   37.97    3.52   0
  15   1   5    2.23    2.64   0
 -14   2   5   67.56    4.32   0
 -14   4  -1   -0.00    2.52   0
 -12   0  11   -1.83    2.07   0
 -12   2   2   -1.14    1.99   0
 -12   6  -7    0.49    2.56   0
 -11  -1  18    8.55    2.93   0
 -11  -1  19   -0.32    2.60   0
 -11   3  -2   20.35    3.07   0
  -9   1   2   24.20    3.56   0
  -9   5  -8   17.41    3.74   0
  -8   0   5    0.32    2.22   0
  -6  -2  19   53.93    4.64   0
  -6  -2  20   23.97    3.50   0
  -6  -2  22    2.53    2.82   0
  -6  -2  23  106.72    6.19   0
  -6  -2  24  242.55    8.92   0
  -6   0   3    0.22    1.97   0
   3   3  -9    0.38    2.81   0
   4  -2  12    0.07    3.94   0
   4   4 -11  449.94   15.05   0
   7  -1   6  406.84   14.26   0
   7   1  -3    5.15    2.47   0
   9  -1   8  100.95    6.60   0
   9   1  -2   20.65    3.45   0
  10   0   3    1.37    2.24   0
  10   6 -13   69.57    4.85   0
  11  -1  12   15.65    3.19   0
  11   5 -11   98.61    5.30   0
 -13   1   8   49.66    3.97   0
 -13   5  -4    1.26    2.72   0
 -10   0   8    1.85    2.98   0
  -9  -1  13   10.23    2.53   0
  -8   2  -2    0.02    2.41   0
  -6  -2  21   17.45    3.34   0
  -4  -2  15    1.66    2.31   0
   2   4 -11    1.46    3.30   0
   5   3  -9  192.84    9.63   0
   6  -2  14   43.60    6.66   0
   9   3  -8   96.95    5.65   0
   9   5 -12   24.50    3.39   0
   9   7 -15   27.44    3.89   0
  11  -1  11    7.82    2.72   0
  11   3  -7    0.87    2.16   0
  12   0   5   -1.34    2.17   0
  14   0   9   -1.00    2.47   0
  15   1   4    2.98    2.66   0
 -12   0  12   62.40    4.13   0
 -12   4  -3  128.66    6.12   0
 -11   1   5   -0.05    2.28   0
 -11   5  -6   72.58    5.35   0
 -11   7  -9   48.09    5.00   0
 -10   2   0  179.11    7.42   0
 -10   4  -5   -0.78    1.76   0
  -7  -1  10   17.77    3.49   0
  -6   4  -8   -0.63    2.84   0
  -3  -1   6   50.67    6.02   0
  -2  -2  13   80.22    7.60   0
   6   4 -11    0.08    1.90   0
   8   0   1    0.07    2.41   0
   8   2  -6    5.33    2.76   0
   8   6 -14    4.08    2.56   0
  10   2  -5   51.19    4.27   0
  10   4 -10    0.05    2.52   0
  10   8 -16    2.03    2.67   0
  11   1  -1   66.21    4.56   0
  12   4  -9   15.93    3.03   0
  13   1   1   28.02    3.28   0
  13   3  -6   47.26    4.18   0
  14   0   8   -0.04    2.84   0
  14   2  -2   24.42    3.15   0
 -13   3   1   20.63    3.03   0
 -13   7  -7    5.02    3.18   0
 -12   0  13   -1.66    2.67   0
  -9  -1  14   10.58    2.48   0
  -8   6 -10    0.89    3.04   0
  -7   7 -12    0.01    3.46   0
  -4  -2  16   -0.02    2.26   0
   0  -2  12    0.52    4.40   0
   3   5 -13    1.58    2.86   0
   5   5 -13   -0.40    2.48   0
   6   0   0    5.45    2.52   0
   9  -1   7   35.88    4.43   0
  11  -1  10   -0.61    2.18   0
  12   2  -4   -0.71    1.95   0
  15   1   3   -1.27    2.57   0
 -14   4   0    0.41    2.42   0
 -14   6  -4  128.79    6.50   0
 -13   1   9   18.04    2.92   0
 -12   2   3    1.14    2.30   0
 -10   0   9    2.16    2.41   0
  -9  -1  15   31.37    3.74   0
  -8   0   6   14.33    3.07   0
  -7   3  -5   52.11    5.51   0
  -7   5  -9    1.35    2.79   0
  -5  -1   8  243.72   10.08   0
  -5   1  -1    7.08    2.82   0
  -4  -2  17    0.02    2.41   0
  -4   0   2   24.61    4.51   0
  -1  -1   5    0.10    3.24   0
  -1   7 -15   23.45    9.50   0
   0   6 -14    2.30    4.59   0
   1   3  -9    3.97    4.28   0
   3   1  -4   16.13    4.42   0
   5   1  -4  165.84    9.31   0
   7   3  -9  576.59   14.14   0
   8   4 -11   55.15    4.76   0
  10   0   2   13.75    3.04   0
  12   0   4  159.76    6.72   0
  14   0   7   -0.03    2.92   0
 -12   0  14   68.10    4.43   0
 -11   3  -1   27.76    3.39   0
  -9   1   3   56.12    4.58   0
  -7  -1  11    1.65    2.46   0
  -4  -2  24    0.37    2.53   0
   4   2  -7   -0.08    2.12   0
   5   7 -16   58.26    5.45   0
   6  -2  13    1.77    3.01   0
   7  -1   5  444.13   14.52   0
   7   5 -13    1.38    1.84   0
   9   1  -3   54.99    4.74   0
  10   6 -14  160.84    7.00   0
  11  -1   9    2.76    2.60   0
  11   5 -12   99.96    5.56   0
  13  -1  16    5.12    2.91   0
  13   1   0   16.79    2.68   0
  14   2  -3   11.94    2.52   0
 -13   1  10    4.35    2.37   0
 -13   3   2   16.47    3.26   0
 -13   5  -3   -0.98    2.85   0
 -12   0  15   -0.29    2.48   0
 -12   6  -6    2.50    3.13   0
 -11   1   6   18.71    2.86   0
 -10   2   1  442.72   11.47   0
 -10   6  -8   37.91    4.36   0
  -9  -1  16   13.71    2.76   0
  -9   3  -3    1.13    2.73   0
  -7   1   1   73.38    5.59   0
  -6   0   4    9.84    2.77   0
  -4  -2  18    1.18    2.31   0
  -4  -2  19   -0.05    2.77   0
  -4  -2  22    0.22    2.64   0
  -4  -2  23    0.90    2.47   0
  -4   4  -9   -0.06    3.91   0
  -2  -2  14   40.17    5.55   0
   6   2  -7  103.86    6.74   0
   7   7 -16    0.51    2.37   0
   8  -2  17    0.64    3.26   0
   8  -2  18    1.04    3.33   0
   8  -2  19   -0.75    3.54   0
   8   8 -17   17.75    3.40   0
  10   2  -6   40.13    4.41   0
  11   1  -2   11.61    2.64   0
  11   3  -8    2.86    2.26   0
  12   0   3    0.62    2.44   0
  13  -1  14   14.75    3.29   0
  13  -1  15    7.48    2.87   0
  13   3  -7    8.33    2.78   0
  14   0   6    0.15    2.23   0
  15   1   2    1.79    2.48   0
 -14   4   1    2.02    2.53   0
 -12   2   4   -2.20    2.15   0
 -12   4  -2    6.10    2.54   0
 -10   0  10    0.92    2.07   0
  -9  -1  17   -0.98    2.13   0
  -9  -1  18    7.57    2.89   0
  -9  -1  25   15.35    3.25   0
  -6   2  -3    2.40    2.26   0
  -5   7 -13   11.08    5.85   0
  -4  -2  20    0.16    2.42   0
  -4  -2  21    1.07    2.62   0
   3   7 -16   -0.08    3.12   0
   5  -1   4  267.47   13.52   0
   7   1  -4    2.96    2.27   0
   8  -2  16    3.86    3.31   0
   8   0   0   29.16    3.89   0
   9  -1   6   64.14    5.28   0
   9   3  -9    1.40    2.17   0
   9   5 -13   18.28    3.04   0
  10   0   1    1.16    2.40   0
  12   2  -5    2.33    2.05   0
  12   4 -10   75.96    4.68   0
  13  -1  13   38.39    4.40   0
 -13   1  11   10.26    2.66   0
 -13   7  -6   56.34    4.96   0
 -11   5  -5    9.90    3.22   0
 -10   4  -4    2.01    2.60   0
  -9  -1  19    9.79    2.82   0
  -9  -1  20    3.05    2.82   0
  -9  -1  21    1.19    2.64   0
  -9  -1  23   13.85    3.37   0
  -9  -1  24    1.05    2.79   0
  -9   5  -7   60.50    5.37   0
  -8   0   7   -0.74    2.47   0
  -8   2  -1    0.84    2.66   0
  -8   4  -6   26.81    4.15   0
  -7  -1  12   20.19    3.29   0
  -6   6 -11  177.08   11.68   0
  -5  -1   9  153.75    8.22   0
  -3   1  -2    5.28    3.99   0
   6  -2  12   17.11    4.79   0
   6   6 -15  297.87   10.60   0
   8  -2  15    2.31    3.18   0
   8   2  -7    2.03    2.66   0
   9   7 -16   17.74    3.32   0
  10   4 -11   -0.31    2.09   0
  11  -1   8    6.74    2.42   0
  13  -1  12   37.62    4.33   0
  13   1  -1    9.49    2.58   0
  14   0   5    1.06    2.09   0
  14   2  -4  119.46    5.43   0
  15   1   1    1.62    2.49   0
 -14   6  -3   36.29    4.03   0
 -11   1   7   40.12    3.78   0
 -10   0  11    0.84    2.28   0
  -9  -1  22    8.98    2.81   0
  -9   1   4   65.68    4.89   0
  -9   7 -10    7.20    3.34   0
  -2  -2  15   79.36    7.01   0
   4  -2  11    0.56    4.04   0
   4   0  -1   -0.18    2.73   0
   4   6 -15    1.59    2.84   0
   8   6 -15    1.34    2.54   0
  12   0   2 1214.20   17.59   0
  13  -1  11   24.41    3.68   0
 -13   3   3    4.33    2.38   0
 -12   2   5    2.25    2.11   0
 -11   3   0   47.11    4.03   0
 -11   7  -8   15.95    3.40   0
  -7  -1  13   13.03    2.87   0
  -5   5 -10   -0.15    3.28   0
  -3  -1   7  101.07    7.98   0
   1   5 -13    0.84    3.09   0
   6   0  -1   -0.52    1.78   0
   6   4 -12   -0.07    2.30   0
   7  -1   4  134.80    8.11   0
   9  -1   5  171.69    8.33   0
   9   1  -4   59.96    4.82   0
  11  -1   7    3.99    2.19   0
  11   1  -3   -0.01    1.97   0
  11   3  -9   26.09    3.32   0
  11   5 -13   19.66    3.42   0
  13   3  -8   56.95    4.08   0
  14   0   4   -0.25    2.22   0
 -14   4   2    0.18    2.48   0
 -13   5  -2    4.57    2.71   0
 -12   4  -1    0.31    2.54   0
 -11   1   8   28.44    3.35   0
 -10   0  12    0.48    2.13   0
 -10   2   2  153.45    6.89   0
  -6   0   5    0.60    2.00   0
  -5   3  -6  232.50   12.56   0
  -2  -2  16  146.59    9.23   0
  -2  -2  24  188.37    9.87   0
   0  -2  13    0.28    3.85   0
   4   4 -12  325.28   13.11   0
   5   3 -10   29.41    4.25   0
   8   4 -12  176.34    7.51   0
  10   0   0    4.59    2.65   0
  10   2  -7  259.60    8.52   0
  10   6 -15   15.30    3.08   0
  12   2  -6   -0.61    2.04   0
  12   4 -11   35.50    3.78   0
  13  -1  10   60.94    4.81   0
  13   1  -2   17.66    2.81   0
  15   1   0    1.49    2.16   0
 -12   6  -5    2.15    2.92   0
  -8   0   8  206.41    7.94   0
  -7  -1  14    9.93    2.68   0
  -7   1   2   14.10    2.92   0
  -5  -1  10  481.02   13.90   0
  -2  -2  23   58.53    5.96   0
   1   1  -4    0.09    3.09   0
   7   5 -14    0.87    2.44   0
   8   0  -1    0.84    2.15   0
  11  -1   6  115.53    6.47   0
  12   0   1    0.21    2.78   0
  13  -1   9  102.39    5.79   0
  14   0   3   -0.55    2.55   0
  14   2  -5   66.06    4.16   0
 -14   6  -2  120.22    5.88   0
 -13   3   4    2.09    2.36   0
 -12   2   6    1.07    2.17   0
 -10   0  13    0.27    2.08   0
  -9   1   5   -0.28    2.37   0
  -9   3  -2   68.61    5.24   0
  -7  -1  15    2.78    2.53   0
  -4   0   3    0.25    2.62   0
  -2  -2  17  135.33    8.70   0
  -2  -2  22   13.77    3.98   0
   5   1  -5 1380.51   26.17   0
   5   5 -14    1.26    2.43   0
   7   1  -5   30.32    3.89   0
   9   3 -10   62.62    4.66   0
   9   5 -14   16.81    3.36   0
  10   4 -12   -0.64    2.08   0
  15   1  -1    3.76    2.51   0
 -13   7  -5   70.46    5.07   0
 -11   1   9    2.16    2.28   0
 -11   3   1   98.38    5.55   0
 -11   5  -4   17.83    3.47   0
 -10   0  14    0.78    2.07   0
 -10   4  -3    1.24    2.42   0
 -10   6  -7  127.41    7.02   0
  -8   2   0    1.59    2.61   0
  -8   6  -9   -0.65    2.77   0
  -7  -1  16    2.32    2.38   0
  -7  -1  26   49.27    4.60   0
  -7   3  -4  135.54    7.91   0
  -5   1   0  441.48   14.90   0
  -4   2  -4    0.63    2.57   0
  -2  -2  18   -0.24    2.70   0
  -2  -2  19    1.65    2.72   0
  -2  -2  20   11.08    3.67   0
  -2  -2  21    9.74    3.69   0
   1   7 -16    0.75    4.37   0
   2   6 -15  172.95   11.65   0
   3   3 -10    0.67    2.98   0
   6   2  -8   35.85    4.32   0
   7   7 -17    0.17    2.38   0
   9  -1   4   17.97    3.59   0
   9   7 -17    3.37    2.92   0
  11   1  -4    1.76    2.00   0
  13  -1   8   62.48    4.64   0
  13   1  -3   15.72    2.80   0
  13   3  -9    3.17    2.75   0
  15  -1  14   21.66    3.46   0
  15  -1  15   54.37    4.73   0
 -13   5  -1   11.47    3.06   0
 -12   4   0   11.23    3.02   0
 -10   0  15   -0.71    1.97   0
 -10   2   3  543.03   12.40   0
  -8   0   9    0.26    2.54   0
  -7  -1  17    1.89    2.37   0
  -7  -1  25   14.72    3.32   0
   5  -1   3  736.93   21.93   0
   5   7 -17   37.17    4.83   0
   7  -1   3   15.94    3.75   0
   8   2  -8    0.62    2.60   0
   9   1  -5    1.71    2.55   0
  10   0  -1    0.64    2.35   0
  11   3 -10   24.51    3.20   0
  11   5 -14    7.44    2.95   0
  12   2  -7    1.22    2.16   0
  14   0   2    1.04    2.21   0
  14   2  -6  130.04    5.56   0
  15  -1  13    0.42    2.74   0
 -13   3   5   38.85    3.72   0
 -12   2   7   -1.20    2.01   0
 -11   1  10   12.13    2.74   0
 -11   7  -7   -0.26    2.45   0
 -10   0  16    2.48    2.64   0
  -9   5  -6   10.00    3.13   0
  -7  -1  18   -1.79    2.45   0
  -7  -1  23   10.02    3.32   0
  -7  -1  24    9.21    2.96   0
  -6   0   6    2.88    2.31   0
  -6   2  -2  414.98   13.81   0
  -6   4  -7   -0.16    2.99   0
  -5  -1  11  288.69   10.63   0
  -4   6 -12    1.01    4.86   0
   4   2  -8    2.18    2.72   0
   8   6 -16    0.24    2.62   0
  10   2  -8  321.77    9.51   0
  12   0   0  262.52    8.22   0
  12   4 -12    1.43    2.42   0
  13  -1   7   29.35    3.27   0
  15  -1  11   21.08    3.65   0
  15  -1  12    2.63    2.57   0
  15   1  -2   43.10    3.80   0
 -12   6  -4    0.21    2.67   0
 -10   0  17   -1.37    2.18   0
  -9   1   6  180.81    7.29   0
  -8   0  10  267.69    8.96   0
  -8   4  -5   43.63    4.57   0
  -7  -1  19   67.08    4.82   0
  -7  -1  20  230.38    8.21   0
  -7  -1  21  167.87    7.07   0
  -7  -1  22   11.10    3.11   0
  -7   5  -8    0.75    2.42   0
  -7   7 -11   -0.20    3.42   0
  -3  -1   8   53.00    5.75   0
   0  -2  14    0.18    3.71   0
   3   5 -14   33.45    5.24   0
   4  -2  10    0.04    4.21   0
   6   0  -2    0.22    1.95   0
   6   6 -16   49.08    4.93   0
  10   6 -16   61.82    4.71   0
  13   1  -4    2.04    2.44   0
  14   0   1   -0.03    2.49   0
  15  -1  10   16.68    3.43   0
 -13   3   6   44.93    3.84   0
 -13   7  -4    2.22    2.96   0
 -12   2   8    3.45    2.12   0
 -11   1  11    8.06    2.47   0
 -11   3   2  173.58    6.97   0
 -10   0  18    3.25    2.25   0
 -10   0  19   -0.68    2.53   0
 -10   0  20   -1.25    2.80   0
  -9   3  -1   85.32    5.85   0
  -9   7  -9    9.14    3.28   0
  -7   1   3    7.78    2.55   0
  -5  -1  12   95.28    6.67   0
   2   4 -12    0.78    3.00   0
   3   1  -5   48.00    6.56   0
   7   3 -11   80.77    5.91   0
   8   0  -2  210.98    8.73   0
   8   4 -13    3.83    2.14   0
   9  -1   3   30.04    4.13   0
  11  -1   4  303.98    9.64   0
  11   1  -5    0.50    1.98   0
  13  -1   6   22.25    3.05   0
  13   3 -10   12.05    2.93   0
 -13   5   0    8.90    3.01   0
 -12   4   1    6.83    2.41   0
 -11   1  12   -0.43    2.42   0
 -11   5  -3   46.54    4.34   0
 -10   2   4  591.45   12.50   0
   6   4 -13    0.93    1.92   0
   9   3 -11   97.98    5.53   0
  10  -2  12    6.96    2.75   0
  10   4 -13    0.48    2.16   0
  12   0  -1    0.67    1.97   0
  12   2  -8    1.37    2.19   0
  14   2  -7  178.07    6.26   0
  15  -1   9    6.53    2.77   0
 -12   2   9    0.64    2.05   0
 -10   4  -2    0.25    1.98   0
  -9   1   7  197.41    7.54   0
  -8   0  11   -0.87    2.39   0
  -8   2   1    2.31    2.81   0
  -1  -1   6   -0.11    3.40   0
   0  -2  23    0.36    3.50   0
   3   7 -17    1.91    3.59   0
   4   0  -2   21.87    4.57   0
   4   6 -16   -0.27    3.05   0
   5   3 -11   -1.09    2.84   0
   7   1  -6   99.84    6.35   0
   7   5 -15   15.77    3.17   0
   9   1  -6  158.86    7.14   0
   9   5 -15    5.14    2.40   0
  10   0  -2    0.09    2.26   0
  11   3 -11    0.27    2.07   0
  13  -1   5   15.94    2.87   0
  14   0   0    0.13    2.27   0
  15  -1   8    0.21    2.45   0
 -13   3   7    8.19    2.66   0
 -11   1  13    2.31    2.27   0
 -10   6  -6  203.76    8.25   0
  -6   0   7    0.09    2.13   0
  -5  -1  13   74.84    5.70   0
  -3   5 -11   10.10    6.25   0
   0  -2  15    0.62    3.51   0
   7  -1   2  256.74   10.70   0
   8   2  -9    1.39    2.47   0
   9   7 -18    0.42    2.85   0
  10  -2  11   40.99    4.48   0
  11  -1   3  104.76    5.86   0
  11   5 -15    6.56    2.81   0
  12   4 -13    3.75    2.62   0
  13   1  -5    1.91    2.29   0
  15  -1   7    3.56    2.84   0
 -13   5   1    7.60    3.14   0
 -12   2  10    0.21    1.94   0
 -12   6  -3   -0.11    2.74   0
 -11   1  14    2.33    2.15   0
 -11   3   3  229.61    7.89   0
 -11   7  -6    0.72    2.50   0
 -10   2   5   50.45    4.24   0
  -8   0  12    0.93    2.27   0
  -7   3  -3   72.87    6.12   0
  -5  -1  26    8.16    3.03   0
  -5   1   1  520.13   15.71   0
  -3  -1   9   38.82    5.03   0
  -3   3  -7    1.45    3.84   0
   0  -2  22    0.16    3.34   0
   5  -1   2  566.25   19.00   0
   5   1  -6 2782.75   36.50   0
   6   2  -9  272.27   10.43   0
   7   7 -18    1.01    2.56   0
   9  -1   2   45.27    4.61   0
  10   2  -9  209.07    7.74   0
  11   1  -6   19.05    3.04   0
  12  -2  15    1.18    2.52   0
  12  -2  16    0.98    2.48   0
  12   0  -2    2.52    2.08   0
  13  -1   4    0.49    2.47   0
  13   3 -11   88.91    5.01   0
  14   2  -8  148.07    5.91   0
 -13   7  -3    2.01    2.68   0
 -12   4   2   29.45    3.33   0
 -12   8  -6  156.27    7.05   0
 -11   1  15   -0.49    2.37   0
  -9   1   8    1.23    2.27   0
  -9   5  -5    0.95    2.34   0
  -8   0  13   -0.21    2.52   0
  -8   6  -8   -0.58    2.82   0
  -7   1   4    5.37    2.50   0
  -5  -1  14  140.96    7.30   0
  -5  -1  25   17.47    3.28   0
   4   4 -13   18.22    3.80   0
   5   5 -15    0.16    2.34   0
   8   0  -3    0.08    2.24   0
   8   6 -17    0.05    2.51   0
  10  -2  10  102.82    6.54   0
  10   6 -17   63.41    4.90   0
  12  -2  13    0.85    2.28   0
  12  -2  14   -0.00    2.30   0
  12   2  -9    0.31    2.05   0
  14   0  -1   -0.23    2.12   0
  15  -1   6    3.86    2.53   0
 -12   2  11   -0.82    2.18   0
 -11   1  16    3.02    2.49   0
 -11   5  -2    1.34    2.34   0
  -9   3   0   14.55    3.06   0
  -8   4  -4   66.38    5.40   0
  -6   6 -10    1.38    3.40   0
  -5  -1  15  159.08    7.86   0
  -5  -1  24    8.00    2.86   0
   0  -2  16    0.39    3.12   0
   0  -2  21   -0.08    3.31   0
   6   0  -3    0.03    1.91   0
   9   3 -12   10.82    2.91   0
  10   0  -3    1.23    2.15   0
  10   4 -14    1.24    2.65   0
  11  -1   2   -0.03    2.00   0
  12  -2  12    2.10    2.44   0
 -13   5   2    0.12    3.01   0
 -12   2  12    1.34    2.41   0
 -11   3   4  107.71    5.55   0
 -10   2   6   40.09    3.70   0
 -10   4  -1    1.49    1.99   0
  -9   1   9  195.96    7.28   0
  -8   0  14   22.06    3.04   0
  -8   2   2    1.49    2.68   0
  -6   0   8    0.48    2.16   0
  -6   2  -1  378.01   12.72   0
  -5  -1  16   68.93    5.36   0
  -5  -1  23   88.63    5.70   0
  -5   3  -5  306.53   13.62   0
   0  -2  17    2.47    3.13   0
   0  -2  20    1.25    3.33   0
   5   7 -18   13.13    3.77   0
   8  -2   8   -1.29    2.47   0
   8   4 -14    5.21    2.20   0
  10  -2   9   15.37    3.32   0
  11   3 -12    6.22    2.47   0
  12  -2  11    0.52    2.29   0
  12   4 -14   71.04    4.77   0
  13  -1   3    7.51    2.40   0
  13   1  -6    2.89    2.24   0
  15  -1   5    4.07    2.45   0
 -12   4   3    8.24    2.50   0
 -12   6  -2    0.90    2.77   0
  -9   7  -8   -0.33    2.80   0
  -8   0  15   -1.03    1.89   0
  -8   0  25   -1.23    2.28   0
  -5  -1  17   29.09    3.82   0
  -5  -1  21    4.19    2.64   0
  -5  -1  22   68.44    5.19   0
  -3   1  -1    1.68    3.02   0
   0  -2  18    0.64    3.04   0
   0  -2  19    0.10    3.34   0
   2   2  -8   28.31    5.75   0
   4  -2   9    0.04    3.70   0
   6   6 -17   99.82    6.61   0
   7  -1   1  124.68    7.47   0
   7   3 -12    7.38    2.51   0
   9  -1   1   -0.38    2.41   0
   9   1  -7  179.51    7.62   0
   9   5 -16    2.31    2.41   0
  11   1  -7   39.28    3.72   0
  11   5 -16    0.13    2.43   0
  12   0  -3    1.44    1.90   0
  14   0  -2    1.85    2.37   0
  14   2  -9   22.01    3.25   0
 -13   7  -2    2.09    2.67   0
 -10   6  -5   72.72    5.23   0
 -10   8  -8    1.24    2.60   0
  -8   0  16   11.79    2.59   0
  -8   0  17   -0.81    2.45   0
  -8   0  23    0.12    2.85   0
  -8   0  24  218.82    7.41   0
  -7   1   5   33.13    3.88   0
  -7   5  -7    9.15    3.09   0
  -5  -1  18   39.52    3.93   0
  -5  -1  19   90.32    5.82   0
  -5  -1  20   50.83    4.75   0
  -3  -1  10   41.15    5.24   0
   4   2  -9    0.69    2.69   0
   6   4 -14   -0.26    2.41   0
   7   1  -7  247.77    9.62   0
   8   2 -10    1.34    2.46   0
  10  -2   8   45.78    4.60   0
  10   2 -10   20.89    3.34   0
  11  -1   1    0.75    2.05   0
  12  -2  10    1.02    1.92   0
  13  -1   2   25.07    3.16   0
  13   3 -12   69.31    4.45   0
  15  -1   4   -0.08    2.57   0
 -13   5   3   -2.25    2.64   0
 -12   8  -5   15.81    3.36   0
 -11   3   5    8.67    2.41   0
 -11   7  -5    7.75    3.28   0
 -10   2   7  270.87    8.22   0
  -9   1  10  549.36   12.05   0
  -8   0  18   33.74    3.49   0
  -8   0  19    0.88    2.65   0
  -8   0  20  246.27    7.95   0
  -8   0  21    0.25    2.65   0
  -8   0  22  124.10    5.77   0
  -6   0   9    0.10    2.34   0
  -6   4  -6    0.69    2.86   0
  -4   0   5    0.21    2.37   0
   3   3 -11   -0.18    2.94   0
   7   5 -16   16.69    3.34   0
   8   0  -4  233.23    8.99   0
   9   7 -19   24.64    3.78   0
  10   0  -4    1.84    2.35   0
  12  -2   9    1.57    2.36   0
  12   2 -10    0.03    2.03   0
  13   1  -7   26.93    3.04   0
  14  -2  13   18.10    3.36   0
  14  -2  14   59.29    4.84   0
  14   0  -3    0.37    2.34   0
  15  -1   3    0.86    2.46   0
 -12   4   4   12.92    2.62   0
 -11   5  -1   38.09    3.84   0
  -9   3   1   -1.19    2.31   0
  -7   7 -10    0.18    2.99   0
  -5   5  -9   -0.39    2.87   0
  -4   2  -3    0.53    2.46   0
   8  -2   7    6.73    2.71   0
  10  -2   7   -0.14    2.30   0
  10   6 -18   21.84    3.57   0
  12   0  -4  430.58    9.99   0
  14  -2  12  150.85    7.11   0
 -12   6  -1    0.98    2.78   0
 -10   2   8  337.95    9.19   0
 -10   4   0    1.42    2.07   0
  -9   1  11  473.71   11.07   0
  -9   5  -4    1.12    1.82   0
  -8   2   3    7.11    2.73   0
  -7   3  -2   48.17    4.87   0
  -5   1   2  111.59    7.31   0
  -5   7 -12    8.50    4.60   0
  -4   4  -8   -0.11    3.64   0
   5  -1   1    8.80    2.95   0
   5   3 -12    1.77    2.74   0
   6   2 -10    0.39    2.41   0
   8   6 -18    0.32    2.35   0
   9  -1   0  158.81    7.49   0
   9   3 -13    0.48    2.34   0
  10   4 -15    0.00    2.21   0
  11   3 -13   15.83    2.86   0
  12  -2   8    0.38    2.03   0
  12   4 -15    6.91    3.11   0
  13  -1   1   28.00    3.33   0
  14  -2  11    7.65    3.04   0
  15  -1   2    0.97    2.71   0
 -11   3   6    3.15    2.32   0
  -9   1  12  135.21    6.09   0
  -8   4  -3   45.82    4.71   0
  -8   8 -10  123.49    7.74   0
  -7   1   6  106.62    6.09   0
  -6   0  10    3.51    2.91   0
  -3  -1  11  118.41    7.80   0
   2   6 -16   15.71    5.36   0
   3   1  -6   39.18    5.92   0
   3   5 -15   40.69    5.65   0
   4   0  -3    1.39    2.71   0
   5   1  -7 1814.27   28.92   0
   6   0  -4    5.87    2.60   0
   7  -1   0    2.20    2.64   0
   9   1  -8    1.79    2.47   0
  11  -1   0   45.34    4.06   0
  11   1  -8   27.42    3.36   0
  13   3 -13    1.45    2.40   0
  14   0  -4    0.37    2.46   0
 -12   4   5   62.20    4.20   0
 -12   8  -4  128.83    6.51   0
 -10   6  -4   -1.69    2.72   0
  -8   6  -7    0.81    2.34   0
  -6   2   0   61.94    5.36   0
   4   6 -17    0.43    3.04   0
   8  -2   6    1.20    2.74   0
   8   4 -15   73.35    5.02   0
  10  -2   6   10.87    2.94   0
  10   2 -11  497.72   11.28   0
  11   5 -17    1.20    2.50   0
  12  -2   7    2.80    2.13   0
  12   2 -11    0.81    2.06   0
  13  -1   0   15.33    3.08   0
  13   1  -8   46.57    3.71   0
  14  -2   9    1.73    2.61   0
 -11   3   7    3.05    2.39   0
 -11   5   0   38.03    3.68   0
 -11   7  -4    8.99    3.41   0
 -10   8  -7    0.45    2.64   0
  -9   1  13    9.34    2.43   0
  -9   3   2    1.05    2.43   0
  -6   0  11   -1.60    2.53   0
  -6   0  27   -0.39    2.30   0
  -3  -1  25   49.68    4.73   0
  -1  -1   7   -0.19    2.46   0
   1   5 -14    1.45    3.84   0
   5   5 -16    0.45    2.38   0
   7   1  -8  289.53   10.46   0
   7   3 -13   16.78    3.19   0
   8   2 -11    0.29    2.64   0
   9   5 -17    1.18    2.53   0
  10   0  -5    1.07    2.15   0
  12   0  -5   -0.08    2.20   0
  14  -2   8   92.88    5.46   0
  15  -1   1    3.03    2.33   0
 -12   4   6  184.25    6.41   0
 -12   6   0    0.34    2.50   0
 -10   4   1   -0.41    2.04   0
  -9   1  14   10.05    2.61   0
  -9   7  -7   73.33    5.58   0
  -8   2   4    1.34    2.37   0
  -6   0  26    3.13    2.93   0
  -4   0   6  215.39   10.04   0
  -3  -1  24   10.31    3.15   0
   4   4 -14  334.52   13.17   0
   8   0  -5   -0.93    2.31   0
   9  -1  -1  257.59    9.27   0
  11  -1  -1   55.83    4.40   0
  12  -2   6   -0.28    1.99   0
  16  -2  11    0.43    2.52   0
  16  -2  12    1.03    2.54   0
 -11   3   8    1.52    2.15   0
 -10   2  10   23.22    2.99   0
  -9   1  15   28.53    3.27   0
  -9   1  16   16.09    2.69   0
  -7   1   7  270.95    9.33   0
  -6   0  12    2.55    2.62   0
  -6   0  25    1.80    2.69   0
   4  -2   8    0.69    3.21   0
   6   6 -18   69.40    5.76   0
  10  -2   5  289.88    9.66   0
  10   6 -19  122.05    6.20   0
  11   1  -9    3.05    2.30   0
  11   3 -14   12.25    2.86   0
  12   4 -16   22.86    3.47   0
  13  -1  -1   10.06    2.30   0
  13   3 -14    3.32    2.35   0
  14  -2   7   17.96    2.87   0
  14   0  -5   -0.94    2.01   0
  15  -1   0   -2.33    2.31   0
  16  -2  10   -0.58    2.59   0
 -12   4   7  229.76    7.14   0
 -12   8  -3   10.32    3.25   0
 -11   5   1    3.88    2.74   0
 -10   2  11  530.15   10.78   0
  -9   1  17    0.81    2.24   0
  -9   1  18    5.55    2.50   0
  -9   1  19   11.43    2.85   0
  -9   1  20   -0.11    2.59   0
  -9   1  21    1.09    2.50   0
  -9   5  -3    6.68    2.33   0
  -7   3  -1  140.88    7.72   0
  -7   5  -6    7.51    2.92   0
  -5   1   3    2.26    2.25   0
  -3  -1  13  264.95   11.21   0
  -3  -1  23    1.35    2.53   0
   2   4 -13    0.18    2.80   0
   6   4 -15   -0.97    2.36   0
   7   5 -17   11.94    3.06   0
   8  -2   5    2.11    2.47   0
   9   1  -9  194.09    7.88   0
  10   4 -16    0.43    2.22   0
  12  -2   5    1.05    1.84   0
  12   2 -12    0.21    2.59   0
  13   1  -9   17.48    2.96   0
  14  -2   6   20.64    3.43   0
  16  -2   9   -1.22    2.58   0
 -12   6   1   -1.77    2.93   0
 -11   3   9   30.69    3.17   0
 -10   4   2    0.77    2.50   0
 -10   6  -3   -1.10    2.60   0
  -9   3   3    4.15    2.68   0
  -8   2   5    1.19    2.41   0
  -8   4  -2    2.83    3.04   0
  -6   0  13    0.94    2.19   0
  -6   0  24   -0.06    2.38   0
  -6   6  -9    8.19    3.47   0
  -5   3  -4  197.09   10.52   0
  -3  -1  22   22.71    3.68   0
   7  -1  -1   69.06    5.51   0
   9   3 -14    0.88    1.84   0
  10   0  -6   -1.93    2.02   0
  10   2 -12    1.55    2.37   0
  11  -1  -2   10.72    2.76   0
  11   5 -18   17.37    3.53   0
  12   0  -6   67.08    4.33   0
  15  -1  -1    3.29    2.41   0
  16  -2   8    0.84    2.33   0
 -12   4   8   47.93    3.89   0
 -11   7  -3   23.39    3.34   0
 -10   2  12    3.63    2.33   0
  -7   1   8  289.42    9.57   0
  -6   0  14   -0.53    2.23   0
  -6   0  22    0.04    2.59   0
  -6   0  23    0.65    2.45   0
  -6   2   1  802.95   17.61   0
  -6   4  -5   -0.13    2.80   0
  -3  -1  14  191.79    9.44   0
  -3  -1  21  202.44    8.67   0
   4   2 -10   -0.00    2.92   0
   5  -1   0  369.17   14.41   0
   6   0  -5   -0.60    1.88   0
   6   2 -11  172.97    8.25   0
   8   6 -19   -1.10    2.57   0
   9  -1  -2   20.50    3.42   0
  10  -2   4  279.65    9.44   0
  12  -2   4    0.97    1.73   0
  13  -1  -2   15.12    2.84   0
  14  -2   5   17.46    3.13   0
  16  -2   7   -1.03    2.65   0
 -11   3  10   25.58    2.96   0
 -10   2  13   72.52    4.36   0
 -10   8  -6    0.79    2.74   0
  -8   6  -6    1.28    2.36   0
  -8   8  -9  230.44    9.70   0
  -6   0  15   -0.26    2.01   0
  -6   0  16    1.96    2.43   0
  -6   0  21    0.18    2.44   0
  -4   0   7    1.22    1.87   0
  -3  -1  15  128.58    7.62   0
  -3  -1  20  345.32   11.26   0
   8  -2   4    1.92    2.81   0
   8   0  -6   12.59    3.05   0
   8   4 -16  107.25    5.94   0
   9   5 -18    0.99    2.95   0
  16  -2   6    0.01    2.55   0
 -12   6   2   -0.82    2.40   0
 -11   3  11    2.55    1.92   0
 -11   5   2    1.82    2.12   0
 -10   2  14   27.47    3.18   0
 -10   2  15  124.66    5.59   0
  -9   3   4   37.23    3.88   0
  -9   7  -6  156.56    7.51   0
  -8   2   6    3.18    2.70   0
  -7   1   9  131.18    6.68   0
  -7   7  -9    2.36    2.70   0
  -6   0  17   -0.27    1.84   0
  -6   0  18    2.71    2.02   0
  -6   0  19    1.38    2.22   0
  -6   0  20    2.35    2.21   0
  -3  -1  16  106.10    6.86   0
  -3  -1  17   37.98    4.41   0
  -3  -1  18   19.20    3.46   0
  -3  -1  19  229.10    9.39   0
  -3   1   0    9.15    3.79   0
  -2   0   3   -0.00    2.07   0
   4   0  -4 4076.76   48.81   0
   5   1  -8  199.01    9.53   0
   5   3 -13   17.14    3.40   0
   7   1  -9  123.80    6.93   0
   7   3 -14    1.31    2.26   0
   8   2 -12    1.18    2.16   0
  10  -2   3   17.35    3.36   0
  11   1 -10   13.28    2.60   0
  11   3 -15    3.62    2.68   0
  12  -2   3    1.26    2.16   0
  12   0  -7   -0.48    1.95   0
  12   4 -17    0.41    2.69   0
  13   1 -10    5.48    2.25   0
  14  -2   4    0.47    2.19   0
  15  -1  -2   40.51    3.60   0
 -11   9  -5   20.86    3.68   0
 -10   2  16   -0.29    2.36   0
 -10   2  17   60.71    4.13   0
 -10   4   3   -0.92    2.33   0
  -9   5  -2   35.79    3.74   0
   1   1  -5   -0.11    3.28   0
  10   0  -7   -0.20    2.04   0
  11  -1  -3    1.42    2.42   0
  12   2 -13    0.15    2.46   0
  13  -1  -3   20.83    2.99   0
  14   0  -7    1.82    2.08   0
  16  -2   5   -0.03    2.22   0
 -11   3  12    6.90    2.25   0
 -11   7  -2   53.70    4.24   0
 -10   6  -2   31.04    3.36   0
  -8   4  -1  187.55    7.99   0
  -7   1  10   15.66    3.47   0
  -7   3   0  142.13    7.36   0
  -5   1   4  200.29    9.14   0
  -4   2  -2    0.42    1.99   0
  -1  -1   8   -0.04    2.37   0
   3   3 -12   -0.07    2.74   0
   7  -1  -2   12.08    2.90   0
   9   1 -10  509.21   11.90   0
  10   2 -13   68.82    4.82   0
  10   4 -17   -0.29    2.52   0
  10   6 -20    1.09    2.45   0
  14  -2   3   34.88    3.50   0
  15  -1  -3   19.09    3.01   0
  16  -2   4   -0.41    2.30   0
 -12   6   3   -0.45    2.33   0
 -11   3  13   18.65    2.70   0
 -11   5   3   21.20    3.11   0
  -9   3   5   80.41    5.11   0
  -8   2   7    3.60    2.53   0
  -4   0   8 1290.55   22.96   0
   8  -2   3    0.48    2.37   0
   9  -1  -3   48.46    4.48   0
   9   3 -15    0.22    1.80   0
  11   5 -19    3.21    2.52   0
  12  -2   2   -1.45    2.09   0
 -16 -12  -3   -0.96    3.12   0
 -16 -10  -3    0.22    3.63   0
 -14  -8  -4    1.97    3.23   0
 -14  -4  -1    0.62    3.13   0
 -13 -15  -4   -0.21    3.54   0
 -13  -9  -5    1.35    3.62   0
 -12 -14  -5   -0.36    3.51   0
 -11 -15  -5    2.84    3.74   0
 -11 -13  -6   -1.94    3.46   0
  -9 -15  -6    3.72    3.57   0
  -9 -13  -7    2.08    3.11   0
  -9  -5  -5   -0.54    2.32   0
  -8 -14  -7    4.37    3.22   0
  -6  -8  -8   -0.25    2.69   0
  -4 -10  -9    0.88    2.78   0
  -2 -12  -9    1.84    3.31   0
  -1 -15  -8    0.81    2.99   0
  -1 -13  -9    0.63    3.15   0
   1 -13  -9   -0.38    3.02   0
   1  -9  -9   -0.44    2.69   0
   2 -16  -7   -2.88    3.46   0
   2 -12  -9    2.84    3.24   0
   3  -7  -8   -0.49    2.26   0
   4 -14  -8    0.43    3.11   0
   7 -11  -8   -0.67    2.93   0
   7  -7  -7    0.53    2.24   0
   8  -2  -1    2.23    3.92   0
   9 -11  -7   -2.73    2.94   0
   9  -7  -6    0.49    2.37   0
  11 -11  -6    0.57    3.02   0
  11  -5  -3   14.74    3.91   0
  12  -4  -1    6.00    4.10   0
  13 -13  -4   -2.00    3.09   0
 -16 -14  -2   -3.24    3.91   0
 -13 -11  -5    2.76    3.64   0
 -12  -6  -4   -1.76    3.21   0
  -9  -9  -7    0.85    3.02   0
  -8  -6  -6   -1.88    2.45   0
  -6 -12  -8   -3.00    3.19   0
  -6  -4  -5    0.20    3.27   0
  -5 -15  -7   -0.39    3.32   0
  -5 -13  -8   -0.53    3.31   0
  -4 -14  -8    2.18    3.05   0
  -2 -16  -7    2.28    3.56   0
  -2 -10  -9    3.17    3.08   0
  -1 -11  -9    0.59    3.32   0
   0 -16  -7    3.68    3.34   0
   0 -10  -9   -0.27    2.79   0
   4  -6  -7   -0.22    2.74   0
   5 -15  -7    2.61    2.93   0
   5 -13  -8   -0.74    2.92   0
   5  -5  -6   -0.83    2.56   0
   6 -16  -6    3.95    3.29   0
   6 -12  -8    0.36    2.94   0
   6  -2  -2    6.41    3.69   0
   7  -3  -3  212.74   11.84   0
   8 -16  -5    4.16    3.27   0
  10 -16  -4   -2.83    3.44   0
  11 -15  -4    1.04    3.39   0
  12 -14  -4    0.11    2.98   0
  12 -10  -5   -2.48    3.08   0
  12  -6  -3   -0.54    2.92   0
  13  -9  -4    0.11    3.07   0
  13  -7  -3   41.89    5.09   0
  14 -12  -3   -0.05    3.44   0
  15  -7  -1    1.24    3.94   0
 -16  -6  -1    0.22    3.55   0
 -15 -13  -3    1.08    3.28   0
 -15  -5  -1    0.32    3.93   0
 -14 -12  -4    0.58    3.65   0
 -11 -11  -6   -1.64    3.23   0
 -10  -8  -6   -0.24    3.29   0
  -9 -11  -7   -0.98    3.00   0
  -4  -6  -7    1.28    2.72   0
  -2 -14  -8    1.19    3.03   0
   0 -14  -8    1.14    3.10   0
   1  -7  -8    0.52    2.25   0
   2 -14  -8    2.29    2.73   0
   3 -15  -7   -2.61    3.18   0
   5  -9  -8    0.43    2.63   0
   6 -14  -7    0.67    2.93   0
   7 -15  -6    3.78    3.12   0
   7 -13  -7   -0.34    2.94   0
   8 -12  -7    1.64    2.92   0
   8 -10  -7   -1.46    3.31   0
   9 -15  -5    3.68    3.11   0
  10 -14  -5    0.76    3.31   0
  10 -12  -6    2.25    3.04   0
  13 -15  -2   -0.29    3.87   0
  13 -11  -4    3.15    3.48   0
  14 -14  -2    1.73    3.37   0
  14 -10  -3    3.56    3.39   0
 -16  -8  -2    1.37    3.65   0
 -15  -9  -3    0.15    3.63   0
 -14 -14  -3    2.43    3.47   0
 -14 -10  -4    0.09    3.30   0
 -13 -15  -3    0.77    3.69   0
 -13 -13  -4    1.22    3.71   0
 -12 -12  -5   -2.12    3.72   0
 -10 -12  -6    0.42    3.27   0
  -8 -12  -7    1.97    2.90   0
  -7 -15  -6   -2.13    3.15   0
  -7 -13  -7    1.21    2.97   0
  -6 -14  -7   -1.60    3.14   0
  -5  -9  -8    0.11    2.82   0
  -5  -5  -6   -0.47    2.32   0
  -4 -16  -6   -0.83    3.55   0
  -4 -12  -8    1.03    3.35   0
  -4  -2  -3   -0.02    2.28   0
  -3 -15  -7   -2.67    3.10   0
  -3 -13  -8   -1.28    3.20   0
  -1 -15  -7   -1.86    3.15   0
   1 -15  -7   -3.94    3.34   0
   1 -13  -8   -0.24    3.30   0
   3 -13  -8    2.98    3.02   0
   4 -12  -8    4.15    3.07   0
   5 -11  -8   -0.29    3.09   0
   7  -5  -5    0.35    2.86   0
   8 -14  -6    0.61    3.03   0
   9  -5  -4   31.56    4.49   0
  13 -13  -3    0.25    3.49   0
  13  -5  -1    4.11    3.98   0
  14  -6  -1   48.58    5.83   0
 -16  -4   1    0.40    4.07   0
 -12 -14  -4    0.84    3.30   0
 -12 -10  -5   -1.78    3.58   0
 -12  -4  -2   -0.09    3.00   0
 -11 -15  -4    1.09    3.51   0
 -11 -13  -5    2.52    3.62   0
 -10 -14  -5   -2.00    3.66   0
  -9 -15  -5   -0.81    3.25   0
  -9 -13  -6    0.65    3.17   0
  -8 -14  -6   -0.72    2.98   0
  -8 -10  -7    1.90    2.92   0
  -4 -14  -7    0.95    3.12   0
  -4 -10  -8    1.46    3.28   0
  -2 -16  -6    0.72    3.29   0
  -1 -13  -8    4.94    3.22   0
   0 -16  -6    1.84    3.10   0
   2 -16  -6    0.15    3.13   0
   2 -12  -8   -0.11    3.30   0
   2  -2  -3 2968.09   46.64   0
   3  -9  -8   -2.82    3.22   0
   4 -14  -7    1.77    3.05   0
   4 -10  -8    0.81    2.95   0
   5  -7  -7   -0.92    2.49   0
   6 -16  -5   -1.81    3.12   0
   9  -9  -6   -0.84    3.00   0
  10 -16  -3   -0.18    3.57   0
  11 -11  -5   -0.88    2.99   0
  12 -14  -3   -2.94    3.39   0
  12 -12  -4    3.04    3.26   0
 -16 -14  -1   -0.26    3.35   0
 -16 -10  -2   -0.77    3.34   0
 -15 -15  -1    2.72    3.62   0
 -13  -9  -4   -0.18    3.62   0
 -10  -4  -3    0.16    2.80   0
  -7 -11  -7    4.82    3.58   0
  -7  -9  -7   -1.43    2.65   0
  -5 -15  -6    0.76    3.19   0
  -2 -14  -7    0.22    3.10   0
  -2 -12  -8    3.27    2.97   0
   0  -6  -7   -1.03    2.33   0
   2 -14  -7   -0.74    2.99   0
   3 -11  -8    2.32    3.13   0
   3  -5  -6   -1.14    2.51   0
   5 -13  -7   -0.69    3.04   0
   6 -12  -7   -0.91    3.01   0
   7 -15  -5   -3.90    3.44   0
   9 -15  -4    2.27    3.61   0
  10  -6  -4   -0.47    2.23   0
  11 -13  -4    1.52    3.56   0
  11  -7  -4    0.06    2.19   0
  12 -16  -1   -4.83    3.67   0
  12 -10  -4   -0.26    3.47   0
  13 -15  -1    2.79    3.81   0
  14 -12  -2    0.25    3.45   0
  14  -8  -2   -0.51    3.36   0
 -15 -13  -2   -1.11    3.34   0
 -14 -12  -3    0.96    3.56   0
 -13 -11  -4    1.79    3.21   0
 -13  -5  -2   -0.81    3.11   0
 -11 -11  -5   -2.14    3.87   0
  -9 -11  -6   -3.92    3.18   0
  -9  -9  -6   -1.51    3.25   0
  -7 -15  -5   -4.29    3.32   0
  -7  -5  -5   -0.14    2.81   0
  -6 -14  -6   -1.84    3.33   0
  -6 -12  -7   -0.62    3.21   0
  -6  -6  -6   -0.63    2.22   0
  -4 -16  -5   -4.08    3.67   0
  -4  -4  -5    0.80    2.76   0
  -3 -15  -6    2.78    3.23   0
  -2 -10  -8   -1.30    3.18   0
  -1  -9  -8    1.04    2.87   0
   0 -14  -7   -0.03    3.02   0
   0 -10  -8    1.14    3.29   0
   2 -10  -8   -0.32    3.08   0
   3 -15  -6    0.25    3.05   0
   3  -3  -4   -0.29    2.33   0
   4 -16  -5    0.89    3.43   0
   6 -10  -7    2.27    3.05   0
   7 -13  -6    1.51    2.94   0
   7  -7  -6   -0.37    2.12   0
   8 -14  -5   -1.44    3.18   0
   8  -6  -5    1.00    2.27   0
   9 -13  -5    1.20    3.33   0
   9  -7  -5   -1.40    2.88   0
  10 -14  -4    2.90    3.32   0
  10 -12  -5    1.57    3.03   0
  13 -11  -3   -1.13    3.45   0
 -14 -14  -2    0.15    3.49   0
 -13 -15  -2    3.48    3.59   0
 -13 -13  -3   -1.98    3.80   0
 -13  -3   0    0.41    3.66   0
 -11 -15  -3    1.46    3.58   0
  -9 -15  -4    1.27    3.62   0
  -8 -12  -6   -1.05    3.09   0
  -7 -13  -6    1.00    3.15   0
  -6 -10  -7    1.51    3.22   0
  -3 -13  -7    1.32    3.20   0
  -3  -7  -7    1.51    2.66   0
  -2 -16  -5    2.72    2.96   0
  -1 -15  -6    3.38    3.02   0
   0 -16  -5   -1.80    3.76   0
   1 -15  -6   -0.09    3.13   0
   1 -13  -7   -2.59    3.31   0
   1  -5  -6    0.05    2.78   0
   2 -16  -5   -4.40    3.10   0
   3 -13  -7   -2.21    2.73   0
   5 -11  -7    0.90    3.03   0
   6 -16  -4    4.52    3.23   0
   8 -16  -3   -0.85    3.50   0
   8 -10  -6   -0.29    3.07   0
  10 -16  -2    0.55    3.54   0
  10  -4  -2    0.71    2.94   0
  11 -15  -2   -3.58    3.88   0
  11  -3   0   49.97    7.80   0
  13 -13  -2    1.40    3.52   0
  13  -7  -2    6.66    3.82   0
  14 -10  -2    1.07    3.43   0
 -16 -14   0   -1.33    3.54   0
 -16 -12  -1   -0.63    3.65   0
 -12 -14  -3    1.37    3.58   0
 -10 -14  -4   -2.15    3.45   0
 -10 -12  -5    1.00    3.03   0
  -9 -13  -5   -1.17    3.06   0
  -9  -5  -4    1.25    2.79   0
  -8 -14  -5    1.02    3.01   0
  -5 -15  -5   -0.36    3.33   0
  -5  -9  -7    0.83    2.79   0
  -4 -14  -6    1.67    3.13   0
  -4 -12  -7   -3.59    3.02   0
  -3  -3  -4   -1.05    2.36   0
  -1 -13  -7   -0.61    2.83   0
   0  -2  -3    1.48    3.49   0
   2  -4  -5    0.82    2.50   0
   4 -14  -6   -1.97    2.64   0
   5 -15  -5    3.59    3.15   0
   6  -4  -4   -0.43    2.88   0
   7 -15  -4   -0.43    3.37   0
  11 -11  -4   -1.01    3.05   0
  11  -9  -4   20.91    4.23   0
  12 -14  -2   -0.44    3.19   0
  15  -7   0    0.68    3.48   0
 -15 -15   0   -1.84    3.56   0
 -15  -9  -2    0.15    3.63   0
 -12 -10  -4   -1.15    3.67   0
 -12  -6  -3   -0.58    3.18   0
  -8 -10  -6    1.42    3.05   0
  -8  -6  -5   -1.34    2.20   0
  -5 -13  -6   -0.67    3.45   0
  -4 -10  -7    0.64    2.97   0
  -3 -11  -7    0.25    3.51   0
  -2 -14  -6   -2.71    3.05   0
  -2 -12  -7   -2.27    3.15   0
  -2  -4  -5    0.26    2.67   0
   0 -14  -6    0.03    3.20   0
   0  -4  -5    0.42    2.56   0
   2 -14  -6    1.86    3.01   0
   2 -12  -7    2.47    3.02   0
   3 -15  -5   -2.57    2.76   0
   4 -10  -7    1.71    3.05   0
   4  -6  -6   -0.73    2.24   0
   5 -13  -6   -0.67    2.89   0
   5  -5  -5   -1.10    3.04   0
   6 -12  -6   -1.05    2.99   0
   7 -11  -6    0.98    3.04   0
   7  -9  -6   -1.58    2.60   0
   8  -4  -3   49.43    5.93   0
  10 -14  -3    3.24    3.40   0
  11  -5  -2   -0.01    3.04   0
  12  -6  -2   -0.06    2.94   0
  13 -15   0   -1.61    3.23   0
  14 -12  -1    1.84    3.16   0
 -16 -10  -1    0.03    3.69   0
 -16  -6   0   -0.33    4.04   0
 -15 -13  -1   -1.18    3.40   0
 -14 -14  -1   -0.98    3.63   0
 -14 -12  -2    1.31    3.69   0
 -13 -15  -1    2.31    3.98   0
 -13 -11  -3   -1.21    3.47   0
 -10  -6  -4    0.77    2.50   0
  -7 -15  -4    3.25    3.23   0
  -7 -11  -6   -1.60    3.19   0
  -7  -9  -6   -2.18    3.35   0
  -6 -14  -5   -0.96    3.01   0
  -6 -12  -6    1.19    3.01   0
  -4 -16  -4    0.37    3.04   0
  -4  -6  -6   -2.22    2.31   0
  -3 -15  -5   -2.12    3.12   0
  -2 -16  -4   -3.75    3.42   0
  -1 -15  -5   -0.16    2.89   0
   1 -15  -5    0.22    3.11   0
   1 -11  -7    0.61    3.33   0
   2 -16  -4   -0.47    3.10   0
   3  -9  -7    4.82    2.91   0
   6 -16  -3   -3.77    3.30   0
   7 -13  -5    0.21    2.99   0
   8 -16  -2    5.67    3.78   0
   8 -14  -4   -0.53    3.30   0
   9 -13  -4    0.50    3.19   0
   9  -9  -5   -1.41    2.53   0
  10 -16  -1   -1.23    3.46   0
  10 -12  -4    0.52    3.07   0
  12 -10  -3   -0.36    3.55   0
  13 -11  -2    3.93    3.45   0
  14  -8  -1   -0.00    3.31   0
 -14  -4   0    2.18    3.83   0
 -13 -13  -2    1.08    3.85   0
 -12 -14  -2    3.78    3.94   0
 -11 -15  -2    1.36    3.57   0
 -11 -11  -4   -1.31    3.76   0
  -9 -15  -3   -0.45    3.44   0
  -9 -11  -5   -0.24    3.09   0
  -8 -14  -4   -0.40    3.31   0
  -6 -16  -3   -0.53    3.53   0
  -6  -4  -4    1.42    3.30   0
  -5  -5  -5   -1.12    3.10   0
  -3 -13  -6   -0.41    3.28   0
  -2 -10  -7    4.99    3.35   0
  -1 -13  -6   -2.08    3.36   0
   0 -16  -4    0.66    2.82   0
   0 -10  -7    1.40    3.26   0
   1 -13  -6   -0.05    3.21   0
   4 -14  -5   -1.98    3.01   0
   4 -12  -6    3.08    3.31   0
   5 -15  -4    0.98    2.89   0
  11 -15  -1    0.78    3.42   0
  11  -7  -3   -0.25    2.83   0
  12 -14  -1    1.93    3.67   0
  13 -15   1    0.24    3.87   0
  13 -13  -1    1.94    3.25   0
  13  -3   2    0.48    4.48   0
  14 -10  -1   -0.39    3.50   0
  14  -6   0   51.42    6.04   0
 -16 -14   1    2.27    3.76   0
 -15 -15   1    0.40    3.98   0
 -11 -13  -3   -0.63    3.62   0
 -11  -9  -4    0.41    2.96   0
 -10 -14  -3   -3.18    3.36   0
 -10 -12  -4   -0.67    3.28   0
  -9  -9  -5    0.19    3.25   0
  -5 -15  -4    0.08    3.13   0
  -5 -11  -6    6.20    3.45   0
  -5  -1  -1    7.16    4.91   0
  -4 -14  -5    0.98    3.05   0
  -4 -12  -6    2.08    3.14   0
   0  -6  -6    1.53    2.55   0
   4 -16  -3    0.00    3.16   0
   5 -13  -5   -0.70    3.28   0
   5 -11  -6    0.93    3.17   0
   6 -14  -4    2.60    3.17   0
   7 -15  -3    1.20    3.21   0
   7  -7  -5   -0.52    2.62   0
   8 -10  -5   -0.67    2.95   0
   9  -5  -3    0.39    2.74   0
  10 -16   0    0.98    3.50   0
  11 -11  -3    1.35    3.44   0
  12 -12  -2    5.73    3.93   0
  12  -4   0   12.32    4.50   0
  -7 -15  -3   -1.15    3.29   0
  -5 -13  -5   -0.53    2.84   0
  -5  -9  -6    4.69    3.43   0
  -4 -16  -3    0.67    3.19   0
  -3 -15  -4   -0.80    3.02   0
  -2 -14  -5    1.87    3.17   0
  -2 -12  -6    0.47    3.20   0
   0 -14  -5    3.09    3.05   0
   0 -12  -6   23.14    4.27   0
   1 -15  -4    2.55    3.30   0
   2 -16  -3    1.39    2.77   0
   2 -12  -6    2.48    3.18   0
   3 -15  -4   -5.17    2.88   0
   5  -9  -6    0.20    2.92   0
   6 -16  -2   -1.22    3.25   0
   6 -12  -5    2.67    3.00   0
   7 -11  -5    1.29    2.95   0
   8 -16  -1   -0.11    3.19   0
   8 -14  -3    1.90    3.15   0
   8  -6  -4    0.32    2.78   0
   9  -7  -4    1.15    2.58   0
  10 -14  -2    1.29    3.13   0
  13  -5   0    6.74    3.73   0
  14 -12   0    3.54    3.55   0
 -15 -13   0    1.10    3.57   0
 -14 -14   0    3.05    4.06   0
 -13 -15   0    0.93    3.19   0
 -12 -10  -3   -0.59    3.75   0
 -11 -15  -1   -0.41    3.71   0
 -10 -10  -4    1.32    3.66   0
  -9 -15  -2   -0.70    4.11   0
  -8 -10  -5    4.16    3.03   0
  -7 -11  -5    1.70    3.35   0
  -7  -7  -5    0.46    3.10   0
  -6 -16  -2    1.41    3.62   0
  -6 -14  -4   -0.54    3.16   0
  -6 -12  -5    1.17    3.64   0
  -4 -10  -6    1.06    3.68   0
  -3 -11  -6   -1.31    3.11   0
  -3  -7  -6    0.96    2.35   0
  -2 -16  -3    4.30    3.37   0
  -1 -15  -4    0.21    2.89   0
   0 -16  -3   -1.48    3.23   0
   3 -13  -5    0.15    3.14   0
   4 -10  -6    1.41    3.06   0
   4  -4  -4  376.55   13.57   0
   5 -15  -3    0.99    2.92   0
   7  -9  -5   12.50    3.62   0
   8 -12  -4    1.91    2.89   0
   9 -13  -3   -0.79    3.16   0
   9  -3  -1    0.19    3.83   0
  10 -12  -3    0.82    3.13   0
  11 -15   0   -1.37    3.42   0
  11  -9  -3    5.00    3.28   0
  12 -14   0    0.61    3.54   0
  13 -15   2   -2.17    3.74   0
  13 -13   0   -2.46    3.41   0
  13 -11  -1    1.90    3.70   0
  13  -7  -1    1.11    3.11   0
  14  -4   2   -0.96    4.18   0
  15  -7   1   11.89    4.55   0
 -17 -11   1    0.91    3.74   0
 -16 -10   0   -0.36    3.61   0
 -15 -15   2   -0.19    3.92   0
 -15  -9  -1   -1.27    3.22   0
 -14 -12  -1   -1.84    3.96   0
 -13 -13  -1   -3.01    3.92   0
 -13 -11  -2   -4.84    3.92   0
 -13  -7  -2    2.74    3.63   0
 -12 -14  -1   -1.23    3.98   0
 -12  -4  -1   -1.60    3.76   0
 -10 -14  -2    3.01    3.95   0
  -8 -14  -3    2.54    3.01   0
  -7 -13  -4    3.14    3.19   0
  -5 -15  -3    0.86    3.45   0
  -4 -14  -4   -0.63    3.23   0
  -3 -13  -5   -2.47    3.27   0
  -3  -9  -6    2.58    3.41   0
  -1 -13  -5    2.73    3.45   0
   1 -13  -5    2.77    3.11   0
   1 -11  -6    3.87    3.23   0
   2 -10  -6  271.84    8.96   0
   3  -9  -6    1.94    2.78   0
   4 -14  -4   -2.02    3.07   0
   4 -12  -5    7.71    3.56   0
   4  -2  -2    1.02    3.03   0
   7 -15  -2   -0.73    3.22   0
   7  -3  -2   56.86    7.08   0
   9 -15  -1    0.94    3.54   0
   9  -9  -4    2.87    3.02   0
  10 -16   1    0.41    3.72   0
  12 -10  -2    0.08    3.09   0
  12  -8  -2    0.50    3.09   0
 -16 -14   2   -0.94    3.53   0
 -15  -3   2   10.83    5.36   0
 -13  -5  -1    6.53    3.59   0
 -12 -12  -2   63.69    5.85   0
 -11 -13  -2    3.53    3.77   0
 -11 -11  -3    3.08    3.10   0
 -11  -7  -3   15.93    3.92   0
 -10 -12  -3   -0.44    3.52   0
 -10  -4  -2    0.70    3.21   0
  -9 -11  -4    4.12    2.96   0
  -9  -7  -4   10.26    3.67   0
  -8 -12  -4    1.10    3.32   0
  -8  -6  -4   -0.32    2.73   0
  -7  -9  -5   -1.75    2.92   0
  -4 -16  -2   -0.04    3.11   0
  -4 -12  -5    2.61    3.27   0
  -3 -15  -3    1.23    3.16   0
  -2 -14  -4   -1.89    3.25   0
  -1  -9  -6    1.58    3.37   0
   0 -10  -6    1.40    3.18   0
   2 -16  -2   -0.72    2.93   0
   2 -14  -4    0.45    3.02   0
   3 -15  -3    1.63    3.05   0
   3  -1  -1    3.55    4.72   0
   4  -6  -5    0.48    2.37   0
   5 -13  -4    0.53    2.63   0
   5 -11  -5    2.86    3.11   0
   6 -16  -1   -0.46    3.40   0
   8 -14  -2   -1.64    3.38   0
  10 -10  -3   -0.08    3.55   0
  11 -13  -1    9.88    3.98   0
  12 -12  -1   -1.33    3.19   0
  14 -10   0   21.82    4.36   0
  14  -8   0   -2.12    3.39   0
 -17  -9   1    0.99    3.94   0
 -16 -12   1    3.69    3.87   0
 -16  -4   2    3.68    4.97   0
 -13 -15   1    2.36    3.50   0
 -13  -9  -2   23.97    4.77   0
 -12  -6  -2   -1.69    3.10   0
  -9  -9  -4   -3.29    3.37   0
  -7 -15  -2    0.27    3.25   0
  -6 -14  -3    0.48    3.21   0
  -6 -10  -5    0.35    3.25   0
  -5 -13  -4   30.99    4.29   0
  -5 -11  -5   -3.54    3.33   0
  -4  -6  -5    2.36    3.05   0
  -2 -16  -2   -0.46    3.47   0
  -2 -12  -5   -0.14    3.30   0
  -1 -15  -3    1.04    3.12   0
   0 -16  -2   -0.22    3.18   0
   0 -14  -4    1.59    2.73   0
   1 -15  -3   -1.52    3.08   0
   2 -12  -5    0.17    3.08   0
   5 -15  -2   -0.54    3.33   0
   6 -12  -4    2.00    3.21   0
   7 -13  -3    0.19    3.03   0
   8 -10  -4   -0.45    2.92   0
   9 -13  -2   -1.20    3.29   0
  10 -12  -2    0.03    3.39   0
  11 -15   1    0.06    3.33   0
  11 -11  -2   -0.90    2.98   0
  12 -14   1   -1.76    3.98   0
  12  -6  -1    0.31    3.10   0
  14 -12   1    0.79    3.22   0
 -15 -13   1    0.57    4.06   0
 -15 -11   0   -0.42    3.82   0
 -14 -14   1    4.20    3.67   0
 -14 -10  -1   36.34    5.11   0
 -12  -2   1    0.83    4.29   0
 -11 -15   0    2.70    3.76   0
 -11  -5  -2    1.20    3.32   0
 -10  -6  -3    0.31    2.47   0
  -9 -15  -1    1.13    3.53   0
  -9  -5  -3    2.64    2.64   0
  -8  -2  -1    0.61    4.16   0
  -6 -16  -1   -1.91    3.46   0
  -5  -7  -5   33.32    4.60   0
   0 -12  -5    2.40    3.19   0
   3 -13  -4    0.12    3.03   0
   4 -16  -1   -5.66    3.37   0
   4 -14  -3    1.89    3.04   0
   5  -9  -5    1.20    2.79   0
   5  -5  -4   -2.35    3.35   0
   7 -15  -1    2.40    3.46   0
   7 -11  -4    6.78    3.35   0
   9 -15   0    1.47    3.41   0
  10 -16   2   -0.85    3.53   0
  11  -7  -2    0.93    2.85   0
  13 -13   1   -3.29    3.39   0
 -17 -13   3    5.13    3.63   0
 -16 -14   3   -0.33    4.17   0
 -16  -6   1   -0.61    3.95   0
 -14 -12   0    0.27    3.58   0
 -13 -13   0    3.28    3.87   0
 -12 -14   0   -0.28    3.43   0
 -12 -10  -2    1.26    3.92   0
 -10 -14  -1   25.92    4.50   0
  -8 -14  -2    3.52    3.14   0
  -8 -10  -4    2.96    3.07   0
  -7 -13  -3    2.11    3.14   0
  -7 -11  -4    8.93    3.98   0
  -6 -12  -4   -2.73    3.24   0
  -5 -15  -2    0.93    3.15   0
  -4 -16  -1   -0.69    3.66   0
  -4 -14  -3   -2.56    3.20   0
  -4 -10  -5    3.06    3.54   0
  -3 -13  -4   -3.14    3.10   0
  -3 -11  -5    2.42    3.29   0
  -1 -13  -4   -0.62    3.29   0
  -1 -11  -5   39.15    4.59   0
   1 -13  -4    0.67    3.16   0
   1 -11  -5   35.61    4.64   0
   2 -16  -1    3.21    3.26   0
   2  -4  -4    0.65    2.66   0
   3 -15  -2    2.15    3.27   0
   3  -3  -3    1.09    3.14   0
   4 -10  -5   -0.59    2.73   0
   6 -16   0   -1.65    3.35   0
   6 -14  -2    0.24    3.17   0
   6  -4  -3   -0.77    3.17   0
   7  -7  -4    0.76    2.41   0
   8 -16   1   -0.10    3.54   0
   9  -7  -3   20.49    4.01   0
  10 -14   0    0.84    3.50   0
  10  -4  -1    1.40    3.02   0
  10  -2   1    4.92    5.07   0
  11  -5  -1    2.18    3.56   0
  12 -10  -1   -0.14    3.46   0
  13 -11   0   -0.06    3.25   0
 -17 -11   2   -1.04    3.85   0
 -15  -9   0    2.12    3.82   0
 -13 -15   2    7.23    3.83   0
 -13 -11  -1    1.24    3.49   0
 -12 -12  -1   22.26    4.60   0
 -11 -13  -1   -0.55    3.85   0
 -10 -10  -3    5.72    3.21   0
  -9 -11  -3    9.94    3.71   0
  -7 -15  -1    6.00    3.68   0
  -3 -15  -2    2.62    3.21   0
  -2 -16  -1    1.85    3.29   0
  -2 -14  -3    4.15    3.13   0
  -2  -6  -5  128.79    7.06   0
  -2  -4  -4   -0.79    2.66   0
  -1 -15  -2    2.68    3.28   0
   0 -16  -1   -0.90    3.08   0
   0 -14  -3    1.91    3.09   0
   0  -6  -5    0.29    2.68   0
   1 -15  -2    1.82    3.19   0
   2 -14  -3   -1.41    2.75   0
   2 -10  -5   66.47    5.42   0
   4 -12  -4    0.83    3.16   0
   5 -13  -3    2.19    2.93   0
   6  -6  -4   57.65    5.05   0
   8 -14  -1    2.24    3.24   0
   8  -4  -2   44.86    5.82   0
   9  -9  -3   -0.91    3.16   0
  10  -6  -2    2.55    3.01   0
  11 -15   2    0.01    3.39   0
  11 -13   0    2.75    3.37   0
  14 -12   2    2.15    3.55   0
 -16 -12   2   25.30    4.82   0
 -16 -10   1    2.25    3.80   0
 -14 -14   2    1.75    3.74   0
 -11 -15   1   -0.63    3.56   0
 -11 -11  -2    1.25    3.13   0
 -10 -12  -2   -1.83    3.30   0
 -10  -2   0  179.23   13.38   0
  -9 -15   0    0.11    3.34   0
  -7  -7  -4   -0.54    3.10   0
  -6 -16   0    2.05    3.23   0
  -6 -14  -2   -1.76    3.11   0
  -5 -13  -3   25.85    4.19   0
  -5  -5  -4    2.14    2.60   0
  -4 -12  -4   24.44    3.87   0
  -3  -7  -5    1.92    2.39   0
  -2 -10  -5    2.32    3.49   0
   0 -10  -5   -0.62    3.02   0
   2 -12  -4    2.80    3.15   0
   3  -9  -5   -4.79    3.15   0
   4 -16   0    5.21    3.36   0
   5 -15  -1    1.73    3.19   0
   5 -11  -4    0.44    3.17   0
   6 -12  -3    0.02    3.13   0
   6 -10  -4    0.62    3.15   0
   7 -15   0    6.33    3.75   0
   7 -13  -2    1.48    2.93   0
   7  -5  -3   65.48    6.17   0
   8  -6  -3   -0.83    2.89   0
   9 -15   1   -1.26    3.50   0
   9  -5  -2    5.98    3.27   0
  10 -10  -2   26.29    4.59   0
  11 -11  -1    2.31    3.40   0
  12 -14   2    0.39    3.35   0
  12  -8  -1   14.05    3.93   0
  13 -13   2    1.73    3.48   0
  13  -7   0   14.86    3.96   0
  14 -10   1   41.06    5.18   0
 -16  -8   1    2.73    3.77   0
 -15 -13   2    3.99    3.70   0
 -15  -5   1   26.72    5.02   0
 -13  -7  -1    6.27    3.92   0
  -8 -14  -1   -0.68    3.28   0
  -7  -9  -4   82.58    5.59   0
  -6 -10  -4   11.43    3.80   0
  -6  -6  -4    8.17    2.87   0
  -5 -15  -1    0.97    3.15   0
  -5 -11  -4    1.70    3.30   0
  -4 -16   0    4.03    4.03   0
  -4  -2  -2    1.16    2.64   0
  -3  -3  -3    0.67    2.49   0
  -2 -12  -4    0.59    3.47   0
  -1  -9  -5    0.95    2.87   0
  -1  -7  -5    1.60    2.57   0
   0 -12  -4   14.76    3.67   0
   1  -9  -5    6.68    3.37   0
   1  -7  -5    1.68    2.48   0
   2 -16   0    0.37    3.32   0
   3 -15  -1    0.44    3.28   0
   3 -13  -3    3.97    3.18   0
   4 -14  -2    0.67    3.08   0
   6 -16   1    1.46    3.30   0
   7 -11  -3    4.95    3.04   0
   8 -16   2    3.38    3.75   0
   8 -12  -2   -0.49    3.00   0
   8 -10  -3    1.71    2.96   0
   9 -11  -2    0.87    3.01   0
  10 -12  -1   -0.42    3.05   0
  14  -8   1   -1.21    3.45   0
 -17 -13   4    3.78    3.81   0
 -17  -9   2   12.42    4.59   0
 -16 -14   4   -1.09    4.10   0
 -15 -11   1   12.45    3.91   0
 -14 -10   0   22.00    4.55   0
 -14  -6   0   49.80    6.07   0
 -13 -13   1    1.43    3.54   0
 -13  -9  -1   17.24    4.08   0
 -12 -14   1   -2.22    3.63   0
 -11  -9  -2   17.39    4.23   0
 -10 -14   0   -2.11    3.52   0
  -9  -9  -3   -1.78    2.95   0
  -9  -7  -3   63.06    5.37   0
  -7 -13  -2   -0.77    3.16   0
  -7  -3  -2   49.13    6.58   0
  -6 -12  -3   -1.32    3.19   0
  -6  -4  -3   -0.98    2.87   0
  -4 -14  -2    0.20    3.19   0
  -3 -15  -1    3.54    3.41   0
  -3 -13  -3   -1.45    3.24   0
  -3 -11  -4    7.55    3.72   0
  -2 -16   0    1.43    3.36   0
  -1 -13  -3    0.58    2.88   0
   0 -16   0    1.45    3.28   0
   1 -15  -1    0.05    3.51   0
   1 -13  -3   -1.43    3.20   0
   2 -14  -2    1.19    3.05   0
   3 -11  -4    3.31    3.33   0
   3  -5  -4   37.96    4.84   0
   6  -2  -1  855.48   30.31   0
   8 -14   0    0.28    3.55   0
  10 -14   1   20.94    4.07   0
  11 -15   3    2.01    3.47   0
  11 -13   1   -1.53    3.80   0
  13 -11   1   -0.77    3.76   0
  13  -5   1   10.61    4.44   0
 -17 -11   3    1.06    3.83   0
 -14 -12   1   -1.19    3.68   0
 -14  -4   1    0.64    3.35   0
 -13 -15   3   18.52    4.21   0
 -13  -3   1   19.99    5.34   0
 -11 -15   2    4.47    3.92   0
 -11 -13   0    0.82    3.90   0
 -11  -7  -2   49.10    4.82   0
  -9 -15   1    3.66    3.79   0
  -9 -13  -1   -2.67    3.17   0
  -8 -12  -2   22.66    4.15   0
  -8 -10  -3   -0.69    3.32   0
  -7 -15   0   10.02    3.54   0
  -7 -11  -3   28.31    4.10   0
  -6 -16   1   -4.30    3.14   0
  -2 -14  -2    9.43    3.48   0
  -1 -15  -1    2.16    3.06   0
  -1 -11  -4    1.30    3.39   0
   0 -14  -2   -2.24    3.14   0
   1  -3  -3  515.18   17.59   0
   4 -16   1   -1.97    3.39   0
   4 -10  -4   -1.16    2.87   0
   4  -6  -4    0.20    2.51   0
   5 -15   0    1.76    3.23   0
   5 -13  -2    1.48    3.15   0
   5  -9  -4    3.98    2.74   0
   5  -7  -4   15.03    3.14   0
   7 -15   1    5.09    3.83   0
   9 -15   2    1.45    3.45   0
  12 -14   3   -0.55    3.90   0
  12 -10   0    4.12    3.55   0
  14 -12   3   -2.14    3.84   0
 -16 -12   3    5.89    4.15   0
 -13 -11   0    4.82    3.62   0
 -12 -12   0   11.56    3.88   0
 -12 -10  -1   -1.56    3.44   0
 -12  -6  -1    1.54    3.33   0
 -11 -11  -1    5.92    3.33   0
 -10 -12  -1    0.79    3.28   0
 -10 -10  -2   18.01    3.98   0
  -9 -11  -2    3.32    3.26   0
  -8  -6  -3    0.18    2.28   0
  -7  -5  -3   33.59    4.59   0
  -6 -14  -1    1.69    3.29   0
  -5 -15   0    5.60    3.51   0
  -5 -13  -2   -1.57    3.35   0
  -5  -9  -4   36.07    4.26   0
  -4 -16   1    2.25    3.97   0
  -4 -12  -3   12.12    3.59   0
  -4 -10  -4    2.22    3.36   0
  -4  -6  -4   -1.27    3.06   0
   2 -16   1    2.35    3.32   0
   2 -12  -3    1.88    3.39   0
   2 -10  -4   -1.00    3.39   0
   2  -2  -2 6290.09   73.67   0
   4 -14  -1   -1.27    3.24   0
   5 -11  -3    2.10    3.04   0
   6 -16   2   -2.17    3.53   0
   7 -13  -1   -0.78    3.06   0
   7  -9  -3   21.40    3.98   0
   8 -16   3    0.36    3.50   0
   9 -13   0    4.87    3.45   0
  11 -11   0   -2.21    3.58   0
  11  -7  -1    2.54    3.06   0
  12  -6   0    0.39    3.04   0
  13 -13   3   -3.11    3.48   0
 -16 -14   5   -0.69    3.86   0
 -16 -10   2    0.34    3.47   0
 -15 -13   3   -1.00    3.64   0
 -15  -9   1    1.64    3.85   0
 -13  -5   0    6.93    3.71   0
 -12 -14   2    0.36    3.62   0
 -10 -14   1   31.73    4.70   0
 -10  -6  -2   22.12    3.92   0
  -9  -3  -1   72.19    7.71   0
  -8 -14   0    2.06    3.15   0
  -5 -11  -3   29.39    4.45   0
  -4 -14  -1    1.64    3.26   0
  -3  -1  -1    1.80    4.45   0
  -2 -16   1    4.21    3.26   0
  -2 -12  -3   -2.96    3.24   0
  -2 -10  -4    7.53    3.28   0
  -1  -5  -4   52.99    5.40   0
   0 -16   1   -3.14    3.25   0
   0 -10  -4    1.93    2.97   0
   3 -15   0    3.05    3.10   0
   3 -13  -2   15.66    3.58   0
   3  -9  -4   -0.23    2.90   0
   4  -4  -3   56.61    5.94   0
   6 -14   0    2.46    3.25   0
   6 -12  -2    3.18    3.02   0
   6 -10  -3   11.88    3.63   0
   7 -11  -2    1.82    3.42   0
   7  -7  -3   -0.78    2.09   0
   8 -12  -1   -0.25    3.08   0
   8  -2   0    1.22    4.02   0
   9  -9  -2    0.33    2.66   0
   9  -7  -2   26.44    4.19   0
  10 -14   2    1.29    3.56   0
  10 -12   0    3.22    3.16   0
  10 -10  -1  140.95    7.10   0
  11 -15   4    1.14    3.63   0
  11  -3   1   29.27    6.66   0
  12  -4   1   -1.00    3.70   0
 -17 -13   5    0.58    3.49   0
 -16  -6   2   -0.09    3.85   0
 -15 -11   2    9.24    4.09   0
 -13 -15   4   12.59    4.06   0
 -13 -13   2    0.12    3.65   0
 -13  -1   3   18.18    8.48   0
 -12  -4   0   11.23    3.87   0
 -11  -5  -1   42.42    5.45   0
 -11  -3   0   40.95    6.44   0
  -9  -5  -2   36.64    4.92   0
  -8  -4  -2    4.79    3.08   0
  -7 -15   1    3.78    3.43   0
  -7 -13  -1   -0.22    3.46   0
  -7  -9  -3  120.29    6.99   0
  -6 -16   2   -1.08    3.13   0
  -6 -12  -2   -1.25    3.17   0
  -6 -10  -3    8.22    3.77   0
  -3 -15   0    2.97    2.73   0
  -3 -13  -2    2.05    3.07   0
  -3  -9  -4  104.79    6.12   0
  -2 -14  -1   -2.80    2.83   0
  -2  -2  -2 1957.99   39.85   0
  -1 -15   0   -1.31    3.10   0
  -1 -13  -2    1.70    3.18   0
   0 -14  -1   -0.49    3.33   0
   1 -15   0    2.31    3.29   0
   1 -13  -2    0.52    3.30   0
   1  -9  -4    3.19    3.35   0
   2 -14  -1    6.78    3.25   0
   2  -6  -4  162.59    8.04   0
   3 -11  -3    3.11    3.51   0
   3  -7  -4   72.14    5.35   0
   4 -16   2    1.20    3.47   0
   5 -15   1   -2.69    3.18   0
   5  -3  -2   34.84    5.69   0
   6 -16   3   -1.41    3.88   0
   7 -15   2   -1.66    3.53   0
   8 -16   4    1.53    3.80   0
   8 -14   1   -0.38    3.23   0
   8 -10  -2    1.88    2.97   0
   9 -15   3    0.21    3.93   0
   9 -11  -1    0.40    3.10   0
  11 -13   2    1.90    3.84   0
  12 -14   4    0.19    3.48   0
  12  -8   0   12.37    3.94   0
  13 -11   2    2.51    3.57   0
  14  -6   2  130.25    9.07   0
 -17  -9   3    5.59    3.79   0
 -16  -8   2   -0.35    3.78   0
 -14 -14   4    3.89    3.81   0
 -14 -12   2    0.78    3.51   0
 -14 -10   1    0.34    3.71   0
 -13  -9   0   -3.94    3.97   0
 -11 -15   3   -1.45    3.68   0
 -10  -4  -1   -1.16    2.96   0
  -9 -15   2   15.91    4.08   0
  -9 -13   0    6.84    3.53   0
  -7 -11  -2   10.02    3.74   0
  -7  -7  -3   -0.41    2.84   0
  -7  -1   0    1.56    3.95   0
  -6 -14   0    3.12    3.40   0
  -4 -16   2    8.39    4.14   0
  -4  -4  -3  116.03    7.95   0
  -3 -11  -3    5.21    3.51   0
  -3  -7  -4   18.12    3.37   0
  -1  -9  -4    5.90    3.18   0
   0  -6  -4   -0.17    2.59   0
   0  -2  -2    0.02    3.78   0
   1 -11  -3   20.46    4.11   0
   2 -16   2    0.90    3.38   0
   5 -13  -1    1.31    3.17   0
   5  -5  -3   -0.92    2.96   0
   6  -6  -3   79.61    5.90   0
   7 -13   0   -0.70    3.44   0
   9 -13   1    4.75    3.62   0
  10  -6  -1   18.85    3.98   0
  11 -15   5    2.68    4.19   0
  13 -13   4    0.47    3.83   0
  13  -7   1    7.86    3.69   0
  14  -8   2   -0.56    3.91   0
  14  -4   3    0.32    4.53   0
 -17 -11   4   -0.88    3.56   0
 -16  -4   3   93.22    8.82   0
 -15 -13   4    1.03    3.63   0
 -13 -11   1    5.43    3.85   0
 -13  -7   0   19.28    4.62   0
 -12 -12   1    3.91    3.61   0
 -11  -9  -1    0.69    3.31   0
 -10 -12   0    5.25    3.71   0
  -9  -9  -2    0.20    2.83   0
  -8 -14   1    0.07    3.44   0
  -8 -12  -1   44.29    4.71   0
  -8 -10  -2    2.81    3.32   0
  -5 -15   1    3.28    3.35   0
  -5 -13  -1    2.29    3.53   0
  -4 -12  -2    4.03    3.46   0
  -2 -16   2   -1.52    3.38   0
  -1 -11  -3    1.71    3.41   0
  -1  -7  -4   10.89    3.30   0
   0 -16   2    1.07    3.22   0
   1  -7  -4   26.80    4.02   0
   3 -15   1    3.13    3.30   0
   4 -14   0    0.08    3.06   0
   4 -10  -3   -0.96    2.92   0
   5  -9  -3   -0.13    2.72   0
   8  -6  -2    2.01    2.91   0
  10 -14   3    8.32    4.06   0
  10 -12   1    3.03    3.62   0
  11  -5   0   34.44    5.41   0
  12 -10   1   -0.11    3.56   0
 -17 -13   6    1.05    3.65   0
 -16 -14   6    0.56    3.50   0
 -16 -12   4    3.42    3.82   0
 -13 -15   5    3.71    3.72   0
 -12 -14   3    0.40    3.47   0
 -12 -10   0    1.16    3.54   0
 -11 -11   0    0.67    3.20   0
 -11  -7  -1   51.37    5.45   0
 -10 -14   2   -1.36    3.47   0
 -10 -10  -1   87.17    5.99   0
  -9 -11  -1    2.17    3.26   0
  -9  -7  -2    5.47    2.70   0
  -7 -15   2   -1.06    3.28   0
  -6 -16   3    0.66    3.20   0
  -6  -6  -3    0.65    2.46   0
  -5  -5  -3   -0.43    2.67   0
  -4 -14   0    1.75    3.18   0
  -4 -10  -3    1.10    3.30   0
  -3 -15   1   -1.89    3.18   0
  -3 -13  -1    5.04    3.54   0
  -2 -12  -2   -0.62    3.31   0
  -1 -15   1    0.80    2.86   0
   0 -12  -2    3.58    3.04   0
   1 -15   1   -0.42    3.32   0
   2 -14   0    0.63    3.34   0
   2 -12  -2    1.19    3.15   0
   2 -10  -3    5.11    3.75   0
   2  -4  -3    1.46    2.55   0
   3 -13  -1   20.41    3.83   0
   4 -16   3    1.77    3.52   0
   5 -15   2   -0.08    3.09   0
   5 -11  -2   -1.78    3.09   0
   6 -16   4    0.62    3.93   0
   6 -14   1    3.70    3.27   0
   6 -12  -1   -2.27    3.11   0
   8 -14   2    4.81    3.49   0
   8 -12   0    4.51    3.54   0
   9 -15   4   -2.54    4.23   0
  11 -11   1   -2.91    3.35   0
  12 -14   5    0.72    3.56   0
  14 -10   3   19.01    4.53   0
 -16 -10   3   -0.58    3.43   0
 -15  -9   2    0.76    3.73   0
 -15  -5   2   15.10    5.08   0
 -14  -6   1   48.03    5.58   0
 -13 -13   3    0.36    3.51   0
 -11 -15   4    1.29    3.46   0
  -9 -15   3   18.68    4.05   0
  -7 -13   0   -0.85    3.25   0
  -6 -12  -1    0.74    3.41   0
  -5 -11  -2   14.62    3.91   0
  -5  -3  -2   -0.24    2.71   0
  -4 -16   3    1.36    4.02   0
  -2 -14   0    4.42    3.28   0
  -2 -10  -3    3.24    3.24   0
  -2  -4  -3   -0.28    2.76   0
  -1 -13  -1    3.51    3.26   0
   0 -14   0    1.18    3.21   0
   0 -10  -3    0.20    2.98   0
   1 -13  -1    7.26    3.33   0
   2 -16   3    2.42    3.08   0
   5 -13   0   17.00    3.84   0
   5  -7  -3   12.17    3.05   0
   6 -10  -2   -0.76    2.85   0
   6  -4  -2   -0.08    3.09   0
   7 -15   3    1.50    3.48   0
   7  -9  -2   18.46    3.71   0
   7  -5  -2   20.93    3.98   0
   7  -3  -1   13.94    4.88   0
   9 -11   0    0.82    3.26   0
   9  -5  -1   31.54    4.89   0
  10  -4   0   -0.77    3.52   0
  11 -15   6    0.41    3.81   0
  11 -13   3    2.23    3.56   0
  12 -12   3   70.17    5.86   0
  13 -13   5   -1.86    3.84   0
  13 -11   3    0.79    3.88   0
 -15 -11   3    4.64    3.71   0
 -15  -3   3    5.09    4.68   0
 -14 -14   5    5.90    4.02   0
 -14 -12   3   -3.60    3.68   0
 -11 -13   2   26.36    4.59   0
  -9 -13   1    5.42    3.54   0
  -8  -6  -2    1.14    2.82   0
  -6 -14   1   30.19    4.19   0
  -6 -10  -2   -1.99    3.02   0
  -5 -15   2    1.27    3.41   0
  -5  -7  -3   10.66    3.09   0
  -2 -16   3    3.81    3.25   0
   0 -16   3   -0.95    3.39   0
   0  -4  -3   49.59    5.57   0
   3 -15   2    2.88    3.32   0
   3 -11  -2    2.14    3.27   0
   3  -9  -3    4.26    3.03   0
   4 -14   1   -0.16    3.62   0
   4 -12  -1    9.24    3.44   0
   4  -6  -3    0.83    2.59   0
   7 -13   1   -0.10    3.40   0
   8 -10  -1    1.09    2.88   0
   9 -13   2   20.30    4.45   0
   9  -3   0   11.29    5.03   0
  10 -14   4    4.72    4.04   0
  11  -7   0   23.55    4.10   0
 -17 -11   5    3.10    3.67   0
 -17  -9   4    0.71    3.86   0
 -16 -14   7    0.64    3.60   0
 -16 -12   5    7.51    4.09   0
 -15 -13   5    5.50    3.79   0
 -14 -10   2    1.03    3.89   0
 -14  -2   3   11.83    6.34   0
 -13 -15   6   -3.30    3.59   0
 -13 -11   2    6.22    4.46   0
 -13  -9   1   22.32    4.80   0
 -12 -14   4    0.32    3.51   0
 -12 -12   2    8.06    3.93   0
 -12  -6   0   -2.20    3.32   0
 -10 -14   3    2.30    3.81   0
 -10 -12   1   -0.46    3.34   0
  -8 -14   2    0.99    3.31   0
  -8 -12   0   -0.35    3.22   0
  -7 -15   3    1.92    3.60   0
  -7 -11  -1   -2.25    3.35   0
  -7  -9  -2   23.20    3.83   0
  -5 -13   0   16.13    3.71   0
  -4 -14   1    1.10    3.35   0
  -4 -12  -1    1.89    3.30   0
  -4  -6  -3   -1.40    2.66   0
  -3 -15   2   -1.86    3.12   0
  -3 -11  -2   -1.83    3.15   0
  -1 -15   2    2.73    3.51   0
  -1 -11  -2    0.94    2.94   0
  -1  -9  -3   13.71    3.38   0
   1 -11  -2    9.90    3.75   0
   1  -9  -3    2.24    3.42   0
   3 -13   0   15.05    3.88   0
   4 -16   4   -1.15    3.91   0
   5 -15   3    1.58    3.46   0
   6 -16   5    2.97    3.99   0
   6 -14   2   -1.99    3.21   0
   7  -7  -2   -0.29    2.26   0
   8 -14   3    2.06    3.61   0
   8  -4  -1   25.56    5.10   0
   9 -15   5    2.13    4.00   0
   9  -7  -1    0.04    2.99   0
  10 -12   2    0.78    3.87   0
  12 -14   6   -0.50    4.01   0
  12  -8   1   -2.22    3.22   0
  13  -5   2    2.40    4.36   0
 -17 -13   7    1.90    3.56   0
 -16  -8   3    1.45    3.97   0
 -12 -10   1    1.65    4.03   0
 -11 -15   5   -1.37    3.55   0
 -11 -11   1    1.59    3.45   0
 -11  -9   0   38.27    5.00   0
 -10  -6  -1    0.01    2.57   0
  -9 -15   4    4.79    4.00   0
  -9 -11   0    0.74    3.29   0
  -9  -9  -1   -0.12    2.89   0
  -8 -10  -1    3.71    3.24   0
  -7  -5  -2    2.10    2.92   0
  -6  -4  -2   -1.10    2.91   0
  -4 -16   4    9.98    3.84   0
  -3 -13   0    8.49    3.21   0
  -2 -14   1    4.47    3.07   0
  -2 -12  -1   -0.49    2.86   0
   0 -14   1    0.67    3.35   0
   0 -12  -1   -0.03    3.37   0
   1 -13   0    1.30    3.42   0
   2 -16   4    0.87    3.48   0
   2 -14   1   -0.22    3.27   0
   2 -12  -1   -2.45    3.22   0
   3  -7  -3   40.56    4.36   0
   3  -3  -2   -0.47    3.10   0
   4 -10  -2   -1.92    2.79   0
   5 -11  -1   -0.98    2.87   0
   6 -12   0   -2.43    3.09   0
   7 -15   4    5.18    3.52   0
   8 -12   1   38.65    4.68   0
  11 -15   7   -3.37    3.89   0
  11 -13   4    6.51    3.79   0
  11 -11   2    0.63    3.49   0
  12 -10   2    0.69    3.61   0
  12  -6   1    0.01    3.44   0
 -16 -10   4   -0.58    3.94   0
 -16  -6   3   -0.45    4.15   0
 -14 -14   6   -0.24    4.13   0
 -14  -4   2   -1.69    3.95   0
 -13 -13   4    0.79    3.48   0
 -13  -5   1    6.36    3.79   0
 -11 -13   3    7.52    4.11   0
 -10 -10   0   27.73    4.43   0
  -9 -13   2    5.03    3.52   0
  -7 -13   1    2.72    3.03   0
  -7  -7  -2    1.80    2.33   0
  -6 -14   2   -4.10    3.48   0
  -6 -12   0   -0.51    3.46   0
  -5 -15   3    1.70    3.35   0
  -5 -11  -1    4.67    3.61   0
  -4 -10  -2    0.93    3.04   0
  -3  -7  -3   31.67    4.26   0
  -2 -16   4   -5.20    3.57   0
  -2  -6  -3    0.72    2.71   0
  -1 -13   0    2.62    3.25   0
  -1  -5  -3   60.88    5.72   0
   0 -16   4    1.50    3.40   0
   1  -7  -3   31.38    4.52   0
   2 -10  -2   16.86    3.91   0
   2  -6  -3   21.80    3.91   0
   3 -15   3   -0.50    2.86   0
   4 -16   5    3.31    3.92   0
   5 -13   1    8.82    3.43   0
   5  -9  -2    3.72    2.65   0
   7 -11   0   26.20    4.07   0
   9 -11   1    3.03    3.78   0
  12 -12   4   11.29    4.19   0
  13 -13   6    1.62    3.88   0
  13  -7   2    1.64    3.67   0
  13  -3   3    3.01    5.08   0
  14 -10   4    4.02    3.83   0
  14  -8   3    1.06    3.47   0
 -16 -14   8   -0.26    3.72   0
 -15 -13   6    1.65    4.13   0
 -15 -11   4    2.67    3.76   0
 -14 -12   4   -0.98    3.70   0
 -13 -15   7    2.00    3.74   0
 -13  -7   1    0.59    3.59   0
 -12 -14   5   -0.37    3.81   0
  -9  -5  -1   64.11    5.98   0
  -8 -14   3   -1.07    3.42   0
  -7 -15   4    2.71    3.60   0
  -5  -9  -2   50.68    4.84   0
  -3 -15   3   -0.27    2.94   0
  -3  -3  -2    0.32    2.55   0
  -2 -10  -2   -1.57    3.12   0
  -1  -7  -3    1.55    2.51   0
   0 -10  -2    1.16    2.91   0
   0  -6  -3    0.64    2.80   0
   3 -11  -1    6.78    3.61   0
   4 -14   2    0.56    3.14   0
   4 -12   0    2.26    2.88   0
   5 -15   4    1.78    3.66   0
   6 -16   6   -1.28    3.76   0
   6 -10  -1  174.07    7.51   0
   6  -6  -2    0.21    2.38   0
   7 -13   2    4.68    3.31   0
   8 -10   0   -0.97    3.22   0
   9 -15   6   -0.85    3.54   0
   9 -13   3   31.13    4.49   0
  10 -14   5    1.20    3.57   0
  13 -11   4    1.63    3.43   0
  14  -6   3   39.23    6.17   0
 -17 -13   8   -0.23    3.95   0
 -17 -11   6    4.94    3.99   0
 -16 -12   6    3.95    3.82   0
 -15  -9   3    2.66    3.57   0
 -12 -12   3   32.52    4.47   0
 -11 -15   6    2.81    3.52   0
 -11  -7   0   22.09    4.51   0
 -11  -5   0   29.80    4.39   0
 -11  -1   2   10.61    6.74   0
 -10 -14   4    6.33    3.77   0
 -10 -12   2   -0.48    3.31   0
  -9 -15   5    2.03    3.70   0
  -9  -7  -1   41.70    4.42   0
  -9  -1   1  239.24   20.80   0
  -8 -12   1    0.05    3.43   0
  -7 -11   0   31.07    4.47   0
  -7  -3  -1  116.73    9.44   0
  -5 -13   1    1.30    3.43   0
  -4 -16   5    5.00    3.91   0
  -4 -14   2    3.63    3.10   0
  -4 -12   0   -1.63    2.92   0
  -3 -11  -1    8.38    3.60   0
  -1 -15   3    1.05    2.93   0
   2 -16   5   -0.55    3.37   0
   2 -14   2    7.76    3.46   0
   3 -13   1    5.78    3.41   0
   3  -9  -2    8.75    3.38   0
   4  -4  -2   10.74    4.10   0
   5  -5  -2   -1.30    3.63   0
   6 -14   3    2.97    3.22   0
   7 -15   5    4.87    3.56   0
   8 -14   4    2.07    3.49   0
   8  -6  -1    0.29    2.83   0
  10 -12   3   -2.81    3.67   0
  10  -6   0   63.63    5.94   0
  11 -15   8    0.38    3.79   0
  12 -14   7    1.71    3.56   0
 -14 -14   7   11.97    4.20   0
 -14 -10   3    9.57    3.86   0
 -13 -13   5    3.67    3.79   0
 -13 -11   3   -0.24    3.59   0
  -7 -13   2    2.42    3.45   0
  -7  -9  -1    9.46    3.46   0
  -6  -6  -2   83.08    6.04   0
  -5 -15   4    2.83    2.96   0
  -3 -13   1   23.63    3.95   0
  -3  -9  -2   22.38    3.79   0
  -2 -16   5    2.99    3.79   0
  -2 -14   2   -3.58    3.19   0
  -2 -12   0   -0.99    3.34   0
  -1 -13   1   10.53    3.65   0
  -1 -11  -1    5.46    3.32   0
   0 -16   5   -0.10    3.23   0
   0 -14   2    0.75    3.15   0
   0 -12   0   13.59    3.87   0
   1 -13   1    2.89    3.21   0
   1 -11  -1    4.55    3.14   0
   1  -9  -2   10.00    3.94   0
   1  -3  -2    5.49    3.26   0
   2 -12   0    1.45    3.18   0
   3 -15   4    0.50    2.92   0
   4 -16   6    7.47    3.67   0
   5  -7  -2   20.98    3.57   0
   6 -12   1    0.10    3.06   0
   8 -12   2   14.05    3.76   0
  11 -13   5    5.15    3.66   0
  11 -11   3    1.52    3.79   0
  13 -13   7   -2.58    3.66   0
 -17  -9   5    3.42    3.81   0
 -16 -14   9   -1.33    3.93   0
 -14  -6   2   20.95    4.30   0
 -13  -9   2   25.79    4.45   0
 -13  -3   2   15.50    5.21   0
 -12 -14   6    2.68    3.67   0
 -12 -10   2   -0.77    3.60   0
 -12  -4   1    7.73    3.72   0
 -11 -13   4    2.74    3.68   0
 -11 -11   2    3.14    3.38   0
 -10  -4   0    0.32    3.00   0
  -9 -13   3   -0.08    3.31   0
  -9 -11   1    3.15    3.39   0
  -8 -10   0    1.99    3.19   0
  -7 -15   5   -3.15    3.54   0
  -6 -14   3    8.99    3.46   0
  -6 -12   1    0.84    3.61   0
  -5  -7  -2    1.23    2.54   0
  -5  -5  -2   -0.67    2.72   0
  -4 -10  -1    2.04    3.60   0
  -3 -15   4    0.13    3.01   0
  -1  -9  -2   10.21    3.49   0
  -1  -3  -2    2.76    3.01   0
   4 -14   3    1.48    3.24   0
   4 -10  -1   -0.65    2.76   0
   4  -2  -1   -0.12    2.80   0
   5 -15   5    3.56    3.72   0
   5 -13   2    2.79    3.25   0
   5 -11   0   -0.48    3.13   0
   7 -15   6    1.48    3.76   0
   7 -13   3    2.84    3.50   0
   9 -15   7    2.85    3.77   0
  10 -14   6   18.67    4.06   0
  11  -7   1   54.27    5.59   0
  11  -5   1   45.19    5.91   0
  12 -14   8    0.66    3.68   0
  12 -12   5    6.89    3.96   0
  12 -10   3   -2.14    3.41   0
  12  -2   3    0.06    4.86   0
  14 -10   5    1.88    3.91   0
 -16 -10   5    1.31    3.98   0
 -16  -8   4   65.59    6.34   0
 -15 -13   7    2.32    3.61   0
 -15 -11   5   -1.29    3.73   0
 -14 -12   5   -0.49    3.46   0
 -11 -15   7    2.48    3.65   0
 -11  -9   1   51.28    4.98   0
 -10 -14   5    8.67    3.56   0
 -10 -10   1  162.26    7.43   0
  -9 -15   6   -0.90    3.59   0
  -9  -9   0   -0.31    3.13   0
  -8 -14   4    2.31    3.25   0
  -8  -6  -1   -0.05    2.85   0
  -8  -2   0    1.30    3.86   0
  -5 -13   2   -1.96    3.61   0
  -5 -11   0    1.25    3.47   0
  -4 -16   6   14.22    4.19   0
  -4 -14   3   -0.21    2.89   0
  -2 -16   6    2.52    3.80   0
  -1 -15   4   -0.27    2.93   0
   0 -16   6    9.14    4.06   0
   2 -16   6   -1.78    3.36   0
   2 -14   3   -0.70    3.29   0
   4 -12   1    1.11    3.26   0
   4  -6  -2    1.05    2.62   0
   5  -9  -1    1.49    2.95   0
   5  -1   0  447.49   32.21   0
   6 -14   4    3.59    3.49   0
   6 -10   0   29.58    4.40   0
   7 -11   1    3.92    3.15   0
   7  -7  -1   -1.13    2.22   0
   8 -14   5   -0.51    3.51   0
   9 -11   2    1.44    3.57   0
   9  -7   0   35.29    4.79   0
  11 -15   9   -1.62    3.80   0
  12  -4   2    5.28    4.39   0
  13 -11   5    0.59    3.72   0
 -17 -13   9    2.84    3.79   0
 -17 -11   7   12.67    4.57   0
 -16 -12   7   12.70    4.61   0
 -16  -4   4   54.21    7.34   0
 -15  -5   3    0.29    3.73   0
 -14 -14   8    0.56    4.05   0
 -12 -12   4    7.03    3.51   0
 -12  -6   1    0.41    3.56   0
 -12  -2   2    1.04    3.94   0
 -11  -3   1   92.48    9.12   0
 -10 -12   3    0.55    3.39   0
  -9  -3   0   12.48    4.69   0
  -8 -12   2    0.40    3.53   0
  -5 -15   5    4.91    3.11   0
  -5  -9  -1    7.73    3.52   0
  -4 -12   1   13.21    3.87   0
  -4  -6  -2    0.96    2.69   0
  -2 -14   3    0.96    3.30   0
  -2 -10  -1   94.02    5.89   0
   0 -14   3    1.99    3.24   0
   0 -10  -1    0.53    3.07   0
   3 -15   5    1.61    3.21   0
   3 -13   2    3.14    3.36   0
   3 -11   0   14.82    3.70   0
   3  -7  -2    3.26    2.67   0
   4 -16   7    4.80    3.74   0
   7  -5  -1    0.89    2.85   0
   8 -10   1    1.54    3.27   0
   9 -15   8    1.09    3.77   0
   9  -5   0   47.80    5.72   0
  10 -12   4    1.55    3.91   0
  10 -10   2   19.41    4.03   0
  11 -13   6    2.41    3.50   0
  13 -13   8   -1.46    3.75   0
 -16 -14  10   -0.35    4.08   0
 -15  -9   4    0.12    3.92   0
 -13 -13   6    0.31    3.42   0
 -13 -11   4   14.05    4.53   0
 -10  -6   0   64.42    5.49   0
 -10  -2   1  454.41   21.22   0
  -7 -15   6   -1.20    3.51   0
  -7 -13   3   -2.61    3.31   0
  -7 -11   1   22.01    4.15   0
  -7  -7  -1    0.66    2.37   0
  -6 -14   4    2.09    3.26   0
  -6 -10   0   26.43    4.34   0
  -4  -2  -1    1.00    3.28   0
  -3 -15   5    6.81    3.55   0
  -3 -13   2   15.86    4.04   0
  -3 -11   0   14.00    3.48   0
  -3  -7  -2   57.15    5.04   0
  -2 -12   1   -1.29    3.48   0
  -2  -4  -2   -0.70    2.71   0
  -1 -13   2    5.47    3.35   0
  -1 -11   0    1.35    3.45   0
   1 -15   5    6.10    3.23   0
   1 -13   2    0.64    3.33   0
   1 -11   0    3.01    3.19   0
   2 -16   7   -0.28    3.09   0
   2 -12   1   -0.63    3.16   0
   2  -4  -2    2.24    2.83   0
   3  -5  -2  243.24   10.75   0
   4 -14   4   -0.38    3.32   0
   5 -15   6   -0.18    3.49   0
   5 -13   3   25.67    4.25   0
   6 -12   2   -0.99    3.14   0
   7 -15   7    5.35    3.73   0
   8 -12   3   67.51    5.19   0
   9 -13   5    4.89    3.72   0
  10 -14   7    2.99    3.68   0
  11 -15  10   -0.02    4.05   0
  12 -14   9    1.69    3.61   0
  12  -6   2   -0.20    3.43   0
  13  -7   3    3.46    3.73   0
 -16  -6   4    0.42    4.08   0
 -15 -13   8    0.42    3.67   0
 -14 -12   6   -1.76    3.81   0
 -14 -10   4    8.66    3.91   0
 -14  -8   3   -2.68    3.62   0
 -12 -14   7   -0.48    3.55   0
 -11 -15   8   -2.84    4.03   0
 -11 -13   5   20.18    4.10   0
 -11 -11   3   -1.69    3.16   0
 -10 -14   6    6.35    3.81   0
  -9 -15   7    0.70    3.51   0
  -9 -13   4    3.27    3.46   0
  -9 -11   2   -0.47    3.32   0
  -8 -14   5    0.43    3.24   0
  -7  -5  -1   -1.18    3.28   0
  -6 -12   2   -1.37    3.44   0
  -4 -14   4    2.64    3.42   0
  -3  -9  -1    6.02    3.18   0
  -3  -5  -2   25.04    4.39   0
  -2 -16   7   -4.38    3.88   0
  -2  -6  -2   85.36    6.61   0
  -1 -15   5    2.93    3.16   0
  -1  -7  -2   64.37    5.29   0
   0 -16   7    1.03    3.48   0
   0 -12   1   -3.53    3.04   0
   1  -7  -2   50.71    4.90   0
   2  -6  -2  290.95   10.76   0
   3  -9  -1    6.63    3.24   0
   4 -10   0   -1.85    3.41   0
   5 -11   1    5.08    3.38   0
   5  -3  -1   57.32    7.09   0
   6 -14   5    1.36    3.50   0
   6  -4  -1   -0.04    3.28   0
   7 -13   4    7.52    3.45   0
   8 -14   6   -1.47    3.69   0
  11 -11   4    1.30    3.35   0
  12 -12   6    2.17    3.35   0
  12 -10   4   -2.43    3.66   0
  13  -9   4   -0.44    3.70   0
 -17 -13  10   -1.79    4.30   0
 -17  -9   6    2.44    4.08   0
 -15 -11   6    0.41    4.31   0
 -14 -14   9    8.59    4.09   0
 -13  -9   3    5.37    4.11   0
 -13  -5   2    1.98    3.62   0
 -12 -10   3   -1.65    3.32   0
 -11  -7   1    2.36    3.43   0
 -10 -10   2   31.55    4.64   0
  -9  -7   0   42.46    4.56   0
  -8 -10   1   -0.58    3.35   0
  -7  -9   0   78.72    5.80   0
  -5 -15   6    3.87    3.56   0
  -5 -13   3    4.12    3.43   0
  -5 -11   1   -0.26    3.51   0
  -4 -10   0   -1.75    3.59   0
  -2 -14   4    3.42    3.58   0
  -1  -9  -1    8.48    3.17   0
   0 -14   4   -1.87    3.44   0
   0  -6  -2   -0.17    2.69   0
   1  -9  -1    2.53    3.36   0
   1  -5  -2  179.68    9.33   0
   2 -14   4    1.97    3.30   0
   3 -15   6    0.59    3.16   0
   3 -13   3    0.66    3.43   0
   4 -12   2    5.83    3.43   0
   6  -6  -1   -0.33    2.49   0
   7 -11   2    9.99    3.59   0
   9 -15   9   -0.25    3.71   0
   9 -11   3   12.36    3.80   0
  10 -14   8    2.90    4.23   0
  11 -13   7    2.12    3.75   0
  13 -11   6   -0.18    3.55   0
  13  -5   3   -0.14    4.05   0
  14 -10   6    1.01    3.97   0
  14  -4   4    2.54    4.25   0
 -17 -11   8    5.88    4.30   0
 -16 -14  11   -0.15    4.02   0
 -16 -12   8    8.90    3.94   0
 -16 -10   6    1.36    3.49   0
 -13 -13   7    0.84    3.66   0
 -12 -12   5   23.87    4.30   0
 -11  -9   2    7.89    3.67   0
 -10 -12   4   -0.96    3.42   0
  -9  -9   1   -0.98    3.13   0
  -8 -12   3   79.83    5.62   0
  -7 -15   7    2.54    3.69   0
  -7 -13   4    8.84    3.83   0
  -6 -14   5   17.04    3.50   0
  -6  -4  -1   -0.11    3.56   0
  -4 -12   2   15.44    3.87   0
  -3 -15   6   -1.49    2.89   0
  -3 -13   3    4.48    3.13   0
  -1 -15   6   -1.37    3.51   0
   1 -15   6    4.08    3.52   0
   1 -13   3    2.83    3.56   0
   2 -10   0   11.94    3.43   0
   3 -11   1   12.93    3.54   0
   4 -14   5    0.92    3.39   0
   5 -15   7    1.70    3.67   0
   5  -7  -1   31.50    4.09   0
   6 -12   3   -1.26    3.39   0
   6 -10   1   91.85    5.99   0
   7 -15   8   -2.26    3.57   0
   8  -4   0   10.54    4.28   0
  10 -12   5    1.80    3.62   0
  10 -10   3    6.15    3.90   0
  10  -6   1    0.91    2.90   0
  10  -4   1    0.61    3.40   0
  11 -15  11   -0.03    3.62   0
  12 -14  10    0.27    3.72   0
  14  -6   4  134.23    9.15   0
 -16  -8   5   17.23    4.76   0
 -13 -11   5   30.57    4.68   0
 -12 -14   8   -0.11    3.43   0
 -11 -15   9   -2.02    3.86   0
 -11 -13   6   12.09    4.02   0
 -11  -5   1    1.28    3.61   0
 -10 -14   7    3.24    3.69   0
  -9 -15   8   -1.14    3.61   0
  -9 -13   5    5.91    3.44   0
  -9  -5   0   45.08    5.11   0
  -8 -14   6   -2.09    2.86   0
  -7 -11   2   -0.08    3.50   0
  -6  -6  -1   74.67    5.86   0
  -5  -7  -1    0.19    2.47   0
  -5  -3  -1    7.28    3.47   0
  -3 -11   1    0.30    3.54   0
  -2 -12   2   -1.07    3.58   0
  -2 -10   0   13.79    3.53   0
  -1 -13   3   -2.38    3.29   0
   0 -12   2    1.56    3.54   0
   0 -10   0   -2.53    3.23   0
   1 -11   1    3.07    3.55   0
   2 -12   2   -1.50    3.19   0
   5 -13   4   35.09    4.37   0
   6 -14   6   -0.32    3.55   0
   7 -13   5    7.20    3.98   0
   8 -14   7   -0.60    3.61   0
   8 -12   4    6.51    3.68   0
   8 -10   2    3.66    3.12   0
   8  -6   0   -0.29    2.33   0
   9 -13   6    0.43    3.59   0
  11  -9   3   26.91    4.51   0
  11  -7   2   45.83    5.33   0
  11  -3   2   21.95    6.29   0
  12 -12   7   12.49    4.16   0
 -17 -13  11    2.46    4.07   0
 -15 -13   9   -1.26    3.87   0
 -15  -9   5    3.43    3.75   0
 -14 -14  10   -0.60    3.87   0
 -14 -12   7    0.03    4.02   0
 -14 -10   5   38.69    5.15   0
 -14  -6   3   -1.32    3.61   0
 -14  -4   3    0.64    3.72   0
 -11 -11   4   -1.35    3.49   0
  -9 -11   3   17.17    4.20   0
  -6 -12   3   -4.85    3.51   0
  -6 -10   1  182.99    7.77   0
  -5 -15   7   -1.15    3.39   0
  -5 -13   4    1.46    3.45   0
  -5  -9   0    2.91    3.05   0
  -4 -14   5   -0.80    3.27   0
  -2 -14   5   22.70    4.13   0
  -1 -11   1    1.29    3.52   0
   0 -14   5    0.44    3.48   0
   2 -14   5   -1.25    3.15   0
   3 -15   7   -2.53    3.36   0
   5 -11   2   14.31    4.04   0
   5  -5  -1   -0.56    3.73   0
   7  -7   0    0.34    2.29   0
   9 -15  10    2.09    3.77   0
   9  -9   2   -1.28    3.42   0
   9  -7   1   41.43    4.93   0
  10 -14   9   -0.48    3.71   0
  11 -15  12   -1.07    4.18   0
  11 -13   8   -3.45    3.74   0
  11 -11   5    3.10    3.34   0
  12 -14  11    2.90    4.15   0
  13 -11   7    3.55    4.06   0
 -16 -14  12   -1.47    4.12   0
 -16 -12   9   13.31    4.65   0
 -15 -11   7    9.10    4.37   0
 -15  -3   4    4.31    4.72   0
 -13 -13   8    0.87    3.97   0
 -12 -12   6    2.49    4.12   0
 -11 -15  10    1.94    3.91   0
  -8  -6   0    1.01    2.89   0
  -7 -15   8    7.09    3.68   0
  -6 -14   6    4.45    3.70   0
  -3 -15   7    0.87    3.34   0
  -1 -15   7    5.19    3.65   0
   1 -15   7   -0.28    3.39   0
   3 -13   4    0.23    3.33   0
   3  -9   0    0.31    3.03   0
   3  -7  -1    6.69    2.82   0
   4 -14   6   -1.79    3.33   0
   4 -12   3   12.13    3.74   0
   4 -10   1   -2.95    3.04   0
   4  -6  -1    3.95    3.24   0
   5 -15   8   -1.97    3.60   0
   7 -15   9    1.74    3.62   0
   7 -11   3   32.87    4.50   0
   9 -11   4    1.77    3.47   0
  10 -12   6    0.85    3.58   0
  12 -10   5    2.99    3.45   0
  13  -9   5    3.81    3.88   0
  14 -10   7   -2.76    3.65   0
 -17 -11   9    0.13    4.09   0
 -17  -9   7   -0.17    4.04   0
 -16 -10   7    0.14    3.72   0
 -14  -8   4   -2.44    3.75   0
 -13  -9   4    0.70    3.75   0
 -12 -14   9    1.50    3.39   0
 -12 -10   4    1.07    3.31   0
 -12  -6   2   -0.19    3.32   0
 -11 -13   7   -1.17    3.85   0
 -10 -14   8    3.34    3.78   0
 -10 -12   5    0.09    3.35   0
 -10 -10   3   -0.74    3.38   0
 -10  -6   1   20.79    4.54   0
  -9 -15   9    2.66    3.65   0
  -8 -14   7    0.42    3.58   0
  -8 -12   4    0.15    3.42   0
  -8 -10   2   -0.79    3.37   0
  -8  -4   0   11.44    4.61   0
  -7 -13   5    5.90    3.73   0
  -7  -9   1   72.56    5.40   0
  -7  -7   0    0.28    2.37   0
  -5 -11   2    1.98    3.42   0
  -5  -5  -1   -2.03    2.73   0
  -4 -12   3   72.96    5.23   0
  -4 -10   1    1.44    2.89   0
  -4  -6  -1    0.08    2.74   0
  -3 -13   4    3.47    3.37   0
  -3  -9   0    4.83    3.39   0
  -3  -7  -1   47.23    4.73   0
  -2  -2  -1 1184.05   33.08   0
  -1 -13   4    0.63    2.96   0
   1 -13   4    1.42    3.35   0
   1  -9   0    2.02    3.01   0
   3 -11   2    2.59    3.59   0
   5 -13   5   -0.30    3.40   0
   6 -14   7    0.25    3.58   0
   6 -12   4    2.98    3.45   0
   7  -3   0  150.92   11.57   0
   8 -14   8   -0.75    3.50   0
   8 -12   5   13.62    4.16   0
   9 -15  11   -1.67    3.75   0
   9 -13   7    1.74    3.52   0
  11  -5   2   -0.20    3.63   0
  12 -12   8   15.83    4.85   0
  13  -7   4    1.62    3.46   0
  14  -2   5   18.70    9.63   0
 -17 -13  12    1.25    4.02   0
 -15 -13  10    4.52    3.81   0
 -15  -5   4    8.19    4.08   0
 -14 -14  11   -2.57    3.98   0
 -13 -11   6    1.47    3.96   0
 -12  -4   2   30.29    5.63   0
 -11  -9   3    9.82    3.93   0
  -9 -13   6    7.69    3.68   0
  -9  -9   2   -2.36    3.50   0
  -5 -15   8    0.88    3.27   0
  -5  -1   0  344.46   23.95   0
  -4 -14   6    2.39    3.27   0
  -3 -11   2    2.33    2.95   0
  -2 -12   3    0.36    3.32   0
  -2 -10   1   76.51    5.77   0
  -1  -9   0    5.06    3.18   0
  -1  -7  -1  167.22    7.96   0
   0 -12   3   42.20    4.84   0
   0  -2  -1   -0.45    4.08   0
   1  -7  -1  118.73    6.91   0
   2 -14   6    5.38    3.34   0
   2 -12   3    0.88    3.22   0
   2 -10   1   94.35    5.74   0
   3 -15   8   -0.19    2.95   0
   4  -4  -1  186.57   10.60   0
   5 -15   9   -0.12    3.86   0
   6 -10   2   -1.54    3.18   0
   6  -2   0   64.03    9.36   0
   7 -15  10    1.73    4.27   0
   7 -13   6    3.14    3.51   0
   9  -3   1   77.24    9.15   0
  10 -14  10   27.10    4.86   0
  10 -10   4    2.56    3.42   0
  11 -13   9    4.73    3.83   0
  11 -11   6    4.59    3.96   0
  12 -14  12    2.39    4.05   0
  12  -6   3    0.52    3.55   0
 -16  -6   5   -0.39    3.25   0
 -14 -12   8    1.17    3.64   0
 -11 -11   5    0.31    3.56   0
 -11  -7   2    0.83    2.63   0
 -10  -4   1    1.15    3.09   0
  -9 -15  10   -2.91    4.08   0
  -9 -11   4   50.67    5.09   0
  -9  -7   1    1.12    2.39   0
  -7 -15   9    4.88    3.68   0
  -7 -11   3    4.80    3.58   0
  -6 -14   7    6.84    3.62   0
  -6 -12   4   -2.22    3.02   0
  -5 -13   5    1.20    3.28   0
  -4  -4  -1  114.27    8.27   0
  -3 -15   8    3.73    3.45   0
  -2 -14   6    2.57    3.38   0
  -1 -15   8    8.07    3.76   0
  -1 -11   2   10.11    3.68   0
   0 -14   6   -2.64    3.29   0
   0 -10   1   -0.34    3.02   0
   1 -15   8   -2.90    3.39   0
   1 -11   2    0.95    3.31   0
   2  -6  -1  256.55   10.34   0
   3 -13   5   -1.38    3.47   0
   3  -3  -1    0.08    2.67   0
   4 -14   7   -2.47    3.45   0
   5 -11   3   19.03    4.30   0
   5  -9   1   16.42    3.59   0
   7  -5   0   -1.02    2.64   0
   8 -14   9   -0.47    3.61   0
   8 -10   3    1.86    3.18   0
   9 -15  12   -2.15    4.00   0
   9  -5   1   58.04    6.16   0
  11  -9   4    0.77    2.98   0
  13 -11   8    2.05    3.58   0
 -16 -12  10   -1.13    3.73   0
 -16  -8   6    9.23    3.97   0
 -16  -4   5   -0.53    4.52   0
 -15 -11   8    4.55    4.22   0
 -15  -9   6    1.64    3.81   0
 -15  -1   5   24.05    8.69   0
 -14 -10   6   -1.35    3.57   0
 -13 -13   9   -0.49    3.65   0
 -12 -14  10    0.12    3.68   0
 -12 -12   7    1.17    3.80   0
 -10 -14   9    3.99    3.86   0
  -8 -14   8   -2.70    3.44   0
  -8 -12   5   27.87    4.37   0
  -7 -13   6    2.48    3.57   0
  -7  -3   0  127.82    9.95   0
  -6 -10   2   -1.63    3.42   0
  -5  -9   1    0.10    2.88   0
  -3 -13   5    5.20    3.73   0
  -3  -5  -1   86.98    6.84   0
  -3  -3  -1    0.32    2.66   0
   0  -6  -1   -0.26    2.92   0
   1 -13   5   -0.56    3.51   0
   3 -15   9    2.90    3.44   0
   3  -5  -1  144.44    8.66   0
   4 -12   4   24.13    4.10   0
   5 -13   6    3.32    3.51   0
   5  -7   0    2.59    2.61   0
   6 -14   8   -1.96    3.76   0
   6  -6   0  114.57    7.15   0
   7 -11   4    9.06    3.67   0
   7  -9   2   20.10    4.27   0
   9 -13   8    2.63    4.11   0
   9 -11   5   -2.79    3.58   0
   9  -9   3    0.07    3.56   0
  10 -12   7   -1.10    3.61   0
  12 -10   6    0.04    3.76   0
 -17 -13  13   -1.52    4.15   0
 -17 -11  10    1.87    3.73   0
 -17  -5   6    0.24    4.39   0
 -16 -10   8    0.52    3.94   0
 -15 -13  11   -2.44    3.72   0
 -14 -14  12    1.18    4.09   0
 -12 -10   5   -0.30    3.60   0
 -11 -13   8    5.33    3.77   0
 -10 -12   6   -2.26    3.35   0
  -9 -13   7    3.58    3.54   0
  -8 -10   3    2.36    3.66   0
  -7  -5   0    0.47    2.74   0
  -5 -15   9   -0.65    3.50   0
  -5 -11   3    4.81    3.51   0
  -5  -7   0    4.28    2.69   0
  -4 -14   7    4.52    3.37   0
  -4 -12   4    0.37    3.36   0
  -1 -13   5   -4.22    3.20   0
   1 -15   9   -3.26    3.44   0
   2 -14   7   -1.33    3.27   0
   2 -12   4   -1.66    3.49   0
   3  -9   1    0.84    3.60   0
   4 -10   2    1.73    3.32   0
   5 -15  10    4.00    3.55   0
   6 -12   5    1.61    3.39   0
   7 -15  11    0.06    3.64   0
   7 -13   7    0.43    3.68   0
   8 -12   6    3.51    3.76   0
  10 -14  11    2.24    3.72   0
  10  -6   2   29.99    4.72   0
  10  -2   2   48.61    9.75   0
  11 -13  10   -4.65    3.91   0
  11  -7   3   23.33    4.43   0
  12 -12   9    0.74    3.53   0
  12  -4   3  133.06   10.51   0
  13  -9   6    6.76    3.54   0
  14  -6   5   77.36    7.47   0
 -17  -9   8    5.61    3.57   0
 -14 -12   9    4.45    3.75   0
 -14  -6   4   57.70    6.34   0
 -13 -11   7    2.41    3.73   0
 -13  -9   5    8.65    4.28   0
 -13  -5   3   -0.05    3.44   0
 -13  -3   3    6.41    3.96   0
 -10 -10   4   14.92    3.95   0
  -9 -15  11    0.43    3.57   0
  -7 -15  10    6.37    3.58   0
  -7  -9   2   23.66    4.47   0
  -6 -14   8   -1.28    3.41   0
  -6  -6   0  123.95    7.31   0
  -6  -2   0   65.59    8.54   0
  -5 -13   6    0.52    3.63   0
  -4 -10   2   -0.72    3.01   0
  -3 -15   9    5.05    3.25   0
  -3  -9   1    5.67    3.24   0
  -2 -14   7    2.13    3.27   0
  -2 -12   4    2.60    3.50   0
  -2  -4  -1    0.65    2.78   0
  -1 -15   9    3.56    3.48   0
  -1  -5  -1  135.77    8.32   0
  -1  -3  -1   49.33    6.71   0
   0 -14   7    1.84    3.27   0
   0 -12   4   17.28    4.05   0
   1  -5  -1  107.32    7.57   0
   1  -3  -1  367.75   16.18   0
   2  -4  -1    0.59    2.57   0
   3 -13   6    3.88    3.64   0
   3 -11   3    8.02    3.86   0
   4 -14   8   -4.16    3.42   0
   7  -7   1   -0.25    2.22   0
   8 -14  10   -1.30    3.74   0
   8  -6   1    0.66    2.39   0
   9 -15  13   -1.23    3.78   0
   9  -7   2    4.74    3.32   0
  10 -10   5   17.41    4.35   0
  11 -11   7    1.62    3.57   0
  13  -5   4   -0.07    4.16   0
 -16 -12  11    0.37    3.81   0
 -14  -8   5    0.28    3.53   0
 -13 -13  10    2.02    3.78   0
 -12 -14  11   -3.01    3.80   0
 -11 -11   6   -1.45    3.57   0
 -11  -9   4   28.17    4.89   0
 -11  -5   2    1.51    3.45   0
 -10 -14  10    5.69    3.85   0
  -9  -9   3   -2.70    3.47   0
  -9  -5   1   27.34    4.41   0
  -8 -14   9    0.54    3.53   0
  -7 -11   4    7.49    3.66   0
  -6 -12   5   -0.81    3.25   0
  -5 -15  10    0.55    3.54   0
  -3 -11   3    9.67    3.22   0
  -3  -7   0   28.61    4.38   0
  -2 -10   2   12.29    3.56   0
  -1 -11   3   21.13    3.96   0
  -1  -9   1   -1.09    3.27   0
   0 -10   2   -0.13    3.44   0
   0  -4  -1  271.41   12.28   0
   1 -11   3   -1.70    3.38   0
   1  -9   1    4.06    3.32   0
   2 -10   2    1.49    3.04   0
   3 -15  10    4.03    3.37   0
   3  -7   0   28.61    3.95   0
   4 -12   5    0.46    3.51   0
   5 -15  11   -0.23    3.96   0
   6 -14   9    2.11    3.85   0
   6 -10   3    7.21    3.49   0
   6  -4   0   -1.14    3.86   0
   7 -15  12   -1.04    3.91   0
   8 -10   4   -0.67    3.08   0
   8  -2   1   -0.09    4.67   0
   9 -13   9    0.56    4.00   0
  10 -14  12   23.52    4.69   0
  10 -12   8    2.15    3.73   0
  13 -11   9    5.98    4.33   0
  13  -3   4    4.51    5.45   0
 -17 -13  14   -1.70    4.35   0
 -15 -13  12    1.76    3.58   0
 -15 -11   9    1.25    3.82   0
 -14 -14  13   -2.11    3.74   0
 -14 -10   7   -1.37    4.14   0
 -14  -2   4  123.61   12.42   0
 -12 -12   8    0.68    3.68   0
 -11 -13   9    4.50    3.55   0
 -11  -3   2  166.96   11.92   0
 -10 -12   7    1.80    3.44   0
  -9 -15  12    0.56    4.16   0
  -9 -13   8   -0.98    3.60   0
  -9 -11   5   57.57    5.25   0
  -9  -3   1    0.93    3.80   0
  -8 -12   6   10.51    3.80   0
  -8  -6   1   -0.20    2.87   0
  -7 -15  11    3.49    3.58   0
  -7 -13   7    1.32    3.45   0
  -7  -7   1   -2.07    2.42   0
  -6 -10   3   15.35    4.34   0
  -4 -14   8    0.53    3.32   0
  -3 -15  10    4.89    3.08   0
  -3 -13   6    9.31    3.32   0
  -1 -15  10   -0.15    3.49   0
  -1 -13   6    1.33    3.34   0
   1 -15  10    0.25    3.50   0
   1 -13   6    2.66    3.43   0
   2 -14   8   -0.23    3.20   0
   5 -13   7    8.47    3.66   0
   5 -11   4    4.08    3.35   0
   5  -9   2   46.30    4.70   0
   6 -12   6    2.47    3.45   0
   7 -13   8    5.40    3.62   0
   7 -11   5   -0.31    3.36   0
   8 -12   7    5.27    4.05   0
   9 -11   6    0.10    3.53   0
  11 -13  11   -1.95    4.00   0
  11  -9   5   20.79    4.21   0
  12 -12  10    3.20    4.22   0
  12 -10   7    2.32    3.68   0
  13  -7   5   76.89    6.76   0
 -17 -11  11    1.59    3.60   0
 -16  -8   7   44.29    5.54   0
 -15  -9   7    4.33    4.24   0
 -12 -14  12   -0.60    4.08   0
 -12  -6   3   -0.06    2.63   0
 -11  -7   3    1.76    3.95   0
 -10  -6   2    1.37    3.35   0
  -9  -7   2   25.76    4.28   0
  -6 -14   9    0.66    3.51   0
  -6  -4   0    0.30    3.30   0
  -5 -11   4    1.67    3.40   0
  -5  -9   2    2.49    2.87   0
  -4 -12   5    9.31    3.72   0
  -4  -6   0    0.16    3.28   0
  -2 -14   8    9.60    3.47   0
  -1  -7   0  229.38    9.28   0
   0 -14   8   -2.51    2.97   0
   1  -7   0  227.05    9.20   0
   2 -12   5    2.07    3.23   0
   3 -15  11    2.32    3.63   0
   4 -14   9   -0.50    3.24   0
   4  -6   0    0.79    2.72   0
   5  -5   0    0.44    3.00   0
   6 -14  10   12.85    4.29   0
   7 -15  13   -0.07    4.12   0
   7  -9   3  112.21    6.78   0
   8 -14  11   -1.45    3.71   0
   9  -9   4   -3.14    3.58   0
  13  -9   7   22.50    4.90   0
  14  -4   5   -0.17    4.50   0
 -18 -10  11   15.53    4.63   0
 -17  -9   9    4.10    4.06   0
 -16 -12  12    9.39    4.21   0
 -16 -10   9   -0.10    3.67   0
 -16  -6   6   -2.54    3.76   0
 -14 -14  14    5.90    4.16   0
 -14 -12  10    1.47    3.59   0
 -14  -4   4   -0.22    3.77   0
 -13 -13  11   -0.17    3.60   0
 -13 -11   8    2.51    3.91   0
 -12 -10   6    0.69    3.34   0
 -10 -14  11    1.36    3.62   0
 -10 -10   5   40.86    4.92   0
  -8 -14  10   -1.21    3.28   0
  -8 -10   4   -1.25    3.30   0
  -5 -15  11    3.19    3.66   0
  -5 -13   7   -2.82    3.44   0
  -5  -5   0    0.80    2.85   0
  -2 -12   5    1.72    3.36   0
   0 -12   5    1.23    3.52   0
   1 -15  11   -0.55    3.57   0
   3 -13   7    6.27    3.36   0
   3 -11   4    6.67    3.53   0
   4 -10   3   -1.27    3.00   0
   5 -15  12    5.80    3.73   0
   8  -4   1  183.02   11.12   0
   9 -13  10    1.36    3.68   0
  10 -14  13    9.19    3.94   0
  10 -12   9    1.95    4.03   0
  10  -4   2    1.23    3.31   0
  11 -11   8    2.23    3.92   0
  12  -6   4   -1.79    3.92   0
  13 -11  10   17.22    4.55   0
 -17 -13  15    1.29    3.67   0
 -15 -13  13   -2.73    3.85   0
 -15  -5   5   24.91    5.26   0
 -13  -9   6    7.59    3.94   0
 -12 -12   9    1.82    3.91   0
 -11 -13  10    0.06    3.64   0
 -11 -11   7    0.99    3.51   0
  -9 -13   9    4.71    3.56   0
  -7 -15  12   -0.82    3.72   0
  -7 -13   8   -2.32    3.29   0
  -7 -11   5    1.16    3.52   0
  -7  -9   3   19.51    4.24   0
  -6 -12   6   -0.43    3.34   0
  -4 -14   9    2.78    3.25   0
  -4 -10   3    4.16    3.11   0
  -3 -15  11    2.20    3.24   0
  -3 -13   7    2.35    3.39   0
  -3 -11   4    6.94    3.56   0
  -3  -9   2   11.27    3.51   0
  -2 -14   9   12.13    3.85   0
  -1 -15  11    1.01    3.44   0
  -1 -13   7    0.87    3.08   0
  -1 -11   4   26.98    4.04   0
   0 -14   9   -0.44    3.40   0
   1 -13   7    0.69    3.44   0
   1 -11   4    6.29    3.58   0
   2 -14   9    0.61    3.16   0
   2 -10   3   -0.36    3.58   0
   2  -6   0  503.61   14.28   0
   3  -9   2   24.14    3.94   0
   4 -12   6    0.46    3.30   0
   5 -13   8    6.50    3.42   0
   5  -7   1    0.25    2.50   0
   6 -10   4   14.61    3.83   0
   7 -13   9    4.31    3.76   0
   8 -14  12    2.55    3.89   0
  10 -10   6   40.83    4.93   0
  11 -13  12    0.37    3.64   0
  11  -7   4   11.91    3.98   0
  11  -5   3   50.22    6.22   0
  12 -12  11   17.22    4.64   0
 -17 -11  12    2.31    4.15   0
 -15 -11  10   -1.19    3.69   0
 -14 -10   8    1.24    3.93   0
 -14  -8   6   -0.39    3.78   0
 -12 -14  13    0.82    3.73   0
 -11  -9   5   13.32    4.43   0
 -10 -12   8   -1.97    3.31   0
  -9 -11   6   16.30    3.89   0
  -8 -12   7    3.51    3.28   0
  -6 -14  10    2.68    3.04   0
  -5 -15  12   -2.49    3.73   0
  -5  -7   1   30.51    4.13   0
  -4 -12   6   -1.87    3.46   0
  -2 -10   3   10.08    3.35   0
  -2  -6   0  538.38   14.72   0
  -1  -9   2    9.55    3.45   0
   0 -10   3    0.24    3.10   0
   0  -6   0   -0.90    2.88   0
   1  -9   2   10.06    3.74   0
   3 -15  12    1.60    3.48   0
   4 -14  10    0.27    3.32   0
   5 -15  13    1.90    3.97   0
   5 -11   5   -2.57    3.34   0
   5  -3   0   -0.18    3.23   0
   6 -14  11    3.36    3.81   0
   6 -12   7   -0.42    3.32   0
   6  -6   1   73.50    6.14   0
   7 -11   6    3.44    3.63   0
   8 -12   8   13.76    3.88   0
   8 -10   5    2.17    3.23   0
   9 -11   7    1.96    3.64   0
  10 -14  14    3.01    3.65   0
  12 -10   8    3.90    3.95   0
  14  -6   6  144.90    9.67   0
 -18 -12  15    1.17    3.84   0
 -17 -13  16   -0.43    4.29   0
 -14 -12  11    1.54    3.60   0
 -13 -13  12    1.67    3.76   0
 -12  -4   3    9.27    3.97   0
 -10 -14  12    1.10    3.63   0
  -9  -9   4   -0.16    2.99   0
  -8 -14  11    2.60    3.48   0
  -8  -4   1   19.80    4.46   0
  -8  -2   1    3.86    4.09   0
  -7 -15  13    0.15    3.67   0
  -6 -10   4    2.28    3.33   0
  -5 -13   8    4.60    3.52   0
  -5 -11   5   -0.65    3.41   0
  -5  -3   0    0.83    3.43   0
  -3 -15  12    0.27    3.60   0
  -2 -12   6    2.24    3.66   0
  -1 -15  12    6.08    3.61   0
   0 -12   6   32.91    4.61   0
   1 -15  12    0.90    3.33   0
   2 -14  10    9.68    3.67   0
   2 -12   6   -0.18    3.42   0
   3 -13   8    4.78    3.25   0
   3  -5   0    1.72    4.00   0
   5  -9   3   42.19    4.60   0
   7  -7   2   -0.01    2.15   0
   7  -5   1   -0.42    2.77   0
   7  -1   1  141.27   20.67   0
   9 -13  11    4.81    3.78   0
   9  -7   3   59.94    5.61   0
   9  -5   2   37.47    5.18   0
  10  -6   3    0.41    2.90   0
  11 -13  13   -0.28    3.80   0
  11 -11   9   -1.66    4.09   0
  11  -9   6   11.26    4.03   0
 -18 -10  12   29.60    4.89   0
 -17  -5   7    2.24    4.35   0
 -16 -12  13    3.80    3.74   0
 -16 -10  10   -2.09    3.61   0
 -16  -8   8   25.81    5.17   0
 -15 -13  14   -0.51    3.80   0
 -15  -9   8   15.45    4.16   0
 -15  -3   5   10.45    5.33   0
 -14  -6   5    5.23    3.96   0
 -13 -11   9    0.64    3.56   0
 -12 -10   7   -0.53    3.39   0
 -12  -8   5   12.72    3.75   0
 -12  -2   3    1.24    4.15   0
 -11 -13  11    1.96    3.70   0
 -10  -4   2    0.15    3.20   0
  -9 -13  10    1.73    3.52   0
  -8 -10   5   -1.11    3.37   0
  -7 -13   9    3.56    3.43   0
  -7  -5   1    0.43    2.91   0
  -6 -12   7   -0.19    3.02   0
  -6  -6   1    2.51    2.73   0
  -5  -9   3   -0.75    3.49   0
  -4 -14  10    3.82    2.94   0
  -3 -13   8   -0.26    3.43   0
  -3  -7   1    4.29    2.82   0
  -3  -5   0    1.06    3.19   0
  -2 -14  10    1.78    2.97   0
  -1 -13   8    2.47    3.61   0
   0 -14  10    1.91    3.34   0
   1 -13   8    3.53    3.28   0
   3 -15  13    0.74    3.76   0
   3 -11   5   -1.51    3.42   0
   3  -7   1   45.31    4.50   0
   4 -14  11    5.84    3.57   0
   4 -12   7   -4.40    3.46   0
   4 -10   4   -0.40    2.94   0
   4  -4   0    0.62    3.19   0
   5 -15  14    4.51    3.75   0
   5 -13   9    4.92    3.19   0
   6 -14  12   25.20    4.69   0
   7 -13  10    0.15    3.44   0
   7  -9   4   83.35    6.16   0
   8 -14  13    2.07    3.74   0
   8  -6   2   -0.81    2.36   0
   9  -9   5   -0.44    3.69   0
  10 -14  15    1.12    4.03   0
  10 -12  10    1.29    3.50   0
  12 -12  12   -1.00    4.23   0
  13 -11  11    8.89    4.24   0
  13  -9   8   19.17    4.62   0
  13  -7   6   49.69    6.04   0
 -17  -9  10    4.66    3.71   0
 -16  -4   6   93.68    8.74   0
 -13  -5   4    5.67    3.04   0
 -12 -14  14    0.15    3.49   0
 -12 -12  10    0.67    3.55   0
 -11 -11   8   -0.83    3.62   0
 -10 -14  13    1.35    3.76   0
 -10 -12   9    0.28    3.46   0
 -10 -10   6    7.75    3.54   0
  -9 -11   7    3.89    3.62   0
  -8 -12   8   21.01    3.92   0
  -7 -11   6    7.06    3.78   0
  -7  -7   2   -0.77    2.43   0
  -6 -14  11    2.93    3.43   0
  -5 -15  13    5.62    3.94   0
  -4 -10   4   -1.27    3.42   0
  -4  -4   0    0.78    2.99   0
  -3 -15  13   -4.38    3.86   0
  -3 -11   5   19.75    4.09   0
  -1 -11   5   34.73    4.31   0
   1 -15  13    2.54    3.51   0
   1 -11   5   29.49    4.42   0
   5 -11   6    7.66    3.81   0
   6 -12   8    2.46    3.50   0
   8 -12   9   21.41    4.19   0
   9 -13  12    0.91    3.96   0
   9 -11   8    0.86    3.73   0
  10 -10   7   23.80    4.44   0
 -18 -12  16   -3.10    4.21   0
 -17 -13  17    0.29    4.33   0
 -17 -11  13    4.41    3.72   0
 -15 -13  15   -2.05    4.18   0
 -15 -11  11   -1.17    3.51   0
 -14 -12  12   -1.15    4.13   0
 -14 -10   9    7.44    4.38   0
 -13 -13  13    2.71    3.54   0
 -13  -9   7    4.75    4.44   0
 -12  -6   4    0.09    3.25   0
 -11  -5   3   23.12    4.53   0
 -10  -2   2  152.02   12.52   0
  -9  -7   3   23.98    3.85   0
  -9  -5   2    9.70    3.94   0
  -8 -14  12    0.57    2.97   0
  -8  -6   2    0.01    2.40   0
  -5 -13   9    9.10    3.55   0
  -4 -14  11   -1.48    3.45   0
  -4 -12   7   36.30    4.54   0
  -3  -9   3    5.80    3.73   0
  -2 -10   4   -3.47    3.53   0
  -1 -15  13    1.73    3.44   0
  -1  -7   1  126.77    7.12   0
  -1  -5   0    2.86    3.22   0
   1  -5   0    5.84    3.33   0
   2 -12   7    3.95    3.27   0
   2 -10   4    5.36    3.21   0
   3 -15  14    1.82    3.94   0
   3 -13   9    1.78    3.28   0
   3  -9   3   74.87    5.53   0
   4  -2   0    0.91    3.78   0
   6 -10   5    2.15    3.39   0
   7 -11   7   -0.72    3.20   0
   8 -14  14   -2.18    3.70   0
   8 -10   6   -1.20    3.13   0
  10 -14  16    1.44    4.22   0
  11 -13  14   -0.88    3.76   0
  12 -10   9   -0.59    3.66   0
  13  -5   5   -0.36    3.99   0
 -18 -10  13    0.63    4.29   0
 -16 -12  14    1.38    3.68   0
 -16  -6   7   -0.12    4.24   0
 -16  -2   6    1.55    5.02   0
 -14  -8   7    0.06    4.08   0
 -12 -14  15    0.38    3.91   0
 -11 -13  12    0.33    3.48   0
 -11  -9   6    0.99    3.58   0
 -10  -6   3   60.11    5.47   0
  -9 -13  11    0.65    3.52   0
  -9  -9   5   -1.93    3.51   0
  -7 -13  10    1.84    3.37   0
  -7  -9   4   37.89    4.57   0
  -6 -10   5   33.29    4.73   0
  -5 -15  14   16.51    4.29   0
  -5 -11   6    1.20    3.48   0
  -4  -6   1   -0.41    2.87   0
  -4  -2   0    0.90    3.05   0
  -3 -13   9    1.10    3.25   0
  -2 -14  11    9.05    3.67   0
  -2 -12   7    3.12    3.42   0
  -1 -13   9    3.54    3.71   0
  -1  -9   3    3.32    3.13   0
   0 -14  11   -0.08    3.29   0
   0 -12   7   27.53    4.14   0
   0 -10   4    0.08    3.22   0
   1 -15  14    7.80    3.91   0
   1 -13   9   -0.55    3.30   0
   1  -9   3   13.14    3.69   0
   4 -14  12   -2.71    3.35   0
   4  -6   1    0.41    2.69   0
   5 -13  10    3.73    3.38   0
   5  -7   2   -0.98    2.93   0
   6 -14  13   -1.70    3.50   0
   7 -13  11    7.25    3.92   0
  10 -12  11    1.84    3.69   0
  11 -11  10   -0.33    4.04   0
  11  -9   7    1.42    4.04   0
  11  -3   3    1.32    4.06   0
  12 -12  13    1.28    3.63   0
  13 -11  12    3.93    4.22   0
 -16 -10  11   -0.82    3.63   0
 -15  -9   9    5.06    3.98   0
 -13 -13  14   -1.65    3.96   0
 -13 -11  10    7.76    3.77   0
 -12 -12  11    2.31    3.80   0
 -12 -10   8   -1.20    3.87   0
 -10 -14  14   21.26    4.28   0
  -8 -14  13    1.29    3.44   0
  -6 -14  12   13.74    3.49   0
  -6 -12   8   -0.93    3.37   0
  -5  -7   2   26.26    4.31   0
  -3 -15  14    4.69    3.84   0
  -2  -4   0   -0.17    2.88   0
  -1 -15  14    4.22    3.70   0
   2 -14  12   23.26    4.22   0
   2  -4   0    0.51    2.66   0
   3 -15  15   -0.34    4.18   0
   3 -11   6   -2.61    3.34   0
   3  -1   0    7.31    6.88   0
   4 -12   8    3.00    3.50   0
   4 -10   5    0.34    3.45   0
   5  -9   4   38.40    4.45   0
   6 -12   9    2.29    3.42   0
   7  -3   1  139.01   11.13   0
   8 -14  15   -5.17    3.95   0
   8 -12  10    5.75    4.21   0
   9 -13  13   -1.07    4.02   0
  10 -14  17   -1.35    3.83   0
  11 -13  15   -1.09    4.03   0
  11  -7   5    5.30    3.99   0
  12  -6   5   -0.04    3.43   0
  12  -4   4  105.45    9.47   0
  13  -9   9    8.37    4.37   0
 -18 -12  17    1.54    3.65   0
 -17 -11  14   -2.32    3.82   0
 -17  -9  11    1.66    3.87   0
 -16 -12  15    2.02    4.30   0
 -16  -8   9    6.15    4.25   0
 -15 -13  16    0.90    3.68   0
 -15 -11  12    1.77    3.70   0
 -15  -5   6   23.25    5.46   0
 -14 -12  13   -2.15    3.82   0
 -12 -14  16   -1.39    4.14   0
 -12  -8   6   31.54    4.93   0
 -11 -11   9   -0.59    3.35   0
 -10 -12  10    3.97    3.31   0
 -10 -10   7   10.49    3.66   0
  -9 -11   8    7.56    3.40   0
  -8 -12   9    8.46    3.46   0
  -8 -10   6   -0.45    3.28   0
  -7 -11   7    6.70    3.63   0
  -7  -1   1   69.27   11.26   0
  -5 -13  10    5.77    3.55   0
  -5  -9   4    2.78    3.59   0
  -4 -14  12   -2.32    3.46   0
  -4 -12   8    6.61    3.80   0
  -3 -11   6   44.59    4.78   0
  -3  -3   0    1.24    2.78   0
  -3  -1   0    9.30    5.37   0
  -2 -14  12   19.01    4.09   0
  -1 -11   6   -0.61    3.50   0
   0 -14  12   -2.63    3.69   0
   0  -4   0  526.74   17.00   0
   1 -15  15    0.78    4.01   0
   1 -11   6   62.62    5.23   0
   2 -12   8    0.61    3.56   0
   2  -6   1  591.14   15.55   0
   3 -13  10    3.82    3.50   0
   3  -3   0   -1.02    2.75   0
   4 -14  13   -3.42    3.89   0
   5 -13  11    0.24    3.54   0
   5 -11   7   16.95    3.99   0
   5  -5   1   -0.21    3.09   0
   6 -14  14    2.14    3.85   0
   7 -13  12    3.79    3.96   0
   7  -9   5    2.50    3.55   0
   7  -7   3   -0.47    2.80   0
   9 -11   9    7.04    3.77   0
   9  -9   6   -0.26    3.70   0
  10 -12  12   -1.50    4.14   0
  10 -10   8  252.79    9.52   0
  12 -12  14    0.26    4.10   0
 -18  -8  11    0.25    4.16   0
 -14 -10  10    4.03    4.45   0
 -13  -3   4   -0.43    3.68   0
 -13  -1   4    2.57    5.21   0
 -11 -13  13   10.21    3.76   0
 -10 -14  15    3.85    3.97   0
  -9 -13  12   -2.23    3.30   0
  -7 -13  11   -1.88    3.39   0
  -7  -3   1   15.20    4.42   0
  -6 -14  13   11.35    4.01   0
  -5  -5   1    1.08    2.90   0
  -4 -10   5   -2.70    3.50   0
  -3 -15  15    0.13    3.62   0
  -3 -13  10    4.56    3.35   0
  -2 -12   8   -1.89    3.35   0
  -2  -6   1  250.05   10.32   0
  -1 -15  15    2.81    3.71   0
  -1 -13  10    2.79    3.48   0
   0 -12   8   54.12    4.71   0
   0  -6   1    0.65    2.91   0
   1 -13  10    3.33    3.33   0
   2 -10   5    0.81    3.15   0
   6 -10   6  122.64    6.80   0
   6  -6   2   73.45    6.24   0
   6  -4   1    1.03    3.14   0
   7 -11   8   15.10    4.04   0
   8 -14  16    0.83    4.00   0
   8 -10   7    0.20    3.19   0
   9 -13  14   -0.97    3.95   0
   9  -7   4   11.81    3.44   0
   9  -3   2   66.08    8.21   0
  11 -13  16    0.86    3.81   0
  11 -11  11   -0.35    3.72   0
  12 -10  10    3.71    3.88   0
  13 -11  13   -4.08    4.25   0
  13  -7   7    6.33    4.17   0
  14  -6   7    0.65    4.56   0
 -18 -12  18    0.24    3.86   0
 -18 -10  14    0.61    3.76   0
 -16 -10  12    3.12    4.00   0
 -15 -13  17    5.12    4.07   0
 -14  -6   6   48.44    5.97   0
 -14  -4   5   -1.10    3.73   0
 -13 -13  15   -0.64    3.58   0
 -13 -11  11    0.08    4.20   0
 -13  -9   8    9.36    3.85   0
 -12 -12  12   -1.23    3.68   0
  -8 -14  14   -1.47    2.94   0
  -7  -9   5   12.38    4.05   0
  -7  -7   3   -0.15    2.47   0
  -6 -12   9    0.48    3.23   0
  -6  -6   2    0.28    3.08   0
  -6  -4   1    0.52    3.04   0
  -5 -11   7   -3.58    3.38   0
  -4 -14  13   -0.39    3.58   0
  -3  -9   4   -0.91    3.53   0
  -3  -7   2    2.39    2.70   0
  -2 -10   5   55.81    5.00   0
   0 -10   5   -0.76    3.19   0
   2 -14  13    1.96    3.30   0
   3 -11   7    2.90    3.59   0
   3  -9   4  105.19    6.33   0
   3  -7   2   57.46    5.03   0
   4 -12   9   17.09    3.89   0
   6 -14  15    6.52    3.97   0
   8 -12  11   -1.13    4.32   0
   9  -1   2   51.16   14.76   0
  10  -6   4    1.35    2.94   0
  11  -5   4   17.48    4.50   0
 -17 -11  15    3.29    3.87   0
 -17  -5   8   10.45    5.17   0
 -16 -12  16   15.45    4.38   0
 -15 -11  13    1.39    3.81   0
 -14 -12  14    0.21    3.54   0
 -12 -10   9   -0.93    3.54   0
 -11 -13  14    7.16    4.19   0
 -11 -11  10   -2.51    3.46   0
 -11  -9   7    4.09    3.59   0
 -10 -12  11    2.93    3.21   0
  -9  -9   6    1.16    3.61   0
  -9  -7   4    5.22    3.57   0
  -8 -12  10   -0.53    3.30   0
  -7 -11   8    3.26    3.53   0
  -6 -14  14   17.48    4.18   0
  -6 -10   6   79.20    5.61   0
  -5 -13  11   -1.04    3.28   0
  -3 -11   7   44.01    5.00   0
  -2 -14  13    7.62    3.59   0
  -1  -9   4    3.43    3.09   0
  -1  -7   2   48.26    4.81   0
  -1  -3   0  369.59   16.33   0
   0 -14  13    2.33    3.46   0
   1  -9   4    1.69    3.26   0
   1  -7   2   59.53    5.18   0
   3 -13  11   11.91    3.35   0
   4 -14  14    4.76    3.67   0
   5 -13  12    3.55    3.06   0
   6 -12  10    1.18    3.22   0
   7 -13  13   -0.48    3.53   0
   7  -5   2    5.66    3.49   0
   8 -14  17   -1.84    4.17   0
   8  -6   3    1.12    2.42   0
   9 -11  10    6.75    3.95   0
  10 -12  13   -3.64    3.74   0
  10  -4   3    1.06    3.71   0
  11 -13  17    2.61    4.38   0
  11  -9   8   13.11    4.15   0
  12 -12  15   20.90    4.83   0
  14  -4   6    0.79    4.47   0
 -17  -9  12    5.03    4.26   0
 -15  -9  10   10.57    4.06   0
 -14  -8   8   -1.22    3.57   0
 -13 -13  16   -1.69    3.72   0
 -13  -5   5    7.53    4.02   0
 -12  -6   5    1.60    3.22   0
 -11  -3   3  220.32   12.91   0
 -10 -14  16    1.87    3.93   0
 -10 -10   8    1.42    3.45   0
  -9 -13  13   -0.24    3.29   0
  -9 -11   9   -1.71    3.30   0
  -9  -3   2    0.24    3.84   0
  -8 -14  15    1.07    3.45   0
  -8 -10   7    0.67    3.49   0
  -7 -13  12   -0.84    3.42   0
  -7  -5   2   28.68    4.97   0
  -4 -12   9    2.35    3.41   0
  -3 -13  11    8.43    3.50   0
  -3  -5   1  131.48    8.18   0
  -2 -12   9    5.32    3.61   0
  -1 -13  11   -2.30    3.43   0
  -1 -11   7    3.72    3.44   0
   1 -13  11   -2.46    3.38   0
   1 -11   7   82.67    5.72   0
   1  -3   0  375.02   16.57   0
   2 -14  14    0.74    3.67   0
   2 -12   9    1.87    3.36   0
   3  -5   1   90.77    7.07   0
   4 -10   6    1.03    3.18   0
   5 -11   8   25.64    4.31   0
   5  -9   5   10.88    3.50   0
   7 -11   9   18.95    4.40   0
   8  -4   2    4.78    3.52   0
   9 -13  15    2.08    3.57   0
   9  -5   3    5.11    3.52   0
  10 -10   9   18.03    4.23   0
  11 -11  12   -3.52    3.90   0
  13  -9  10   -0.54    3.56   0
 -18 -12  19   -1.82    3.68   0
 -18 -10  15   12.80    4.56   0
 -18  -8  12   -1.01    3.96   0
 -16  -8  10   23.33    4.94   0
 -16  -6   8    2.06    3.89   0
 -15 -13  18    5.53    4.00   0
 -14 -10  11    7.71    4.10   0
 -13 -11  12   -0.17    3.98   0
 -12 -12  13   10.37    3.82   0
 -12  -4   4   14.86    4.35   0
 -10  -6   4    2.58    3.76   0
  -8  -6   3   -0.65    2.47   0
  -8  -4   2   50.13    6.52   0
  -6 -12  10   -0.52    3.26   0
  -5  -9   5   -1.69    3.56   0
  -4 -14  14   -2.30    3.35   0
  -4 -10   6   -0.39    3.32   0
  -2 -14  14   -5.91    3.42   0
  -2  -2   0   25.59    6.18   0
   0 -12   9   36.36    4.24   0
   2  -2   0   27.34    6.42   0
   3 -13  12   13.10    3.42   0
   4 -14  15    0.07    3.72   0
   4 -12  10    3.55    3.38   0
   5  -7   3   16.39    3.31   0
   6 -14  16   17.10    4.10   0
   6 -10   7    3.04    3.38   0
   7 -13  14    0.06    3.85   0
   7  -9   6   -1.53    2.88   0
   8 -14  18   -1.77    3.94   0
   8 -12  12   10.87    3.90   0
   8 -10   8    1.98    3.27   0
   9  -9   7   -1.39    3.51   0
  11 -13  18   -0.56    4.31   0
  11  -7   6    0.59    3.41   0
  12 -12  16    0.51    4.17   0
  12 -10  11   -0.33    3.50   0
 -17 -11  16    1.27    3.84   0
 -17  -7  10    2.66    4.18   0
 -16 -12  17    5.18    3.92   0
 -16 -10  13    2.17    4.20   0
 -16  -4   7   93.72    8.58   0
 -15 -11  14    1.14    3.84   0
 -14 -12  15   -0.29    3.74   0
 -13  -9   9    0.29    4.13   0
 -12  -8   7   35.81    4.59   0
 -11 -13  15    6.35    3.75   0
 -11  -5   4   26.23    4.90   0
 -10 -14  17    5.83    3.96   0
 -10 -12  12   -0.46    3.31   0
 -10  -4   3   -1.18    3.15   0
  -9  -5   3   -0.55    3.21   0
  -8 -14  16   -1.69    3.45   0
  -8 -12  11    4.44    3.52   0
  -7 -13  13    6.62    3.75   0
  -6 -14  15   54.83    5.09   0
  -5 -13  12   -2.17    2.82   0
  -5 -11   8   -0.47    3.62   0
  -5  -7   3   13.36    3.77   0
  -4  -6   2   -0.38    2.78   0
  -2 -10   6  257.18    9.03   0
  -1  -5   1   96.64    7.20   0
   0 -10   6   -2.01    3.23   0
   1 -13  12   -4.44    3.67   0
   1  -5   1  138.95    8.47   0
   2 -14  15    6.39    3.88   0
   3 -11   8   15.81    4.03   0
   4  -6   2    0.87    2.61   0
   5 -13  13   -1.77    3.31   0
   6 -12  11   -3.27    3.33   0
   9 -13  16   -0.64    3.73   0
  10 -12  14    1.15    3.56   0
  13  -5   6   15.19    5.34   0
 -15 -13  19    2.72    3.75   0
 -13 -13  17   -2.61    3.78   0
 -12 -10  10    2.86    3.26   0
 -11 -11  11    1.20    3.23   0
  -9 -13  14    2.49    3.04   0
  -9 -11  10   -2.06    3.52   0
  -7 -11   9   13.18    3.89   0
  -7  -9   6    0.03    3.03   0
  -6 -10   7    3.69    3.51   0
  -4 -14  15   -2.02    3.32   0
  -4 -12  10   22.73    4.23   0
  -4  -4   1  192.45   10.74   0
  -3 -13  12   -0.97    3.14   0
  -3 -11   8    1.74    3.56   0
  -3  -9   5    3.39    3.12   0
  -2 -14  15   61.46    5.14   0
  -1 -13  12    2.63    3.22   0
   0  -2   0    0.33    4.12   0
   1 -11   8   17.94    3.69   0
   2 -12  10    1.12    3.42   0
   3  -9   5   33.76    4.34   0
   4 -14  16   -0.99    3.69   0
   5 -11   9   21.99    4.14   0
   6 -14  17    6.27    3.78   0
   7 -11  10   15.87    4.26   0
   7  -7   4   -1.09    2.66   0
   9 -11  11   -0.86    3.61   0
   9  -7   5   34.57    4.91   0
  10 -10  10   20.77    4.42   0
  11 -13  19    2.41    4.10   0
  11 -11  13   -0.23    3.95   0
  11  -9   9   14.99    4.52   0
  12  -6   6    1.85    3.87   0
  13  -7   8   -1.89    4.02   0
  13  -3   5    7.17    5.28   0
 -17  -9  13    0.93    4.00   0
 -16 -12  18    2.36    4.11   0
 -15  -9  11    8.89    4.17   0
 -15  -3   6   30.95    6.55   0
 -14 -12  16   -4.00    3.92   0
 -14  -2   5   60.97    8.93   0
 -12 -12  14    2.02    3.73   0
 -11 -13  16   -0.42    4.02   0
 -11  -9   8   29.03    4.43   0
 -11  -1   3    1.07    4.74   0
 -10 -10   9    1.26    3.43   0
  -9  -9   7    0.82    2.91   0
  -9  -1   2   21.89    7.69   0
  -8 -14  17   -2.44    3.66   0
  -8 -10   8   -0.66    3.30   0
  -7  -7   4   -2.89    3.32   0
  -6 -14  16    2.52    3.51   0
  -6 -12  11   -0.55    3.00   0
  -5 -13  13    1.28    3.43   0
  -2 -12  10    1.69    3.37   0
  -2  -6   2  283.93   11.14   0
  -1 -11   8   12.80    3.95   0
  -1  -9   5    4.64    3.22   0
   0 -12  10    9.05    3.87   0
   1  -9   5    1.06    3.00   0
   2  -6   2   78.54    6.16   0
   3 -13  13   -1.08    3.36   0
   3  -7   3   27.74    3.94   0
   4 -12  11    5.03    3.56   0
   4 -10   7    0.61    3.40   0
   4  -4   1  111.24    8.57   0
   5 -13  14    1.54    3.93   0
   6 -14  18    3.39    4.14   0
   6 -12  12   -4.23    3.42   0
   7 -13  15    0.23    3.62   0
   8 -12  13    4.25    3.67   0
   9 -13  17   -2.04    3.94   0
  10 -12  15    4.73    4.15   0
  12 -12  17   36.48    4.91   0
  12 -10  12    1.70    4.10   0
  12  -2   4    0.35    4.94   0
  13  -9  11    0.24    3.62   0
  14  -6   8  126.53    9.06   0
 -18 -10  16    2.17    3.89   0
 -17 -11  17    7.17    3.96   0
 -16 -10  14    2.46    3.78   0
 -15 -11  15    2.15    3.95   0
 -15  -5   7    0.41    3.98   0
 -14 -10  12    2.23    3.60   0
 -14  -8   9    2.00    3.54   0
 -14  -6   7   10.99    3.90   0
 -14   0   5   -0.13    7.11   0
 -13 -13  18    0.11    3.38   0
 -13 -11  13   -0.11    3.71   0
 -10 -12  13   -0.68    3.29   0
  -9 -13  15   -1.92    3.40   0
  -8 -12  12   -1.53    3.31   0
  -7 -13  14   17.51    3.86   0
  -6  -2   1  819.02   28.00   0
  -5 -11   9   11.09    3.55   0
  -5  -3   1   55.73    7.07   0
  -4 -14  16   -1.36    2.98   0
  -4 -10   7   -1.04    3.52   0
  -3 -13  13    7.38    3.47   0
  -3  -7   3   44.19    4.74   0
  -1 -13  13    1.83    3.60   0
   0 -14  16    2.09    3.61   0
   0  -6   2    0.42    2.81   0
   1 -13  13   -0.78    3.30   0
   2 -14  16   23.01    3.80   0
   4 -14  17    0.75    3.66   0
   5  -9   6    7.01    3.28   0
   6 -10   8   59.91    5.35   0
   6  -6   3   -0.64    2.52   0
   8 -10   9   -0.42    3.44   0
   9  -9   8   -2.99    4.01   0
  11 -13  20   -0.69    4.05   0
 -18  -8  13    0.08    3.66   0
 -16  -8  11   21.64    4.58   0
 -13  -9  10    2.20    3.97   0
 -12 -12  15    0.07    3.91   0
 -11 -11  12   -3.53    3.28   0
  -9  -7   5    0.70    3.01   0
  -8 -14  18   -3.89    3.77   0
  -7 -11  10   26.90    4.51   0
  -6 -14  17    2.43    3.61   0
  -6  -6   3   78.19    6.01   0
  -5  -9   6    3.01    3.03   0
  -5  -5   2    1.79    2.76   0
  -4 -12  11   18.89    3.79   0
  -2 -14  16    8.08    3.63   0
  -2 -10   7  125.43    6.68   0
  -1  -7   3   38.73    4.43   0
   0 -10   7   -3.42    3.08   0
   1  -7   3    0.06    2.53   0
   2 -12  11   -0.81    3.28   0
   2 -10   7    7.40    3.40   0
   3 -13  14    1.12    3.06   0
   3 -11   9   21.12    3.73   0
   5 -13  15    9.68    4.16   0
   5  -5   2   -0.91    2.97   0
   5  -3   1    6.06    3.47   0
   6 -14  19    4.61    4.09   0
   6  -2   1  384.52   21.25   0
   7 -13  16    1.53    3.76   0
   7  -9   7   -0.96    2.93   0
   8 -12  14    1.63    3.71   0
   8  -6   4    1.77    2.97   0
   9 -13  18   10.87    4.25   0
   9 -11  12    0.50    3.62   0
  10  -6   5   74.99    6.19   0
  11 -11  14    1.09    3.73   0
  12 -12  18   -0.87    3.69   0
  14  -8  11    0.31    4.28   0
 -17  -7  11   10.39    4.54   0
 -17  -5   9   40.13    6.10   0
 -16 -12  19    8.39    3.94   0
 -14 -12  17    0.78    3.70   0
 -13 -13  19   -2.34    4.16   0
 -12 -10  11    3.61    3.20   0
 -12  -8   8   92.39    6.16   0
 -12  -6   6   -1.47    3.32   0
 -11 -13  17    5.44    3.81   0
 -10 -12  14    2.27    3.53   0
  -9 -13  16    4.65    3.55   0
  -9 -11  11    1.97    3.29   0
  -7 -13  15    2.64    3.66   0
  -6 -12  12    0.79    3.43   0
  -6 -10   8   55.21    5.19   0
  -5 -13  14    2.04    3.57   0
  -4 -14  17    0.71    3.12   0
  -3 -11   9   16.54    3.65   0
  -2 -12  11    2.46    3.38   0
  -2  -4   1   -1.47    2.68   0
  -1 -11   9   13.56    3.60   0
   0 -14  17   -2.14    3.52   0
   0 -12  11   25.27    4.25   0
   1 -13  14   -0.67    3.48   0
   1 -11   9    2.37    3.40   0
   2 -14  17   -2.68    3.15   0
   2  -4   1    1.50    2.88   0
   3  -9   6   -0.47    3.02   0
   4 -14  18    1.37    3.59   0
   4 -12  12   25.19    4.05   0
   5 -11  10   21.01    3.99   0
   5  -7   4   36.79    4.69   0
   6 -12  13    0.77    3.44   0
   7 -11  11   -0.54    3.27   0
  10 -12  16   -1.14    3.70   0
  10 -10  11   14.75    3.89   0
  11  -9  10   -0.96    3.64   0
  11  -7   7    3.61    3.65   0
  11  -5   5    9.67    4.09   0
  12 -10  13    1.82    3.55   0
  12  -4   5   46.99    6.86   0
  13  -9  12    3.10    3.87   0
 -18 -10  17   10.08    4.24   0
 -17 -11  18   11.05    4.08   0
 -17  -9  14    1.09    4.11   0
 -15 -11  16    1.42    3.82   0
 -15  -9  12    4.14    3.95   0
 -14 -10  13   -2.46    3.92   0
 -14  -4   6   -0.37    3.92   0
 -13 -11  14    3.08    3.76   0
 -13  -5   6    3.30    3.88   0
 -11  -9   9   27.57    4.44   0
 -10 -10  10    1.01    3.32   0
 -10  -8   7    2.38    2.91   0
 -10  -6   5   53.55    5.50   0
  -9  -9   8    0.75    3.56   0
  -8 -12  13    8.42    3.54   0
  -8 -10   9    2.30    3.35   0
  -8  -6   4    1.21    2.43   0
  -7  -9   7   16.57    3.81   0
  -6 -14  18   -1.23    3.65   0
  -5  -7   4   16.73    3.47   0
  -3 -13  14    9.54    3.61   0
  -3  -9   6    3.06    3.33   0
  -2 -14  17   13.02    3.73   0
  -1 -13  14    1.33    3.35   0
   0  -4   1  266.52   12.23   0
   2 -14  18    6.60    3.76   0
   4 -10   8   -0.51    3.42   0
   7 -13  17    0.65    3.68   0
   8 -10  10    4.10    3.46   0
   9 -13  19   10.47    4.56   0
 -16 -12  20    6.84    4.20   0
 -16 -10  15   -1.96    3.64   0
 -14 -12  18   -2.98    3.91   0
 -14  -8  10   -1.28    3.84   0
 -13 -13  20   -1.52    4.10   0
 -12 -12  16   39.17    5.03   0
 -11 -13  18    4.14    3.71   0
 -11 -11  13    2.52    3.44   0
  -7  -5   3   66.81    6.35   0
  -6  -4   2   -0.10    3.18   0
  -5 -13  15    3.79    3.49   0
  -5 -11  10    1.42    3.14   0
  -4 -14  18   -2.49    3.29   0
  -4 -12  12    7.76    3.58   0
  -4 -10   8   -2.68    3.58   0
  -2 -12  12   -1.27    3.51   0
  -1  -9   6   36.81    4.46   0
   0 -14  18    0.02    3.60   0
   0 -12  12    4.21    3.59   0
   1  -9   6   -4.95    3.18   0
   2 -12  12   -0.44    3.20   0
   2 -10   8    0.88    3.60   0
   3 -13  15    5.32    3.22   0
   3 -11  10    5.11    3.63   0
   4 -14  19    3.10    3.81   0
   4  -6   3   -1.89    3.05   0
   5 -13  16   15.06    4.00   0
   5  -9   7   -0.15    3.01   0
   6 -10   9   17.67    3.99   0
   6  -4   2    0.01    3.83   0
   7  -7   5    0.04    3.16   0
   7  -5   3   33.38    4.79   0
   8 -12  15    6.16    3.97   0
   9 -11  13    5.33    3.64   0
   9  -9   9   -1.39    3.78   0
   9  -7   6  153.17    8.47   0
   9  -5   4   -0.14    3.05   0
  10 -12  17   -1.47    4.10   0
  11 -11  15   -1.62    3.57   0
  13  -7   9    0.11    3.78   0
 -18  -8  14   -1.44    3.93   0
 -17 -11  19   -1.12    3.90   0
 -16  -8  12    5.33    4.11   0
 -13  -9  11   26.07    4.81   0
 -13  -3   5   38.36    6.71   0
 -12 -10  12   -3.73    3.37   0
 -12  -2   4    0.20    4.04   0
 -10 -12  15    4.32    3.35   0
  -9 -13  17    0.26    3.53   0
  -9 -11  12    1.28    3.31   0
  -8 -12  14   -1.61    3.54   0
  -7 -13  16    0.95    3.40   0
  -7 -11  11   19.64    4.08   0
  -6 -14  19   10.75    3.97   0
  -6 -12  13    1.36    3.41   0
  -4  -6   3   -0.17    2.67   0
  -3 -13  15    5.13    3.46   0
  -3 -11  10   21.12    4.20   0
  -3  -5   2  247.16   10.86   0
  -2 -14  18    3.82    3.51   0
  -2 -10   8    0.55    3.61   0
  -1 -13  15    1.47    3.57   0
  -1 -11  10    2.84    3.61   0
   0 -10   8   -0.54    3.27   0
   1 -13  15    6.06    3.59   0
   1 -11  10    6.35    3.55   0
   2 -14  19   -2.66    4.27   0
   3  -7   4   13.44    3.73   0
   3  -5   2   25.82    4.61   0
   4 -12  13    7.50    3.52   0
   5 -11  11    1.80    3.27   0
   6 -12  14   -3.45    3.30   0
   7 -13  18   -1.53    3.67   0
   7 -11  12    1.18    3.13   0
   7  -9   8    8.34    3.33   0
   9 -13  20    8.16    3.88   0
  10 -10  12   55.03    5.40   0
  12 -10  14    0.86    4.08   0
  12  -6   7    1.42    3.98   0
  14  -4   7    2.39    4.88   0
 -18 -10  18   -0.68    3.61   0
 -17  -9  15    1.10    4.13   0
 -16 -12  21   19.93    4.47   0
 -16  -4   8   79.58    8.06   0
 -16  -2   7    1.68    5.19   0
 -15 -11  17   -2.25    3.84   0
 -14  -6   8    0.86    3.87   0
 -13 -11  15    0.58    3.58   0
 -12 -12  17    1.84    3.95   0
 -12  -8   9   -0.69    3.37   0
 -12  -4   5   64.27    6.67   0
 -11 -13  19    7.19    3.79   0
 -11  -5   5    2.22    2.83   0
 -10 -10  11    8.84    3.90   0
  -9  -5   4   31.57    4.44   0
  -8  -2   2    0.55    3.95   0
  -7  -7   5   -0.24    2.75   0
  -7  -3   2   59.71    7.47   0
  -6 -10   9    0.21    3.50   0
  -5 -13  16    0.54    3.71   0
  -5  -9   7    9.03    3.36   0
  -4 -14  19    0.80    3.83   0
  -4 -12  13    3.12    3.75   0
  -3  -7   4   75.92    5.91   0
  -2 -14  19    3.63    4.11   0
   0 -14  19    0.53    3.08   0
   2 -12  13   -0.82    3.34   0
   3 -13  16   -0.40    3.34   0
   4 -10   9    1.86    3.72   0
   5 -13  17   12.57    3.99   0
   8 -12  16    4.14    3.82   0
   9 -13  21   -2.83    4.17   0
   9 -11  14    4.03    3.97   0
  10 -12  18   -0.77    3.82   0
  10  -4   4    3.05    3.44   0
  11 -11  16    2.38    3.66   0
  11  -9  11    1.73    4.10   0
  11  -3   4   43.09    7.08   0
  13  -9  13   -0.38    3.96   0
  13  -5   7   72.57    7.67   0
  14  -6   9   -0.47    4.02   0
 -17 -11  20    0.59    4.32   0
 -17  -7  12   33.79    5.34   0
 -16 -10  16   -1.00    3.74   0
 -15  -9  13    3.49    3.67   0
 -15  -5   8    3.86    3.79   0
 -14 -12  19    0.38    3.70   0
 -14 -10  14   18.28    4.23   0
 -11 -11  14    0.70    3.47   0
 -11  -9  10   21.63    4.21   0
  -9 -13  18    0.88    3.90   0
  -8 -10  10    2.07    3.07   0
  -8  -4   3   44.12    6.36   0
  -7 -13  17    9.47    3.62   0
  -7  -9   8   40.81    4.56   0
  -5 -11  11    0.33    3.41   0
  -3 -13  16    1.66    3.54   0
  -3  -9   7    5.40    3.79   0
  -3  -3   1    1.66    2.85   0
  -2 -12  13    0.94    2.93   0
  -2  -6   3   17.29    3.82   0
  -1  -7   4   27.23    3.99   0
  -1  -5   2  165.24    9.14   0
   0 -12  13    9.95    3.76   0
   1 -13  16   14.84    3.99   0
   1  -7   4    8.68    3.02   0
   1  -5   2  154.34    8.85   0
   2  -6   3    5.22    3.05   0
   3 -11  11    1.45    3.36   0
   3  -9   7   11.39    3.50   0
   4 -12  14   16.16    4.27   0
   6 -12  15   -1.77    3.85   0
   6 -10  10   22.71    4.28   0
   6  -6   4    8.40    3.31   0
   7 -13  19    5.03    4.05   0
   7  -3   2   47.60    7.11   0
   8 -10  11   -2.62    3.39   0
   8  -4   3   42.63    5.92   0
   8  -2   2   -0.39    4.70   0
  10  -2   3   16.20    6.15   0
 -18 -10  19   13.39    4.46   0
 -16 -12  22    5.19    4.00   0
 -15 -11  18    3.45    4.25   0
 -15  -1   6   25.33    7.84   0
 -13 -11  16    3.54    3.85   0
 -11 -13  20    4.02    3.82   0
 -11  -3   4   97.07    8.85   0
 -10 -12  16   -0.52    3.38   0
 -10  -8   8    0.79    2.88   0
 -10  -4   4   -0.84    3.13   0
 -10  -2   3  571.02   22.98   0
  -9 -11  13    5.00    3.56   0
  -9  -9   9    0.52    3.36   0
  -8 -12  15    4.99    3.38   0
  -7 -11  12    6.28    3.50   0
  -6 -12  14    1.84    3.28   0
  -6  -6   4   67.06    5.65   0
  -6   0   1    0.04    6.64   0
  -4 -10   9   -2.04    3.53   0
  -3 -11  11    6.75    3.59   0
  -2 -14  20   17.77    4.03   0
  -1 -13  16    2.11    3.00   0
  -1  -9   7   36.81    4.54   0
   0 -14  20   -1.47    3.35   0
   0  -6   3    0.26    2.95   0
   1 -11  11    3.01    3.05   0
   1  -9   7   10.03    3.40   0
   2 -10   9   -0.79    3.34   0
   3 -13  17    3.20    3.37   0
   3  -3   1    0.43    2.64   0
   5 -13  18   13.05    3.90   0
   5 -11  12    7.50    3.64   0
   7 -13  20    5.55    4.49   0
   7 -11  13    0.27    3.26   0
   8 -12  17   18.29    4.23   0
   9  -9  10   -0.49    3.76   0
  10 -12  19   -1.73    4.31   0
  10 -10  13    0.22    3.61   0
  10  -6   6  190.72    9.37   0
  11  -7   8   18.32    3.94   0
  12 -10  15   -1.97    3.76   0
 -18  -8  15    0.73    4.05   0
 -17  -5  10   55.64    6.72   0
 -16  -8  13    5.71    4.28   0
 -14 -12  20   -3.73    3.95   0
 -14  -8  11    2.22    3.62   0
 -13  -9  12   24.14    4.91   0
 -12 -12  18   17.30    4.07   0
 -12 -10  13    0.21    3.32   0
 -12  -6   7    1.80    3.64   0
  -9 -13  19    2.41    3.55   0
  -9  -3   3    4.19    4.11   0
  -7 -13  18    7.95    3.55   0
  -6 -10  10    0.48    3.49   0
  -5 -13  17    3.85    3.13   0
  -5  -7   5   46.79    5.16   0
  -4 -12  14    0.60    3.56   0
  -3 -13  17   -0.19    3.64   0
  -2 -10   9   23.45    4.26   0
  -1 -11  11    0.72    3.40   0
   0 -10   9    4.01    3.64   0
   1 -13  17   14.49    4.00   0
   2 -12  14    0.13    3.17   0
   5  -9   8    2.90    2.99   0
   5  -7   5   30.37    3.95   0
   7  -9   9   13.26    3.45   0
   8  -6   5    1.02    2.53   0
   9 -11  15    3.63    3.75   0
   9  -3   3   -0.46    3.57   0
  11 -11  17   -3.80    3.68   0
  13  -9  14   -0.32    3.52   0
  14  -2   6   22.62    7.52   0
 -17 -11  21    5.81    3.91   0
 -17  -9  16    5.22    3.71   0
 -16 -10  17    0.93    3.67   0
 -15  -9  14   20.80    4.57   0
 -14 -10  15    2.47    3.84   0
 -11 -13  21   -2.40    4.05   0
 -11 -11  15   -0.98    3.32   0
 -10 -12  17    1.39    3.24   0
 -10 -10  12   -2.07    3.28   0
 -10  -6   6    1.96    3.07   0
  -8 -12  16   16.08    4.12   0
  -8 -10  11   -0.06    3.46   0
  -8  -6   5    0.75    2.49   0
  -6 -12  15   -0.09    2.97   0
  -5 -11  12    0.38    3.54   0
  -5  -9   8    1.92    3.53   0
  -5  -5   3    0.02    2.84   0
  -4  -4   2    6.01    3.55   0
  -2 -12  14   -2.76    3.58   0
  -1 -13  17   -0.23    3.25   0
   0 -12  14   -0.08    3.31   0
   3 -13  18    0.93    3.39   0
   3 -11  12    6.26    3.44   0
   4 -12  15   -2.19    3.24   0
   4 -10  10    1.26    3.26   0
   4  -4   2  181.69   10.77   0
   5 -13  19    5.43    3.97   0
   5  -5   3    0.08    2.76   0
   6 -12  16   -0.16    3.45   0
   7 -13  21    1.01    4.19   0
   7 -11  14    0.69    3.71   0
   7  -7   6   -0.94    2.45   0
   8 -12  18    0.16    3.76   0
   8 -10  12   -0.21    3.88   0
   9  -7   7   79.29    5.97   0
  10 -12  20   -1.61    3.72   0
  11  -9  12    5.51    3.73   0
  12  -8  11   35.07    5.25   0
 -18 -10  20   13.29    4.69   0
 -15 -11  19    6.52    3.87   0
 -15  -3   7   77.38    8.63   0
 -14 -12  21   -2.59    3.78   0
 -13 -11  17    7.99    3.75   0
 -13  -5   7    5.34    3.81   0
 -12 -12  19    3.56    3.74   0
 -12  -8  10   15.86    3.91   0
 -11  -9  11   12.02    3.99   0
  -9 -13  20   -0.13    3.44   0
  -9 -11  14    2.07    3.49   0
  -7 -13  19   -2.00    3.42   0
  -7 -11  13   -1.28    3.45   0
  -7  -9   9   46.07    5.11   0
  -7  -7   6   -2.11    3.29   0
  -5 -13  18   15.81    3.88   0
  -4 -10  10   -0.84    3.44   0
  -4  -2   1   -0.26    3.51   0
  -3 -13  18   -0.31    3.52   0
  -3 -11  12   -4.10    3.02   0
   1 -13  18    7.50    3.65   0
   1 -11  12    0.32    3.50   0
   1  -3   1   42.85    6.25   0
   2 -12  15    0.06    3.50   0
   3  -9   8   26.06    4.00   0
   5 -13  20    2.49    3.96   0
   5 -11  13    9.17    3.67   0
   6 -10  11    3.71    3.38   0
   9 -11  16    6.56    4.34   0
  10 -10  14    4.19    3.77   0
  11 -11  18    0.39    4.01   0
  11  -5   6   74.23    7.08   0
  12 -10  16   -1.75    4.01   0
  12  -6   8   -0.18    3.52   0
 -17 -11  22   -1.39    3.74   0
 -17  -7  13   67.09    6.51   0
 -16 -10  18    1.09    3.88   0
 -15  -7  11    1.42    3.63   0
 -14  -6   9   12.62    4.51   0
 -14  -4   7    2.58    3.73   0
 -12 -10  14   -2.75    3.30   0
 -10 -12  18   -1.40    3.44   0
 -10  -8   9    0.03    3.44   0
  -9  -9  10    1.84    3.35   0
  -8  -8   8   12.29    4.00   0
  -4  -6   4    1.47    2.64   0
  -3  -9   8    2.59    3.08   0
  -3  -7   5   85.63    5.89   0
  -2 -12  15    1.59    3.54   0
  -2 -10  10  309.84    9.74   0
  -1 -13  18    1.82    3.39   0
  -1 -11  12    1.64    3.41   0
   0 -12  15   32.29    4.32   0
   1  -9   8    4.59    3.30   0
   2 -10  10  128.85    6.81   0
   3 -13  19    3.67    3.35   0
   3  -7   5    0.16    2.41   0
   4 -12  16    6.70    3.65   0
   4  -6   4    1.00    2.57   0
   6 -12  17   -0.25    3.58   0
   7 -13  22    1.80    3.90   0
   8 -12  19    7.26    3.82   0
   9  -9  11    0.46    3.53   0
  10 -12  21    0.90    3.64   0
  13  -9  15    1.86    3.96   0
  14  -6  10    8.52    4.51   0
 -18 -10  21    0.77    4.27   0
 -18  -8  16    1.77    3.65   0
 -17  -9  17    1.56    4.12   0
 -16  -8  14   18.93    4.93   0
 -15 -11  20    7.03    3.94   0
 -14 -12  22   -3.13    3.75   0
 -14 -10  16    5.76    3.84   0
 -14  -8  12    1.15    3.64   0
 -13  -9  13    5.74    3.90   0
 -12 -12  20   10.91    3.94   0
 -11 -11  16   -1.54    3.35   0
 -11  -5   6    1.80    3.35   0
 -10 -10  13    5.59    3.53   0
  -9 -13  21   -0.27    3.63   0
  -8 -12  17    4.67    3.49   0
  -7 -13  20   -0.83    3.46   0
  -7  -5   4   25.84    4.31   0
  -6 -12  16    0.40    3.30   0
  -6 -10  11   -0.42    3.39   0
  -5 -13  19    6.04    3.39   0
  -5 -11  13    2.75    3.53   0
  -3 -13  19    5.73    3.78   0
  -1  -9   8   16.68    3.82   0
  -1  -7   5    1.49    2.66   0
   0 -10  10    3.89    3.49   0
   1 -13  19    0.49    3.51   0
   1  -7   5    1.58    2.75   0
   3 -13  20    6.23    3.70   0
   3 -11  13    7.52    3.59   0
   4 -10  11    0.25    3.50   0
   5 -13  21   -2.41    3.71   0
   5 -11  14    0.06    3.46   0
   5  -9   9    9.50    3.29   0
   7 -11  15   -0.58    3.50   0
   7  -9  10   -0.64    3.39   0
   7  -5   4   46.34    5.34   0
   8 -10  13   -1.39    3.80   0
   9  -5   5   -0.59    2.99   0
  10 -12  22   -0.67    4.00   0
  10  -8  10   -1.66    3.80   0
  11 -11  19   -0.83    4.00   0
  11  -9  13   -0.43    4.04   0
  12 -10  17    0.82    4.05   0
  12  -4   6  312.74   14.66   0
 -17 -11  23    2.32    4.46   0
 -15  -9  15   14.49    4.23   0
 -15  -5   9    5.79    3.73   0
 -13 -11  18    3.74    3.86   0
 -10 -12  19    0.11    3.46   0
  -9 -13  22    1.71    3.87   0
  -9 -11  15    6.14    3.42   0
  -9  -5   5   73.58    6.42   0
  -8 -10  12   -2.60    2.98   0
  -7 -11  14    1.82    3.27   0
  -5 -13  20    3.94    3.65   0
  -5  -9   9   14.62    3.65   0
  -4 -12  16    9.16    3.45   0
  -3 -11  13    4.47    3.58   0
  -3  -5   3   31.98    4.77   0
  -2  -6   4  170.96    8.41   0
  -2  -4   2   -0.00    2.75   0
  -1 -13  19    2.00    3.02   0
   1 -11  13    1.42    3.43   0
   2 -12  16    0.17    3.36   0
   2  -6   4  450.04   13.25   0
   2  -4   2    0.18    2.66   0
   3  -5   3   60.64    5.93   0
   4 -12  17   13.05    3.99   0
   4  -2   1   -0.01    3.56   0
   5  -7   6    8.34    3.32   0
   6 -12  18   -1.49    3.47   0
   6 -10  12   23.84    4.11   0
   8 -12  20   21.97    4.56   0
   9 -11  17    1.65    3.93   0
  10 -10  15    0.55    3.73   0
  10  -6   7  121.47    7.82   0
  12  -8  12   -0.29    4.02   0
  13  -5   8   28.49    5.65   0
  13  -3   6  119.00   11.10   0
 -17  -5  11   37.78    5.72   0
 -16 -10  19    1.92    4.18   0
 -16  -4   9   21.51    5.36   0
 -15 -11  21    7.17    3.92   0
 -14 -12  23   -0.47    3.87   0
 -12 -12  21    1.78    3.86   0
 -12 -10  15   -0.56    3.14   0
 -12  -8  11    1.19    3.48   0
 -12  -6   8    2.06    3.69   0
 -11 -11  17   -1.51    3.46   0
 -11  -9  12   26.69    4.29   0
  -8 -12  18   16.97    3.86   0
  -7 -13  21    3.27    3.45   0
  -7  -9  10   37.94    4.81   0
  -6 -12  17   -1.58    3.31   0
  -6  -6   5  196.28    8.90   0
  -6  -4   3    0.62    3.27   0
  -5  -7   6   19.78    3.72   0
  -5  -3   2   33.58    5.88   0
  -5  -1   1  405.34   25.68   0
  -4 -10  11    2.37    3.41   0
  -3 -13  20   14.62    4.05   0
  -2 -12  16    0.53    3.29   0
  -1 -13  20    0.98    3.55   0
  -1 -11  13    4.85    3.27   0
  -1  -5   3   11.03    4.20   0
   0 -12  16    0.96    3.53   0
   0  -6   4    0.40    2.87   0
   0  -4   2 1067.85   23.72   0
   1 -13  20    5.76    3.42   0
   2 -10  11   -0.08    3.39   0
   3 -13  21    0.66    3.65   0
   3  -9   9   31.21    4.28   0
   5 -13  22   11.67    4.29   0
   6  -6   5   27.94    4.10   0
   7 -11  16    0.44    4.11   0
   8  -6   6    0.41    3.27   0
   9  -7   8    0.06    3.56   0
  10 -12  23   -0.26    3.65   0
  11 -11  20    3.23    4.11   0
  13  -9  16   -1.43    4.03   0
 -18 -10  22    3.55    3.89   0
 -18  -8  17    2.68    4.15   0
 -17 -11  24    0.92    3.73   0
 -17  -9  18   -2.86    4.07   0
 -17  -7  14   48.47    5.77   0
 -15  -7  12   26.75    5.03   0
 -14 -10  17   -0.45    3.55   0
 -14  -2   6  122.19   11.08   0
 -13 -11  19    0.27    3.59   0
 -13  -9  14    1.00    3.94   0
 -12  -4   6  178.59   10.28   0
 -10 -12  20    0.10    3.74   0
 -10 -10  14    7.29    3.76   0
  -9 -11  16   -0.92    3.44   0
  -9  -9  11   -0.65    3.26   0
  -7 -13  22   -1.47    3.78   0
  -7 -11  15   17.99    4.09   0
  -6 -10  12    2.68    3.07   0
  -5 -13  21    0.04    2.98   0
  -5 -11  14   10.79    3.73   0
  -4 -12  17   12.84    4.09   0
  -3  -9   9   12.52    3.54   0
  -2 -10  11    9.18    3.95   0
   0 -10  11    3.86    3.58   0
   1 -13  21    3.37    3.78   0
   1  -9   9   38.09    4.37   0
   1  -5   3   60.92    5.94   0
   2 -12  17    2.05    3.36   0
   3 -11  14    1.12    3.35   0
   4 -12  18    2.33    3.57   0
   5 -11  15    0.01    3.20   0
   5  -9  10   30.29    4.62   0
   6 -12  19    0.53    3.55   0
   6  -4   3    0.56    3.15   0
   7  -7   7    1.34    2.84   0
   8 -12  21   58.90    5.38   0
   8 -10  14   -0.22    3.91   0
   9 -11  18    0.15    3.60   0
   9  -9  12    1.34    3.63   0
  10 -12  24    1.33    3.89   0
  11  -9  14    3.28    3.90   0
  12 -10  18    0.02    3.55   0
  14  -4   8    0.53    4.52   0
 -16 -10  20    1.79    4.13   0
 -16  -8  15   41.09    5.27   0
 -15 -11  22    1.63    4.50   0
 -15  -9  16    3.42    3.54   0
 -14  -8  13    2.97    3.99   0
 -13  -3   6   49.93    7.09   0
 -12 -12  22    4.93    3.66   0
 -10  -8  10    1.32    3.07   0
 -10  -6   7    9.33    3.23   0
  -8 -12  19    2.66    3.06   0
  -8 -10  13    0.35    3.34   0
  -8  -8   9  118.59    6.60   0
  -8  -6   6    0.12    2.37   0
  -6 -12  18   -0.84    3.39   0
  -3 -13  21   11.12    3.80   0
  -3 -11  14    6.26    3.70   0
  -2 -12  17    1.31    3.23   0
  -1 -13  21    1.76    3.34   0
  -1 -11  14    0.10    3.67   0
  -1  -9   9   -0.89    2.93   0
   0 -12  17    8.79    3.80   0
   1 -11  14    8.04    3.52   0
   3 -13  22    0.47    3.64   0
   3  -7   6    0.62    2.44   0
   4 -10  12   -3.89    3.27   0
   5  -3   2    0.99    3.32   0
   6 -10  13    3.59    3.45   0
   7  -9  11    0.30    3.19   0
   8 -12  22   -4.00    4.01   0
  10 -10  16    3.89    3.57   0
  10  -8  11   -0.41    3.80   0
  10  -4   5    0.47    3.50   0
  11 -11  21   -0.87    3.63   0
  12  -6   9   -1.24    3.56   0
  14  -6  11    2.67    4.01   0
 -18 -10  23    4.37    3.85   0
 -18  -6  14   11.43    4.40   0
 -14 -10  18    4.72    4.08   0
 -13 -11  20    3.58    3.63   0
 -13  -5   8   23.96    4.61   0
 -12 -10  16   -1.15    3.25   0
 -11 -11  18    0.25    3.36   0
 -11  -9  13    7.38    3.80   0
 -10 -12  21   -0.74    3.60   0
 -10  -4   5    0.49    2.74   0
  -8  -4   4   75.50    6.84   0
  -5 -13  22    0.08    3.77   0
  -5 -11  15    5.61    3.70   0
  -5  -9  10   51.44    4.78   0
  -5  -5   4   -0.23    2.80   0
  -4 -12  18   24.61    4.27   0
  -4 -10  12    2.91    3.36   0
  -3  -7   6   47.65    4.93   0
   1 -13  22    1.01    3.46   0
   2 -12  18    1.52    3.36   0
   2 -10  12    3.80    3.54   0
   3 -13  23   -3.23    3.79   0
   3 -11  15   -0.64    3.38   0
   4 -12  19   -0.71    3.45   0
   6 -12  20    2.21    3.59   0
   7 -11  17   -2.74    3.49   0
   8  -4   4   63.00    6.77   0
   9 -11  19    5.57    3.61   0
  11 -11  22    3.51    4.25   0
  12 -10  19   -1.39    4.09   0
  12  -8  13   -0.31    3.80   0
  13  -9  17    4.68    4.12   0
 -18  -8  18    0.09    4.16   0
 -17  -9  19   -0.87    3.77   0
 -15 -11  23    2.17    3.75   0
 -12 -12  23   -0.54    3.93   0
 -10 -10  15    0.40    3.46   0
  -9 -11  17    4.37    3.25   0
  -9  -9  12    0.20    3.18   0
  -8 -12  20    1.77    3.21   0
  -7 -11  16   21.09    3.99   0
  -7  -9  11   34.02    4.59   0
  -6 -12  19   -2.76    2.90   0
  -6 -10  13   29.13    4.67   0
  -5 -13  23    0.00    4.20   0
  -4  -6   5   -1.26    2.71   0
  -3 -13  22    1.24    3.13   0
  -2 -12  18    3.15    3.34   0
  -2 -10  12    5.98    3.62   0
  -2  -2   1 3459.40   57.22   0
  -1 -13  22    3.98    3.55   0
  -1  -7   6   23.13    3.87   0
   0 -12  18   -0.32    3.40   0
   0 -10  12   -0.45    2.98   0
   1 -13  23   -0.90    3.69   0
   1  -7   6   18.18    3.52   0
   3  -9  10   32.03    4.50   0
   4  -6   5    2.18    2.53   0
   5 -11  16    2.15    3.70   0
   5  -5   4   -0.14    2.83   0
   6 -12  21   -0.91    3.87   0
   8 -12  23    6.84    3.94   0
   8 -10  15   -0.32    3.41   0
   8  -8  10  127.58    7.00   0
   9  -9  13   -0.35    3.52   0
  10 -10  17    9.81    4.13   0
  11  -9  15   -0.01    3.85   0
  11  -5   7   72.74    7.10   0
 -18 -10  24   -0.54    3.83   0
 -17  -7  15    5.27    4.22   0
 -16 -10  21    1.34    3.61   0
 -15  -9  17    1.62    3.59   0
 -13 -11  21    3.17    3.87   0
 -13  -9  15   -1.07    3.55   0
 -13  -7  11    5.73    3.68   0
 -12 -12  24    0.08    4.23   0
 -12  -8  12   -0.57    3.23   0
 -11 -11  19    1.09    3.35   0
 -10 -12  22   -0.26    2.98   0
  -8 -10  14   -0.73    3.35   0
  -7  -3   3  192.45   11.75   0
  -4 -12  19   -0.26    3.60   0
  -3 -13  23    4.59    3.89   0
  -3 -11  15   33.58    4.44   0
  -3  -9  10   28.34    4.13   0
  -1 -13  23   -1.93    3.80   0
  -1 -11  15    3.23    3.41   0
  -1  -9  10   13.60    4.00   0
   1 -11  15    3.28    3.00   0
   1  -9  10   51.11    4.81   0
   2 -12  19   -0.55    3.34   0
   4 -12  20    0.27    3.56   0
   4 -10  13   -1.29    3.27   0
   5  -9  11   25.86    4.46   0
   5  -7   7    3.67    2.61   0
   6 -10  14   10.04    3.63   0
   7 -11  18    2.91    3.66   0
   7  -9  12    1.74    3.81   0
   8 -12  24   -1.66    4.02   0
   9 -11  20    0.92    3.65   0
  11 -11  23    1.96    4.20   0
  12 -10  20    1.38    3.97   0
 -17  -9  20   11.00    4.43   0
 -17  -5  12   11.65    4.40   0
 -16  -8  16    0.64    3.60   0
 -16  -2   8    0.58    4.81   0
 -15 -11  24   -3.32    3.97   0
 -15  -7  13    8.86    3.96   0
 -15  -5  10    0.36    3.68   0
 -14 -10  19   -0.73    3.68   0
 -14  -8  14    1.18    3.49   0
 -14  -4   8    0.97    3.54   0
 -13  -1   5    0.89    4.54   0
 -12 -10  17    1.37    3.39   0
 -12  -6   9    0.94    3.32   0
 -11  -5   7   -0.64    3.12   0
 -11  -3   5    8.02    4.28   0
 -10  -8  11   -0.41    2.99   0
  -9 -11  18    2.79    3.35   0
  -8 -12  21    3.63    3.57   0
  -8  -8  10   77.18    5.90   0
  -7 -11  17   -0.58    3.59   0
  -7  -5   5   -0.21    2.48   0
  -6 -12  20    0.04    3.25   0
  -6  -8   9    0.61    2.95   0
  -6  -2   2    6.90    4.15   0
  -5 -11  16    3.80    3.30   0
  -4 -10  13    0.59    3.23   0
  -4  -4   3   55.32    6.09   0
  -2 -12  19   -0.27    3.30   0
  -2  -6   5  102.33    6.60   0
   0 -12  19   16.99    3.90   0
   2  -6   5  123.29    7.21   0
   2  -2   1 1136.30   33.83   0
   3 -11  16    3.60    3.17   0
   5 -11  17   17.66    3.96   0
   6 -12  22    2.08    3.66   0
   6  -6   6    4.90    3.16   0
   7  -7   8   -0.08    2.53   0
   7  -5   5    7.90    3.56   0
   9  -5   6    8.20    3.72   0
  10  -8  12   -1.67    3.93   0
  10  -6   8   35.96    4.71   0
  11 -11  24   -3.45    3.95   0
  11  -3   5    8.87    4.59   0
  12  -8  14    0.36    3.91   0
  13  -5   9    1.79    4.09   0
 -18 -10  25    3.78    3.80   0
 -18  -8  19    1.13    3.99   0
 -16 -10  22   -1.17    3.65   0
 -15  -3   8   68.07    8.09   0
 -13 -11  22    2.52    3.40   0
 -11 -11  20   -0.06    3.25   0
 -11  -9  14   -0.40    3.26   0
 -10 -12  23    2.76    3.54   0
 -10 -10  16   -0.12    3.29   0
  -9  -5   6   85.15    6.46   0
  -9  -3   4   32.87    5.96   0
  -6 -10  14    2.73    3.60   0
  -6  -6   6  345.97   11.45   0
  -5  -9  11   46.49    4.63   0
  -4 -12  20    4.67    3.68   0
  -3 -11  16   29.50    4.33   0
  -3  -5   4   37.79    5.04   0
  -3  -3   2    0.70    2.74   0
  -2 -10  13   13.07    3.52   0
  -1 -11  16    4.06    3.48   0
   0 -10  13    0.69    3.46   0
   0  -6   5    0.92    2.84   0
   0  -2   1    0.63    4.05   0
   1 -11  16    4.88    3.46   0
   2 -12  20    0.24    3.40   0
   2 -10  13    1.44    3.03   0
   3  -5   4  208.10    9.83   0
   4 -12  21   31.86    4.62   0
   4  -4   3  114.43    8.39   0
   6 -12  23    4.24    3.84   0
   7 -11  19    5.37    3.74   0
   8 -10  16   -0.53    3.35   0
   8  -6   7    1.47    2.63   0
   9 -11  21    3.17    3.73   0
   9  -9  14    2.05    3.97   0
  10 -10  18   34.21    4.71   0
  11  -9  16   -0.54    3.59   0
  12 -10  21   -1.13    4.12   0
  14  -6  12   59.03    6.53   0
 -18 -10  26    4.63    4.10   0
 -18  -6  15   33.94    5.07   0
 -16  -4  10   84.00    7.67   0
 -15 -11  25   -2.77    3.78   0
 -15  -9  18   -2.90    3.64   0
 -14 -10  20    6.67    3.86   0
 -13  -9  16   15.61    4.14   0
 -12 -10  18   -0.72    3.40   0
 -12  -8  13    2.37    3.37   0
 -12  -2   5    1.49    3.75   0
 -10 -12  24   -0.90    4.13   0
 -10  -6   8    0.21    2.52   0
  -9 -11  19   12.89    3.82   0
  -9  -9  13    1.73    3.38   0
  -8 -12  22   10.06    3.70   0
  -8 -10  15   -0.38    3.25   0
  -8  -6   7   -1.67    2.38   0
  -7  -9  12   35.63    4.69   0
  -6 -12  21    3.15    3.46   0
  -5 -11  17   -1.48    3.67   0
  -4  -8   9    0.75    3.12   0
  -3  -9  11   31.86    4.68   0
  -3  -7   7   23.25    3.94   0
  -2 -12  20   -2.15    3.24   0
   0 -12  20    1.80    3.50   0
   2 -12  21    0.55    3.54   0
   3 -11  17   -0.32    3.44   0
   3  -9  11   39.76    4.59   0
   3  -7   7    4.10    3.09   0
   3  -3   2   -0.06    2.66   0
   4 -12  22   -0.03    3.92   0
   4 -10  14    0.90    3.35   0
   5 -11  18   17.76    3.82   0
   6 -10  15   28.46    4.43   0
   6  -8  10    3.10    3.55   0
   7  -9  13    0.51    3.66   0
   7  -3   3   66.09    7.54   0
   8  -8  11    5.65    3.45   0
   9 -11  22   -0.68    3.75   0
  11 -11  25    0.44    3.91   0
  12  -6  10   -0.45    3.43   0
  12  -4   7  476.98   17.39   0
 -17  -9  21    3.78    3.82   0
 -17  -7  16   18.58    4.66   0
 -17  -3  10   -0.23    4.32   0
 -16 -10  23   -1.68    3.76   0
 -16  -8  17   12.12    4.39   0
 -14  -8  15    2.62    3.78   0
 -13 -11  23   -0.60    3.43   0
 -13  -7  12    4.81    3.82   0
 -11 -11  21    2.40    3.36   0
  -8 -12  23   10.87    3.84   0
  -7 -11  18    4.31    3.47   0
  -4 -12  21   24.08    3.95   0
  -4 -10  14   -2.60    3.40   0
  -3 -11  17    1.81    3.57   0
  -2  -4   3   -0.39    2.75   0
  -1  -9  11    0.43    3.10   0
  -1  -7   7   28.73    4.24   0
  -1  -5   4   64.44    6.01   0
   0 -12  21   45.77    4.81   0
   1 -11  17    4.93    3.81   0
   1  -9  11    8.87    3.43   0
   1  -7   7   33.38    4.33   0
   1  -5   4   54.92    5.64   0
   2 -10  14   28.62    4.36   0
   5  -9  12   49.76    4.90   0
   5  -1   1    8.31    5.88   0
   6 -12  24    0.09    3.60   0
   7 -11  20   10.08    3.97   0
   8 -10  17    0.51    3.48   0
   9  -3   4   89.33    8.88   0
  10 -10  19    1.67    3.85   0
  12 -10  22    0.95    3.47   0
  12  -2   5    1.53    4.78   0
 -18  -8  20    2.89    3.74   0
 -15  -9  19   -0.50    3.66   0
 -15  -7  14   -1.71    4.01   0
 -14 -10  21   -2.48    3.80   0
 -13  -5   9   44.63    5.57   0
 -12 -10  19    4.10    3.94   0
 -12  -4   7  218.27   10.81   0
 -11  -9  15   -1.89    3.31   0
 -10 -12  25    4.81    3.64   0
 -10 -10  17    6.90    3.63   0
 -10  -8  12    1.64    3.02   0
  -9 -11  20    5.08    3.63   0
  -8 -10  16    2.79    3.39   0
  -8  -8  11  162.28    7.74   0
  -8  -2   3    6.54    4.64   0
  -6 -12  22   -2.24    3.55   0
  -6 -10  15    3.32    3.01   0
  -6  -8  10    0.57    3.23   0
  -6  -4   4   -0.32    3.17   0
  -5  -9  12    0.53    3.08   0
  -4  -6   6   -0.69    2.60   0
  -2 -12  21    1.12    3.30   0
  -2 -10  14    5.29    3.40   0
  -1 -11  17   -2.43    3.35   0
  -1  -3   2   13.83    4.18   0
   0 -10  14   -5.63    3.46   0
   2 -12  22    2.37    3.37   0
   2  -4   3    1.04    2.81   0
   3 -11  18    5.45    3.56   0
   4 -12  23    0.07    3.67   0
   4 -10  15    0.29    3.39   0
   4  -6   6   -0.40    2.47   0
   5 -11  19    0.22    3.30   0
   5  -7   8   12.81    3.44   0
   6 -12  25   -2.94    3.72   0
   6 -10  16    5.09    3.58   0
   9 -11  23    5.53    3.67   0
   9  -9  15    3.43    3.45   0
  10  -8  13   -0.80    3.42   0
  11  -9  17    1.84    3.49   0
  12  -8  15   24.99    4.49   0
  14  -4   9    1.15    4.09   0
 -17  -9  22    6.07    3.88   0
 -16 -10  24   -2.44    3.73   0
 -13 -11  24   -3.73    3.75   0
 -13  -9  17   19.04    4.20   0
 -11 -11  22   -0.66    3.61   0
 -10  -2   4  597.31   22.28   0
  -9  -9  14   -0.48    3.28   0
  -8 -12  24    0.57    3.34   0
  -7 -11  19   28.94    4.14   0
  -7  -9  13   42.71    4.74   0
  -6 -12  23    0.58    3.03   0
  -5 -11  18   15.29    3.39   0
  -5  -5   5    0.73    2.78   0
  -4 -12  22    0.26    3.42   0
  -2 -12  22   -1.01    3.49   0
   0 -12  22    0.20    3.27   0
   0  -4   3   49.16    5.66   0
   1 -11  18    8.60    3.86   0
   1  -3   2    4.02    3.25   0
   2 -12  23    1.34    3.56   0
   3  -9  12   30.93    4.53   0
   4 -12  24    7.18    3.87   0
   4  -8  10   53.39    5.34   0
   6  -2   2  401.67   20.50   0
   7 -11  21   16.04    4.04   0
   8 -10  18    4.50    3.71   0
   9 -11  24    7.57    4.13   0
  10 -10  20    2.40    3.71   0
  10  -6   9   84.66    6.71   0
  11  -5   8    4.10    3.64   0
  13  -7  14   14.08    4.59   0
 -18  -6  16    6.05    4.03   0
 -16 -10  25    7.33    4.22   0
 -16  -8  18   54.04    5.74   0
 -15  -5  11   15.14    4.61   0
 -14 -10  22    4.50    4.16   0
 -13 -11  25    4.21    4.07   0
 -12  -8  14   52.42    5.04   0
 -10 -10  18    2.15    3.23   0
 -10  -4   6    3.19    3.33   0
  -9 -11  21    1.51    3.54   0
  -8 -12  25    5.89    4.18   0
  -8  -4   5   -0.59    3.47   0
  -7  -1   2   11.85    5.61   0
  -4 -12  23   19.34    4.17   0
  -4 -10  15    4.01    3.51   0
  -4  -8  10  173.45    7.56   0
  -3 -11  18    1.90    3.47   0
  -3  -9  12    5.92    3.80   0
  -1 -11  18   12.04    3.85   0
   0 -12  23   -1.58    3.51   0
   1  -9  12    0.12    3.13   0
   2 -10  15    9.11    3.73   0
   3 -11  19   18.74    3.83   0
   4 -12  25   28.53    4.84   0
   5 -11  20    3.30    3.48   0
   5  -9  13   52.99    5.02   0
   5  -5   5   -0.22    2.83   0
   6  -8  11   -3.39    3.41   0
   6  -4   4    0.08    3.33   0
   7 -11  22   11.62    4.14   0
   7  -9  14    5.57    3.51   0
   8  -8  12   81.01    5.91   0
   9 -11  25   16.75    4.48   0
  10 -10  21    1.95    4.35   0
  10  -4   6    1.34    3.70   0
  11  -9  18    3.83    3.74   0
  13  -3   7   75.83    9.16   0
 -18  -8  21   -1.59    3.60   0
 -17  -9  23   -0.67    3.88   0
 -17  -7  17   46.62    5.09   0
 -15  -9  20    3.00    3.62   0
 -14  -8  16    0.03    3.34   0
 -13  -9  18   10.42    3.87   0
 -13  -7  13   10.07    3.94   0
 -13  -3   7    7.59    3.88   0
 -12 -10  20    3.92    3.20   0
 -11 -11  23    1.33    3.57   0
 -11  -9  16    3.19    3.59   0
 -11  -5   8    5.56    2.96   0
 -10  -6   9    0.59    3.10   0
  -8 -10  17   -1.47    3.23   0
  -7 -11  20   17.65    4.03   0
  -6 -12  24   -2.28    3.37   0
  -6 -10  16   15.96    3.90   0
  -6  -6   7  190.15    8.54   0
  -5 -11  19   48.93    4.77   0
  -2 -12  23    1.03    3.34   0
  -2 -10  15   24.41    4.26   0
  -2  -6   6   14.06    3.46   0
  -1  -9  12    8.83    3.41   0
   0 -10  15   -0.70    3.26   0
   0  -6   6    1.46    2.72   0
   1 -11  19    3.52    3.67   0
   2 -12  24    2.13    3.23   0
   2  -8  10    0.83    3.37   0
   2  -6   6  382.08   11.92   0
   3  -7   8   54.99    5.00   0
   4 -10  16   -2.92    3.34   0
   6 -10  17    1.94    3.34   0
   6  -6   7  211.82    9.13   0
   8 -10  19    0.90    3.70   0
   8  -6   8    0.44    2.63   0
   8  -4   5   39.26    5.65   0
   9 -11  26    1.47    4.38   0
   9  -9  16    0.13    3.43   0
  10  -8  14   -1.67    3.91   0
  12  -8  16   25.03    4.42   0
  12  -6  11   -2.79    3.52   0
  13  -5  10   -1.22    4.07   0
 -16 -10  26    1.35    3.88   0
 -16  -6  14    1.52    3.60   0
 -15  -7  15    5.56    3.85   0
 -13 -11  26    0.50    3.79   0
 -10  -8  13   -0.42    3.33   0
  -9 -11  22    3.14    3.35   0
  -9  -9  15   -2.66    3.22   0
  -9  -5   7   56.04    5.43   0
  -8  -6   8    0.52    2.35   0
  -7  -5   6    5.62    3.03   0
  -6 -12  25    3.01    3.39   0
  -6  -8  11   -0.73    3.37   0
  -5  -9  13   23.56    3.98   0
  -5  -3   3   30.72    5.20   0
  -4 -12  24   -5.29    3.33   0
  -3 -11  19    7.72    3.58   0
  -2 -12  24    1.92    3.39   0
  -2  -8  10   -0.25    3.02   0
  -1 -11  19   42.33    4.58   0
   0 -12  24    2.55    3.36   0
   0  -8  10  309.87    9.69   0
   1  -7   8   11.80    3.09   0
   2 -12  25   -2.12    3.69   0
   3 -11  20   16.72    3.89   0
   3  -9  13   22.94    4.09   0
   5 -11  21    7.75    3.76   0
   7 -11  23   13.32    4.10   0
   7  -5   6    5.55    3.03   0
   9  -5   7   57.67    5.67   0
 -10  -8  19    2.53    3.98   0
 -10  -6  15   18.98    4.45   0
  -9 -11  28    2.31    4.02   0
  -9  -5  12   19.51    4.45   0
  -8 -10  21    1.41    3.79   0
  -8  -6  12   -0.02    3.66   0
  -6 -12  25   -4.25    3.75   0
  -5 -11  19   36.61    4.77   0
  -5  -5   7   -2.48    3.27   0
  -4 -12  21   14.20    3.97   0
  -3 -13  24   -1.50    3.94   0
  -3  -9  11   27.67    4.28   0
  -3  -5   5   51.70    5.60   0
  -2 -12  18    2.00    3.26   0
  -1 -13  21   -1.52    3.44   0
  -1 -11  14    1.16    3.56   0
  -1  -9   9   -0.85    3.13   0
   0 -12  16    3.94    3.47   0
   1 -13  19   -0.41    3.57   0
   1 -11  12    1.56    3.37   0
   1  -5   2  145.33    8.56   0
   2 -12  14   -0.66    3.29   0
   3 -13  17    5.71    3.11   0
   3  -7   3   32.37    4.06   0
   8 -12  11    3.59    3.35   0
   8 -10   6    2.21    3.34   0
   9 -13  14    2.71    3.28   0
   9 -11   8    1.89    3.32   0
   9  -9   4   -0.57    3.56   0
  11 -13  14    1.22    3.90   0
  12  -8   2   25.41    4.65   0
  13 -13  14   -1.15    4.02   0
  14  -8   2    0.70    4.08   0
  15 -11   8   -2.46    3.66   0
  16 -10   6    4.36    3.93   0
 -12  -6  19    1.93    3.83   0
 -12  -4  16   21.07    5.44   0
 -11  -9  25    7.87    4.00   0
 -10 -10  26   12.12    4.07   0
  -9 -11  29   -0.87    3.81   0
  -9  -9  20    4.09    3.48   0
  -7 -11  23    0.56    3.62   0
  -6 -12  26    2.30    3.97   0
  -4 -12  22    0.90    3.93   0
  -4 -10  15    6.25    3.50   0
  -3 -13  25    1.83    3.44   0
  -2 -12  19   -0.49    3.43   0
  -1 -13  22    6.04    3.81   0
  -1  -7   6   23.26    3.93   0
   2 -10   9    5.46    3.19   0
   3 -11  11    3.35    3.13   0
   3  -5   1   88.72    7.05   0
   4 -12  13    5.90    3.62   0
   4 -10   8   -1.96    3.18   0
   5 -13  16    4.23    3.78   0
   5  -5   0   -1.77    3.11   0
   6 -12  12    1.11    3.32   0
   6 -10   7    1.35    3.57   0
   7 -11   9   21.69    4.16   0
   8  -6   0   -0.80    2.40   0
   8  -2  -3    6.43    5.40   0
   9  -7   1   40.52    4.36   0
  10 -12  11    0.91    3.36   0
  10 -10   6   36.01    4.77   0
  11 -11   8   -1.32    3.45   0
  11  -3  -3  228.49   13.81   0
  12 -12  11   13.22    4.38   0
  13 -11   8   -1.28    3.54   0
  13  -1  -4    2.25    6.06   0
  14 -12  11    0.74    3.75   0
  14 -10   6    1.96    3.83   0
  15  -9   4    4.68    3.66   0
  15  -3  -3    1.68    4.83   0
  17 -11   9    3.55    3.57   0
  18 -10   7    3.41    4.00   0
  18  -8   3   -3.01    3.58   0
  19 -11  10   -1.39    3.60   0
 -13  -3  17   11.03    5.59   0
 -11  -1  12    0.62    5.17   0
 -10 -10  27    0.37    4.07   0
 -10  -2  11  496.01   22.69   0
  -9 -11  30    4.77    4.08   0
  -8 -10  22    1.15    3.85   0
  -8  -8  16   22.07    4.43   0
  -7 -11  24   -2.21    3.81   0
  -6 -12  27   -5.07    4.02   0
  -6 -10  18   17.96    4.26   0
  -6  -8  13   -2.69    3.04   0
  -5 -11  20   13.42    4.19   0
  -5  -9  14   17.23    4.34   0
  -5  -7  10   45.83    4.92   0
  -3 -11  17    4.74    3.58   0
  -2 -10  13   10.71    4.01   0
   0 -12  17    8.31    3.34   0
   0 -10  11   -5.49    3.54   0
   0  -6   4   -2.65    3.00   0
   1 -13  20    4.73    3.62   0
   1  -9   8    2.73    3.80   0
   2 -12  15   -1.77    3.39   0
   3 -13  18   -0.29    3.35   0
   5 -11  10   17.51    4.05   0
   7  -9   5    5.07    3.74   0
   8 -12  12    6.88    3.83   0
   9 -13  15    0.72    3.35   0
  11 -13  15    3.26    3.76   0
  11  -9   4   -1.54    3.37   0
  12 -10   6    3.60    3.31   0
  13  -9   4   -0.01    3.51   0
  15 -11   9    2.45    4.07   0
  16 -12  12    4.11    4.04   0
  17  -5  -1   11.99    4.76   0
 -11  -9  26    6.47    4.54   0
 -10 -10  28   12.85    4.36   0
 -10  -8  20    0.11    3.64   0
  -9  -9  21    2.29    4.18   0
  -6 -12  28   -3.48    4.04   0
  -4 -12  23   20.37    4.16   0
  -3  -9  12    5.31    3.91   0
  -3  -7   8    2.81    2.64   0
  -2 -12  20    2.22    3.61   0
  -1 -13  23   -1.97    3.68   0
  -1 -11  15    3.92    3.46   0
  -1  -9  10   16.05    4.23   0
  -1  -3   2   12.02    4.21   0
   1 -11  13    4.50    3.61   0
   3  -9   7   13.77    3.63   0
   4 -12  14   16.14    4.00   0
   5 -13  17   14.07    3.81   0
   5  -9   6    6.60    3.44   0
   6 -12  13   -1.46    3.37   0
   6  -6   1   73.86    6.18   0
   6  -4  -1    1.17    4.49   0
   7 -13  16    2.83    3.50   0
   8 -10   7   -1.92    3.62   0
   9 -11   9    6.04    3.73   0
   9  -5  -1   33.78    4.71   0
  10 -12  12    2.36    3.52   0
  10  -6   0   57.95    5.72   0
  10  -4  -2    0.12    3.26   0
  11 -11   9   -0.70    3.57   0
  13 -11   9    7.33    4.05   0
  13  -3  -3    4.62    4.25   0
  14 -12  12    1.17    3.66   0
  16 -10   7   -1.97    3.74   0
  16  -8   3   -3.51    3.95   0
  16  -6   0    0.90    3.94   0
  16  -4  -2    4.03    4.93   0
  17 -11  10    1.38    3.87   0
  17  -9   5    6.24    3.87   0
  19 -11  11    3.18    3.95   0
 -11  -7  20    7.90    4.28   0
 -11  -5  16   -0.50    3.67   0
 -10  -6  16   56.68    6.13   0
 -10  -4  13   -0.18    3.81   0
  -8 -10  23    3.29    3.77   0
  -8  -4  10   29.38    4.87   0
  -7 -11  25   -0.16    3.88   0
  -6 -10  19   -2.68    3.34   0
  -6  -6  10   15.48    3.41   0
  -6  -2   6    0.10    3.77   0
  -5 -11  21    4.43    3.85   0
  -4 -12  24   -0.22    3.80   0
  -4 -10  16    1.14    3.34   0
  -3 -11  18   -1.88    3.66   0
  -1 -13  24    4.39    3.76   0
   0 -12  18   -3.45    3.39   0
   1 -13  21    1.86    3.29   0
   1  -7   5   -0.85    2.68   0
   2 -12  16    0.41    3.43   0
   2 -10  10  135.60    6.92   0
   2  -6   3    5.71    3.23   0
   3 -13  19    2.77    3.04   0
   3 -11  12    5.29    3.58   0
   4  -6   2    1.10    3.63   0
   5 -13  18    9.92    3.85   0
   5 -11  11    0.30    3.63   0
   6 -10   8   60.45    5.51   0
   7 -13  17    2.38    3.69   0
   7 -11  10   15.72    3.93   0
   7  -7   2   -0.23    2.93   0
   7  -3  -2   65.33    8.01   0
   9 -13  16    1.65    3.58   0
  10  -8   3   -2.27    3.45   0
  11 -13  16    3.77    3.92   0
  12 -12  12    0.94    3.71   0
  16 -12  13    7.78    3.94   0
  18 -10   8    7.67    4.28   0
 -10  -8  21   -0.05    3.97   0
  -9  -9  22   -0.33    3.84   0
  -8  -8  17   20.19    4.84   0
  -7 -11  26    0.60    3.86   0
  -7  -9  18   16.15    4.00   0
  -7  -5  10   41.62    5.07   0
  -6  -8  14   -0.23    3.58   0
  -5  -9  15    2.70    3.52   0
  -4  -6   8    0.37    2.77   0
  -4  -2   4    0.39    2.99   0
  -2 -12  21    0.29    3.47   0
  -2 -10  14    5.26    3.76   0
  -2  -6   6    9.48    3.56   0
  -1 -11  16    0.78    2.95   0
  -1  -5   4   62.09    6.20   0
   0 -10  12    1.33    3.71   0
   1 -13  22    2.10    3.37   0
   1 -11  14    7.23    3.66   0
   2  -4   1    1.14    2.90   0
   3 -13  20    1.66    3.61   0
   3  -7   4   11.96    3.69   0
   4 -12  15   -0.07    3.38   0
   4 -10   9    1.31    3.38   0
   4  -4   0    1.65    3.73   0
   5  -7   3   14.85    3.42   0
   6 -12  14    1.23    3.48   0
   7  -1  -3    7.03    6.18   0
   8 -12  13    2.96    3.55   0
   9 -13  17    4.59    3.56   0
   9  -9   5   -0.60    3.59   0
  10 -10   7   26.51    4.26   0
  11  -5  -1    3.06    3.34   0
  12 -10   7    1.28    3.45   0
  12  -8   3   11.95    3.92   0
  12  -6   0   -0.11    2.71   0
  14 -12  13   -1.02    4.03   0
  14 -10   7    0.75    3.88   0
  14  -8   3   -2.16    3.48   0
  14  -6   0   57.24    5.65   0
  14  -4  -2   -0.65    4.28   0
  15 -11  10   -2.18    4.22   0
  15  -9   5   -0.27    3.53   0
  15  -5  -1   21.11    5.10   0
  17  -7   2   -0.02    3.94   0
  18  -8   4    2.50    4.01   0
  19 -11  12    2.98    4.26   0
  -9  -5  13   15.66    4.31   0
  -8 -10  24    2.08    3.69   0
  -8  -6  13   -1.32    2.95   0
  -7 -11  27    0.21    3.91   0
  -6 -10  20    2.29    3.90   0
  -5 -11  22    6.22    3.95   0
  -4 -12  25   -0.39    3.74   0
  -4 -10  17    3.05    3.47   0
  -3 -11  19   12.24    3.89   0
  -2 -12  22   -2.85    3.53   0
   0 -12  19   10.12    3.79   0
   1 -13  23    0.86    3.20   0
   2 -12  17    2.05    3.38   0
   3 -13  21    2.33    3.75   0
   5 -13  19    9.07    3.84   0
   7 -13  18   -1.94    3.56   0
   7  -9   6   -0.01    3.66   0
   9 -11  10    0.93    3.28   0
  10 -12  13   -1.30    3.27   0
  11 -11  10    0.42    3.48   0
  11  -9   5   17.46    4.12   0
  12 -12  13   -1.01    3.53   0
  12  -4  -2   27.11    5.31   0
  13 -11  10   13.23    4.19   0
  13  -9   5    2.13    3.65   0
  13  -5  -1    6.99    4.02   0
  16 -12  14    4.35    3.87   0
  16 -10   8   -0.26    3.81   0
  17 -11  11   -1.24    3.94   0
 -12  -4  17   -1.94    4.66   0
 -11  -7  21    5.47    4.16   0
  -9  -9  23    0.23    4.03   0
  -8 -10  25    1.19    4.26   0
  -7 -11  28   -3.87    4.18   0
  -5 -11  23   19.93    4.58   0
  -5  -5   8    1.20    3.05   0
  -4 -12  26   -1.29    3.85   0
  -4  -8  12   13.29    3.72   0
  -3  -9  13    5.71    3.65   0
  -3  -7   9    2.36    3.53   0
  -3  -5   6   -0.43    3.31   0
  -2  -4   4   -1.18    3.09   0
  -1 -11  17   -1.93    3.56   0
  -1  -9  11   -1.28    3.31   0
  -1  -7   7   31.57    4.17   0
   2 -10  11   -1.37    3.74   0
   3 -11  13    5.78    3.45   0
   3  -9   8   25.60    4.09   0
   4 -12  16   11.37    3.77   0
   5 -13  20    5.87    4.07   0
   5 -11  12    6.45    3.77   0
   5  -9   7    0.14    3.32   0
   6 -12  15   -2.77    3.59   0
   7 -13  19    7.48    4.02   0
   7 -11  11    3.43    3.44   0
   7  -5   0   -1.63    2.99   0
   8 -12  14    0.80    3.29   0
   8 -10   8    3.42    3.47   0
   9 -13  18   10.57    3.88   0
  14 -12  14    1.82    3.96   0
  17  -9   6    4.41    3.61   0
  18 -10   9   -1.30    4.12   0
  19  -9   7    2.38    4.19   0
 -11  -3  14   10.10    5.03   0
 -10  -8  22   -0.36    4.06   0
  -8  -8  18   17.60    4.84   0
  -7 -11  29   -1.75    4.21   0
  -7  -9  19    0.25    3.51   0
  -6 -10  21   10.22    4.24   0
  -6  -4   8    0.36    3.34   0
  -5  -9  16    0.99    3.64   0
  -4 -12  27   12.16    4.48   0
  -3 -11  20   -1.10    3.37   0
  -3  -3   4    0.09    2.81   0
  -2 -12  23   -3.18    3.47   0
  -2 -10  15   25.45    4.37   0
   0 -12  20    3.15    3.54   0
   0 -10  13   -0.62    3.54   0
   0  -6   5   -0.98    3.06   0
   1 -11  15    5.65    3.31   0
   1  -5   3   64.17    6.24   0
   1  -3   1   38.81    6.27   0
   2 -12  18   -0.10    3.50   0
   3 -13  22   -1.86    3.87   0
   4 -10  10   -0.18    3.64   0
   6 -10   9   23.45    4.18   0
   8  -6   1    0.34    2.43   0
   9 -11  11    3.38    3.26   0
   9  -9   6    0.03    3.63   0
  10 -12  14    1.69    3.40   0
  10 -10   8  259.46    9.02   0
  12 -12  14    0.26    3.81   0
  12 -10   8   -0.01    3.55   0
  14 -10   8   12.79    4.10   0
  15 -11  11    2.47    3.64   0
  15  -9   6    4.03    4.12   0
  16  -8   4    6.05    4.08   0
  17 -11  12    9.60    4.24   0
  19 -11  13    0.99    3.96   0
 -11  -5  17    2.13    3.79   0
 -10  -6  17   63.66    6.02   0
  -9  -9  24    4.16    3.72   0
  -8 -10  26    1.14    3.61   0
  -7 -11  30   -1.39    4.17   0
  -6  -8  15   -0.55    3.19   0
  -6  -6  11  229.80    9.88   0
  -5 -11  24   12.74    4.01   0
  -5  -3   6   30.01    5.62   0
  -4 -12  28    3.93    4.13   0
  -4 -10  18   -0.95    3.41   0
  -4  -4   6   86.06    7.57   0
  -2 -12  24   -4.89    3.74   0
  -1 -11  18   18.14    4.26   0
   0 -12  21   50.60    5.05   0
   0  -2   1    0.18    4.71   0
   1  -9  10   54.55    5.02   0
   1  -7   6   16.90    3.94   0
   2 -12  19   -1.48    3.76   0
   3 -11  14    2.64    3.72   0
   4 -12  17    8.15    3.75   0
   5 -13  21    0.28    4.00   0
   5 -11  13    9.63    3.87   0
   5  -5   1   -3.11    3.82   0
   5  -3  -1   46.30    6.36   0
   6 -12  16    1.49    3.12   0
   7 -11  12   -1.25    3.17   0
   7  -7   3    2.18    3.00   0
   8 -12  15    9.91    3.66   0
  10  -8   4   -0.41    3.10   0
  11 -11  11   -0.94    3.43   0
  11  -9   6   15.86    4.18   0
  13 -11  11    7.69    4.17   0
  13  -9   6    8.02    4.47   0
  14 -12  15   -3.84    3.95   0
  14  -8   4    0.60    4.19   0
  16 -10   9   -1.28    3.86   0
  16  -6   1    1.07    3.55   0
  18  -8   5   -1.16    4.12   0
 -11  -7  22    2.12    4.23   0
 -10  -8  23    0.30    3.75   0
  -9  -3  11   93.69    8.92   0
  -8 -10  27    1.79    3.77   0
  -8  -6  14    0.77    3.97   0
  -7 -11  31    0.54    4.16   0
  -7  -9  20   -1.17    3.77   0
  -6 -10  22   40.04    4.98   0
  -5 -11  25    4.13    4.48   0
  -3 -11  21   -0.29    3.37   0
  -3  -9  14    1.75    3.57   0
  -2 -12  25   -1.03    3.81   0
  -2 -10  16   35.74    4.89   0
  -1  -9  12    8.81    3.51   0
   1 -11  16    5.91    3.71   0
   2 -10  12    4.86    3.82   0
   3  -5   2   22.85    4.64   0
   3  -3   0    0.01    2.93   0
   6  -6   2   73.92    5.85   0
   6  -2  -2    6.87    4.35   0
   7  -9   7    1.37    3.51   0
   8 -10   9   -2.26    3.52   0
   8  -4  -1   24.17    5.30   0
  10 -12  15    3.73    3.43   0
  10  -6   1    0.78    3.32   0
  10  -2  -3  617.18   25.64   0
  12 -12  15   22.91    4.53   0
  12  -8   4  139.81    7.27   0
  15 -11  12   -0.16    3.54   0
  16  -2  -3    2.08    4.75   0
  17 -11  13    0.59    4.28   0
  17  -9   7    0.70    4.12   0
  17  -7   3    2.51    4.08   0
  17  -5   0   25.14    5.66   0
  18 -10  10    0.04    3.75   0
  19 -11  14    2.27    3.85   0
  19  -9   8    0.37    3.83   0
 -12  -2  15   -0.19    4.94   0
 -10  -4  14    0.35    3.60   0
  -9  -9  25    2.01    4.10   0
  -8 -10  28    0.50    4.18   0
  -8  -8  19   12.47    4.20   0
  -7  -5  11    2.05    3.60   0
  -5 -11  26   16.48    4.54   0
  -5  -9  17    1.52    3.44   0
  -4 -10  19   -3.18    3.57   0
  -4  -8  13    9.26    3.92   0
  -4  -6   9   -2.98    2.61   0
  -3 -11  22    4.07    4.01   0
  -2 -12  26    0.23    4.03   0
  -2  -6   7   35.41    4.69   0
  -1 -11  19   43.55    5.03   0
   0 -12  22    0.03    3.45   0
   0 -10  14    0.63    3.59   0
   2 -12  20    2.77    3.45   0
   2  -6   4  460.81   13.35   0
   3 -11  15    0.10    3.51   0
   3  -9   9   32.98    4.50   0
   3  -7   5    2.41    3.16   0
   4 -12  18    3.01    3.40   0
   4 -10  11    0.74    3.63   0
   4  -6   3   -0.65    2.96   0
   5  -9   8   -1.94    3.65   0
   5  -7   4   37.30    4.60   0
   6 -12  17   -1.17    3.45   0
   6 -10  10   17.38    4.15   0
   8 -12  16    0.83    3.63   0
   9 -11  12    4.69    3.49   0
   9  -5   0   43.97    5.52   0
  10 -12  16    1.45    3.54   0
  10 -10   9   20.25    4.27   0
  11 -11  12    0.13    3.42   0
  12 -12  16    5.73    4.25   0
  12 -10   9    1.96    3.72   0
  12  -6   1    1.95    3.39   0
  13 -11  12    3.17    3.75   0
  14 -12  16   -2.22    3.97   0
  14 -10   9    0.19    3.78   0
  14  -6   1   67.91    6.36   0
 -11  -7  23    0.60    4.11   0
 -10  -8  24   -1.34    3.72   0
  -9  -9  26   -1.28    4.19   0
  -9  -5  14   13.41    3.65   0
  -8 -10  29   -3.43    4.40   0
  -8  -4  11   57.17    6.11   0
  -7  -9  21    4.05    4.39   0
  -6 -10  23    0.27    3.64   0
  -6  -8  16    4.72    3.50   0
  -2 -12  27   -0.63    4.22   0
  -2  -8  11   -2.64    3.11   0
  -1  -7   8    0.28    2.74   0
   0 -12  23    0.58    3.53   0
   0  -4   3   47.47    5.78   0
   1 -11  17    7.20    3.67   0
   4 -12  19    4.15    3.74   0
   5 -11  14    3.35    3.50   0
   7 -11  13   -3.26    3.45   0
   8 -12  17   15.05    4.16   0
   8  -8   5    1.90    3.36   0
   9  -9   7    0.22    3.61   0
   9  -3  -2   -1.84    4.15   0
  15 -11  13    4.42    3.68   0
  15  -9   7    0.84    3.76   0
  16 -10  10   -0.07    3.63   0
  16  -8   5   -1.11    4.17   0
  17 -11  14   -2.29    4.17   0
  18 -10  11   -0.60    4.06   0
 -12  -4  18   26.86    5.86   0
  -8 -10  30    0.19    4.06   0
  -8  -8  20   60.88    5.99   0
  -6 -10  24   13.64    4.37   0
  -5 -11  27   22.81    4.60   0
  -5 -11  28   14.97    4.71   0
  -5  -9  18   -1.43    3.57   0
  -4 -10  20   -2.87    3.66   0
  -3 -11  23    4.68    3.71   0
  -3  -9  15   -1.45    3.59   0
  -2 -10  17    3.97    3.69   0
  -1 -11  20   33.51    4.51   0
  -1  -9  13   24.66    4.46   0
  -1  -5   5  108.89    7.61   0
   0 -12  24   -4.52    3.51   0
   0 -10  15    0.78    3.54   0
   1  -9  11   12.75    3.72   0
   2 -12  21    0.23    3.07   0
   2 -10  13   -2.49    3.13   0
   3 -11  16    1.79    3.19   0
   4 -10  12   -1.22    3.86   0
   6 -12  18    0.51    3.50   0
   6  -8   6    0.57    3.16   0
   8 -10  10   -1.95    3.46   0
   9 -11  13    2.62    3.61   0
  10 -12  17    4.78    3.54   0
  11 -11  13    2.30    3.58   0
  11  -9   7    3.09    3.71   0
  12 -12  17   34.05    4.87   0
  13 -11  13   -0.60    3.75   0
  13  -9   7   27.53    4.59   0
  14 -10  10    0.39    4.03   0
  15  -7   3   -1.36    3.70   0
  15  -5   0   16.25    4.46   0
  16  -4  -1   13.24    5.24   0
  17  -9   8    3.87    3.87   0
  18  -8   6    0.78    3.85   0
  19  -9   9   -1.40    3.68   0
 -11  -5  18   16.51    4.89   0
 -10  -8  25   -0.49    4.11   0
  -9  -9  27    5.73    3.73   0
  -9  -7  19   25.60    4.62   0
  -8 -10  31   -1.45    4.00   0
  -7  -9  22   25.96    5.03   0
  -6  -6  12    2.88    3.63   0
  -5 -11  29    1.50    4.12   0
  -5  -5   9   -0.17    2.77   0
  -4  -8  14  180.63    8.32   0
  -3 -11  24    5.12    3.75   0
  -3  -5   7  110.24    7.89   0
   0 -12  25   13.63    4.18   0
   0  -6   6    2.73    3.57   0
   1 -11  18   10.88    3.91   0
   1  -7   7   35.70    4.64   0
   2 -12  22   -1.53    3.52   0
   2  -2   0   27.70    7.27   0
   3  -9  10   32.62    4.45   0
   4 -12  20    2.15    3.71   0
   5 -11  15   -1.45    3.40   0
   5  -9   9    5.27    4.10   0
   6 -12  19    1.55    3.72   0
   6 -10  11    1.48    3.42   0
   6  -4   0    1.37    3.42   0
   7 -11  14    2.04    3.47   0
   7  -9   8    8.69    3.86   0
   8 -12  18   -1.75    3.46   0
   8  -6   2   -1.62    3.16   0
  10 -10  10   11.73    4.07   0
  10  -8   5   -2.25    3.21   0
  10  -4  -1    1.36    3.44   0
  11  -5   0   34.49    4.79   0
  12 -10  10   -3.31    3.42   0
  12  -8   5   14.61    4.09   0
  12  -2  -3    0.73    4.84   0
  13  -5   0    7.50    4.22   0
  14  -8   5    0.84    3.68   0
  14  -2  -3   12.04    5.68   0
  15 -11  14    5.81    4.37   0
  17 -11  15   -0.17    4.04   0
 -11  -7  24    1.72    3.80   0
  -9  -9  28    3.27    3.89   0
  -8 -10  32   -1.89    3.85   0
  -8 -10  33   -0.68    4.38   0
  -8  -6  15    3.57    2.83   0
  -8  -2   9    1.53    4.12   0
  -6 -10  25   19.44    4.52   0
  -6  -8  17    1.56    3.52   0
  -5 -11  30   13.00    4.53   0
  -4 -10  21   -2.72    3.54   0
  -3  -9  16    3.27    3.95   0
  -2 -10  18   53.78    5.06   0
  -2  -8  12    3.27    3.23   0
  -1 -11  21    4.09    3.49   0
   0 -12  26    1.71    4.33   0
   0 -10  16   -2.10    3.81   0
   0  -8  10  298.93    9.86   0
   2 -12  23    3.96    3.11   0
   2 -10  14   31.17    4.60   0
   2  -4   2   -0.35    3.02   0
   3 -11  17    1.30    3.07   0
   4 -12  21   29.95    3.99   0
   4  -2  -1   -0.14    3.33   0
   7  -5   1    0.20    3.72   0
   8 -10  11   -1.72    3.77   0
   9 -11  14    1.83    3.70   0
  10 -12  18    4.31    3.52   0
  12 -12  18    2.29    4.07   0
  13 -11  14    3.32    4.26   0
  15  -9   8    0.01    3.86   0
  15  -3  -2    9.88    5.47   0
  16 -10  11    1.59    3.81   0
  17  -7   4    4.28    4.21   0
  18 -10  12   -1.79    3.81   0
 -10  -8  26   -0.84    3.55   0
 -10  -2  12    2.83    5.04   0
  -9  -9  29   -2.96    3.99   0
  -8  -8  21    2.39    3.91   0
  -7  -9  23    4.58    4.15   0
  -6 -10  26    7.27    3.95   0
  -6  -4   9   -0.44    4.29   0
  -5 -11  31   -3.49    3.89   0
  -5  -9  19    7.22    3.77   0
  -4  -6  10   -1.22    2.67   0
  -3 -11  25    1.35    3.67   0
  -2  -6   8  314.52   11.06   0
  -1 -11  22    0.78    3.67   0
  -1  -9  14   16.10    4.30   0
  -1  -3   3  513.09   18.88   0
   1 -11  19    8.99    3.29   0
   1  -9  12    4.38    3.75   0
   1  -5   4   51.40    5.89   0
   2 -12  24    2.30    3.90   0
   3  -7   6    1.03    3.03   0
   4 -12  22   -3.02    3.81   0
   4 -10  13   -1.56    3.63   0
   4  -4   1  110.93    8.21   0
   5 -11  16    7.08    3.79   0
   6 -12  20   -0.96    3.53   0
   6 -10  12   21.48    4.33   0
   7 -11  15    0.58    3.64   0
   8 -12  19    2.62    3.29   0
   8  -8   6    5.68    3.42   0
   9  -9   8    3.96    3.46   0
  10 -12  19    2.54    3.17   0
  11 -11  14    2.65    3.14   0
  11  -9   8   13.96    4.24   0
  11  -3  -2  178.27   11.87   0
  12  -4  -1    7.01    3.89   0
  13  -9   8   13.94    4.31   0
  14 -10  11    9.74    3.88   0
  14  -4  -1    0.31    3.92   0
  15 -11  15   -0.19    3.85   0
  16  -8   6    0.34    3.74   0
  17 -11  16   -1.67    3.81   0
  17  -9   9   -3.58    3.90   0
  19  -9  10    1.19    4.30   0
  20 -10  14   -0.56    3.72   0
 -11  -7  25    7.11    4.44   0
 -11  -3  15    2.60    4.11   0
 -10  -8  27    1.91    4.17   0
  -9  -9  30    0.50    3.81   0
  -9  -7  20   48.86    5.45   0
  -9  -5  15    4.80    3.13   0
  -7  -5  12   19.74    3.94   0
  -7  -3   9  591.09   20.34   0
  -7  -1   7  255.43   21.55   0
  -6 -10  27   13.23    4.20   0
  -4 -10  22   -2.30    3.41   0
  -4  -8  15   14.38    4.19   0
  -3 -11  26    3.40    3.83   0
  -2 -10  19    4.55    3.66   0
  -2  -4   5   -0.01    3.04   0
   1 -11  20    0.30    3.54   0
   2 -12  25    0.03    4.01   0
   2 -10  15   11.37    4.12   0
   2  -8   9   -2.33    3.39   0
   2  -6   5  119.36    7.20   0
   3 -11  18    5.55    3.70   0
   3  -9  11   39.43    4.89   0
   4  -6   4    3.13    3.65   0
   5  -5   2    0.42    3.86   0
   6 -12  21    2.21    3.53   0
   6  -8   7   -2.14    3.73   0
   6  -6   3    1.01    2.71   0
   7  -9   9   10.50    4.15   0
   8 -12  20   12.29    4.07   0
   9 -11  15    4.79    3.75   0
  10 -12  20   -2.74    4.00   0
  10 -10  11   13.04    3.43   0
  10  -6   2   27.85    4.16   0
  11 -11  15   -1.15    3.56   0
  12 -10  11   -0.18    3.40   0
  13 -11  15   10.34    3.98   0
  13  -3  -2   14.53    4.78   0
  14  -6   2  132.51    8.07   0
  15  -7   4   -0.15    4.29   0
  16 -10  12    2.95    3.85   0
  17  -5   1   24.50    5.23   0
  18 -10  13   14.89    4.15   0
  18  -8   7    1.05    3.57   0
 -12  -4  19    0.72    4.29   0
 -11  -5  19    2.86    3.99   0
 -10  -4  15   -0.42    3.73   0
  -9  -9  31   -3.49    3.99   0
  -8  -8  22   34.01    5.16   0
  -7  -9  24   -2.32    3.62   0
  -6 -10  28   10.11    4.39   0
  -6  -8  18    4.27    3.43   0
  -5  -9  20    6.95    3.82   0
  -4 -10  23    4.01    3.61   0
  -4  -4   7    1.37    3.67   0
  -3 -11  27    2.72    3.97   0
  -3  -9  17   13.22    4.10   0
  -1 -11  23    5.02    3.61   0
   0 -10  17   -2.54    3.85   0
   0  -8  11    5.21    3.80   0
   3  -5   3   60.04    6.15   0
   4 -12  23   -2.33    3.65   0
   4  -8   8   23.17    4.02   0
   5 -11  17   16.75    4.19   0
   5  -9  10   31.20    4.73   0
   6 -12  22   -2.17    3.78   0
   7 -11  16   -1.89    3.54   0
   8 -10  12   -1.24    3.43   0
  10  -8   6   -0.12    3.16   0
  12  -8   6  163.51    7.93   0
  12  -6   2   -0.41    2.94   0
  14 -10  12   -2.35    3.92   0
  14  -8   6    1.22    3.60   0
  15 -11  16    4.17    3.96   0
  15  -9   9   -2.13    3.97   0
 -11  -7  26   -0.77    4.03   0
 -10  -8  28   -0.38    3.70   0
  -9  -7  21   18.69    4.78   0
  -9  -3  12   12.86    4.61   0
  -8  -6  16   -0.26    2.86   0
  -8  -4  12  183.47   10.36   0
  -7  -9  25    6.34    4.08   0
  -6 -10  29   21.22    4.58   0
  -6  -6  13    6.20    3.12   0
  -3 -11  28    6.58    4.00   0
  -3 -11  29    0.80    4.11   0
  -2 -10  20   15.28    3.80   0
  -2  -8  13   -0.69    3.15   0
  -1 -11  24    2.02    3.46   0
  -1  -9  15    5.70    3.74   0
   1 -11  21   -0.60    3.48   0
   1  -9  13    2.63    3.58   0
   3 -11  19   15.65    3.95   0
   4 -12  24   10.16    4.50   0
   4 -10  14    5.26    3.32   0
   6 -12  23   -3.36    4.41   0
   6 -10  13    1.82    3.68   0
   7  -3  -1   13.39    4.67   0
   8 -12  22   -1.84    4.17   0
   9 -11  16    4.55    3.79   0
   9  -9   9    1.86    3.65   0
   9  -5   1   66.69    6.32   0
  10 -10  12   59.91    5.26   0
  11 -11  16   -0.91    3.56   0
  12 -10  12   -0.57    3.36   0
  13 -11  16    8.52    3.81   0
  13  -9   9    9.57    4.02   0
  15 -11  17   11.54    4.43   0
  16 -10  13   -2.41    4.35   0
  16  -8   7   36.80    5.20   0
  17  -9  10    5.30    4.16   0
  17  -7   5    2.39    3.96   0
  18 -10  14   11.57    4.28   0
  19  -9  11    1.89    3.74   0
 -10  -8  29   -2.05    3.67   0
  -8  -8  23   18.98    4.44   0
  -6 -10  30   10.78    4.30   0
  -6  -8  19   -0.61    3.47   0
  -5  -9  21   -0.01    3.41   0
  -5  -5  10   -0.52    2.74   0
  -4 -10  24    4.27    3.11   0
  -4  -8  16   11.91    4.25   0
  -3 -11  30    3.39    4.11   0
  -3  -9  18   14.19    4.01   0
  -3  -3   5   -0.97    3.57   0
  -3  -1   3    0.23    5.44   0
  -2 -10  21   -1.06    3.87   0
  -2  -2   3 3082.42   54.62   0
  -1 -11  25   -1.08    3.45   0
  -1  -5   6    0.79    3.48   0
   0 -10  18   -1.71    3.60   0
   0  -6   7    1.09    3.05   0
   1 -11  22   -0.82    3.36   0
   2 -10  16   19.72    4.27   0
   2  -8  10   -0.42    3.80   0
   3 -11  20   17.26    4.03   0
   3  -9  12   35.82    4.97   0
   5 -11  18   19.18    3.95   0
   5  -1  -2  103.33   14.37   0
   7 -11  17    3.08    3.52   0
   7  -9  10    1.40    3.68   0
   8 -10  13   -1.11    3.74   0
   8  -8   7  105.10    6.46   0
   8  -6   3    0.17    3.11   0
   8  -4   0   13.18    4.87   0
  11  -9   9   12.12    4.02   0
  13 -11  17    2.62    4.10   0
  15  -5   1   -0.44    3.77   0
  18  -8   8    0.91    3.75   0
  19  -7   6   -0.57    4.07   0
 -11  -5  20   -0.76    3.97   0
  -9  -5  16   -0.43    3.72   0
  -7  -9  26    3.89    3.72   0
  -6 -10  31    1.00    3.74   0
  -6 -10  32    4.64    4.12   0
  -5  -3   7  407.44   16.91   0
  -4 -10  25   -2.84    3.78   0
  -4  -6  11    2.14    2.68   0
  -3  -5   8  168.45    9.01   0
  -1 -11  26   -2.00    3.48   0
  -1  -9  16    3.06    3.78   0
   1 -11  23    1.30    3.70   0
   1  -9  14   21.85    4.60   0
   4 -10  15   -2.28    3.50   0
   4  -8   9   -1.63    3.87   0
   5 -11  19    3.86    3.06   0
   5  -9  11   31.41    4.52   0
   6 -10  14    4.92    4.00   0
   6  -8   8    1.57    3.37   0
   7 -11  18    2.37    3.67   0
   9 -11  17    5.00    3.70   0
  10 -10  13    1.34    3.83   0
  10  -8   7    0.23    3.89   0
  11 -11  17    1.99    3.50   0
  11  -5   1   39.06    5.34   0
  12 -10  13    0.65    3.59   0
  14 -10  13   -0.80    3.81   0
  14  -8   7    0.12    4.05   0
  15 -11  18    5.93    4.30   0
  15  -9  10    5.29    3.89   0
  16 -10  14   -2.22    4.00   0
  18 -10  15   16.52    4.48   0
  19  -9  12    4.12    4.55   0
 -12  -2  16   -0.02    4.96   0
  -9  -7  22    0.28    3.87   0
  -8  -8  24    2.99    3.65   0
  -7  -9  27    2.21    3.77   0
  -7  -7  18    2.52    3.52   0
  -7  -5  13   -0.88    3.59   0
  -6 -10  33    1.81    4.25   0
  -6  -8  20   -0.45    3.92   0
  -6  -2   7  112.10   10.93   0
  -5  -9  22    3.81    3.56   0
  -4 -10  26    2.55    3.69   0
  -3  -9  19   12.35    3.96   0
  -2 -10  22   -0.47    3.49   0
  -2  -8  14    1.71    3.19   0
  -2  -6   9    1.16    2.75   0
  -1 -11  27    1.05    3.71   0
   0 -10  19    1.14    3.48   0
   0  -8  12    0.75    3.53   0
   0  -4   4   30.00    5.04   0
   1 -11  24   -0.63    3.71   0
   1  -3   2    4.00    3.67   0
   2 -10  17    2.92    3.68   0
   2  -6   6  395.26   12.45   0
   3 -11  21    0.99    3.58   0
   9 -11  18    3.29    3.67   0
   9  -9  10   -0.80    3.57   0
  11 -11  18   -1.15    3.68   0
  11  -9  10   -1.90    3.61   0
  12  -8   7    8.86    3.94   0
  13 -11  18   -2.77    3.92   0
  13  -9  10    2.84    3.74   0
  13  -5   1   12.26    3.63   0
  15  -7   5    6.80    3.86   0
  16  -4   0   13.78    5.22   0
  17  -9  11    2.34    3.75   0
  18 -10  16    1.47    3.99   0
 -10  -4  16    0.98    3.75   0
  -8  -8  25    0.54    4.21   0
  -7  -9  28    3.88    3.97   0
  -6  -6  14  660.53   15.59   0
  -5  -9  23    2.00    3.71   0
  -4 -10  27    2.56    3.84   0
  -4  -8  17   47.89    5.26   0
  -4  -2   5   -0.31    3.77   0
  -2 -10  23    0.53    3.77   0
  -1 -11  28    5.63    3.93   0
  -1 -11  29    1.07    4.19   0
   0 -10  20   -0.36    3.78   0
   1  -5   5  135.14    8.20   0
   3 -11  22   -4.03    3.57   0
   3  -9  13   28.15    4.51   0
   4 -10  16    2.83    3.60   0
   4  -6   5    2.76    2.94   0
   5 -11  20    1.70    3.81   0
   5  -3   0    1.64    3.04   0
   6 -10  15   26.53    4.12   0
   6  -6   4    8.81    3.22   0
   7 -11  19    5.47    3.53   0
   7  -9  11    3.23    3.74   0
   7  -5   2    3.45    3.10   0
   8 -10  14    0.45    3.61   0
   8  -2  -2    0.16    4.98   0
  10  -6   3   -1.56    3.01   0
  12 -10  14   -1.08    3.65   0
  12  -6   3    1.67    4.12   0
  13 -11  19   -1.05    4.21   0
  13  -7   5   75.15    6.39   0
  14 -10  14    3.41    4.05   0
  16 -10  15    0.44    3.91   0
  16  -8   8   -1.94    3.81   0
  17  -3  -1    0.21    4.68   0
  18  -8   9   -4.51    3.89   0
  18  -6   4   54.23    6.22   0
  19  -9  13   -0.09    4.08   0
 -11  -3  16    1.73    4.49   0
 -11  -1  13    4.77    5.52   0
  -9  -7  23    1.83    3.74   0
  -7  -9  29    8.23    4.00   0
  -6  -4  10    0.86    3.11   0
  -5  -1   5 1318.35   47.69   0
  -4 -10  28    1.97    3.62   0
  -3  -9  20   12.58    4.16   0
  -1  -9  17   -0.27    3.50   0
   1 -11  25    2.39    3.16   0
   1 -11  26    0.04    3.72   0
   1  -9  15   11.30    4.12   0
   2 -10  18    4.31    3.64   0
   2  -8  11   -1.55    3.54   0
   3 -11  23    2.97    3.71   0
   3  -3   1   -0.75    3.02   0
   3  -1  -1    2.13    6.17   0
   5 -11  21    5.25    3.62   0
   5  -9  12   47.73    4.90   0
   6  -4   1    0.19    3.64   0
   7 -11  20    6.22    3.85   0
   8  -8   8   10.14    3.52   0
   9 -11  19    3.18    3.70   0
  10 -10  14    1.36    3.21   0
  10  -4   0   -0.17    3.34   0
  11 -11  19   -0.54    3.50   0
  15  -9  11   10.84    3.96   0
  17  -9  12    6.97    3.96   0
  17  -7   6    0.11    3.74   0
  17  -5   2    7.46    4.36   0
  18 -10  17    4.80    4.20   0
  19  -7   7   -0.42    4.19   0
 -11  -5  21    2.71    4.04   0
 -10  -6  22  115.56    7.70   0
  -8  -8  26    1.61    3.90   0
  -8  -4  13    1.75    3.70   0
  -7  -9  30    9.70    4.31   0
  -7  -9  31    0.06    4.06   0
  -7  -7  19    2.03    3.22   0
  -6  -8  21    1.61    3.46   0
  -5  -9  24    4.47    3.96   0
  -4 -10  29   -0.59    3.82   0
  -4 -10  30   -1.52    3.99   0
  -2 -10  24   -1.89    3.61   0
  -2  -8  15    0.22    3.34   0
   0 -10  21    5.17    3.61   0
   0  -8  13   46.48    4.81   0
   0  -6   8   -0.10    3.39   0
   1 -11  27    4.03    3.70   0
   2 -10  19   10.64    4.01   0
   2  -4   3    1.11    3.03   0
   3 -11  24   -0.69    3.89   0
   3  -5   4  231.72   10.37   0
   4 -10  17   -2.80    3.67   0
   4  -8  10   58.20    5.36   0
   5 -11  22    5.95    3.77   0
   5  -5   3    2.42    3.40   0
   6 -10  16    2.65    3.41   0
   6  -8   9    1.59    3.25   0
   8 -10  15    2.45    3.48   0
   9 -11  20   -0.35    3.55   0
   9  -9  11    1.91    3.60   0
   9  -3  -1    1.30    3.86   0
  10  -8   8    1.08    3.64   0
  11 -11  20    1.41    3.81   0
  11  -9  11    4.50    3.57   0
  12 -10  15   -1.43    3.50   0
  12  -8   8   -0.62    3.77   0
  12  -4   0   13.12    4.19   0
  13 -11  20    5.12    4.54   0
  13  -9  11    4.21    3.62   0
  14 -10  15    0.33    3.86   0
  14  -8   8    1.12    3.86   0
  14  -4   0    1.85    3.77   0
  16 -10  16   -1.28    3.92   0
  18 -10  18   17.30    4.56   0
  19  -9  14    0.36    4.15   0
  20  -8  11   19.28    4.74   0
  -9  -7  24    1.74    3.93   0
  -9  -5  17    0.79    2.86   0
  -8  -8  27    2.88    4.02   0
  -7  -9  32   13.40    4.20   0
  -7  -9  33    7.69    4.32   0
  -5  -9  25    1.65    3.90   0
  -5  -5  11    0.74    2.63   0
  -4 -10  31    1.00    3.74   0
  -4 -10  32   -5.52    4.25   0
  -4  -8  18   31.22    4.72   0
  -4  -6  12   -2.07    2.69   0
  -4  -4   8  310.29   13.06   0
  -3  -9  21   33.50    4.68   0
  -2 -10  25   11.17    4.06   0
  -2  -4   6    3.36    3.55   0
  -1  -9  18   -2.30    3.59   0
   0 -10  22    3.06    3.82   0
   1 -11  28    1.18    3.93   0
   1  -9  16    0.71    3.48   0
   3 -11  25    1.70    3.77   0
   3  -9  14   31.56    4.41   0
   4  -4   2  186.08   10.22   0
   5 -11  23    3.49    3.92   0
   5  -9  13   48.69    5.20   0
   7 -11  21   15.88    3.68   0
   7  -9  12    2.23    3.79   0
   8  -6   4    0.73    2.57   0
   9 -11  21    3.01    3.89   0
  11 -11  21   -1.24    3.74   0
  14 -10  16   12.22    4.36   0
  15  -9  12    2.91    3.78   0
  15  -7   6   17.16    4.39   0
  16 -10  17   -0.16    4.12   0
  16  -8   9    4.27    3.72   0
  17  -9  13    7.51    4.24   0
  18  -8  10    0.40    3.86   0
  18  -4   1   -2.22    4.57   0
 -12  -4  21   78.13    7.50   0
 -10  -6  23   -0.58    4.26   0
  -8  -8  28    6.33    4.03   0
  -7  -9  34    0.38    3.88   0
  -7  -9  35    0.72    4.11   0
  -7  -7  20   -0.30    4.38   0
  -7  -5  14    2.37    3.56   0
  -7  -3  10  446.16   17.35   0
  -6  -8  22   -1.29    3.43   0
  -6  -6  15  285.41   10.43   0
  -5  -9  26    2.77    3.95   0
  -3  -5   9   37.79    5.01   0
  -2 -10  26    2.96    3.71   0
  -2  -8  16   -2.85    3.87   0
  -2  -6  10  125.73    7.13   0
  -1  -5   7  276.30   11.19   0
   2 -10  20   -0.57    3.70   0
   2  -8  12    3.12    3.39   0
   3 -11  26   -4.89    3.68   0
   4 -10  18    1.01    3.45   0
   5 -11  24    7.01    4.04   0
   6 -10  17    0.12    3.56   0
   7 -11  22   15.70    4.02   0
   8 -10  16    2.67    3.57   0
   8  -8   9  223.01    8.65   0
   9 -11  22    1.49    3.78   0
   9  -9  12   -2.32    3.32   0
   9  -5   2   34.56    4.77   0
   9  -1  -3   50.67   10.87   0
  10 -10  16    4.47    3.66   0
  11 -11  22    3.68    4.01   0
  11  -7   6   -1.61    3.78   0
  12 -10  16   -4.32    3.68   0
  13  -9  12   -3.42    3.78   0
  13  -7   6   47.36    5.76   0
  15  -5   2    5.07    4.08   0
  15  -3  -1    6.40    4.93   0
  17  -7   7   -0.42    4.03   0
  18  -6   5   -0.82    4.09   0
  19  -9  15   -3.39    3.95   0
  19  -7   8    1.01    4.16   0
 -10  -2  13   69.70    8.75   0
  -9  -7  25    1.99    3.80   0
  -9  -3  13    1.01    3.85   0
  -8  -8  29    5.28    4.12   0
  -6  -8  23    3.10    4.06   0
  -5  -9  27    3.40    4.04   0
  -5  -7  17   38.24    5.25   0
  -4  -8  19    1.97    3.55   0
  -3  -9  22   51.35    5.12   0
  -2 -10  27    3.11    3.71   0
  -1  -9  19    0.47    3.66   0
   0 -10  23    3.29    3.50   0
   0  -8  14   29.52    4.36   0
   1  -9  17    4.86    4.13   0
   2 -10  21    7.16    3.91   0
   2  -6   7   10.68    3.47   0
   3 -11  27    1.58    3.65   0
   3  -9  15   28.47    4.65   0
   4 -10  19    0.52    3.66   0
   4  -8  11   -3.96    3.29   0
   5 -11  25   14.10    4.23   0
   6  -8  10    3.57    3.29   0
   6  -6   5   31.38    4.28   0
   7 -11  23   11.88    3.93   0
   7  -9  13    4.61    3.91   0
   8 -10  17    1.14    3.72   0
   9 -11  23    3.76    3.81   0
  10  -8   9    0.23    3.75   0
  10  -6   4    0.68    3.71   0
  11  -9  12    6.88    3.72   0
  11  -5   2    1.46    3.50   0
  13  -5   2    3.04    4.04   0
  14 -10  17   10.12    4.08   0
  14  -8   9   -2.52    3.80   0
  15  -9  13    1.76    4.23   0
  16 -10  18    1.84    3.89   0
  16  -2  -2   -0.17    4.52   0
  17  -9  14   21.45    4.62   0
  20  -8  12   -0.13    3.77   0
 -10  -4  17   -0.26    2.70   0
  -9  -7  26    0.56    4.22   0
  -8  -8  30    1.39    4.01   0
  -8  -2  10    0.06    4.15   0
  -7  -7  21    1.14    4.29   0
  -5  -9  28    2.92    4.07   0
  -3  -9  23   12.60    3.74   0
  -2 -10  28    5.06    3.97   0
  -2 -10  29    0.14    4.10   0
  -1  -3   4  895.99   24.32   0
   0 -10  24    0.78    3.44   0
   4  -6   6    2.11    2.85   0
   5 -11  26   -3.95    3.98   0
   5  -9  14   49.72    5.15   0
   6 -10  18   -2.51    3.45   0
   7 -11  24   -0.23    3.73   0
   9 -11  24   12.96    4.41   0
  10 -10  17   17.06    3.95   0
  11  -3  -1  105.99    9.10   0
  12 -10  17    1.69    3.41   0
  12  -8   9   66.83    5.62   0
  13  -3  -1   16.37    5.67   0
  14 -10  18   38.58    5.19   0
  16 -10  19   -1.68    4.02   0
  16  -8  10    5.22    3.87   0
  18  -8  11   -0.12    3.74   0
  19  -9  16    3.42    3.85   0
 -12  -4  22   15.23    4.91   0
 -11  -3  17   12.37    5.67   0
 -10  -6  24   -0.71    3.74   0
  -9  -7  27    9.12    4.34   0
  -9  -5  18   -0.85    3.67   0
  -8  -8  31   30.27    4.85   0
  -8  -8  32   40.52    5.53   0
  -6  -8  24   -2.82    3.77   0
  -5  -9  29    9.67    3.94   0
  -4  -8  20   97.44    6.34   0
  -4  -6  13   -0.40    2.52   0
  -2 -10  30   11.64    4.08   0
  -2 -10  31    2.53    4.36   0
  -2  -8  17   -2.49    3.70   0
  -1  -9  20    0.91    3.55   0
   0  -6   9    1.64    2.76   0
   0  -2   2    0.22    4.71   0
   1  -9  18   12.49    4.29   0
   1  -5   6   78.32    6.59   0
   2 -10  22    7.66    3.64   0
   2  -8  13    4.61    3.37   0
   3  -9  16   28.19    4.56   0
   4 -10  20    3.95    3.53   0
   6 -10  19   -1.71    3.82   0
   7 -11  25    0.34    3.70   0
   7  -5   3   35.26    4.74   0
   8 -10  18   -3.39    3.49   0
   8  -8  10  124.63    7.05   0
   8  -4   1  178.70    9.99   0
   9  -9  13    2.91    3.50   0
  11  -9  13    5.01    3.60   0
  12 -10  18    0.12    3.61   0
  13  -9  13    0.25    3.57   0
  15  -9  14    9.26    4.26   0
  15  -7   7   19.40    4.36   0
  16 -10  20    1.65    4.23   0
  16  -4   1  126.79    8.87   0
  17  -9  15    5.51    4.60   0
  17  -5   3   -2.03    4.20   0
  19  -9  17    6.97    4.31   0
  19  -7   9   -1.76    4.15   0
  20  -8  13    5.66    4.09   0
 -12  -2  17   -0.09    4.84   0
 -10  -6  25    2.15    4.20   0
  -8  -8  33   -1.50    4.43   0
  -8  -8  34   14.66    4.37   0
  -8  -4  14    6.85    3.79   0
  -7  -7  22    4.22    4.33   0
  -6  -8  25    1.30    4.07   0
  -6  -4  11   -0.34    2.85   0
  -5  -9  30    4.14    4.10   0
  -5  -9  31    0.21    4.06   0
  -5  -7  18    9.38    3.80   0
  -5  -5  12    0.14    2.71   0
  -5  -3   8  472.66   18.19   0
  -3  -9  24   -0.96    3.50   0
  -2 -10  32   17.34    4.69   0
  -2  -6  11   13.12    3.46   0
  -1  -9  21    2.54    3.89   0
   0 -10  26   -0.06    3.53   0
   0  -8  15   61.96    5.20   0
   0  -4   5    0.05    3.26   0
   2 -10  23    8.27    3.87   0
   4 -10  21    0.27    3.23   0
   4  -8  12  258.32    9.07   0
   5  -9  15   22.22    4.31   0
   6  -8  11   -5.05    3.42   0
   7  -9  14    7.89    3.99   0
   8  -6   5   -0.45    3.11   0
  10 -10  18   32.89    4.49   0
  10  -8  10    1.57    3.89   0
  10  -2  -2  161.30   12.69   0
  11  -7   7    1.06    3.98   0
  12  -8  10   48.27    5.21   0
  13  -7   7    6.17    4.29   0
  14 -10  19   15.11    4.28   0
  14  -8  10   -3.72    3.92   0
  16  -8  11    1.57    4.23   0
  17  -7   8   21.34    4.58   0
  18  -8  12   -0.75    3.79   0
  18  -6   6   71.19    6.54   0
  -9  -7  28    9.31    3.93   0
  -7  -5  15   17.79    3.87   0
  -5  -9  32    4.19    4.14   0
  -5  -9  33    1.68    4.47   0
  -5  -9  34   -2.12    4.17   0
  -4  -8  21   -3.70    3.52   0
  -3  -9  25    0.43    3.59   0
  -3  -3   6    1.15    3.12   0
  -2  -8  18   -3.50    3.70   0
   0 -10  27    1.42    3.55   0
   0 -10  28   -2.89    3.65   0
   1  -9  19    3.20    3.50   0
   2 -10  24   17.04    4.22   0
   3  -9  17   -1.47    3.58   0
   3  -5   5  112.56    7.55   0
   4 -10  22    1.10    3.65   0
   5  -5   4   -1.06    3.15   0
   6 -10  20    3.27    3.63   0
   6  -2  -1  859.93   28.08   0
   7  -3   0  153.79   10.78   0
   8 -10  19   -1.38    3.45   0
   9  -9  14    3.32    3.61   0
  10 -10  19    6.41    3.66   0
  11  -9  14    0.33    3.15   0
  12 -10  19   -2.33    3.50   0
  13  -9  14   -1.57    3.52   0
  14 -10  20   14.18    4.44   0
  14  -2  -2   25.89    6.39   0
  15  -9  15    4.88    4.22   0
  15  -1  -3   20.61    7.26   0
  17  -9  16    6.08    4.27   0
  19  -9  18   10.82    4.22   0
  20  -8  14   21.41    4.48   0
 -12  -4  23   11.51    5.14   0
 -10  -6  26   10.69    4.13   0
 -10  -4  18   -0.48    3.74   0
  -9  -7  29   -0.87    3.80   0
  -9  -5  19    4.95    4.25   0
  -7  -7  23   -0.38    4.00   0
  -6  -8  26   -0.07    3.67   0
  -4  -4   9  234.84   11.58   0
  -3  -9  26    0.82    3.54   0
  -3  -5  10   46.55    5.24   0
  -1  -9  22    3.03    3.68   0
  -1  -5   8  625.13   16.18   0
   0 -10  29    0.52    3.66   0
   0 -10  30    2.78    4.20   0
   0  -8  16  141.76    7.23   0
   2 -10  25    3.40    3.60   0
   2  -8  14    0.35    3.35   0
   2  -6   8  813.58   16.98   0
   5  -9  16    2.61    3.88   0
   6 -10  21    0.90    3.68   0
   6  -6   6    5.24    2.95   0
   6  -4   2    1.24    4.51   0
   7  -9  15   13.43    4.24   0
   8 -10  20   -2.80    3.54   0
   8  -8  11   12.06    3.86   0
   9  -5   3    8.47    3.60   0
  10 -10  20    4.33    3.80   0
  10  -6   5   72.60    6.31   0
  10  -4   1    1.38    3.53   0
  12 -10  20   -2.54    3.63   0
  12  -2  -2   -0.91    4.31   0
  14 -10  21   -1.28    3.91   0
  14  -8  11    0.03    4.03   0
  14  -4   1    0.85    3.69   0
  15  -7   8    7.36    3.95   0
  15  -5   3    9.56    3.87   0
  17  -9  17    2.86    4.28   0
  17  -3   0    0.94    4.40   0
  18  -8  13    4.51    3.91   0
  18  -4   2   -3.37    4.59   0
  19  -9  19    6.92    4.72   0
  19  -7  10    2.48    3.87   0
 -12   0  14   57.56   12.54   0
  -9  -7  30    3.15    3.69   0
  -9  -7  31    0.91    4.32   0
  -8  -6  21    3.08    3.99   0
  -6  -8  27   -0.19    3.68   0
  -5  -7  19   -1.34    3.23   0
  -4  -8  22   41.64    4.90   0
  -4  -6  14   -2.35    3.10   0
  -3  -9  27   -1.53    3.57   0
  -3  -7  16    2.64    3.29   0
  -2  -8  19   -2.29    3.21   0
  -2  -4   7    1.78    3.57   0
  -1  -9  23    1.31    3.60   0
   0 -10  31    1.44    3.79   0
   1  -9  20    9.24    3.97   0
   1  -3   3  292.20   13.97   0
   2 -10  26    8.36    3.83   0
   2  -4   4   -0.13    3.13   0
   3  -9  18   14.57    4.24   0
   4 -10  23   -0.82    3.06   0
   4  -8  13   22.79    4.31   0
   4  -6   7   -1.16    2.78   0
   6 -10  22   19.06    3.91   0
   6  -8  12   -1.63    3.43   0
   8 -10  21   -0.07    3.54   0
   9  -9  15    1.87    3.41   0
   9  -7   8    2.11    3.81   0
  10 -10  21   -1.11    3.84   0
  10  -8  11   -0.26    3.77   0
  11  -9  15   -3.54    3.58   0
  12 -10  21    4.78    3.61   0
  12  -8  11   36.25    4.87   0
  12  -4   1    0.50    3.37   0
  13  -9  15   -0.66    3.57   0
  13  -5   3   -0.65    3.63   0
  14 -10  22   15.24    4.62   0
  14   0  -4    1.59    7.17   0
  15  -9  16   -0.77    3.85   0
  16  -8  12    6.97    3.91   0
  17  -7   9   38.90    5.24   0
  20  -8  15   20.69    4.61   0
 -11  -5  25    2.60    4.27   0
 -10  -6  27    8.43    3.97   0
  -9  -7  32    3.92    4.25   0
  -9  -3  14    3.62    3.94   0
  -7  -7  24   -3.00    3.67   0
  -6  -8  28    0.45    3.75   0
  -6  -8  29    3.21    3.94   0
  -4  -8  23   31.45    4.68   0
  -3  -9  28   10.43    3.62   0
  -3  -9  29   10.03    4.40   0
  -2  -6  12  162.16    8.05   0
  -1  -9  24    9.65    3.95   0
   0  -8  17   -1.09    3.71   0
   0  -6  10   -1.47    3.10   0
   1  -9  21   10.61    4.33   0
   2 -10  27    7.57    3.91   0
   2 -10  28   -2.41    3.74   0
   2  -8  15    1.54    3.91   0
   2  -2   1 1162.48   33.12   0
   4 -10  24   -0.59    3.17   0
   4 -10  25   -0.68    3.61   0
   4  -4   3  116.97    8.24   0
   4  -2   0    1.92    4.15   0
   5  -9  17   -2.19    3.61   0
   6 -10  23    9.29    4.01   0
   7  -9  16   23.04    4.20   0
   8 -10  22   -0.58    3.74   0
  11  -7   8   16.40    3.88   0
  11  -5   3   43.24    4.95   0
  12 -10  22    2.26    3.76   0
  13  -9  16   -1.53    3.71   0
  13  -7   8    2.05    3.26   0
  15  -9  17    7.17    4.21   0
  16  -6   6    0.90    3.80   0
  17  -9  18   -2.18    3.96   0
  18  -8  14   -1.11    3.97   0
  18  -6   7   -3.62    4.21   0
  20  -8  16    2.57    3.95   0
 -10  -6  28    3.97    4.26   0
  -8  -6  22   -2.06    4.16   0
  -7  -7  25    0.23    4.23   0
  -7  -5  16   17.61    3.96   0
  -7  -3  11   71.40    7.33   0
  -6  -8  30    1.71    4.36   0
  -6  -2   8   36.03    7.07   0
  -5  -7  20   22.99    4.41   0
  -5  -5  13   -1.52    2.63   0
  -3  -9  30   13.64    4.16   0
  -3  -9  31   -2.53    4.00   0
  -3  -7  17    1.03    3.90   0
  -2  -8  20   -2.78    3.69   0
  -1  -9  25   10.04    4.09   0
   1  -5   7    6.54    3.63   0
   2 -10  29    4.86    3.74   0
   2 -10  30   21.42    4.23   0
   3  -9  19   22.79    4.41   0
   3  -3   2    0.71    2.86   0
   4 -10  26   -5.11    3.33   0
   5  -3   1    7.68    3.77   0
   6 -10  24   10.16    3.61   0
   7  -5   4   45.15    5.54   0
   8 -10  23    1.62    3.20   0
   8  -8  12   79.48    6.02   0
   8  -6   6   -0.60    3.22   0
   9  -9  16   -1.84    3.71   0
  10 -10  22   30.41    4.36   0
  10 -10  23   23.60    4.74   0
  11  -9  16    1.37    3.41   0
  11  -1  -3    0.50    5.18   0
  12 -10  23    0.29    4.25   0
  14  -8  12    0.59    3.66   0
  15  -7   9    3.67    3.98   0
  16  -8  13    6.42    3.97   0
  17  -9  19    8.77    3.91   0
  19  -7  11    3.71    3.90   0
 -11  -5  26   -0.50    4.06   0
 -10  -6  29    8.82    4.66   0
 -10  -4  19   -1.11    3.69   0
  -8  -4  15   69.26    6.26   0
  -6  -8  31    0.08    3.73   0
  -6  -8  32    0.30    4.41   0
  -6  -8  33    5.29    3.91   0
  -6  -4  12   -0.68    2.88   0
  -4  -8  24   10.40    3.96   0
  -3  -9  32   -2.31    3.85   0
  -3  -9  33    1.26    3.84   0
  -3  -9  34   -0.06    4.00   0
   1  -9  22   14.98    4.06   0
   2  -6   9   -0.94    3.04   0
   3  -9  20   11.18    3.60   0
   4 -10  27   -0.49    3.69   0
   4 -10  28   -2.82    3.77   0
   4  -8  14    1.47    3.33   0
   5  -9  18    2.67    3.70   0
   6 -10  25    8.21    3.70   0
   6  -8  13    3.39    3.61   0
   7  -9  17    1.26    3.70   0
   8 -10  24   -0.55    3.51   0
  10 -10  24   34.62    4.93   0
  10  -8  12   -1.88    3.48   0
  12  -8  12    0.98    3.57   0
  13  -9  17    3.58    3.49   0
  13  -1  -3   18.17    6.75   0
  15  -9  18   14.80    4.06   0
  15  -3   0    1.94    4.52   0
  16  -4   2  103.99    8.06   0
  17  -9  20    9.60    5.13   0
  17  -7  10    7.05    4.09   0
  18  -8  15    0.59    3.96   0
  20  -8  17   29.03    4.69   0
 -12  -2  18   -1.24    4.92   0
 -10  -6  30    0.73    4.37   0
 -10  -2  14   27.10    6.32   0
  -8  -6  23    1.93    4.19   0
  -7  -7  26   -2.71    3.90   0
  -6  -8  34    0.83    3.90   0
  -6  -8  35   -2.17    3.74   0
  -6  -8  36    0.01    3.81   0
  -4  -8  25    1.42    3.45   0
  -3  -5  11  170.97    8.65   0
  -2  -8  21    1.34    3.46   0
  -2  -2   4 1032.24   30.63   0
  -1  -9  27    3.15    3.54   0
  -1  -7  15   93.83    6.15   0
  -1  -5   9  368.44   12.44   0
   0  -8  18    6.71    3.55   0
   1  -9  23    2.60    3.65   0
   1  -7  13    3.14    3.34   0
   2  -8  16   -1.79    3.69   0
   3  -5   6   21.51    4.41   0
   4 -10  29   -2.34    3.68   0
   4  -6   8   -1.94    2.74   0
   5  -9  19    2.29    3.72   0
   5  -5   5   -1.01    3.08   0
   6 -10  26    1.46    3.63   0
   6 -10  27   37.27    4.96   0
   6  -6   7  209.82    8.88   0
   7  -9  18    0.43    3.25   0
   8 -10  25   -3.03    3.70   0
   8 -10  26    3.54    3.79   0
   8  -8  13    1.45    3.85   0
   8  -4   2    5.92    4.12   0
   9  -9  17    1.00    3.18   0
   9  -7   9    5.92    3.72   0
   9  -3   0   11.15    4.20   0
  10 -10  25   23.66    4.21   0
  11  -9  17    1.34    3.49   0
  11  -7   9   50.28    5.45   0
  13  -9  18    7.41    4.03   0
  13  -7   9    1.65    3.54   0
  14  -8  13   -0.83    3.50   0
  15  -9  19    4.29    4.15   0
  15  -5   4   13.19    4.65   0
  16  -8  14   11.49    3.81   0
  17  -9  21   19.61    4.89   0
  19  -7  12   11.96    4.40   0
  20  -8  18    7.24    4.33   0
  20  -6   9   -0.49    3.77   0
 -11  -5  27    0.47    3.66   0
 -11  -1  14    0.70    4.87   0
  -7  -7  27    0.23    3.63   0
  -7  -5  17    8.37    4.46   0
  -4  -8  26    1.55    3.41   0
  -3  -7  18    8.82    3.63   0
  -2  -8  22   -1.92    3.67   0
  -2  -6  13  157.01    7.72   0
  -1  -9  28   -0.33    3.53   0
  -1  -9  29    9.98    4.08   0
   0  -8  19    4.90    3.98   0
   0  -6  11    1.29    3.07   0
   0  -4   6   91.62    7.41   0
   1  -9  24    1.98    3.63   0
   3  -9  21    4.12    3.72   0
   4  -8  15   12.70    4.27   0
   6 -10  28    8.81    4.05   0
   6  -8  14    1.31    3.63   0
   9  -9  18   -4.49    3.42   0
   9  -5   4    0.60    3.24   0
  10  -8  13    0.24    3.61   0
  11  -9  18    3.60    3.62   0
  12  -8  13   -0.13    3.47   0
  15  -9  20    4.75    4.24   0
  15  -7  10    8.54    4.30   0
  16  -6   7   -1.32    3.52   0
  17  -7  11    1.00    4.04   0
  18  -8  16   -4.13    3.96   0
  18  -6   8   18.86    4.24   0
  18  -4   3    3.27    4.63   0
  20  -8  19    0.82    4.19   0
  -8  -6  24    1.26    4.05   0
  -8  -2  11   -0.97    4.63   0
  -7  -7  28   -0.04    3.77   0
  -5  -7  22   20.84    4.40   0
  -5  -5  14    1.47    2.65   0
  -5  -3   9  196.35   11.81   0
  -4  -8  27    2.27    3.95   0
  -4  -4  10   49.37    5.87   0
  -4  -2   6    1.15    2.85   0
  -1  -9  30   -0.10    3.93   0
  -1  -9  31    4.20    4.31   0
  -1  -9  32    6.30    4.59   0
  -1  -7  16    0.71    3.78   0
  -1  -3   5  437.57   16.68   0
   1  -9  25   13.03    4.16   0
   2  -8  17   -5.92    3.42   0
   3  -9  22    1.59    3.47   0
   3  -7  12   28.67    4.56   0
   5  -9  20    6.00    3.83   0
   5  -7  11    9.83    3.58   0
   7  -9  19   -0.71    3.62   0
   7  -7  10    0.16    3.26   0
  11  -9  19    7.09    3.90   0
  11  -5   4   19.13    4.44   0
  11  -3   0   49.08    6.46   0
  13  -9  19   10.04    3.85   0
  13  -5   4    1.27    2.93   0
  13  -3   0    5.69    4.22   0
  14  -8  14    3.66    3.44   0
  14  -4   2    0.21    3.65   0
  15  -9  21   10.30    4.62   0
  16  -8  15   -2.82    3.81   0
  18  -8  17   -1.25    4.07   0
  19  -7  13   17.00    4.74   0
  20  -6  10    2.31    4.24   0
 -11  -3  19   15.99    4.98   0
 -10  -4  20   -0.07    3.57   0
  -9  -3  15    0.95    3.74   0
  -8  -4  16  107.43    7.80   0
  -7  -7  29    1.93    3.79   0
  -7  -7  30   -1.72    4.30   0
  -5  -7  23    9.62    4.28   0
  -4  -8  28    2.00    3.77   0
  -4  -8  29   -0.99    3.94   0
  -3  -7  19    4.68    3.61   0
  -2  -8  23   -1.05    3.69   0
  -2  -4   8    1.03    3.88   0
  -1  -9  33    7.44    4.42   0
   0  -8  20   -4.34    3.52   0
   1  -9  26    2.28    3.65   0
   1  -7  14    3.58    3.45   0
   2  -6  10   14.55    4.24   0
   3  -9  23    2.02    3.60   0
   4  -8  16   31.27    4.62   0
   5  -9  21    7.34    3.79   0
   6  -8  15    2.51    4.00   0
   7  -9  20    2.40    3.48   0
   8  -8  14   40.21    4.83   0
   9  -9  19    3.09    3.16   0
   9  -7  10    3.65    3.58   0
  10  -8  14   -2.67    3.71   0
  10  -4   2    0.26    2.96   0
  11  -7  10   41.35    5.09   0
  12  -8  14   -2.25    3.57   0
  12  -4   2    9.97    3.86   0
  13  -9  20   16.81    4.15   0
  13  -7  10    2.33    3.52   0
  14  -6   7    1.09    3.93   0
  15  -9  22   13.99    4.76   0
  16  -2  -1    1.33    4.85   0
  17  -3   1   -2.73    4.79   0
  -8  -6  25   -0.73    3.66   0
  -7  -7  31    2.58    4.40   0
  -7  -7  32    0.35    4.25   0
  -7  -1   8  275.61   20.50   0
  -6  -4  13   -0.27    3.51   0
  -4  -8  30    6.50    4.22   0
  -4  -8  31   24.78    4.79   0
  -3  -3   7   -0.62    3.31   0
  -2  -8  24   -2.03    3.58   0
   1  -9  27    3.44    3.66   0
   1  -9  28   10.33    4.13   0
   1  -5   8   85.18    6.67   0
   2  -8  18   -2.46    3.85   0
   2  -4   5    1.58    3.11   0
   3  -9  24    0.96    3.66   0
   3  -7  13   10.57    4.19   0
   5  -9  22    4.68    3.61   0
   6  -6   8    0.56    3.12   0
   6  -4   3    1.84    3.74   0
   7  -9  21    3.70    3.86   0
   7  -5   5    5.92    3.19   0
   8  -2  -1    2.32    4.61   0
   9  -9  20   -2.44    3.58   0
  11  -9  20    4.75    3.59   0
  13  -9  21   13.30    4.20   0
  14  -8  15   -3.08    3.48   0
  15  -9  23   12.56    4.52   0
  15  -7  11    6.74    4.33   0
  16  -8  16    2.27    3.97   0
  16  -6   8   -1.40    4.23   0
  17  -7  12   12.86    4.34   0
  18  -8  18    0.18    3.76   0
  18  -6   9   12.41    4.69   0
  19  -7  14    9.81    4.18   0
  -8  -6  26    1.52    3.93   0
  -7  -7  33    3.60    3.93   0
  -7  -7  34   -0.96    3.89   0
  -7  -7  35   -0.23    4.41   0
  -7  -7  36   -2.71    4.61   0
  -7  -7  37    0.76    3.85   0
  -7  -5  18   28.40    4.49   0
  -7  -3  12    8.70    4.19   0
  -5  -7  24   19.29    4.34   0
  -4  -8  33    0.17    3.90   0
  -4  -8  35    3.47    4.12   0
  -4  -8  36    2.95    4.04   0
  -3  -7  20    7.48    4.01   0
  -3  -5  12  117.71    7.27   0
  -2  -8  25    1.25    3.45   0
  -1  -7  17   70.46    5.71   0
  -1  -5  10   22.26    4.32   0
   0  -8  21   14.89    4.22   0
   0  -6  12    1.66    3.24   0
   1  -9  29   10.60    3.81   0
   1  -9  30    6.30    3.46   0
   1  -9  31    3.10    3.88   0
   1  -9  32   -0.23    4.57   0
   1  -7  15   24.05    4.22   0
   2  -8  19   -1.05    3.84   0
   3  -9  25    0.78    3.43   0
   4  -8  17   97.50    6.25   0
   4  -6   9   -1.71    2.60   0
   4  -4   4  205.63   10.42   0
   5  -9  23    1.55    3.42   0
   5  -7  12    6.93    3.59   0
   6  -8  16   -1.87    3.79   0
   7  -9  22   -0.72    3.78   0
   7  -7  11   -0.39    3.26   0
   7  -3   1  142.03   10.24   0
   8  -8  15   21.12    4.32   0
   9  -9  21   -1.96    3.51   0
  10  -8  15   -0.90    3.77   0
  11  -9  21   -1.62    3.55   0
  12  -8  15   26.42    4.48   0
  13  -9  22    3.19    4.08   0
  16  -8  17   -0.22    3.77   0
  18  -8  19    1.53    3.93   0
  19  -5   7   30.91    5.73   0
  20  -6  11   -2.20    4.30   0
  21  -7  17   -1.70    3.77   0
 -12  -2  19   -0.55    4.95   0
 -10  -4  21   -0.23    3.92   0
  -8  -6  27   -1.32    4.13   0
  -6  -6  21    2.45    3.39   0
  -5  -7  25   18.74    4.14   0
  -5  -5  15    1.76    2.75   0
  -2  -8  26   -0.15    3.46   0
   0  -8  22    2.53    3.71   0
   3  -9  26    0.15    3.25   0
   3  -9  27   -1.01    3.39   0
   3  -5   7  371.69   12.33   0
   5  -9  24    3.38    3.66   0
   5  -5   6   -1.65    2.99   0
   7  -9  23   -0.64    3.63   0
   9  -9  22   -0.37    3.56   0
   9  -7  11   24.91    4.32   0
  11  -9  22    7.99    3.83   0
  11  -7  11   53.00    5.39   0
  13  -9  23    1.71    3.83   0
  13  -9  24   -2.48    4.42   0
  13  -7  11   13.94    4.06   0
  14  -8  16   -0.02    3.37   0
  14  -6   8  130.51    7.61   0
  15  -7  12    2.55    3.94   0
  16  -8  18   19.92    4.74   0
  17  -7  13    2.85    4.07   0
  18  -8  20    2.39    3.90   0
  18  -4   4   -0.42    4.13   0
  19  -7  15    2.86    3.80   0
  21  -7  18    2.36    4.19   0
 -11  -3  20   12.30    5.18   0
  -8  -6  28    1.28    3.92   0
  -8  -4  17   61.20    6.49   0
  -5  -7  26   10.69    4.11   0
  -3  -7  21   11.22    3.91   0
  -2  -8  27   -1.87    3.63   0
  -2  -8  28    5.49    3.84   0
  -1  -7  18  118.96    6.74   0
   0  -8  23   -0.38    3.13   0
   1  -3   4 1950.54   34.68   0
   2  -8  20    2.01    3.68   0
   3  -9  28    1.98    3.62   0
   3  -9  29   -0.46    3.67   0
   3  -9  30    1.80    3.87   0
   3  -7  14   72.13    5.72   0
   4  -8  18    3.73    3.78   0
   5  -9  25   -1.21    3.58   0
   5  -9  26    3.98    3.81   0
   6  -8  17    4.69    3.63   0
   7  -9  24   -0.04    3.48   0
   7  -7  12    0.33    3.99   0
   7  -1  -2   12.53    6.39   0
   8  -8  16    1.50    3.55   0
   9  -9  23   -1.63    3.47   0
   9  -5   5    0.01    2.64   0
  10  -8  16   -1.80    3.69   0
  11  -9  23    4.61    3.51   0
  11  -9  24    2.39    3.85   0
  11  -5   5    9.14    4.12   0
  12  -8  16   15.65    4.18   0
  13  -5   5    0.82    3.49   0
  14  -8  17   -0.06    3.83   0
  16  -6   9   -2.24    3.98   0
  18  -8  21    2.61    3.98   0
  18  -6  10   17.45    4.48   0
  20  -6  12   -0.23    4.27   0
  21  -7  19    2.64    4.17   0
 -10  -4  22    2.19    3.76   0
  -9  -5  24    4.51    3.72   0
  -8  -6  29    0.90    3.97   0
  -6  -6  22  163.84    8.10   0
  -5  -7  27   10.39    4.18   0
  -4  -4  11  452.98   14.75   0
  -3  -7  22    4.35    3.95   0
  -2  -8  29    2.11    3.50   0
  -2  -8  30    0.79    4.05   0
   0  -8  24   31.56    4.73   0
   0  -4   7  277.12   11.72   0
   1  -7  16   27.03    4.30   0
   2  -8  21   -2.75    3.76   0
   3  -9  31   -1.40    3.51   0
   4  -8  19   30.18    4.71   0
   5  -9  27   10.90    3.98   0
   5  -9  28    7.83    4.27   0
   5  -7  13   10.89    3.86   0
   7  -9  25   -2.33    3.48   0
   7  -9  26    5.50    3.75   0
   8  -8  17   20.94    4.54   0
   8  -4   3   45.65    5.53   0
   9  -9  24    3.07    3.05   0
   9  -9  25    0.26    3.21   0
  11  -9  25   -1.94    3.63   0
  11  -9  26   -0.08    4.16   0
  12  -8  17   11.62    4.10   0
  12  -6   8    0.22    3.33   0
  13  -7  12   33.04    4.55   0
  14  -8  18    2.14    4.14   0
  14  -4   3    0.82    3.93   0
  14  -2  -1   37.10    6.79   0
  15  -7  13   -3.23    4.09   0
  15  -3   1    0.13    3.96   0
  16  -8  19   -0.39    3.81   0
  17  -7  14   -2.79    3.75   0
  19  -7  16    2.93    3.93   0
  21  -7  20   -0.56    4.20   0
  -9  -5  25    8.93    4.22   0
  -9  -3  16    2.38    3.97   0
  -8  -6  30   -0.38    3.69   0
  -8  -6  31   -2.27    3.91   0
  -6  -4  14    0.04    3.40   0
  -5  -7  28    6.49    4.11   0
  -5  -7  29    5.98    4.18   0
  -5  -5  16    1.69    3.38   0
  -3  -5  13   -1.20    2.70   0
  -2  -8  31    0.93    3.99   0
  -2  -8  32    0.84    3.78   0
  -2  -8  33   -0.13    3.88   0
  -2  -8  34   -2.25    4.05   0
  -2  -8  35    1.89    3.98   0
  -2  -4   9    0.64    3.36   0
  -1  -7  19   39.53    4.98   0
   0  -8  25    1.71    3.15   0
   0  -2   3    1.62    4.72   0
   1  -5   9  106.11    7.13   0
   3  -3   3    0.03    2.91   0
   5  -9  29    1.19    3.66   0
   5  -9  30   -0.94    3.62   0
   5  -3   2   -0.29    3.19   0
   6  -8  18   -0.19    3.81   0
   7  -9  27   -1.57    3.62   0
   7  -9  28    2.57    4.13   0
   9  -9  26   -1.33    3.63   0
   9  -9  27   -0.73    3.39   0
  10  -8  17   -0.56    3.66   0
  10  -2  -1  475.02   19.74   0
  11  -7  12   49.94    5.19   0
  16  -8  20    8.13    4.16   0
  16  -8  21   -0.98    4.29   0
  18  -6  11    3.18    3.97   0
  19  -7  17   -0.45    4.53   0
  19  -5   8    2.31    4.24   0
  20  -6  13    1.19    4.32   0
 -11  -3  21    2.19    4.77   0
  -8  -6  32   -0.88    3.87   0
  -8  -6  33   -2.50    4.38   0
  -8  -6  34    1.32    4.03   0
  -8  -6  35    0.35    4.00   0
  -6  -6  23    2.49    3.72   0
  -5  -7  30    0.95    3.89   0
  -5  -7  31   13.05    4.46   0
  -5  -7  32   16.18    4.84   0
  -5  -7  36    6.11    4.39   0
  -5  -7  37   -0.07    4.33   0
  -5  -3  10   33.05    6.35   0
  -4  -6  19   -0.39    3.23   0
  -3  -7  23    6.15    3.87   0
  -1  -5  11    7.91    3.34   0
   0  -8  26    4.83    3.76   0
   1  -7  17   18.30    4.45   0
   2  -8  22   -1.24    3.63   0
   3  -7  15   50.42    5.07   0
   4  -8  20   21.75    4.23   0
   5  -7  14    3.68    3.43   0
   6  -8  19    2.67    3.82   0
   7  -9  29    2.00    3.84   0
   7  -7  13    4.66    3.39   0
   7  -5   6    5.89    3.39   0
   8  -8  18    1.90    3.74   0
   9  -3   1   79.03    7.89   0
  10  -8  18    1.60    3.72   0
  10  -4   3    0.50    2.83   0
  12  -8  18    1.18    3.77   0
  12  -4   3  137.20    8.48   0
  12  -2  -1    1.69    3.67   0
  13  -7  13   61.61    5.62   0
  14  -8  19    4.60    3.95   0
  14  -6   9   -1.49    3.77   0
  15  -7  14    1.48    4.02   0
  16  -8  22    5.24    4.40   0
  16  -6  10   -0.57    4.20   0
  17  -7  15   -1.79    3.75   0
  17  -5   7   -1.38    4.20   0
  19  -7  18   -0.31    4.04   0
 -12  -2  20   -0.05    4.49   0
  -9  -5  26    2.79    3.94   0
  -8  -4  18   13.98    4.42   0
  -6  -6  24   33.94    5.20   0
  -6  -2   9  279.27   15.64   0
  -5  -7  33    0.81    3.91   0
  -5  -7  34   -1.55    3.79   0
  -5  -7  35    1.04    3.93   0
  -3  -7  24    9.35    3.78   0
  -1  -7  20   -1.82    3.62   0
   0  -8  27   16.57    4.16   0
   0  -8  28   18.61    3.89   0
   2  -8  23   -1.31    3.69   0
   2  -4   6   -0.80    3.46   0
   3  -5   8  621.61   15.64   0
   4  -8  21    2.30    3.50   0
   5  -5   7   -2.84    2.94   0
   6  -4   4    2.85    3.50   0
   6  -2   0   66.82    8.30   0
   8  -8  19   12.23    3.96   0
   9  -7  13   70.10    5.88   0
  11  -7  13   46.76    5.13   0
  11  -3   1   27.62    5.28   0
  12  -8  19    2.88    3.91   0
  12  -6   9    2.44    3.21   0
  13  -3   1    3.73    3.88   0
  14  -8  20    1.15    3.93   0
  16  -8  23    5.19    4.13   0
  16  -4   4   15.62    4.51   0
  17  -7  16    1.24    4.37   0
  17  -3   2    3.56    4.76   0
  19  -7  19   -0.60    4.15   0
  20  -6  14   -0.40    3.96   0
  -9  -5  27    0.09    3.68   0
  -8  -2  12    2.61    4.10   0
  -7  -3  13   16.20    4.13   0
  -6  -6  25   -0.22    4.18   0
  -4  -6  20   -0.83    3.25   0
  -3  -7  25    4.87    3.60   0
  -1  -7  21    1.90    3.57   0
  -1  -3   6   48.80    5.98   0
   0  -8  29    9.67    3.60   0
   0  -8  30   -1.94    3.67   0
   0  -8  31   -2.18    3.64   0
   0  -8  32   49.96    5.61   0
   0  -8  33    6.73    4.55   0
   0  -8  34   15.07    4.98   0
   1  -7  18    9.22    4.07   0
   2  -8  24    0.33    3.62   0
   2  -8  25   -1.81    3.84   0
   3  -7  16    2.89    3.37   0
   4  -8  22    0.54    3.61   0
   4  -4   5    7.09    3.84   0
   6  -8  20   -1.54    3.66   0
   7  -7  14    1.85    3.26   0
   9  -5   6   11.56    3.44   0
  10  -8  19   -0.50    3.50   0
  11  -5   6   68.24    6.33   0
  12  -8  20    2.03    3.68   0
  13  -7  14   18.57    4.34   0
  14  -8  21    0.33    3.90   0
  14  -8  22    0.82    4.29   0
  15  -7  15    1.70    4.04   0
  18  -6  12    2.05    3.67   0
  19  -7  20    3.70    4.09   0
  19  -5   9   11.91    4.86   0
 -11  -3  22    0.62    4.42   0
 -11  -1  15    0.85    4.38   0
 -10   0  11    0.07    5.61   0
  -9  -5  28   -0.95    3.77   0
  -9  -5  29    3.47    4.35   0
  -9  -3  17    6.32    3.95   0
  -6  -6  26   23.29    5.03   0
  -6  -4  15   -1.53    3.33   0
  -5  -5  17   -0.20    2.83   0
  -4  -4  12  340.67   12.48   0
  -3  -7  26    1.88    3.60   0
  -3  -5  14   36.25    4.55   0
  -3  -3   8   -0.52    3.56   0
   1  -5  10    0.50    3.17   0
   2  -8  26   -5.97    3.63   0
   4  -8  23    7.74    3.78   0
   5  -7  15   27.86    4.44   0
   6  -8  21   -5.02    3.66   0
   8  -8  20    0.28    3.63   0
   9  -7  14   92.36    6.24   0
  10  -8  20   -2.41    3.59   0
  11  -7  14   11.96    4.10   0
  12  -8  21    5.32    3.52   0
  14  -8  23    3.64    3.63   0
  14  -6  10   12.61    4.22   0
  16  -6  11   -1.36    3.73   0
  17  -7  17    1.11    3.79   0
  17  -5   8   -0.07    4.25   0
  19  -7  21    0.05    4.35   0
  20  -6  15    0.18    4.41   0
  -9  -5  30    1.19    4.09   0
  -8  -4  19    9.97    4.51   0
  -6  -6  27    8.23    4.34   0
  -4  -6  21    0.65    3.32   0
  -3  -7  27   -2.93    3.59   0
  -3  -7  28   -2.34    3.49   0
  -3  -7  37    0.10    4.17   0
  -1  -7  22    1.26    3.81   0
  -1  -5  12   13.86    3.54   0
   0  -4   8    1.93    3.67   0
   1  -7  19   -0.00    3.72   0
   2  -8  27   -0.43    3.54   0
   2  -8  28    0.88    3.33   0
   2  -8  29    3.08    3.78   0
   2  -2   2 2073.81   42.31   0
   3  -7  17   32.53    4.88   0
   4  -8  24    6.06    3.52   0
   6  -8  22   -0.26    3.51   0
   7  -7  15   -0.72    3.90   0
   7  -5   7    7.12    3.25   0
   8  -8  21   23.00    4.46   0
   8  -4   4   64.75    6.60   0
  10  -8  21    0.41    3.66   0
  10  -6  10    3.59    3.89   0
  12  -8  22   15.46    3.99   0
  12  -6  10   -1.27    3.39   0
  13  -7  15   -1.38    3.62   0
  14  -8  24   -1.71    3.87   0
  14  -8  25    1.48    4.37   0
  14  -4   4    3.37    4.24   0
  15  -7  16   10.38    4.12   0
  15  -1  -2   40.02    8.31   0
  16  -2   0    0.11    4.92   0
  17  -7  18    5.14    4.13   0
  18  -6  13    2.38    3.96   0
  19  -7  22    1.84    4.21   0
  20  -6  16    3.12    4.44   0
 -12  -2  21   -0.61    4.45   0
 -10  -2  16   -0.47    4.04   0
  -9  -5  31    3.32    3.87   0
  -9  -5  32    0.12    4.34   0
  -9  -5  33   12.09    4.52   0
  -6  -6  28    3.94    4.01   0
  -6  -6  29    0.23    4.32   0
  -6  -6  38    2.04    4.07   0
  -6  -6  39   -2.87    3.95   0
  -4  -6  22   -3.12    4.07   0
  -4  -2   7   -0.38    3.00   0
  -3  -7  29    6.44    3.75   0
  -3  -7  30    1.02    4.07   0
  -3  -7  31    4.94    4.15   0
  -3  -7  32   15.03    4.72   0
  -3  -7  33   23.06    5.00   0
  -3  -7  34   16.38    4.47   0
  -3  -7  36    3.44    3.92   0
  -3  -1   4   18.15    7.38   0
  -2  -6  18  203.76    8.50   0
  -2  -4  10   -0.98    3.30   0
  -2  -2   5    0.49    3.39   0
  -1  -7  23    0.94    3.65   0
   1  -7  20    6.52    3.94   0
   2  -8  30   -1.10    3.49   0
   2  -8  31   -3.09    3.60   0
   2  -8  32    1.70    3.75   0
   2  -8  33   -3.58    3.92   0
   3  -7  18   32.12    4.91   0
   3  -5   9  280.57   10.62   0
   4  -8  25    9.02    3.85   0
   4  -8  26    1.57    3.30   0
   4  -2   1    1.06    3.29   0
   5  -7  16   61.36    5.44   0
   5  -5   8    0.38    2.99   0
   6  -8  23    1.83    3.56   0
   6  -8  24   -1.35    3.65   0
   7  -3   2   47.81    7.23   0
   8  -8  22   26.00    4.26   0
   8  -8  23    2.89    3.76   0
   9  -7  15    2.74    3.72   0
  10  -8  22   -2.20    3.49   0
  10  -8  23   -4.41    3.73   0
  11  -7  15    5.27    3.74   0
  12  -8  23   17.65    4.03   0
  12  -8  24   13.15    4.25   0
  14  -6  11    6.09    4.08   0
  15  -7  17   11.24    4.40   0
  15  -3   2    2.21    4.83   0
  16  -6  12    1.85    3.80   0
  17  -7  19   11.00    4.33   0
  19  -5  10   37.84    5.67   0
 -11  -3  23    4.10    4.54   0
 -10  -4  26   -0.91    4.22   0
  -7  -5  23    1.01    4.16   0
  -6  -6  30    8.33    4.25   0
  -6  -6  31    8.34    4.32   0
  -6  -6  32   22.24    4.85   0
  -6  -6  33    5.40    4.68   0
  -6  -6  34   14.50    4.84   0
  -6  -6  35    4.14    4.37   0
  -6  -6  36    7.78    4.34   0
  -6  -6  37    2.92    4.14   0
  -3  -5  15   47.85    4.87   0
  -1  -7  24    1.80    3.73   0
   1  -7  21    6.83    3.84   0
   4  -8  27   15.14    4.11   0
   4  -8  28   78.92    5.56   0
   4  -8  29   30.50    4.80   0
   4  -8  30    2.63    3.95   0
   4  -8  31    8.15    3.99   0
   4  -8  32   46.54    5.35   0
   5  -7  17   32.81    4.46   0
   6  -8  25    0.46    3.56   0
   7  -7  16   -0.01    3.75   0
   8  -8  24   13.92    3.97   0
   9  -5   7   59.96    5.34   0
  10  -8  24    0.16    3.59   0
  10  -8  25    1.64    3.72   0
  10  -4   4    4.77    3.13   0
  11  -5   7   79.14    6.62   0
  12  -8  25   -0.06    3.63   0
  12  -8  26   23.85    4.67   0
  12  -8  27   25.34    4.74   0
  12  -4   4  108.66    7.47   0
  13  -7  16   12.76    4.03   0
  15  -7  18    8.35    4.39   0
  16  -4   5   14.11    4.82   0
  17  -7  20    8.51    4.17   0
  17  -5   9    3.63    4.30   0
  18  -6  14   -0.24    3.78   0
  20  -6  17   -2.36    3.99   0
 -12   0  15   -0.28    5.77   0
 -10  -4  27   -1.43    4.26   0
  -8  -4  20  118.09    7.44   0
  -7  -5  24    6.25    4.39   0
  -7  -3  14    0.95    3.56   0
  -6  -4  16    1.16    3.42   0
  -5  -3  11   -1.22    4.49   0
  -4  -6  23   -2.59    3.72   0
  -2  -6  19   25.93    4.56   0
  -1  -7  25   10.33    3.85   0
  -1  -7  26    6.89    3.87   0
  -1  -5  13    0.67    3.38   0
   1  -5  11   54.99    5.26   0
   1  -3   5 2799.28   40.37   0
   2  -4   7   -2.39    3.37   0
   3  -7  19    2.16    3.84   0
   6  -8  26    1.69    3.15   0
   6  -8  27    1.93    3.61   0
   6  -8  28    1.51    3.60   0
   6  -8  29   -0.60    3.86   0
   6  -4   5   -0.45    3.45   0
   8  -8  25   12.07    3.98   0
   8  -8  26   36.56    4.72   0
   8  -6  11    1.54    3.25   0
   9  -7  16    3.59    3.82   0
  10  -8  27    1.61    3.80   0
  10  -8  28   -0.19    3.93   0
  10  -6  11  114.78    6.85   0
  11  -7  16   -0.92    3.58   0
  12  -6  11   -3.47    3.22   0
  13  -7  17    1.94    3.65   0
  15  -5   8    1.43    4.01   0
  16  -6  13    0.35    4.25   0
  17  -7  21   -1.56    3.97   0
  17  -7  22    4.79    4.30   0
  17  -3   3   23.78    5.77   0
  18  -6  15    8.00    4.14   0
  19  -5  11    4.98    4.53   0
  20  -6  18    2.65    4.33   0
 -12  -2  22    1.08    4.67   0
 -11  -3  24   -1.82    4.13   0
 -10  -4  28    0.98    3.79   0
  -9  -3  18   18.17    4.65   0
  -4  -6  24    1.31    3.57   0
  -4  -4  13   19.26    4.12   0
  -1  -7  27    3.96    3.53   0
  -1  -7  28   -3.05    3.67   0
  -1  -7  36    9.34    4.72   0
   1  -7  22   -3.39    3.60   0
   3  -7  20   -1.07    3.79   0
   4  -4   6  383.73   13.38   0
   5  -7  18   13.90    4.37   0
   5  -3   3   47.68    6.12   0
   6  -8  30    2.79    3.04   0
   6  -8  31    1.58    3.87   0
   7  -7  17    1.00    3.51   0
   7  -5   8   -1.00    3.31   0
   8  -8  28   66.67    5.64   0
   8  -8  29    2.64    3.98   0
   8  -8  30   11.27    4.35   0
  11  -7  17    6.33    3.41   0
  13  -7  18   -4.11    3.65   0
  13  -3   2   -0.48    3.72   0
  14  -6  12   58.62    5.63   0
  15  -7  19    4.29    4.07   0
  15  -7  20    0.40    3.99   0
  17  -7  23    2.91    4.00   0
  17  -7  24   -2.35    4.34   0
  20  -6  19   -0.10    4.41   0
 -10  -4  29    0.70    4.18   0
 -10  -4  30    1.40    4.21   0
  -8  -4  21  334.13   12.10   0
  -7  -5  25   -1.04    3.82   0
  -3  -5  16   -1.38    3.14   0
  -2  -6  20   85.89    5.98   0
  -1  -7  29    2.99    3.73   0
  -1  -7  30    3.99    3.71   0
  -1  -7  31    0.70    3.60   0
  -1  -7  32   -0.74    3.27   0
  -1  -7  33    3.07    4.08   0
  -1  -7  34    0.50    3.93   0
  -1  -7  35    0.70    4.05   0
   0  -6  17    2.52    3.43   0
   1  -7  23   -2.53    3.59   0
   3  -5  10   52.55    5.26   0
   3  -3   4   -0.14    2.96   0
   5  -7  19   -1.16    3.98   0
   5  -5   9    0.16    3.47   0
   5  -1  -1  510.39   27.93   0
   7  -7  18    3.01    3.85   0
   8  -6  12   -0.83    3.37   0
   8  -2   0   -0.17    4.61   0
   9  -7  17    2.66    3.21   0
   9  -3   2   65.20    6.87   0
   9  -1  -2   21.68    7.51   0
  12  -6  12   -2.29    3.62   0
  14  -4   5   -3.35    4.17   0
  14  -2   0    2.05    4.50   0
  15  -7  21   -0.18    3.97   0
  16  -6  14   -1.45    3.73   0
  17  -5  10   -3.81    4.22   0
  18  -6  16   23.11    4.51   0
  20  -6  20    2.58    4.03   0
 -10  -2  17   54.85    7.71   0
  -8  -2  13    0.48    3.79   0
  -7  -5  26    1.39    3.97   0
  -4  -6  26   -1.66    3.57   0
  -4  -6  38   -1.04    4.59   0
  -3  -3   9    1.56    3.40   0
  -2  -6  21    3.47    3.76   0
  -2  -4  11    1.44    3.37   0
  -1  -3   7   19.66    4.39   0
   0  -4   9   35.98    5.32   0
   1  -7  24    3.62    3.37   0
   3  -7  21    0.84    3.71   0
   4  -6  14   -0.43    3.41   0
   6  -6  13    3.98    3.54   0
   8  -4   5   44.93    5.57   0
   9  -7  18   -1.67    3.61   0
   9  -5   8   18.18    3.98   0
  10  -6  12    4.92    3.54   0
  11  -7  18    4.67    3.68   0
  11  -3   2   18.18    4.29   0
  13  -7  19    7.37    3.34   0
  13  -7  20    6.96    3.99   0
  13  -1  -2   18.30    6.57   0
  14  -6  13   33.47    4.82   0
  15  -7  22    6.74    3.97   0
  15  -5   9   11.90    4.31   0
  17  -1  -1   33.00    7.32   0
  18  -6  17    6.43    4.11   0
  19  -5  12    4.21    3.83   0
  20  -6  21    0.09    3.91   0
  20  -6  22    0.87    4.23   0
  20  -4   9   -0.98    4.22   0
  21  -5  15   10.07    4.18   0
 -11  -1  16    1.03    4.65   0
  -9  -3  19   11.47    4.65   0
  -7  -5  27    2.28    3.86   0
  -7  -5  28    3.99    4.16   0
  -7  -5  37   11.84    4.51   0
  -7  -5  38    6.81    4.14   0
  -6  -4  17   -0.51    2.86   0
  -6  -2  10    1.67    4.36   0
  -4  -6  27   -1.71    3.60   0
  -4  -6  28    0.75    3.57   0
  -4  -6  29   -2.11    4.02   0
  -4  -6  35   -1.75    4.03   0
  -4  -6  36    4.48    4.60   0
  -4  -6  37    1.35    3.73   0
  -1  -5  14    3.58    3.28   0
   0  -6  18    2.65    3.51   0
   1  -7  26   -3.69    3.65   0
   1  -7  27    2.17    3.70   0
   1  -7  35    3.49    4.37   0
   1  -5  12    2.90    2.88   0
   2  -6  16   -2.41    3.41   0
   3  -7  22    4.74    3.78   0
   5  -7  20   -0.89    3.83   0
   7  -7  19    1.69    3.62   0
   9  -7  19   -1.63    3.42   0
  10  -4   5    1.43    3.61   0
  11  -7  19   11.52    3.83   0
  12  -6  13    2.64    3.87   0
  12  -4   5   45.78    5.85   0
  13  -7  21   10.14    4.03   0
  14  -6  14    9.63    4.41   0
  15  -7  23    3.65    4.24   0
  15  -7  24   -5.53    4.11   0
  15  -7  25    5.39    4.12   0
  16  -6  15   -0.66    3.80   0
  18  -6  18   18.13    5.04   0
  19  -5  13    0.83    4.32   0
  21  -5  16   13.37    4.63   0
  -7  -5  29    2.82    3.99   0
  -7  -5  30    4.39    4.25   0
  -7  -5  31    9.83    4.66   0
  -7  -5  33    0.09    4.67   0
  -7  -5  34    4.90    4.80   0
  -7  -5  35   -2.02    3.97   0
  -7  -5  36    1.47    4.12   0
  -7  -3  15    0.20    3.37   0
  -4  -6  30   -0.25    3.74   0
  -4  -6  31    2.60    4.15   0
  -4  -6  32   -0.24    4.01   0
  -4  -6  33    1.06    3.90   0
  -4  -6  34    0.29    3.82   0
  -4  -4  14  343.24   12.10   0
  -2  -6  22   13.61    4.47   0
   0  -6  19   -0.25    3.39   0
   1  -7  28    0.44    3.84   0
   1  -7  30    5.69    3.54   0
   1  -7  31    3.11    3.78   0
   1  -7  32    9.23    3.79   0
   1  -7  33   10.92    4.07   0
   1  -7  34    3.96    4.10   0
   3  -7  23    2.61    3.18   0
   3  -7  24    2.63    3.41   0
   4  -6  15    1.73    3.99   0
   5  -7  21    6.03    3.72   0
   7  -7  20    0.45    3.75   0
   7  -5   9    2.05    3.26   0
   8  -6  13   -0.52    3.26   0
   9  -7  20    4.95    3.75   0
  10  -6  13   65.04    5.49   0
  10  -2   0  176.66   12.18   0
  11  -7  20    6.75    3.76   0
  11  -1  -2    9.70    6.41   0
  12  -2   0   -0.15    4.08   0
  13  -7  22    7.19    3.61   0
  15  -7  26    6.86    4.26   0
  15  -3   3    8.50    4.32   0
  16  -6  16   -4.28    3.98   0
  16   0  -3   -0.30    6.07   0
  17  -5  11   -1.52    3.75   0
  18  -6  19    2.20    4.39   0
  21  -5  17    9.02    4.66   0
  -7  -5  32    3.70    3.90   0
  -7  -1   9  131.51   13.40   0
  -6  -4  18   -0.05    3.63   0
  -5  -5  22    4.40    3.23   0
  -5  -3  12    0.44    3.23   0
  -2  -6  23    9.36    4.23   0
  -1  -5  15    1.38    3.68   0
   0  -2   4    0.28    4.30   0
   2  -6  17   45.90    4.93   0
   2  -4   8   -0.30    3.69   0
   3  -7  25   -3.31    3.70   0
   3  -7  26    9.38    4.07   0
   3  -7  34    3.30    4.30   0
   3  -5  11   11.26    3.87   0
   3  -1   0    7.77    5.89   0
   5  -7  22    0.28    3.74   0
   5  -7  23    2.93    4.04   0
   5  -5  10   -0.76    2.84   0
   6  -6  14    0.10    3.40   0
   6  -4   6   -0.73    3.32   0
   7  -7  21    0.32    3.72   0
   9  -7  21    7.50    4.02   0
  11  -7  21    7.17    3.82   0
  11  -7  22   -3.38    3.85   0
  12  -6  14    2.75    3.67   0
  13  -7  23   -0.92    3.63   0
  13  -7  24    8.39    4.05   0
  13  -7  25    7.66    3.95   0
  14  -6  15    1.50    4.05   0
  14  -4   6    3.33    4.26   0
  15  -5  10   34.89    5.27   0
  16  -6  17    0.24    4.06   0
  16  -2   1    2.17    4.50   0
  17  -3   4   11.03    4.58   0
  18  -6  20   -1.02    4.07   0
  18  -4   8    0.63    3.55   0
  18  -2   2  140.28   10.18   0
  19  -5  14    0.62    3.98   0
  20  -4  10    0.25    4.26   0
  21  -5  18    1.48    4.61   0
  -9  -3  20   14.67    4.48   0
  -5  -5  23    2.98    3.80   0
  -2  -6  24    8.48    3.71   0
  -2  -6  25    4.51    4.01   0
  -2  -6  37    2.01    4.46   0
  -2  -4  12   -1.40    3.17   0
   0  -6  20    0.16    3.30   0
   1  -5  13  251.77    9.72   0
   3  -7  27   32.62    4.64   0
   3  -7  28   25.64    4.20   0
   3  -7  29    2.37    3.66   0
   3  -7  30    3.67    3.23   0
   3  -7  31    6.76    3.47   0
[truncated: 4,493,411 more chars]
