# Supplementary material for: Crystal structures of three cyclohexane-based γ-spirolactams: determination of configurations and conformations
Source: BMC Chem. 2019 May 17;13(1):69. doi: 10.1186/s13065-019-0586-7 (PMC6661822; doi:10.1186/s13065-019-0586-7)
Supplement: Supplementary file 2 — Additional file 2. Crystallographic information file of cis-1b. [file 13065_2019_586_MOESM2_ESM.cif]

data_cis-1b
 
_publ_contact_author_name         'U. Schilde'
_publ_contact_author_address
;
 University of Potsdam
 Institute of Chemistry
 Karl-Liebknecht-Strasse 24-25
 D-14476 Potsdam
 Germany
;

_publ_contact_author_email        'us@chem.uni-potsdam.de'
_publ_contact_author_phone        '+49 331 977-5188'
_publ_contact_author_fax          '+49 331 977-5239'

loop_
 _publ_author_name
 _publ_author_address
     'Krueger, T.'
;     University of Potsdam
      Institute of Chemistry
      Karl-Liebknecht-Strasse 24-25
      D-14476 Potsdam
      Germany
;
     'Kelling, A.Schilde, U.'
;     University of Potsdam
      Institute of Chemistry
      Karl-Liebknecht-Strasse 24-25
      D-14476 Potsdam
      Germany
;
     'Linker, T.'
;     University of Potsdam
      Institute of Chemistry
      Karl-Liebknecht-Strasse 24-25
      D-14476 Potsdam
      Germany
;
     'Schilde, U.'
;     University of Potsdam
      Institute of Chemistry
      Karl-Liebknecht-Strasse 24-25
      D-14476 Potsdam
      Germany
;

_publ_requested_journal
;
 Chem. Centr. J.
;
_publ_section_title
;
 Crystal structures of three cyclohexane-based \g-spirolactams:
 determination of configurations and conformations
; 
_audit_creation_method            'SHELXL-2014/7'

_chemical_name_systematic
;
 cis-8-methyl-2-azaspiro[4.5]deca-1-one
;
_chemical_melting_point           '501-502'
_chemical_formula_sum            'C10 H17 N O' 
_chemical_formula_weight         167.24

loop_
 _atom_type_symbol
 _atom_type_description
 _atom_type_scat_dispersion_real
 _atom_type_scat_dispersion_imag
 _atom_type_scat_source
 'C'  'C'   0.0033   0.0016
 'International Tables Vol C Tables 4.2.6.8 and 6.1.1.4'
 'H'  'H'   0.0000   0.0000
 'International Tables Vol C Tables 4.2.6.8 and 6.1.1.4'
 'N'  'N'   0.0061   0.0033
 'International Tables Vol C Tables 4.2.6.8 and 6.1.1.4'
 'O'  'O'   0.0106   0.0060
 'International Tables Vol C Tables 4.2.6.8 and 6.1.1.4'
 
_space_group_crystal_system       monoclinic
_space_group_IT_number            14
_space_group_name_H-M_alt         'P 21/c'
_space_group_name_Hall            '-P 2ybc'
 

loop_
 _space_group_symop_operation_xyz
 'x, y, z'
 '-x, y+1/2, -z+1/2'
 '-x, -y, -z'
 'x, -y-1/2, z-1/2'
 
_cell_length_a                    14.7946(9)
_cell_length_b                    6.4589(2)
_cell_length_c                    10.5769(7)
_cell_angle_alpha                 90
_cell_angle_beta                  105.199(5)
_cell_angle_gamma                 90
_cell_volume                      975.34(10)
_cell_formula_units_Z             4
_cell_measurement_temperature     210(2)
_cell_measurement_reflns_used     18887
_cell_measurement_theta_min       3.46
_cell_measurement_theta_max       31.96
 
_exptl_crystal_description        prism
_exptl_crystal_colour             colorless
_exptl_crystal_density_meas       ?
_exptl_crystal_density_method     'not measured'
_exptl_crystal_density_diffrn     1.139          
_exptl_crystal_F_000              368
_exptl_crystal_size_max           0.450
_exptl_crystal_size_mid           0.310
_exptl_crystal_size_min           0.200
_exptl_absorpt_coefficient_mu     0.073
_exptl_absorpt_correction_type    integration
_exptl_absorpt_correction_T_min   0.9807
_exptl_absorpt_correction_T_max   0.9809
_exptl_absorpt_process_details    'X-RED (Stoe, 2015)'
_exptl_special_details
;
  The crystal was embedded in perfluoropolyalkylether oil.
;

_diffrn_ambient_temperature       210(2)
_diffrn_measurement_device        '4-circle goniometer'
_diffrn_measurement_device_type   'STOE StadiVari'
_diffrn_radiation_source          'Genix Microfocus'
_diffrn_source_voltage            50
_diffrn_source_current            1.000
_diffrn_radiation_type            'Mo K\a'
_diffrn_radiation_wavelength      0.71073
_diffrn_radiation_monochromator   'graded multilayer mirror'
_diffrn_radiation_collimation     '0.3 mm diameter'
_diffrn_detector                  'Pilatus 200K'
_diffrn_measurement_method        'rotation method'
_diffrn_measurement_details
; 
 2488 frames, exposure time = 10 s per frame,
 detector distance = 60 mm, \D\w = 0.5 \%
;
_diffrn_reflns_number             15495
_diffrn_reflns_av_unetI/netI      0.0134
_diffrn_reflns_av_R_equivalents   0.0236
_diffrn_reflns_limit_h_min        -17
_diffrn_reflns_limit_h_max        17
_diffrn_reflns_limit_k_min        -7
_diffrn_reflns_limit_k_max        7
_diffrn_reflns_limit_l_min        -10
_diffrn_reflns_limit_l_max        12
_diffrn_reflns_theta_min          3.462
_diffrn_reflns_theta_max          24.997
_diffrn_reflns_theta_full         24.997
_diffrn_measured_fraction_theta_max   0.999
_diffrn_measured_fraction_theta_full  0.999
_diffrn_reflns_Laue_measured_fraction_max    0.999
_diffrn_reflns_Laue_measured_fraction_full   0.999
_diffrn_reflns_point_group_measured_fraction_max   0.999
_diffrn_reflns_point_group_measured_fraction_full  0.999

_reflns_number_total              1713
_reflns_number_gt                 1469
_reflns_threshold_expression      'I > 2\s(I)'

_computing_data_collection        'X-AREA (Stoe, 2015)'
_computing_cell_refinement        'X-AREA (Stoe, 2015)'
_computing_data_reduction         'X-RED (Stoe, 2015)'
_computing_structure_solution     'SHELXS-2013/1 (Sheldrick, 2013)'
_computing_structure_refinement   'SHELXL-2014/7 (Sheldrick, 2014)'
_computing_publication_material
; 
 SHELXL-2014/7 (Sheldrick, 2014)
 Diamond (Blankenburg, 2017)
; 
 
_refine_ls_structure_factor_coef  Fsqd
_refine_ls_matrix_type            full
_refine_ls_weighting_scheme       calc
_refine_ls_weighting_details
'w=1/[\s^2^(Fo^2^)+(0.0473P)^2^+0.1694P] where P=(Fo^2^+2Fc^2^)/3'
_atom_sites_solution_primary      direct
_atom_sites_solution_secondary    difmap
_atom_sites_solution_hydrogens    difmap
_refine_ls_hydrogen_treatment     mixed
_refine_ls_extinction_method      'SHELXL-2014/7 (Sheldrick 2014'
_refine_ls_extinction_coef        0.037(4)
_refine_ls_extinction_expression
 'Fc^*^=kFc[1+0.001xFc^2^\l^3^/sin(2\q)]^-1/4^'
_refine_ls_number_reflns          1713
_refine_ls_number_parameters      114
_refine_ls_number_restraints      0
_refine_ls_R_factor_all           0.0391
_refine_ls_R_factor_gt            0.0336
_refine_ls_wR_factor_ref          0.0940
_refine_ls_wR_factor_gt           0.0913
_refine_ls_goodness_of_fit_ref    1.081
_refine_ls_restrained_S_all       1.081
_refine_ls_shift/su_max           0.000
_refine_ls_shift/su_mean          0.000
 
loop_
 _atom_site_label
 _atom_site_type_symbol
 _atom_site_fract_x
 _atom_site_fract_y
 _atom_site_fract_z
 _atom_site_U_iso_or_equiv
 _atom_site_adp_type
 _atom_site_occupancy
 _atom_site_site_symmetry_order  
 _atom_site_calc_flag
 _atom_site_refinement_flags_posn
 _atom_site_refinement_flags_adp
 _atom_site_refinement_flags_occupancy
 _atom_site_disorder_assembly
 _atom_site_disorder_group
C1 C 0.61905(7) 0.54201(17) 0.44204(10) 0.0281(3) Uani 1 1 d . . . . .
C2 C 0.57205(9) 0.8655(2) 0.34723(14) 0.0444(4) Uani 1 1 d . . . . .
H2A H 0.5948 0.9841 0.4045 0.053 Uiso 1 1 calc R U . . .
H2B H 0.5161 0.9066 0.2792 0.053 Uiso 1 1 calc R U . . .
C3 C 0.64772(9) 0.7809(2) 0.28790(13) 0.0429(3) Uani 1 1 d . . . . .
H3A H 0.6913 0.8908 0.2789 0.051 Uiso 1 1 calc R U . . .
H3B H 0.6199 0.7207 0.2014 0.051 Uiso 1 1 calc R U . . .
C4 C 0.69834(8) 0.61407(18) 0.38431(11) 0.0297(3) Uani 1 1 d . . . . .
C5 C 0.73922(9) 0.4404(2) 0.31801(12) 0.0401(3) Uani 1 1 d . . . . .
H5A H 0.6876 0.3650 0.2590 0.048 Uiso 1 1 calc R U . . .
H5B H 0.7770 0.5022 0.2644 0.048 Uiso 1 1 calc R U . . .
C6 C 0.79974(9) 0.2866(2) 0.41293(13) 0.0397(3) Uani 1 1 d . . . . .
H6A H 0.7599 0.2069 0.4560 0.048 Uiso 1 1 calc R U . . .
H6B H 0.8283 0.1894 0.3636 0.048 Uiso 1 1 calc R U . . .
C7 C 0.87670(8) 0.3924(2) 0.51687(13) 0.0406(3) Uani 1 1 d . . . . .
H7 H 0.9181 0.4661 0.4719 0.049 Uiso 1 1 calc R U . . .
C8 C 0.83316(9) 0.5524(2) 0.58824(13) 0.0416(3) Uani 1 1 d . . . . .
H8A H 0.8828 0.6230 0.6537 0.050 Uiso 1 1 calc R U . . .
H8B H 0.7924 0.4824 0.6344 0.050 Uiso 1 1 calc R U . . .
C9 C 0.77634(8) 0.71163(19) 0.49416(12) 0.0366(3) Uani 1 1 d . . . . .
H9A H 0.8186 0.7903 0.4546 0.044 Uiso 1 1 calc R U . . .
H9B H 0.7480 0.8090 0.5437 0.044 Uiso 1 1 calc R U . . .
C10 C 0.93629(11) 0.2364(3) 0.61132(17) 0.0612(5) Uani 1 1 d . . . . .
H10A H 0.9659 0.1420 0.5631 0.092 Uiso 1 1 calc R U . . .
H10B H 0.8968 0.1588 0.6545 0.092 Uiso 1 1 calc R U . . .
H10C H 0.9841 0.3093 0.6765 0.092 Uiso 1 1 calc R U . . .
N1 N 0.55326(7) 0.68865(16) 0.42124(10) 0.0336(3) Uani 1 1 d . . . . .
H1 H 0.5029(10) 0.677(2) 0.4493(13) 0.040 Uiso 1 1 d . U . . .
O1 O 0.61594(6) 0.37672(13) 0.49946(9) 0.0396(3) Uani 1 1 d . . . . .
 
loop_
 _atom_site_aniso_label
 _atom_site_aniso_U_11
 _atom_site_aniso_U_22
 _atom_site_aniso_U_33
 _atom_site_aniso_U_23
 _atom_site_aniso_U_13
 _atom_site_aniso_U_12
C1 0.0278(6) 0.0294(6) 0.0254(5) -0.0013(5) 0.0041(4) -0.0033(4)
C2 0.0406(7) 0.0408(8) 0.0505(8) 0.0174(6) 0.0097(6) 0.0062(6)
C3 0.0425(7) 0.0487(8) 0.0377(7) 0.0160(6) 0.0109(6) 0.0007(6)
C4 0.0298(6) 0.0326(6) 0.0264(6) 0.0026(5) 0.0070(4) -0.0033(5)
C5 0.0397(7) 0.0505(8) 0.0318(6) -0.0054(5) 0.0126(5) -0.0007(6)
C6 0.0411(7) 0.0362(7) 0.0469(7) -0.0035(6) 0.0206(6) 0.0027(5)
C7 0.0289(6) 0.0448(7) 0.0498(7) 0.0101(6) 0.0133(5) 0.0010(5)
C8 0.0341(6) 0.0460(8) 0.0380(7) -0.0038(6) -0.0024(5) -0.0028(5)
C9 0.0322(6) 0.0319(6) 0.0436(7) -0.0025(5) 0.0063(5) -0.0062(5)
C10 0.0449(8) 0.0666(11) 0.0712(10) 0.0195(8) 0.0136(8) 0.0168(7)
N1 0.0282(5) 0.0342(6) 0.0388(6) 0.0059(4) 0.0092(4) 0.0009(4)
O1 0.0350(5) 0.0326(5) 0.0555(6) 0.0117(4) 0.0195(4) 0.0017(4)
 
_geom_special_details
;
 All esds (except the esd in the dihedral angle between two l.s. planes)
 are estimated using the full covariance matrix.  The cell esds are taken
 into account individually in the estimation of esds in distances, angles
 and torsion angles; correlations between esds in cell parameters are only
 used when they are defined by crystal symmetry.  An approximate (isotropic)
 treatment of cell esds is used for estimating esds involving l.s. planes.
;
 
loop_
 _geom_bond_atom_site_label_1
 _geom_bond_atom_site_label_2
 _geom_bond_distance
 _geom_bond_site_symmetry_2
 _geom_bond_publ_flag
C1 O1 1.2351(14) . ?
C1 N1 1.3344(15) . ?
C1 C4 1.5301(15) . ?
C2 N1 1.4523(16) . ?
C2 C3 1.5211(19) . ?
C2 H2A 0.9800 . ?
C2 H2B 0.9800 . ?
C3 C4 1.5367(16) . ?
C3 H3A 0.9800 . ?
C3 H3B 0.9800 . ?
C4 C5 1.5291(17) . ?
C4 C9 1.5413(15) . ?
C5 C6 1.5247(18) . ?
C5 H5A 0.9800 . ?
C5 H5B 0.9800 . ?
C6 C7 1.5218(18) . ?
C6 H6A 0.9800 . ?
C6 H6B 0.9800 . ?
C7 C8 1.5188(19) . ?
C7 C10 1.5260(19) . ?
C7 H7 0.9900 . ?
C8 C9 1.5219(17) . ?
C8 H8A 0.9800 . ?
C8 H8B 0.9800 . ?
C9 H9A 0.9800 . ?
C9 H9B 0.9800 . ?
C10 H10A 0.9700 . ?
C10 H10B 0.9700 . ?
C10 H10C 0.9700 . ?
N1 H1 0.874(15) . ?
 
loop_
 _geom_angle_atom_site_label_1
 _geom_angle_atom_site_label_2
 _geom_angle_atom_site_label_3
 _geom_angle
 _geom_angle_site_symmetry_1
 _geom_angle_site_symmetry_3
 _geom_angle_publ_flag
O1 C1 N1 125.10(10) . . ?
O1 C1 C4 126.19(10) . . ?
N1 C1 C4 108.71(10) . . ?
N1 C2 C3 101.86(10) . . ?
N1 C2 H2A 111.4 . . ?
C3 C2 H2A 111.4 . . ?
N1 C2 H2B 111.4 . . ?
C3 C2 H2B 111.4 . . ?
H2A C2 H2B 109.3 . . ?
C2 C3 C4 105.16(10) . . ?
C2 C3 H3A 110.7 . . ?
C4 C3 H3A 110.7 . . ?
C2 C3 H3B 110.7 . . ?
C4 C3 H3B 110.7 . . ?
H3A C3 H3B 108.8 . . ?
C5 C4 C1 113.37(10) . . ?
C5 C4 C3 113.12(10) . . ?
C1 C4 C3 100.77(9) . . ?
C5 C4 C9 109.74(10) . . ?
C1 C4 C9 108.92(9) . . ?
C3 C4 C9 110.60(10) . . ?
C6 C5 C4 114.24(10) . . ?
C6 C5 H5A 108.7 . . ?
C4 C5 H5A 108.7 . . ?
C6 C5 H5B 108.7 . . ?
C4 C5 H5B 108.7 . . ?
H5A C5 H5B 107.6 . . ?
C7 C6 C5 112.46(11) . . ?
C7 C6 H6A 109.1 . . ?
C5 C6 H6A 109.1 . . ?
C7 C6 H6B 109.1 . . ?
C5 C6 H6B 109.1 . . ?
H6A C6 H6B 107.8 . . ?
C8 C7 C6 109.28(10) . . ?
C8 C7 C10 111.79(12) . . ?
C6 C7 C10 111.76(12) . . ?
C8 C7 H7 108.0 . . ?
C6 C7 H7 108.0 . . ?
C10 C7 H7 108.0 . . ?
C7 C8 C9 111.61(11) . . ?
C7 C8 H8A 109.3 . . ?
C9 C8 H8A 109.3 . . ?
C7 C8 H8B 109.3 . . ?
C9 C8 H8B 109.3 . . ?
H8A C8 H8B 108.0 . . ?
C8 C9 C4 113.11(10) . . ?
C8 C9 H9A 109.0 . . ?
C4 C9 H9A 109.0 . . ?
C8 C9 H9B 109.0 . . ?
C4 C9 H9B 109.0 . . ?
H9A C9 H9B 107.8 . . ?
C7 C10 H10A 109.5 . . ?
C7 C10 H10B 109.5 . . ?
H10A C10 H10B 109.5 . . ?
C7 C10 H10C 109.5 . . ?
H10A C10 H10C 109.5 . . ?
H10B C10 H10C 109.5 . . ?
C1 N1 C2 114.37(10) . . ?
C1 N1 H1 122.2(9) . . ?
C2 N1 H1 123.4(9) . . ?
 
loop_
 _geom_torsion_atom_site_label_1
 _geom_torsion_atom_site_label_2
 _geom_torsion_atom_site_label_3
 _geom_torsion_atom_site_label_4
 _geom_torsion
 _geom_torsion_site_symmetry_1
 _geom_torsion_site_symmetry_2
 _geom_torsion_site_symmetry_3
 _geom_torsion_site_symmetry_4
 _geom_torsion_publ_flag
N1 C2 C3 C4 -27.99(13) . . . . ?
O1 C1 C4 C5 39.39(15) . . . . ?
N1 C1 C4 C5 -141.14(10) . . . . ?
O1 C1 C4 C3 160.56(11) . . . . ?
N1 C1 C4 C3 -19.96(12) . . . . ?
O1 C1 C4 C9 -83.09(14) . . . . ?
N1 C1 C4 C9 96.38(11) . . . . ?
C2 C3 C4 C5 150.46(11) . . . . ?
C2 C3 C4 C1 29.11(12) . . . . ?
C2 C3 C4 C9 -85.98(12) . . . . ?
C1 C4 C5 C6 -73.02(13) . . . . ?
C3 C4 C5 C6 173.04(10) . . . . ?
C9 C4 C5 C6 49.00(14) . . . . ?
C4 C5 C6 C7 -53.03(14) . . . . ?
C5 C6 C7 C8 55.48(13) . . . . ?
C5 C6 C7 C10 179.75(11) . . . . ?
C6 C7 C8 C9 -57.57(14) . . . . ?
C10 C7 C8 C9 178.18(11) . . . . ?
C7 C8 C9 C4 56.97(14) . . . . ?
C5 C4 C9 C8 -50.92(13) . . . . ?
C1 C4 C9 C8 73.72(13) . . . . ?
C3 C4 C9 C8 -176.41(10) . . . . ?
O1 C1 N1 C2 -177.95(11) . . . . ?
C4 C1 N1 C2 2.56(13) . . . . ?
C3 C2 N1 C1 16.29(14) . . . . ?
 
loop_
 _geom_hbond_atom_site_label_D 
 _geom_hbond_atom_site_label_H 
 _geom_hbond_atom_site_label_A 
 _geom_hbond_distance_DH 
 _geom_hbond_distance_HA 
 _geom_hbond_distance_DA 
 _geom_hbond_angle_DHA 
 _geom_hbond_site_symmetry_A 
N1 H1 O1  0.874(15) 2.002(15) 2.8720(13) 173.7(13) 3_666
 
_refine_diff_density_max    0.191
_refine_diff_density_min   -0.133
_refine_diff_density_rms    0.029

_shelx_res_file
;

    D:\PUBLIKAT\TK_15-16-18\TK16\AK\TK16p.res created by SHELXL-2014/7

TITL TK16P
CELL  0.71073 14.79460  6.45890 10.57690 90.00000 105.19900 90.00000
ZERR 4  0.00090  0.00020  0.00070  0.00000  0.00500  0.00000
LATT 1
SYMM -X, Y+ 0.50000, -Z+ 0.50000
SFAC C H N O
UNIT 40 68 4 4
TEMP -63
SIZE 0.20 0.31 0.45
PLAN 20
FMAP 2
L.S. 20
OMIT -2 50
OMIT 2 0 0
BOND $H
CONF
ACTA
MPLA 6 C4 > C9 C10
MPLA C1 > C4 N1
MPLA 5 C10 C7 C4 C1 C3 O1 N1 C2
EQIV $1 -x+1, -y+1, -z+1
HTAB N1 O1_$1
WGHT    0.047300    0.169400
EXTI    0.036651
FVAR       1.19018
C1    1    0.619049    0.542009    0.442037    11.00000    0.02785    0.02945 =
         0.02537   -0.00130    0.00411   -0.00326
C2    1    0.572047    0.865501    0.347225    11.00000    0.04055    0.04077 =
         0.05050    0.01741    0.00974    0.00619
AFIX  23
H2A   2    0.594822    0.984098    0.404514    11.00000   -1.20000
H2B   2    0.516143    0.906557    0.279164    11.00000   -1.20000
AFIX   0
C3    1    0.647719    0.780911    0.287903    11.00000    0.04246    0.04873 =
         0.03770    0.01605    0.01094    0.00071
AFIX  23
H3A   2    0.691286    0.890810    0.278929    11.00000   -1.20000
H3B   2    0.619926    0.720730    0.201377    11.00000   -1.20000
AFIX   0
C4    1    0.698343    0.614066    0.384309    11.00000    0.02982    0.03260 =
         0.02640    0.00262    0.00698   -0.00328
C5    1    0.739220    0.440382    0.318014    11.00000    0.03971    0.05047 =
         0.03182   -0.00539    0.01262   -0.00074
AFIX  23
H5A   2    0.687576    0.364955    0.259029    11.00000   -1.20000
H5B   2    0.777048    0.502248    0.264430    11.00000   -1.20000
AFIX   0
C6    1    0.799744    0.286596    0.412926    11.00000    0.04112    0.03622 =
         0.04694   -0.00352    0.02059    0.00269
AFIX  23
H6A   2    0.759916    0.206891    0.455988    11.00000   -1.20000
H6B   2    0.828282    0.189391    0.363580    11.00000   -1.20000
AFIX   0
C7    1    0.876698    0.392432    0.516865    11.00000    0.02890    0.04483 =
         0.04981    0.01011    0.01329    0.00101
AFIX  13
H7    2    0.918060    0.466096    0.471864    11.00000   -1.20000
AFIX   0
C8    1    0.833159    0.552368    0.588236    11.00000    0.03414    0.04604 =
         0.03798   -0.00383   -0.00245   -0.00280
AFIX  23
H8A   2    0.882822    0.622993    0.653681    11.00000   -1.20000
H8B   2    0.792387    0.482417    0.634368    11.00000   -1.20000
AFIX   0
C9    1    0.776337    0.711626    0.494165    11.00000    0.03218    0.03188 =
         0.04360   -0.00249    0.00631   -0.00621
AFIX  23
H9A   2    0.818556    0.790253    0.454585    11.00000   -1.20000
H9B   2    0.748026    0.809038    0.543665    11.00000   -1.20000
AFIX   0
C10   1    0.936291    0.236435    0.611324    11.00000    0.04491    0.06661 =
         0.07119    0.01947    0.01359    0.01681
AFIX 137
H10A  2    0.965869    0.142048    0.563059    11.00000   -1.50000
H10B  2    0.896792    0.158819    0.654471    11.00000   -1.50000
H10C  2    0.984090    0.309283    0.676484    11.00000   -1.50000
AFIX   0
N1    3    0.553258    0.688648    0.421242    11.00000    0.02817    0.03418 =
         0.03878    0.00592    0.00919    0.00086
H1    2    0.502924    0.677061    0.449279    11.00000   -1.20000
O1    4    0.615938    0.376723    0.499464    11.00000    0.03504    0.03263 =
         0.05553    0.01172    0.01951    0.00174
HKLF 4

REM  TK16P
REM R1 =  0.0336 for    1469 Fo > 4sig(Fo)  and  0.0391 for all    1713 data
REM    114 parameters refined using      0 restraints

END

WGHT      0.0473      0.1696

REM Highest difference peak  0.191,  deepest hole -0.133,  1-sigma level  0.029
Q1    1   0.6638  0.5739  0.4117  11.00000  0.05    0.19
Q2    1   0.7364  0.6608  0.4365  11.00000  0.05    0.17
Q3    1   0.7147  0.5271  0.3580  11.00000  0.05    0.16
Q4    1   0.8388  0.3500  0.4632  11.00000  0.05    0.16
Q5    1   0.6757  0.6914  0.3410  11.00000  0.05    0.16
Q6    1   0.9032  0.3085  0.5587  11.00000  0.05    0.13
Q7    1   0.7690  0.3607  0.3668  11.00000  0.05    0.12
Q8    1   0.8021  0.6172  0.5382  11.00000  0.05    0.12
Q9    1   0.8577  0.4716  0.5513  11.00000  0.05    0.11
Q10   1   0.6693  0.8416  0.2165  11.00000  0.05    0.10
Q11   1   0.6388  0.4705  0.5280  11.00000  0.05    0.10
Q12   1   0.5758  0.3755  0.5376  11.00000  0.05    0.09
Q13   1   0.6044  0.4133  0.4318  11.00000  0.05    0.09
Q14   1   0.6047  0.6403  0.1975  11.00000  0.05    0.09
Q15   1   0.8985  0.4259  0.4941  11.00000  0.05    0.09
Q16   1   0.9999  0.2237  0.6117  11.00000  0.05    0.09
Q17   1   0.6996  0.4236  0.2191  11.00000  0.05    0.09
Q18   1   0.5606  0.3185  0.4240  11.00000  0.05    0.08
Q19   1   0.9065  0.2265  0.7016  11.00000  0.05    0.08
Q20   1   0.5637  0.5838  0.3814  11.00000  0.05    0.08
;
_shelx_res_checksum   44686

_shelx_hkl_file
;
  -5  -3   5  532.93   13.76   0
   3   0   6    7.34    5.08   0
  -6  -5   7   16.45    5.14   0
  -3  -3   8   32.07    5.71   0
  -6  -7   8   -1.58    4.39   0
  -5  -7   9   -3.24    4.26   0
  -2  -6  11    3.33    4.48   0
  -2  -1   4  166.82   10.18   0
  -4  -2   4  643.16   16.72   0
  -7  -5   5   -2.07    4.27   0
  -3  -2   6   74.85    6.23   0
  -4  -3   7  101.45    6.69   0
   2  -1   8   -0.53    3.32   0
  -6  -6   8    2.53    4.27   0
  -2  -3   9   69.47    6.26   0
  -2  -4  10   -2.73    4.23   0
  -4  -6  10    0.03    4.20   0
   3  -4  12   -1.09    4.74   0
   1  -5  12   -3.40    4.72   0
   0   0   2 6939.49  100.50   0
  -8  -6   2    0.44    4.66   0
  -8  -7   4   -1.90    4.43   0
  -6  -4   6   13.35    4.59   0
  -4  -2  -1   77.65   12.06   0
  -1  -1   6   13.30    4.40   0
   0  -1   7    6.40    4.10   0
  -7  -8   7   -3.38    4.60   0
  -5  -3  -2   -0.62    5.54   0
  -7  -4   2   77.47    7.05   0
  -7  -4   3   29.44    5.43   0
  -8  -8   5   -1.86    4.71   0
  -7  -5   6    2.49    4.30   0
  -5  -4   8   -0.04    4.54   0
  -4  -4   9   -3.40    4.30   0
  -5  -5   9    0.20    4.03   0
  -1  -4  11   -1.39    4.07   0
  -6  -3   2   14.67    4.25   0
  -6  -3   3  370.83   12.50   0
  -4  -2   5   -2.42    3.48   0
  -6  -5   8   30.65    5.11   0
  -6  -7   9   -0.63    4.15   0
  -7  -4   1  244.05   11.44   0
  -2  -1   5  297.10   12.55   0
  -8  -8   6   -1.37    4.68   0
   4   0   7   -0.51    4.45   0
  -6  -4   7  445.74   11.93   0
   1  -1   8   44.52    6.20   0
  -4  -3   8  505.89   13.15   0
  -6  -6   9    0.09    4.31   0
  -5  -6  10    1.44    3.93   0
  -1  -5  12   -1.77    4.74   0
  -6  -3   1   64.21    6.58   0
  -6  -3   4   51.12    5.53   0
  -8  -6   6    3.06    4.34   0
  -3  -3   9    5.19    4.34   0
   0   0   3    1.46    3.88   0
   1   0   5   -1.53    4.84   0
   2   0   6   -0.03    3.77   0
  -5  -3   7    6.64    3.86   0
  -8  -7   7    4.13    4.79   0
  -1  -2   9   39.98    5.77   0
   0  -4  12    1.75    4.40   0
  -8  -5   5   62.41    5.53   0
  -4  -2   6    3.05    3.12   0
  -6  -5   9   -1.98    4.16   0
  -5  -5  10   10.97    4.45   0
   3  -3  12   -3.76    4.54   0
  -2  -5  12   -4.49    4.69   0
  -7  -4   0  632.15   19.38   0
  -8  -5   1  170.01    9.25   0
  -9  -7   4    5.97    4.82   0
  -7  -4   6    1.87    4.74   0
  -1  -1   7   63.42    6.05   0
  -8  -6   7    3.10    3.96   0
  -6  -4   8   33.93    5.53   0
  -7  -7   9   -2.15    4.30   0
   3  -2  11    2.43    4.61   0
  -6  -3   0    2.66    4.50   0
  -3  -1   2 5769.97   64.09   0
  -3  -1   3  103.74    8.49   0
  -5  -2   3 3260.83   38.52   0
  -9  -7   5    4.25    4.88   0
  -9  -8   5   11.25    4.82   0
  -8  -5   6   53.58    5.35   0
  -7  -5   8   19.67    4.66   0
  -8  -7   8    5.60    4.57   0
  -7  -6   9    5.02    4.06   0
   0  -2  10   57.59    6.07   0
  -6  -6  10    3.28    3.90   0
  -5  -6  11   12.60    4.55   0
   2  -3  12   14.64    4.61   0
  -1  -4  12   -1.70    4.54   0
  -5  -2   2  148.66    9.95   0
  -9  -6   3   19.13    5.22   0
  -5  -2   4  735.90   17.40   0
  -9  -6   4    1.81    4.53   0
  -2  -1   6  390.73   12.88   0
   3   0   7    3.04    4.21   0
   0  -1   8    3.38    3.27   0
  -4  -3   9   39.51    5.54   0
  -1  -3  11    9.86    4.51   0
  -3  -4  11   -0.20    3.35   0
   2  -4  13   20.81    5.20   0
  -9  -6   2   -1.52    4.57   0
  -9  -6   5    4.64    5.02   0
  -9  -7   6    3.98    4.53   0
  -9  -8   6    1.37    4.33   0
  -7  -4   7    2.35    4.31   0
  -5  -3   8  143.03    7.64   0
  -8  -6   8    5.89    3.88   0
  -2  -2   9  206.51    8.96   0
  -3  -3  10   10.67    4.40   0
   2  -2  11    3.13    4.16   0
   1  -3  12    3.94    4.61   0
  -3  -5  12    4.64    4.34   0
  -8  -5   0    3.76    4.90   0
  -3  -1   1 1180.14   33.79   0
   0   0   4    6.74    4.61   0
  -3  -1   4  635.25   18.06   0
  -8  -5   7    4.16    4.21   0
  -5  -4  10    2.28    4.22   0
  -6  -5  10    1.67    4.01   0
  -5  -5  11    2.84    4.24   0
   1  -4  13    6.62    4.68   0
  -5  -2   1  551.79   19.38   0
  -5  -2   5   10.91    4.01   0
  -9  -6   6   12.89    4.76   0
  -6  -3   7   40.78    5.19   0
  -9  -7   7   27.85    5.08   0
  -6  -4   9    5.48    4.45   0
  -7  -5   9   77.30    6.08   0
  -8  -7   9    0.41    4.25   0
  -1  -2  10    2.13    4.00   0
  -7  -6  10   14.77    4.69   0
  -2  -3  11   -2.92    3.94   0
  -6  -6  11    3.96    4.61   0
  -2  -4  12   -7.29    4.33   0
  -8  -4   5  263.46   10.06   0
   1  -2  11    1.67    4.64   0
  -4  -4  11    3.27    4.14   0
  -4  -5  12   -1.19    4.39   0
   0  -4  13   11.80    4.91   0
  -8  -4   2  574.50   15.78   0
  -7  -3   3  256.63   10.69   0
  -7  -3   4  154.66    8.08   0
  -9  -5   4   19.36    5.45   0
  -3  -1   5  805.63   18.86   0
   1   0   6  128.09    8.97   0
  -9  -6   7    9.49    4.17   0
  -1  -1   8   38.75    5.61   0
  -8  -5   8   -2.46    3.96   0
  -8  -6   9    1.56    3.54   0
  -7  -4  -1   37.67    7.00   0
  -9  -5   3   38.14    5.48   0
  -9  -5   5   -2.14    3.86   0
  -5  -2   6   63.28    5.80   0
  -8  -4   6   36.00    5.14   0
   2   0   7    0.86    4.06   0
  -2  -1   7   11.22    3.61   0
  -3  -2   9  147.82    7.80   0
  -5  -3   9    1.73    3.96   0
  -4  -3  10   -0.91    3.97   0
  -3  -4  12    2.80    4.35   0
  -7  -3   2   43.10    5.39   0
 -10  -7   4   12.11    4.52   0
   0   0   5   -0.27    5.13   0
 -10  -7   5    1.72    4.27   0
  -9  -5   6    6.16    4.08   0
   4   0   8    7.67    5.22   0
  -4  -2   8   68.60    6.03   0
  -6  -3   8  255.83    9.36   0
  -9  -6   8    0.83    4.12   0
  -6  -4  10    5.88    4.33   0
  -7  -5  10    4.77    3.95   0
   0  -2  11   20.46    4.89   0
  -3  -3  11    2.33    3.99   0
  -6  -5  11    8.73    4.42   0
  -1  -3  12    9.70    4.98   0
  -1  -4  13    6.55    4.16   0
  -7  -3   6  283.87    9.98   0
 -10  -7   6    1.69    4.45   0
 -10  -8   6    0.50    4.34   0
  -8  -4   7    5.92    3.74   0
  -7  -4   9   37.94    5.28   0
  -8  -5   9   -1.54    4.12   0
  -2  -2  10   41.31    5.14   0
  -8  -6  10    2.63    4.48   0
  -5  -4  11    4.17    3.91   0
  -5  -5  12    5.67    4.16   0
  -6  -3  -1    5.09    5.09   0
  -8  -4   1  146.66    9.36   0
 -10  -6   4    0.91    4.21   0
 -10  -6   5   30.36    5.36   0
  -3  -1   6  232.86    9.91   0
  -9  -5   7    4.17    4.01   0
 -10  -7   7    5.93    4.79   0
  -5  -2   0  130.23   11.69   0
 -10  -6   3   34.80    5.76   0
 -10  -6   6   16.21    4.67   0
  -7  -3   7  192.97    8.57   0
  -9  -6   9   21.10    4.21   0
   2  -2  12   -1.65    4.50   0
  -2  -3  12    9.97    4.63   0
  -4  -4  12    3.01    3.95   0
   1  -3  13   12.17    5.06   0
  -2  -4  13   -2.81    4.04   0
  -7  -3   1  123.11    8.86   0
  -9  -5   1   66.89    7.19   0
   5   1   4    6.32    8.70   0
   3   0   8    3.57    4.52   0
  -2  -1   8  149.94    8.11   0
  -8  -4   8    3.54    4.18   0
  -9  -5   8   43.06    4.84   0
 -10  -7   8    0.58    4.56   0
  -6  -3   9    0.35    4.00   0
  -5  -3  10   63.06    5.35   0
  -1  -2  11   26.03    4.96   0
  -4  -3  11    0.23    4.16   0
  -7  -5  11   60.52    5.68   0
  -6  -2   3   39.56    5.55   0
  -6  -2   4   48.28    5.43   0
  -6  -2   5 1174.71   20.19   0
 -10  -6   7    5.68    4.04   0
  -4  -2   9   23.73    4.78   0
   1  -1  10   44.09    5.74   0
  -3  -2  10   -1.77    3.69   0
  -8  -5  10    4.15    4.02   0
  -6  -4  11   -1.21    3.92   0
  -6  -5  12    5.44    4.07   0
   0  -3  13    5.17    4.43   0
  -9  -4   5   90.42    6.71   0
   0   0   6    2.51    3.75   0
   1   0   7    0.32    2.90   0
  -3  -1   7   17.08    4.05   0
  -5  -2   8   89.35    6.55   0
  -7  -4  10   19.11    4.26   0
   1  -2  12    7.53    4.32   0
  -5  -4  12   -1.70    3.86   0
  -3  -4  13   -1.43    3.86   0
  -3  -1   0   43.06    9.36   0
  -4  -1   3 1304.96   26.30   0
  -4  -1   4   -0.60    4.09   0
 -10  -5   5    3.52    4.53   0
  -9  -4   6    9.72    4.48   0
  -7  -3   8   51.37    5.18   0
 -10  -6   8    2.75    4.02   0
  -8  -4   9    1.86    3.77   0
  -9  -5   9   59.86    5.48   0
  -2  -2  11   50.42    5.96   0
  -3  -3  12    0.19    4.08   0
  -6  -2   2  645.89   18.68   0
  -1   0   3    0.85    3.44   0
  -1   0   4  501.58   18.18   0
 -10  -5   4    1.82    3.97   0
  -4  -1   5  449.12   13.73   0
 -11  -7   5    0.63    4.68   0
 -10  -5   6   -3.50    3.86   0
 -11  -7   6   28.09    5.25   0
  -9  -4   7    0.27    4.22   0
   2   0   8   65.28    7.03   0
   0  -1  10   71.53    6.44   0
   0  -2  12    0.53    4.34   0
  -1  -3  13    7.38    4.09   0
  -8  -4   0   21.93    5.67   0
 -10  -5   3   10.60    4.73   0
  -8  -3   4  392.42   12.05   0
  -8  -3   6   95.68    6.37   0
 -10  -5   7    5.26    3.86   0
 -11  -7   7   28.98    5.30   0
  -6  -3  10    8.17    3.77   0
  -5  -3  11   45.48    5.02   0
  -8  -5  11   18.46    4.41   0
  -7  -5  12   -0.85    4.30   0
  -4  -4  13    2.35    4.06   0
  -8  -3   3    2.98    3.76   0
  -4  -1   6   76.70    6.07   0
  -5  -2   9  196.05    8.39   0
  -7  -3   9   31.30    4.82   0
  -4  -2  10   11.24    4.11   0
  -9  -5  10    2.26    4.06   0
   2  -1  11   18.43    5.00   0
  -7  -4  11   14.49    4.31   0
  -4  -3  12   -3.73    3.98   0
  -6  -4  12   -3.00    4.04   0
  -2  -3  13    8.06    4.50   0
  -4  -1   2   89.24    8.13   0
  -9  -4   2  229.47   10.41   0
  -1   0   5   -1.28    4.09   0
 -11  -6   5  155.31    8.11   0
 -11  -6   6    7.67    4.52   0
  -8  -3   7  286.11    9.77   0
  -9  -4   8   36.33    5.06   0
 -10  -5   8   -3.58    3.97   0
 -11  -7   8   -0.50    4.28   0
  -8  -4  10   89.51    6.08   0
  -3  -2  11    0.53    4.07   0
  -1  -2  12    1.28    4.59   0
 -11  -6   4    5.84    4.24   0
   0   0   7    0.28    2.92   0
 -11  -6   7   15.40    4.73   0
  -6  -2   8   86.54    6.18   0
  -1  -1  10   26.40    5.59   0
 -10  -6  10    1.06    3.83   0
  -5  -4  13   -0.36    3.95   0
  -7  -3   0  775.84   22.42   0
  -4  -1   7   58.65    5.50   0
   1   0   8  149.31    8.98   0
  -8  -3   8    1.32    4.20   0
 -11  -6   8   11.81    4.25   0
  -9  -4   9    4.20    3.72   0
 -10  -5   9   -1.33    3.83   0
   1  -1  11   -1.14    4.38   0
  -6  -3  11   -2.71    3.50   0
  -8  -5  12   28.57    5.38   0
  -3  -3  13   -2.82    4.23   0
  -8  -3   2    7.72    3.73   0
 -11  -6   3   39.45    5.22   0
  -1   0   6  138.75    8.63   0
   3   0   9   -0.09    4.32   0
  -7  -3  10    2.41    3.90   0
  -9  -5  11   55.00    5.29   0
  -2  -2  12    0.46    4.56   0
  -5  -3  12    2.97    3.20   0
  -6  -2   1  475.83   17.16   0
  -7  -2   4  120.75    7.20   0
  -7  -2   5    0.05    3.52   0
 -10  -4   5    7.48    3.98   0
 -10  -4   6    1.64    3.87   0
 -11  -6   9   -0.58    4.05   0
  -5  -2  10    3.93    4.02   0
  -4  -2  11   19.01    4.54   0
  -8  -4  11    8.53    4.18   0
  -7  -4  12   -2.87    3.76   0
  -1  -3  14    6.36    4.55   0
 -10  -4   4    4.80    4.09   0
 -11  -5   5   10.30    4.26   0
 -11  -5   6   56.97    5.71   0
 -12  -7   6   -2.85    4.07   0
 -10  -4   7   21.11    4.44   0
 -11  -5   7    0.39    3.70   0
 -12  -7   7    9.11    4.79   0
  -6  -2   9  272.15    9.35   0
  -8  -3   9   26.38    4.64   0
  -2  -1  10  113.56    7.14   0
  -9  -4  10  141.75    6.80   0
 -10  -5  10   63.39    5.42   0
   0  -1  11   76.73    6.25   0
   0  -2  13    3.73    4.11   0
  -4  -3  13    4.74    4.18   0
  -6  -4  13   -1.02    4.41   0
  -9  -4   1   51.24    6.43   0
 -11  -5   4    6.16    4.40   0
  -5  -1   5   89.21    6.71   0
  -9  -3   6   15.69    4.57   0
  -7  -2   7  386.76   10.95   0
 -10  -4   8   82.23    5.69   0
 -11  -5   8    8.60    4.07   0
   2   0   9    0.51    4.28   0
  -2  -3  14    0.76    4.43   0
  -7  -2   3    0.38    3.27   0
  -5  -1   4  916.10   19.68   0
  -5  -1   6    8.99    3.87   0
  -1   0   7   -0.15    3.51   0
  -9  -3   7   56.65    5.41   0
   0   0   8    6.11    3.40   0
  -7  -3  11   21.94    4.60   0
  -6  -3  12    5.84    3.81   0
  -1  -2  13    3.60    4.55   0
  -4  -1   1  173.35   12.18   0
 -12  -6   5    5.21    4.42   0
 -12  -6   6   -1.73    3.84   0
 -12  -6   7   14.22    4.40   0
  -7  -2   8  188.06    7.87   0
 -10  -4   9   18.64    4.00   0
 -11  -5   9    7.97    4.00   0
  -8  -3  10   -1.66    3.86   0
  -1  -1  11    3.13    3.87   0
 -10  -5  11    4.98    3.95   0
  -8  -4  12   21.56    4.62   0
  -7  -4  13   12.68    4.44   0
  -8  -3   1    9.45    4.27   0
 -11  -5   3    1.82    4.42   0
  -2   0   4  938.94   23.22   0
  -2   0   5   -1.30    3.99   0
  -5  -1   7   43.47    4.95   0
  -9  -3   8   18.76    4.36   0
 -12  -6   8    4.95    4.02   0
   1   0   9    0.21    4.02   0
  -4  -1   9    0.77    3.98   0
  -3  -1  10  126.95    7.24   0
  -6  -2  10    7.58    4.08   0
  -5  -2  11   63.80    5.07   0
  -9  -4  11   66.21    5.47   0
  -5  -3  13    0.40    3.65   0
  -3  -3  14    2.33    4.00   0
  -8  -4  -1   97.14    9.67   0
  -5  -1   3 1077.81   22.75   0
 -12  -6   4    8.95    4.54   0
   5   1   5    3.64    6.46   0
  -7  -2   9  159.08    7.58   0
 -12  -6   9   24.80    4.96   0
 -11  -5  10   30.52    4.83   0
  -4  -2  12    3.72    3.80   0
  -2  -2  13    6.92    3.76   0
  -9  -3   3    4.59    3.11   0
  -2   0   6  179.21    9.14   0
  -9  -3   9    2.69    3.89   0
 -10  -4  10    1.13    3.85   0
  -2  -1  11   18.88    4.74   0
  -7  -3  12    8.05    4.12   0
  -5  -2  -1   68.96   10.48   0
  -7  -2   2  590.38   16.79   0
 -11  -4   6    7.03    3.73   0
 -11  -4   7   35.87    4.66   0
 -12  -5   7   20.00    4.70   0
 -13  -7   7    1.80    4.21   0
  -1   0   8    9.86    3.50   0
  -8  -3  11   26.23    4.50   0
   0  -1  12   -1.07    4.42   0
  -9  -4  12    3.19    4.15   0
  -6  -3  13    8.94    4.41   0
  -8  -4  13   42.89    5.25   0
  -4  -3  14    6.19    4.43   0
 -10  -4   2    6.34    4.36   0
  -2   0   3   -0.04    3.25   0
  -8  -2   5  534.01   13.13   0
 -12  -5   6    2.41    3.89   0
  -2   0   7    1.49    3.34   0
  -8  -2   7  286.00    9.42   0
 -11  -4   8   10.02    3.97   0
 -12  -5   8   34.33    5.02   0
   0   0   9    1.38    4.01   0
  -9  -3  10   41.93    4.97   0
  -6  -2  11   12.42    4.13   0
 -11  -5  11    4.63    4.02   0
  -3  -2  13    2.67    3.79   0
 -12  -5   5   26.42    4.81   0
 -10  -3   7   32.14    4.89   0
  -8  -2   8  175.54    7.70   0
 -11  -4   9   61.61    5.50   0
 -12  -5   9   14.19    4.37   0
   2   0  10   74.45    6.91   0
  -4  -1  10   22.06    4.33   0
  -7  -2  10  464.35   11.33   0
 -10  -4  11   15.14    4.29   0
  -5  -2  12    3.68    3.70   0
  -9  -4   0    1.82    4.28   0
  -8  -2   4  193.64    8.49   0
 -11  -4   4   14.51    4.57   0
  -6  -1   5   65.85    5.65   0
 -10  -3   5  103.75    6.87   0
  -6  -1   6   16.24    4.18   0
 -13  -6   6    0.88    4.40   0
 -13  -6   7   40.78    5.53   0
 -10  -3   8   83.92    6.08   0
 -13  -6   8    2.12    4.31   0
  -5  -1   9  111.58    6.47   0
  -3  -1  11  112.65    6.62   0
  -1  -1  12   68.28    5.87   0
  -5  -3  14    6.53    4.19   0
  -6  -3  -2   46.59    9.78   0
  -6  -2   0   18.71    5.71   0
  -5  -1   2 4048.48   47.37   0
  -9  -3   2   45.79    5.74   0
 -12  -5   4    1.13    4.17   0
  -8  -2   9   17.08    4.03   0
 -13  -6   9   35.08    5.29   0
 -11  -4  10   11.66    4.28   0
 -12  -5  10   -0.17    3.92   0
  -8  -3  12   -3.43    3.54   0
  -4  -2  13    4.44    3.90   0
  -7  -3  13    3.30    3.73   0
  -9  -4  13    9.25    4.44   0
  -6  -1   4 2671.92   32.00   0
 -13  -6   5  119.34    7.45   0
  -2   0   8    2.65    3.36   0
  -1   0   9    1.88    3.45   0
 -10  -3   9   22.66    4.41   0
  -7  -2  11    0.31    3.88   0
  -9  -3  11    3.60    3.21   0
  -2  -1  12   21.32    4.98   0
  -6  -2  12   -0.76    3.53   0
  -2  -2  14   11.01    4.83   0
  -7  -3  -1   98.97   10.00   0
   4   1   5   60.54   10.64   0
  -3   0   5    0.63    3.56   0
  -3   0   6  349.54   11.80   0
  -5  -1  10   -1.67    3.94   0
  -6  -3  14   -6.09    4.11   0
  -8  -2   3  102.99    6.68   0
  -8  -2  10    0.74    3.88   0
 -10  -3  10    2.96    3.66   0
  -4  -1  11   20.90    4.30   0
 -11  -4  11   -1.00    3.66   0
  -5  -2  13   16.99    4.47   0
  -3  -2  14    1.16    3.84   0
 -10  -4   1  331.45   12.69   0
 -12  -5   3   87.48    6.92   0
  -3   0   4  989.85   22.09   0
 -12  -4   6   21.13    4.39   0
  -3   0   7   -0.22    2.61   0
  -9  -2   7   24.86    4.35   0
 -12  -4   7   24.56    4.31   0
 -13  -5   7   19.13    4.30   0
 -12  -4   8    1.62    3.60   0
 -13  -5   8   13.37    4.18   0
  -6  -1   9   50.66    5.16   0
  -3  -1  12    3.53    4.28   0
  -9  -3  12   25.42    4.28   0
  -8  -3  13    1.82    3.62   0
  -8  -3   0  189.91   11.22   0
  -7  -2   1  979.50   22.84   0
 -13  -5   6   66.58    5.43   0
  -9  -2   8  121.11    6.58   0
 -12  -4   9   16.64    4.00   0
  -7  -2  12    0.78    3.74   0
  -7  -3  14    2.62    4.10   0
  -6  -1   3   14.85    4.37   0
 -10  -3   3    3.33    3.67   0
 -12  -4   5   52.31    5.44   0
 -13  -5   5    5.08    4.42   0
 -11  -3   6   62.01    5.49   0
 -11  -3   7   17.86    4.24   0
 -14  -6   7   29.93    5.42   0
  -3   0   8   31.19    4.42   0
 -11  -3   8  185.40    7.67   0
  -9  -2   9   15.46    4.22   0
 -12  -4  10  101.07    6.20   0
 -13  -5  10   17.52    4.29   0
  -5  -1  11   31.45    4.65   0
  -8  -2  11    1.98    3.49   0
 -10  -3  11    6.19    3.34   0
 -11  -4  12   12.44    4.04   0
  -1  -1  13    1.25    4.14   0
  -4  -2  14    1.60    3.87   0
   4   1   6  100.68   11.27   0
  -7  -1   6  243.06    9.06   0
 -11  -3   9    6.11    3.65   0
  -6  -1  10   54.06    5.21   0
   3   1   5  130.34   12.97   0
  -7  -1   5   71.25    5.63   0
 -11  -3   5  272.09    9.57   0
  -7  -1   8    3.67    3.30   0
  -9  -2  10  149.86    6.77   0
 -12  -4  11   -1.69    3.21   0
  -4  -1  12   33.42    4.78   0
  -2  -1  13    4.68    4.23   0
  -9  -3  13    2.62    3.60   0
  -5  -2  14    1.02    4.25   0
  -8  -3  14   -1.75    4.28   0
  -9  -3   1   22.22    4.32   0
  -8  -2   2  445.96   14.07   0
 -11  -4   2   21.29    4.67   0
  -9  -2   4    4.39    3.22   0
 -12  -4   4   65.93    6.10   0
  -4   0   6   11.59    4.02   0
 -11  -3  10    3.00    3.34   0
 -10  -3  12    7.20    3.56   0
  -3   0   3    1.47    3.31   0
 -13  -5   4   47.36    5.11   0
  -4   0   7   -0.75    2.54   0
   0   0  11    0.06    3.53   0
  -6  -1  11   47.50    4.92   0
  -8  -2  12    4.17    3.71   0
  -3  -1  13   67.99    5.61   0
  -7  -2  13   -0.77    3.51   0
  -7  -1   4   28.60    4.42   0
  -4   0   5    0.70    3.52   0
   3   1   6  404.87   18.77   0
 -10  -2   7    0.91    3.68   0
 -13  -4   7   14.01    3.89   0
 -14  -5   7   75.52    5.70   0
  -4   0   8   86.81    6.20   0
 -10  -2   8   10.77    3.95   0
 -13  -4   8   16.47    3.56   0
 -14  -5   8    0.11    3.76   0
 -13  -4   9    3.09    3.38   0
 -14  -5   9    0.08    3.97   0
  -9  -2  11   21.50    4.05   0
 -11  -3  11   10.16    3.91   0
  -5  -1  12  167.95    7.58   0
 -12  -4  12    6.59    4.02   0
  -6  -2  14    0.84    3.98   0
  -4  -1   0 1076.94   33.82   0
  -5  -1   1  997.69   25.90   0
 -10  -2   6   77.01    5.55   0
 -13  -4   6    8.74    4.19   0
 -10  -2   9   16.01    4.00   0
  -7  -1  10  135.62    6.73   0
 -14  -5  10    2.46    3.95   0
  -1   0  11    3.16    3.95   0
  -4  -2  15   10.63    4.38   0
 -10  -3   2 1099.66   20.46   0
 -14  -5   6   -2.61    3.72   0
   4   1   7   22.37    6.39   0
 -12  -3   7   50.22    4.93   0
 -15  -6   8    4.78    4.08   0
 -12  -3   9  109.18    6.08   0
  -3   0  10   53.48    5.09   0
 -10  -2  10    0.59    3.56   0
 -11  -3  12    1.73    3.75   0
  -4  -1  13    1.19    3.86   0
  -8  -2  13    8.06    3.91   0
  -6  -1   2    0.60    3.70   0
  -9  -2   3   78.44    5.81   0
 -12  -4   3   64.81    5.87   0
  -4   0   4 3243.80   37.43   0
 -12  -3   6  114.38    6.46   0
 -15  -6   7   32.17    5.18   0
  -8  -1   8    3.42    3.46   0
 -12  -3  10   -0.97    3.45   0
  -2   0  11   -4.65    4.10   0
 -13  -4  11    4.50    3.41   0
  -6  -1  12   34.02    4.61   0
  -9  -2  12    9.80    3.73   0
  -7  -2  14   -0.61    4.07   0
  -5  -2  15    2.11    3.95   0
 -13  -4   5    3.40    3.75   0
 -14  -5   5   30.48    4.94   0
  -8  -1   9   29.52    4.47   0
  -7  -1  11   95.62    5.73   0
  -5   0   6    4.08    2.82   0
  -5   0   7    0.61    2.98   0
 -10  -2  11   -0.39    3.07   0
 -12  -3  11  145.74    6.60   0
  -5  -1  13  125.26    6.59   0
 -11  -3  13   12.49    4.49   0
  -7  -1   3   64.62    5.84   0
  -8  -1   5  636.65   13.92   0
 -12  -3   5   42.13    4.81   0
 -11  -2   8    0.53    3.73   0
 -14  -4   9   -0.01    3.91   0
 -15  -5   9   11.97    4.49   0
  -4   0  10   83.43    5.78   0
  -8  -1  10   38.55    4.41   0
  -3   0  11   -1.63    3.76   0
  -9  -2  13    1.90    3.43   0
  -6  -2  15    4.93    3.73   0
 -11  -4   1   51.40    6.04   0
 -10  -2   4    2.47    3.30   0
 -11  -2   7   -0.64    3.79   0
 -14  -4   7    6.28    4.01   0
 -15  -5   8   -1.89    3.62   0
 -14  -4  10    3.46    3.48   0
  -1   0  12    0.79    3.89   0
  -7  -1  12    3.78    3.50   0
 -10  -2  12   16.39    3.53   0
 -12  -3  12   75.39    5.25   0
  -8  -2  14    0.80    3.52   0
 -13  -4   4    8.67    3.98   0
  -5   0   5   -0.02    3.27   0
   1   1   6   58.00    6.72   0
 -13  -3   8    2.31    3.70   0
 -13  -3   9   74.75    5.06   0
 -11  -2  10    1.64    3.39   0
  -8  -1  11   15.95    3.96   0
 -14  -4  11    9.52    3.90   0
  -6  -1  13    2.23    3.71   0
  -4  -1  14    1.15    3.67   0
  -8  -2   1   24.26    4.72   0
   2   1   4 1781.57   46.01   0
 -11  -2   6  243.16    8.63   0
 -14  -4   6    9.43    4.03   0
   1   1   7    2.65    3.81   0
  -9  -1   7  102.60    5.99   0
 -13  -3   7  121.35    6.44   0
  -9  -1   8   68.29    5.42   0
  -9  -1   9   -0.40    3.48   0
 -13  -3  10   -4.13    3.28   0
  -4   0  11    2.01    3.73   0
 -11  -2  11    5.55    3.53   0
  -2   0  12   -0.36    3.62   0
  -7  -2  15   -2.07    3.69   0
  -7  -2   0  675.03   20.88   0
  -3   0   2 3158.54   46.47   0
  -4   0   3   -0.52    2.95   0
  -8  -1   4  605.51   14.03   0
 -12  -3   4  204.21    8.72   0
 -15  -5   6    6.03    4.14   0
  -5   0  10  121.46    6.48   0
  -9  -1  10   26.88    4.21   0
 -10  -2  13   -2.57    3.44   0
  -5  -1  14   11.07    3.90   0
  -9  -2  14    9.19    4.17   0
  -9  -2   2   65.85    5.64   0
 -13  -3   6   11.13    3.97   0
  -6   0   7    0.72    3.02   0
  -3   0  12  650.00   14.02   0
  -8  -1  12    1.09    3.28   0
  -7  -1  13   10.53    3.76   0
  -9  -3   0  677.40   19.28   0
 -10  -3   1   20.01    4.67   0
  -5   0   4  521.03   14.40   0
 -11  -2   5   50.12    4.88   0
   0   1   6    6.60    3.76   0
  -6   0   6    1.48    2.56   0
   0   1   7    7.49    3.83   0
   1   1   8   46.99    5.79   0
  -6   0   9    1.45    3.00   0
  -9  -1  11   72.20    5.24   0
 -11  -2  12   23.17    4.08   0
 -13  -3  12    4.61    3.67   0
  -6  -1  14   11.01    4.42   0
 -10  -2   3   92.64    6.25   0
 -13  -4   3   39.41    5.31   0
 -12  -2   8   60.55    5.10   0
 -15  -4   8    3.81    3.91   0
 -12  -2   9    8.11    3.54   0
 -15  -4   9    8.62    3.88   0
  -6   0  10   30.06    4.59   0
 -12  -2  10   42.84    4.51   0
 -15  -4  10   -0.20    3.69   0
  -5   0  11   -1.16    3.34   0
  -4   0  12   57.65    5.50   0
 -11  -3   2   11.86    3.97   0
  -9  -1   5   29.88    4.30   0
 -13  -3   5   46.64    5.38   0
 -12  -2   7    3.22    3.41   0
   0   1   8    1.92    3.46   0
 -16  -5   8    4.06    3.78   0
 -10  -1   9    9.38    3.71   0
 -14  -3   9    5.05    3.56   0
 -12  -2  11    4.31    3.58   0
  -8  -1  13    1.84    3.67   0
 -11  -2  13   15.51    3.78   0
 -10  -2  14   28.60    4.17   0
  -8  -3  -1   -1.08    4.46   0
  -7  -1   2    3.86    4.36   0
   0   1   5    3.59    4.12   0
  -6   0   5    1.96    2.88   0
 -10  -1   7   39.52    4.84   0
 -15  -4   7    2.41    3.59   0
 -16  -5   7  116.34    6.74   0
 -10  -1   8   15.14    3.74   0
   1   1   9   18.47    4.90   0
 -10  -1  10    1.50    3.02   0
 -14  -3  10    6.56    3.08   0
 -14  -3  11   16.89    3.91   0
  -9  -1  12   -2.45    3.12   0
  -7  -1  14    5.21    3.72   0
  -6  -2  -1   28.58    6.73   0
  -2   0   1   -0.29    1.97   0
  -8  -1   3   23.60    4.39   0
 -12  -2   6   19.85    4.04   0
  -1   1   7   65.60    5.61   0
 -14  -3   7   18.70    4.09   0
  -7   0   9   -0.83    3.05   0
  -6   0  11    3.46    3.21   0
  -5   0  12  221.75    8.15   0
 -12  -2  12   68.89    4.85   0
  -3   0  13    3.06    3.58   0
  -6  -1   1    0.64    3.68   0
 -14  -4   4   35.03    4.91   0
  -1   1   6   10.01    3.35   0
 -15  -4   6   27.70    4.33   0
  -1   1   8   39.31    4.49   0
   0   1   9   14.40    4.07   0
 -10  -1  11   -0.25    3.47   0
 -14  -3  12   32.92    4.40   0
  -6  -1  15   -2.04    4.08   0
  -9  -1   4    4.27    3.60   0
  -7   0   6   17.21    3.67   0
 -16  -5   6    1.24    3.71   0
 -13  -2   9   12.13    3.97   0
  -7   0  10    2.81    3.49   0
  -4   0  13    2.61    3.54   0
  -9  -1  13    1.57    3.05   0
 -12  -2  13   27.13    4.46   0
  -8  -1  14   33.11    4.44   0
 -13  -3   4  196.89    8.15   0
 -14  -3   6   21.40    4.13   0
 -13  -2   8   38.91    4.35   0
  -1   1   9    0.53    3.62   0
 -16  -4   9    8.35    3.64   0
 -13  -2  10   21.84    3.74   0
 -16  -4  10   21.60    3.91   0
 -13  -2  11    2.15    3.39   0
  -6   0  12   61.71    5.59   0
 -10  -1  12    1.23    3.12   0
  -5   0   3   -1.76    3.10   0
  -6   0   4  133.30    7.43   0
  -1   1   5   18.21    5.23   0
 -12  -2   5    4.03    3.47   0
  -2   1   7    9.78    3.16   0
  -2   1   8  145.74    7.33   0
 -11  -1   8   49.85    4.85   0
 -16  -4   8   42.11    4.77   0
 -11  -1   9   37.71    4.38   0
 -11  -1  10   -1.40    3.27   0
 -15  -3  10   13.65    3.95   0
  -7   0  11    0.49    3.27   0
  -5   0  13    2.91    3.40   0
  -7  -1  15    5.19    3.54   0
 -15  -4   5   21.45    4.20   0
  -2   1   6  392.46   12.71   0
 -13  -2   7   13.43    3.74   0
  -8   0   8  129.79    6.34   0
 -17  -5   8    2.40    3.56   0
  -2   1   9    1.73    3.55   0
  -8   0   9   -2.28    3.34   0
 -15  -3   9    3.79    2.79   0
   0   1  10   69.86    6.18   0
 -15  -3  11   -0.73    3.45   0
 -10  -1  13    1.23    3.29   0
  -9  -1  14    0.18    3.39   0
 -10  -2   2   71.67    6.01   0
   0   1   4   19.90    5.45   0
  -7   0   5    0.51    2.53   0
 -11  -1   7  197.40    7.44   0
 -16  -4   7   -0.80    3.56   0
 -15  -3   8   29.47    4.09   0
  -1   1  10   33.54    4.73   0
  -8   0  10    3.47    3.31   0
  -7   0  12   14.83    3.94   0
  -8  -1  15    2.37    3.60   0
  -9  -2   1   74.43    6.34   0
  -4   0   2 5859.35   56.04   0
 -11  -2   3  479.15   12.61   0
 -14  -3   5   16.80    3.80   0
  -3   1   7   17.67    3.54   0
 -17  -5   7   34.76    4.49   0
  -3   1   8  113.14    6.37   0
  -8   0  11   -2.33    3.33   0
 -11  -1  12    6.47    3.21   0
  -6   0  13    0.47    3.39   0
 -13  -2  13   10.96    3.75   0
  -4   0  14   94.41    6.15   0
  -5  -1   0   68.17    7.93   0
 -14  -4   3    4.26    3.79   0
 -13  -2   6   15.48    3.77   0
 -15  -3   7    5.20    3.60   0
  -3   1   9   24.35    4.09   0
 -14  -2   9    5.48    3.43   0
 -14  -2  10    4.13    3.30   0
 -14  -2  11   -0.37    3.38   0
 -10  -1  14   22.20    4.19   0
 -11  -3   1    0.48    3.43   0
 -12  -3   2  356.55   11.54   0
  -2   1   5  289.38   11.75   0
 -11  -1   6   56.00    4.65   0
 -16  -4   6   99.62    6.11   0
 -14  -2   8    4.56    3.54   0
 -12  -1   9   80.22    5.00   0
 -17  -4   9    5.47    3.70   0
 -12  -1  10    2.69    3.36   0
  -8   0  12   -0.74    3.23   0
  -7   0  13    1.59    3.46   0
 -11  -1  13    8.76    3.44   0
  -5   0  14  187.49    7.35   0
  -9  -1  15    0.83    3.70   0
  -8  -1   2  308.38   11.28   0
  -9  -1   3    7.64    2.73   0
 -15  -4   4  156.09    7.45   0
  -3   1   6  238.13    9.33   0
  -4   1   8    5.68    3.54   0
 -12  -1   8   -0.88    3.18   0
  -9   0   9   -0.37    2.91   0
  -9   0  10   28.77    4.04   0
 -16  -3  10   19.20    3.92   0
 -12  -1  11    2.35    3.13   0
 -16  -3  11   -8.97    3.35   0
 -10  -1   4   35.19    4.13   0
 -15  -3   6    1.85    3.27   0
  -4   1   7   58.79    5.03   0
 -17  -4   8    6.50    3.56   0
 -16  -3   9    4.51    3.72   0
  -2   1  11   18.96    4.22   0
  -9   0  11   -0.61    3.04   0
 -12  -1  12   -0.40    3.07   0
  -6   0  14    7.86    3.62   0
 -10  -3   0   66.51    6.86   0
  -1   1   4   80.06    7.32   0
  -7   0   4  603.00   13.79   0
 -14  -3   4   -0.02    3.43   0
 -13  -2   5   61.94    5.00   0
  -9   0   7    1.75    2.94   0
 -12  -1   7   24.26    4.17   0
 -14  -2   7   14.17    3.23   0
 -16  -3   8   17.50    4.00   0
  -4   1  10   21.06    4.09   0
  -8   0  13   -0.87    3.44   0
 -11  -1  14   24.39    3.81   0
  -6   0   3    3.10    3.20   0
  -8   0   5    0.39    2.77   0
 -17  -4   7   -2.20    3.80   0
 -15  -2  10    1.90    3.35   0
  -3   1  11  109.41    6.21   0
  -9   0  12    2.12    2.91   0
 -12  -1  13    4.08    3.11   0
  -7   0  14    6.04    3.47   0
  -7  -1   1  133.38    8.78   0
  -3   1   5  819.92   17.66   0
 -16  -4   5    2.50    3.28   0
  -4   1   6   83.20    5.56   0
 -10   0   9    3.52    3.28   0
 -15  -2   9    6.63    3.33   0
 -10   0  10   -1.18    3.12   0
 -13  -1  10   23.76    3.72   0
  -4   1  11   22.42    4.29   0
 -13  -1  11    4.32    3.23   0
 -15  -2  11   46.11    4.25   0
 -15  -2  12    1.40    3.69   0
 -15  -3   5   -0.82    3.10   0
 -12  -1   6    0.62    3.21   0
 -14  -2   6   12.62    3.53   0
  -5   1   7   37.91    4.46   0
 -16  -3   7    2.52    3.35   0
 -10   0   8   49.14    4.52   0
 -13  -1   9   32.10    3.98   0
  -5   1  10    2.57    3.06   0
 -10   0  11   -1.89    3.02   0
  -2   1  12   20.26    4.04   0
 -13  -1  12    6.00    3.37   0
  -9   0  13    1.48    3.33   0
  -6   0  15    0.78    3.68   0
  -3   0   1   -0.09    4.02   0
 -13  -1   8   60.00    4.75   0
 -15  -2   8    0.73    2.99   0
 -17  -3  10    1.74    3.11   0
  -3   1  12    3.27    3.20   0
 -10   0  12    0.78    3.08   0
  -8   0  14   11.16    3.41   0
  -5   0   2 5218.85   48.57   0
 -11  -2   2   42.78    4.41   0
  -2   1   4  156.32    9.13   0
 -13  -2   4    8.18    3.86   0
 -17  -4   6   54.75    5.00   0
 -10   0   7   -0.08    2.91   0
  -6   1   9   46.40    4.69   0
 -17  -3   9   12.84    3.54   0
  -5   1  11   32.32    4.20   0
  -4   1  12   35.05    4.55   0
 -13  -1  13    1.75    3.24   0
  -7   0  15    0.56    3.30   0
 -16  -3   6   52.63    5.15   0
 -13  -1   7   94.86    5.16   0
 -15  -2   7   48.20    4.39   0
 -18  -4   8    7.75    3.75   0
  -6   1  10   49.49    4.70   0
 -11   0  10   -3.05    3.25   0
  -9   0  14    2.57    3.15   0
 -10  -2   1   57.46    5.64   0
 -10  -1   3   17.99    3.15   0
  -8   0   4 2213.25   24.78   0
  -4   1   5  449.12   12.43   0
  -9   0   5   -1.48    2.77   0
 -14  -2   5   76.94    5.30   0
  -5   1   6    6.70    2.72   0
 -17  -3   8   -2.92    3.36   0
 -11   0   9    0.31    3.02   0
 -14  -1  10    0.43    3.17   0
 -16  -2  10    2.01    2.95   0
  -6   1  11   42.60    4.72   0
 -11   0  11    1.79    2.91   0
 -14  -1  11   -1.47    2.93   0
 -16  -2  11   55.14    4.46   0
  -5   1  12  174.12    7.07   0
  -8   0  15    2.88    3.37   0
  -9  -3  -1  323.94   15.15   0
  -9  -1   2  171.62    8.14   0
 -14  -3   3   23.71    4.44   0
 -12  -1   5   11.26    3.27   0
  -6   1   7  111.00    5.93   0
 -11   0   8  837.50   13.35   0
 -16  -2   9   38.33    3.96   0
 -11   0  12    4.02    2.95   0
 -14  -1  12   14.12    3.42   0
 -12  -3   1  341.30   11.76   0
  -7   0   3   -1.11    2.75   0
 -15  -3   4   16.49    4.20   0
 -18  -4   7    7.30    3.49   0
  -7   1   9  141.55    6.36   0
  -7   1  10  131.29    6.12   0
  -6   1  12   27.87    4.16   0
  -4   1  13    5.60    3.23   0
 -14  -1  13   10.95    3.50   0
 -10   0  14    1.15    3.27   0
  -3   1   4  638.93   16.16   0
 -13  -1   6   21.41    3.75   0
 -15  -2   6   25.50    3.57   0
 -17  -3   7    0.54    3.23   0
 -14  -1   8   -1.90    2.99   0
 -16  -2   8    2.95    2.89   0
  -7   1  11   83.69    5.16   0
  -5   1  13  118.52    6.27   0
 -11   0  13    1.40    3.06   0
  -9   0  15    2.62    3.22   0
 -16  -3   5   -3.95    3.54   0
  -6   1   6   16.90    3.25   0
 -11   0   7    1.59    3.14   0
 -18  -3   9   -0.38    3.40   0
 -12   0  10  131.53    5.87   0
 -12   0  11    0.10    3.00   0
  -6  -1   0  977.19   24.57   0
  -5   1   5   88.46    5.74   0
 -14  -1   7    0.86    3.06   0
  -8   1   9   30.37    3.94   0
 -12   0   9    2.71    2.74   0
  -8   1  10   46.01    4.28   0
 -15  -1  10   10.07    2.81   0
 -17  -2  10   -0.85    3.56   0
 -15  -1  11   25.90    3.86   0
 -17  -2  11   37.47    4.03   0
  -7   1  12    6.62    3.06   0
 -12   0  12    3.22    3.06   0
 -15  -1  12   -1.39    3.15   0
  -6   1  13    0.48    3.18   0
 -11   0  14    9.08    3.22   0
 -10   0  15   -0.85    3.46   0
  -8  -1   1  383.84   12.86   0
 -16  -2   7   11.06    3.51   0
  -8   1   8    1.94    3.40   0
 -15  -1   9   -0.71    3.08   0
  -8   1  11   14.40    3.39   0
 -12   0  13   -3.70    2.85   0
  -9  -2   0  689.71   18.16   0
 -11  -3   0    0.85    3.71   0
  -6   0   2 1487.32   24.02   0
  -1   1   3  449.19   17.16   0
  -9   0   4   86.25    5.35   0
 -14  -2   4   -2.61    3.16   0
 -17  -3   6    2.55    3.22   0
 -17  -2   9   -3.38    3.08   0
  -8   1  12    1.54    3.05   0
  -7   1  13    8.22    3.16   0
 -12  -2   2  108.80    6.42   0
 -11  -1   3   75.00    5.06   0
  -4   1   4   -0.93    2.91   0
 -13  -1   5   59.86    4.64   0
 -15  -2   5  132.81    6.21   0
  -7   1   6  229.13    8.06   0
 -15  -1   8   34.78    4.03   0
  -9   1  10   23.54    3.38   0
 -13   0  10   38.35    3.68   0
 -13   0  11   -0.24    2.85   0
 -13   0  12   16.65    3.28   0
 -12   0  14    0.27    3.12   0
  -4   0   1    0.43    2.64   0
  -8   0   3    0.37    2.45   0
  -6   1   5   66.63    4.86   0
 -14  -1   6   71.36    4.99   0
 -12   0   7    3.12    2.99   0
 -17  -2   8    2.84    3.25   0
  -9   1   9    1.80    2.99   0
 -13   0   9   -1.16    3.11   0
  -9   1  11   76.16    4.68   0
  -8   1  13   -1.51    3.41   0
  -6   1  14   19.80    3.59   0
 -15  -3   3    2.37    3.29   0
 -16  -2   6   87.32    5.32   0
 -18  -3   7    4.45    3.34   0
  -9   1   8   63.63    4.75   0
 -16  -1  10   27.30    3.76   0
 -16  -1  11    6.06    2.80   0
  -9   1  12   -1.47    2.99   0
 -16  -1  12   -0.11    2.99   0
 -13   0  13   -1.08    2.43   0
  -7   1  14    6.57    3.25   0
 -11  -2   1   35.57    4.60   0
 -10  -1   2  356.29   10.53   0
 -16  -3   4    1.45    2.96   0
 -15  -1   7    6.03    3.08   0
 -18  -2  10   -0.25    3.33   0
  -9   1  13    0.87    3.04   0
  -2   1   3   20.46    4.47   0
 -17  -3   5   -0.66    3.42   0
 -17  -2   7    1.58    3.19   0
 -16  -1   9   18.75    3.36   0
 -10   1  10   -2.02    2.79   0
 -10   1  11    4.75    2.92   0
 -14   0  11   -3.53    2.78   0
 -10   1  12    2.51    2.88   0
 -14   0  12   19.71    3.48   0
  -8   1  14   26.65    3.82   0
  -5   1   4  916.52   17.01   0
 -10   0   4   12.01    3.03   0
 -12   0   6    5.22    3.23   0
  -9   1   7  103.78    5.31   0
 -19  -3   8   23.14    3.78   0
 -10   1   9    5.63    2.91   0
 -18  -2   9    5.86    3.14   0
 -14   0  13    0.21    2.71   0
  -7   0   2   79.65    6.08   0
 -13  -1   4  107.88    5.78   0
  -7   1   5   73.11    4.78   0
 -18  -3   6   12.31    3.86   0
 -13   0   7    0.77    2.68   0
 -10   1   8    8.55    3.55   0
 -16  -1   8   34.76    3.80   0
 -14   0   9   -0.47    2.85   0
 -17  -1  11    1.55    3.25   0
  -9   1  14    0.81    3.00   0
 -14  -2   3    8.02    3.57   0
 -15  -2   4  114.79    6.06   0
 -14  -1   5    3.24    2.94   0
 -16  -2   5   40.16    4.33   0
 -18  -2   8   11.18    3.53   0
 -11   1  10    4.16    2.62   0
 -17  -1  10   58.13    4.53   0
 -11   1  11    1.27    2.60   0
 -11   1  12    4.88    2.95   0
  -8   1  15    3.48    3.07   0
  -9  -1   1  144.59    7.64   0
  -3   1   3  111.86    7.38   0
  -9   0   3   -1.28    2.27   0
 -15  -1   6  139.53    6.03   0
 -14   0   8   71.91    4.42   0
 -11   1   9   35.86    3.91   0
 -15   0  11   -1.75    2.91   0
 -15   0  12   30.39    3.82   0
 -10   1  14   22.82    3.61   0
 -13  -2   2   -0.42    3.18   0
  -6   1   4 2628.11   27.28   0
 -17  -2   6   13.52    3.30   0
 -10   1   7   33.59    3.66   0
 -16  -1   7   13.54    3.46   0
 -19  -3   7    3.46    2.97   0
  -2   2   9  206.42    8.28   0
 -17  -1   9   -1.33    2.77   0
 -15   0  10  129.91    5.39   0
  -9   1  15    1.63    3.10   0
  -7  -1   0  519.64   16.31   0
  -5   0   1   -0.12    2.34   0
  -8   1   5  631.14   12.37   0
 -12   0   5    2.56    3.08   0
 -13   0   6    6.73    3.03   0
  -2   2   8   14.39    3.54   0
 -11   1   8   49.07    4.29   0
  -3   2   9  139.98    6.52   0
  -1   2   9   44.87    4.77   0
  -4   2  10    8.88    3.38   0
  -1   2  10    2.39    3.25   0
 -12   1  11    6.15    2.89   0
 -11   1  14   28.59    3.93   0
 -10  -2   0   65.71    6.30   0
 -11  -1   2   47.06    4.28   0
 -18  -2   7   -0.39    3.14   0
  -3   2   8   21.18    3.48   0
  -1   2   8   27.47    4.08   0
   0   2   9   36.78    4.83   0
 -15   0   9   -2.54    2.73   0
  -5   2  10    4.39    3.12   0
 -12   1  10   -0.33    2.67   0
  -4   2  11   13.05    3.37   0
  -3   2  11    3.57    3.18   0
 -12   1  12    2.82    2.43   0
 -12   1  13   -0.72    3.17   0
 -10   1  15    9.63    3.16   0
  -4   1   3 1309.17   22.27   0
 -14   0   7    0.26    2.56   0
  -4   2   8   67.27    4.75   0
   0   2   8   47.53    5.24   0
 -17  -1   8   13.84    3.13   0
 -12   1   9   79.14    4.64   0
 -18  -1  10   57.98    4.88   0
  -5   2  11   64.64    4.76   0
 -16   0  12    7.82    3.33   0
  -8   0   2  114.21    6.52   0
 -14  -1   4   12.92    3.50   0
 -15  -1   5   62.08    4.54   0
  -2   2   7   48.85    4.89   0
 -15   0   8    5.94    3.01   0
 -19  -2   8   36.74    4.11   0
  -6   2   9  262.53    8.07   0
  -6   2  10    4.12    2.96   0
  -6   2  11   15.14    3.70   0
 -16   0  11   -1.73    2.71   0
  -5   2  12    1.93    3.24   0
  -4   2  12   -1.42    3.18   0
 -12   1  14    2.71    3.10   0
  -8  -2  -1   34.74    5.69   0
 -12  -2   1   54.71    5.06   0
 -10   0   3    2.31    2.53   0
  -7   1   4   32.40    3.63   0
 -16  -2   4   16.17    3.46   0
 -17  -2   5    6.33    3.24   0
 -10   1   6  252.56    7.54   0
 -16  -1   6   -2.10    2.65   0
  -3   2   7  302.06    9.37   0
  -1   2   7  275.57    9.98   0
 -11   1   7  205.88    6.71   0
 -12   1   8   -0.15    2.97   0
 -18  -1   9    2.21    3.10   0
  -7   2  10  459.67   10.10   0
 -16   0  10  108.95    5.21   0
 -13   1  11    1.75    2.69   0
  -6   2  12    0.37    2.89   0
 -13   1  12   12.45    3.01   0
 -13   1  13    5.02    3.00   0
 -15  -2   3  176.08    7.21   0
 -18  -2   6  101.23    5.51   0
  -4   2   7  597.19   12.47   0
   0   2   7   16.11    3.83   0
  -7   2   9  157.03    6.35   0
 -13   1  10   22.84    3.13   0
  -7   2  11    1.55    2.97   0
  -5   1   3 1052.86   18.53   0
 -13   0   5   -2.40    2.78   0
 -14   0   6   10.29    2.94   0
 -13   1   9   32.33    3.59   0
 -16   0   9   -1.34    2.43   0
  -8   2  11   -4.22    2.97   0
  -7   2  12    4.21    2.86   0
  -6   2  13   -2.91    3.16   0
  -6   0   1    0.77    2.62   0
 -10  -1   1    1.37    2.56   0
  -5   2   7   45.70    4.07   0
 -15   0   7    0.57    2.75   0
 -19  -2   7   52.82    4.27   0
  -7   2   8  191.86    6.89   0
 -18  -1   8    5.90    2.92   0
  -8   2  10    2.68    2.65   0
 -14   1  11   -1.32    2.87   0
 -17   0  11    4.27    2.96   0
  -8   2  12    3.94    3.01   0
 -14   1  12   10.23    2.97   0
  -7   2  13   -1.03    2.77   0
  -8   1   4  612.87   12.21   0
 -11   1   6   50.90    4.04   0
 -12   1   7   22.12    3.51   0
 -16   0   8    6.89    3.11   0
  -8   2   9   22.06    3.38   0
 -14   1  10    0.34    2.72   0
 -17   0  10    1.72    2.88   0
  -9   2  11   17.35    3.38   0
  -8   2  13   14.92    3.41   0
 -14   1  13   16.20    3.22   0
 -12  -1   2    2.09    2.52   0
  -3   2   6   78.24    5.07   0
  -2   2   6   24.73    3.46   0
  -1   2   6   13.63    3.31   0
 -13   1   8   65.27    4.30   0
  -9   2  10  136.71    5.68   0
  -9   2  12   14.54    3.17   0
  -8  -1   0  167.92    8.82   0
  -9   0   2  298.09    9.22   0
 -15  -1   4  114.93    5.86   0
 -16  -1   5   34.43    3.70   0
  -4   2   6   -0.11    1.95   0
 -17  -1   6    7.88    2.98   0
  -8   2   8  167.54    6.18   0
 -20  -2   8   18.91    3.46   0
  -9   2   9   21.74    3.38   0
 -17   0   9   -0.83    2.88   0
 -19  -1   9    8.46    2.95   0
  -9   2  13    1.20    2.77   0
  -7   2  14    1.28    2.86   0
 -11   0   3   -1.14    2.30   0
  -5   2   6   65.02    4.60   0
   0   2   6   14.00    3.67   0
 -15   0   6    2.42    2.76   0
 -18  -1   7   31.69    3.83   0
 -10   2  10   -0.22    2.73   0
 -10   2  11    0.51    2.56   0
 -15   1  11   32.03    3.49   0
 -10   2  12   18.96    3.22   0
 -15   1  12    1.02    2.47   0
  -8   2  14    1.71    2.76   0
 -14  -1   3   51.44    4.40   0
 -17  -2   4    6.62    2.89   0
 -14   0   5   -0.31    2.66   0
 -18  -2   5   24.31    3.69   0
 -12   1   6    0.79    2.84   0
 -19  -2   6    0.23    2.97   0
 -13   1   7   98.69    4.95   0
 -16   0   7   -1.60    2.61   0
  -9   2   8  129.69    5.58   0
 -15   1  10    8.61    2.50   0
 -10   2  13   -2.56    2.84   0
  -9   2  14    7.99    2.98   0
 -11  -2   0    4.90    3.21   0
 -13  -2   1  110.58    6.53   0
 -16  -2   3   42.18    4.43   0
  -9   1   4    9.56    2.39   0
 -13   0   4   31.52    3.79   0
  -6   2   6   31.49    3.81   0
  -8   2   7  291.72    8.01   0
 -14   1   8    0.66    2.63   0
 -17   0   8   51.34    3.98   0
 -19  -1   8   59.20    4.36   0
 -10   2   9    8.45    2.95   0
 -18   0  10   14.06    2.94   0
 -11   2  11    4.74    2.69   0
 -11   2  12   24.19    3.34   0
 -10   2  14   37.04    3.78   0
  -7   0   1    0.18    2.60   0
  -7   1   3   62.81    4.71   0
 -11   1   5    5.33    2.56   0
 -20  -2   7   65.35    4.55   0
 -15   1   9    3.02    2.56   0
 -11   2  10   -1.48    2.58   0
 -16   1  12   -0.73    2.71   0
 -11   2  13   13.38    3.31   0
  -2   1   2 1145.31   24.80   0
  -1   1   2  246.72   13.22   0
 -10   2   8    6.40    2.88   0
 -18   0   9   -2.24    2.68   0
 -12   2  12   73.18    4.64   0
 -11   2  14   11.35    3.38   0
  -5  -1  -1   32.65    6.62   0
 -11  -1   1  121.37    6.33   0
 -10   0   2  526.28   11.81   0
  -3   2   5  291.45    9.65   0
 -17  -1   5   14.26    3.26   0
 -18  -1   6   15.54    3.24   0
  -9   2   7   30.76    3.47   0
 -14   1   7   -0.93    2.79   0
 -11   2   9   45.18    3.53   0
 -16   1  10   37.24    3.44   0
 -12   2  11   10.18    2.82   0
 -12   2  13   25.96    3.44   0
 -10   2  15   23.54    3.48   0
  -2   0   0    0.03    1.27   0
  -3   1   2 5866.23   50.67   0
 -16  -1   4   32.01    3.68   0
  -4   2   5    0.26    1.97   0
  -2   2   5  121.00    6.67   0
 -15   0   5    2.64    2.62   0
 -13   1   6   17.71    3.30   0
 -16   0   6   38.58    3.63   0
 -17   0   7    3.30    2.55   0
 -15   1   8   34.96    3.60   0
 -12   2  10   36.48    3.62   0
 -12   2  14   -2.93    2.96   0
  -9  -2  -1   38.52    5.61   0
  -8   1   3   21.66    3.06   0
  -5   2   5   17.16    3.16   0
  -1   2   5  480.54   13.63   0
 -12   1   5    8.67    2.77   0
 -11   2   8   -2.19    2.75   0
 -18   0   8   15.96    3.19   0
 -12   2   9    6.84    2.79   0
 -16   1   9   15.73    3.09   0
 -13   2  11   -2.62    2.63   0
 -13   2  12    1.17    2.67   0
 -13   2  13    7.32    3.20   0
  -9  -1   0    2.79    2.42   0
  -4   1   2   94.99    6.33   0
 -15  -1   3   23.79    3.77   0
 -14   0   4   40.25    3.75   0
 -18  -2   4    3.15    2.67   0
 -19  -2   5   10.45    3.13   0
 -20  -2   6   19.05    3.69   0
 -10   2   7    3.63    2.70   0
 -20  -1   8   42.92    3.95   0
 -17   1  11    3.40    2.98   0
  -8   0   1    0.96    2.32   0
  -6   2   5 1190.84   16.43   0
 -19   0   9   -2.52    2.94   0
 -13   2  10   25.01    3.17   0
 -17   1  10   54.75    3.84   0
  -3   0   0   59.05    7.66   0
  -5   1   2 4133.30   36.67   0
 -17  -2   3    0.78    2.76   0
   0   2   5  273.77   11.42   0
  -9   2   6   22.52    3.13   0
 -14   1   6   69.03    4.32   0
 -15   1   7   -0.20    2.60   0
 -12   2   8   62.18    3.94   0
 -16   1   8   35.76    3.62   0
 -14   2  11    1.05    2.64   0
 -14   2  12   11.52    2.78   0
 -14   2  13   11.53    3.05   0
 -14  -2   1  259.79    9.11   0
 -11   0   2    5.21    2.87   0
  -9   1   3    3.36    2.20   0
  -7   2   5    0.91    2.33   0
 -18  -1   5    9.35    3.03   0
 -17   0   6   12.28    2.87   0
 -19  -1   6   -0.03    2.76   0
 -11   2   7    0.60    2.64   0
 -18   0   7   -1.87    2.79   0
 -13   2   9   14.96    2.75   0
 -17   1   9    0.70    2.72   0
 -12  -2   0   31.69    4.54   0
 -12  -1   1  309.72    9.56   0
 -17  -1   4    2.15    2.99   0
 -13   1   5   63.33    4.29   0
 -16   0   5    0.22    2.41   0
   2   2   6   32.15    5.49   0
 -20  -1   7    0.22    2.82   0
 -19   0   8   23.03    3.52   0
 -14   2  10    4.12    2.61   0
  -6   1   2   -0.56    2.41   0
 -10   2   6   69.95    4.29   0
 -13   2   8   38.73    3.70   0
 -18   1  10   60.49    4.43   0
 -15   2  11   50.66    3.94   0
 -15   2  12    2.90    2.64   0
  -4   0   0 1682.24   32.35   0
 -15   0   4   27.57    3.35   0
 -12   2   7    4.05    2.59   0
 -16   1   7   15.17    2.69   0
 -14   2   9    5.66    2.56   0
  -6   3  10    8.74    3.13   0
  -5   3  10   69.56    4.87   0
  -7   3  11   26.97    3.47   0
  -6   3  11   -0.67    2.74   0
  -5   3  11   40.23    3.87   0
  -7   3  12   11.97    3.26   0
  -6   3  12    4.58    3.00   0
  -9   0   1   -1.11    1.98   0
 -16  -1   3   80.12    5.00   0
 -12   1   4   15.90    2.90   0
 -15   1   6  150.03    5.51   0
 -17   1   8   10.44    2.80   0
  -7   3  10   -1.81    2.74   0
  -4   3  10   -1.17    2.52   0
 -15   2  10    2.90    2.63   0
  -8   3  11   26.52    3.41   0
  -4   3  11    3.93    2.93   0
  -8   3  12    0.25    2.49   0
  -6  -1  -1   40.28    6.31   0
 -10  -1   0  258.75    9.68   0
 -10   1   3   15.61    2.68   0
  -4   2   4  663.44   13.62   0
  -3   2   4  366.41   10.76   0
 -14   1   5    2.31    2.63   0
 -11   2   6  248.35    7.05   0
 -18   0   6   -0.61    2.69   0
  -7   3   9   35.20    3.67   0
  -6   3   9    1.12    2.77   0
  -5   3   9    1.61    2.66   0
 -18   1   9    1.55    2.48   0
  -8   3  10   -1.38    2.55   0
  -9   3  11    1.39    2.71   0
  -9   3  12   23.30    3.31   0
  -9   3  13    2.16    2.91   0
  -8   3  13    5.23    2.72   0
  -7   3  13    2.31    2.69   0
  -7   1   2    4.41    2.50   0
 -12   0   2  113.78    5.51   0
 -14   0   3   -0.50    2.35   0
  -5   2   4  749.24   13.82   0
  -2   2   4    0.38    3.09   0
 -17   0   5    1.15    2.69   0
 -20  -1   6    3.66    2.91   0
 -13   2   7   14.74    2.70   0
 -19   0   7    1.51    2.59   0
 -14   2   8    4.89    2.60   0
 -20   0   8    7.96    3.11   0
  -8   3   9   25.77    3.32   0
 -15   2   9   11.18    2.71   0
  -9   3  10   36.62    3.63   0
 -10   3  11    7.42    2.86   0
 -10   3  12    4.21    2.80   0
 -10   3  13   27.19    3.67   0
  -5   0   0 2135.36   32.79   0
  -6   2   4   56.47    4.17   0
 -19  -1   5   12.83    3.03   0
 -21  -1   7    7.34    2.78   0
 -10   3  10   -1.71    2.54   0
 -16   2  10   -2.41    2.15   0
 -11   3  12    1.70    2.93   0
  -9   3  14   -2.37    3.06   0
 -10  -2  -1   15.64    4.16   0
 -15  -1   2   73.85    5.04   0
 -13   1   4  109.10    5.20   0
 -16   0   4   51.55    4.18   0
 -18  -1   4   24.23    3.52   0
 -10   2   5  339.98    8.13   0
 -12   2   6   24.16    3.20   0
 -16   1   6   -0.89    2.36   0
 -17   1   7    0.47    2.41   0
  -7   3   8   53.84    4.28   0
  -6   3   8  247.89    7.33   0
 -18   1   8    0.12    2.46   0
  -9   3   9    4.63    2.60   0
 -11   3  11   10.62    2.93   0
 -11   3  13   19.60    3.20   0
 -10   3  14    1.58    2.53   0
 -10   0   1    0.30    2.56   0
 -13  -1   1  108.77    5.75   0
  -8   1   2  312.16    8.92   0
  -7   2   4  123.38    5.60   0
  -1   2   4   25.86    4.29   0
  -8   3   8    1.07    2.41   0
 -10   3   9   21.19    3.06   0
  -2   3   9   60.74    4.91   0
 -19   1   9    5.37    3.01   0
 -11   3  10    0.93    2.42   0
 -12   3  12   79.23    4.38   0
 -12   3  13    4.18    2.81   0
 -11   3  14    2.86    2.56   0
 -15   1   5   66.54    4.15   0
 -14   2   7   16.49    2.92   0
  -9   3   8   20.21    3.11   0
  -3   3   8   32.75    3.53   0
 -16   2   9   45.50    3.36   0
 -12   3  11  141.40    5.42   0
  -6   0   0  824.88   18.82   0
 -17  -1   3    0.55    2.60   0
  -8   2   4  195.00    6.61   0
 -11   2   5   52.02    3.79   0
 -13   2   6   14.15    2.94   0
 -19   0   6   28.18    3.39   0
 -20   0   7   -1.12    2.72   0
 -11   3   9    7.01    2.52   0
 -12   3  10    0.40    2.31   0
 -17   2  10    0.89    2.83   0
 -13   3  12    3.27    2.79   0
 -13   3  13    0.91    2.79   0
 -15   0   3    1.70    2.53   0
 -18   0   5   -1.01    2.49   0
 -21  -1   6    1.08    2.82   0
  -7   3   7  186.26    6.36   0
  -4   3   7   96.91    5.25   0
 -18   1   7   32.48    3.37   0
 -10   3   8   84.00    4.48   0
  -2   3   8   59.32    4.78   0
 -19   1   8   50.65    4.06   0
 -13   3  11    8.68    2.69   0
  -7  -1  -1  124.28    9.13   0
 -11  -1   0  213.97    8.55   0
  -9   1   2  175.93    6.60   0
 -14   1   4    7.18    2.70   0
 -20  -1   5   63.67    4.41   0
 -17   1   6    4.57    2.47   0
  -8   3   7  275.36    7.49   0
 -15   2   7   44.19    3.63   0
 -16   2   8    0.51    2.37   0
 -12   3   9  111.56    4.82   0
  -1   3   9   42.26    4.63   0
 -17   2   9   -0.49    2.47   0
 -13   3  10   -2.14    2.43   0
 -14   3  12   30.76    3.64   0
 -17   0   4   12.25    2.85   0
 -19  -1   4    2.79    3.08   0
 -12   2   5    6.62    2.57   0
 -16   1   5   42.95    3.57   0
  -9   3   7   54.56    3.98   0
  -3   3   7   69.72    4.83   0
 -11   3   8  186.84    6.04   0
 -14   3  11   11.94    2.67   0
  -7   0   0   88.98    6.47   0
 -11   0   1   -0.46    1.89   0
 -16  -1   2   45.19    4.27   0
   0   2   4    9.29    3.58   0
 -14   2   6   20.76    2.96   0
 -13   3   9   72.91    4.26   0
 -14   3  10    4.46    2.59   0
 -10   1   2  359.19    9.01   0
 -20   0   6   72.13    4.42   0
 -10   3   7   26.70    3.28   0
 -21   0   7   -0.68    2.81   0
 -12   3   8    8.59    2.67   0
  -1   3   8   -0.14    2.81   0
 -17   2   8   -1.79    2.50   0
 -15   3  11    2.45    2.61   0
 -14   0   2    2.36    2.29   0
  -5   2   3 3338.12   29.06   0
 -13   1   3   24.62    3.00   0
 -16   0   3    2.76    2.84   0
 -18  -1   3   18.68    3.36   0
 -15   1   4  125.66    5.22   0
 -13   2   5   66.96    4.06   0
 -19   0   5   -0.91    2.64   0
  -5   3   6    8.93    2.75   0
 -18   1   6   14.29    2.95   0
  -2   3   7   42.07    4.18   0
 -16   2   7    9.71    2.69   0
 -19   1   7   -3.91    2.74   0
 -20   1   8   38.51    3.72   0
 -18   2   9    2.42    2.51   0
 -11  -2  -1   85.15    6.93   0
  -6   2   3   41.84    3.78   0
  -4   2   3  380.48   10.52   0
 -11   2   4   33.02    3.50   0
  -8   3   6  106.58    4.88   0
  -4   3   6  129.49    5.91   0
 -15   2   6   19.93    2.91   0
   3   2   6   29.69    6.42   0
 -11   3   7   18.46    2.97   0
 -13   3   8    2.22    2.59   0
 -14   3   9    4.95    2.48   0
 -15   3  10   11.57    2.86   0
  -8   0   0    1.41    2.47   0
  -4   1   1  181.37    8.53   0
  -7   2   3    2.01    2.08   0
  -3   2   3 1811.39   23.84   0
 -18   0   4   18.43    3.24   0
 -17   1   5   14.47    2.70   0
  -9   3   6   10.86    2.91   0
  -8  -1  -1  314.31   12.58   0
 -12  -1   0   57.75    4.79   0
  -5   1   1 1044.50   18.81   0
 -12   0   1    0.01    2.15   0
 -11   1   2   49.12    3.81   0
  -3   3   6  120.05    5.96   0
 -12   3   7   53.12    3.78   0
 -17   2   7    0.68    2.50   0
 -18   2   8   12.06    2.84   0
 -15   3   9    1.46    2.46   0
  -6   1   1   -0.46    2.38   0
  -3   1   1 1192.31   23.26   0
  -8   2   3  109.90    5.08   0
 -14   1   3   50.66    3.88   0
 -12   2   4  139.23    5.47   0
 -14   2   5   70.91    4.08   0
 -10   3   6   48.85    3.77   0
  -1   3   7  104.65    6.11   0
 -20   1   7   -0.13    2.90   0
 -14   3   8   18.72    2.83   0
 -16   3  10   21.64    3.17   0
  -7   1   1  133.50    6.61   0
 -15   0   2   27.55    3.69   0
 -17  -1   2   82.94    5.17   0
  -2   2   3   56.96    5.29   0
 -16   1   4   30.00    3.34   0
 -16   2   6   89.00    4.41   0
 -19   1   6    1.67    2.44   0
 -21   0   6    3.55    2.68   0
 -13   3   7  110.02    4.94   0
  -9   2   3   77.43    4.39   0
 -17   0   3    2.16    2.45   0
 -18   1   5    5.73    2.85   0
 -20   0   5    2.22    2.49   0
 -11   3   6   62.47    3.95   0
  -2   3   6  310.98    9.54   0
 -16   3   9    7.29    2.52   0
  -9   4  11   57.30    4.22   0
  -8   4  11   12.00    2.99   0
 -10   4  12   60.80    4.15   0
  -9   4  12    6.32    2.84   0
  -8   4  12   28.89    3.37   0
  -9   4  13    8.09    2.92   0
  -9   0   0   21.91    3.20   0
  -2   1   1 1859.16   32.22   0
  -6   3   5   71.44    4.33   0
  -5   3   5  501.03   10.62   0
 -15   2   5  130.52    5.12   0
 -18   2   7   -0.95    2.55   0
 -15   3   8   24.62    2.80   0
 -19   2   8   36.26    3.36   0
 -10   4  11   20.07    3.18   0
  -7   4  11   16.50    3.10   0
 -11   4  12   10.33    2.96   0
  -7   4  12    0.12    2.44   0
 -11   4  13    3.80    2.81   0
 -10   4  13   22.95    3.17   0
  -8   1   1  396.89   10.21   0
 -13   2   4   11.70    2.54   0
 -19   0   4   21.70    3.15   0
 -12   3   6  116.61    4.87   0
 -17   2   6   13.50    2.82   0
 -14   3   7   26.71    3.13   0
 -10   4  10    3.96    2.75   0
  -9   4  10  128.73    5.33   0
  -7   4  10   26.73    3.32   0
 -11   4  11    0.30    2.59   0
  -6   4  11   -0.53    2.76   0
 -12   4  12    3.10    2.68   0
 -12   4  13    4.86    2.74   0
  -9  -1  -1  282.89   11.27   0
 -13  -1   0   18.54    3.51   0
 -15   1   3   33.18    3.28   0
 -17   1   4    0.28    2.56   0
  -9   3   5  178.54    5.92   0
  -4   3   5  729.68   13.06   0
 -16   3   8   13.02    2.86   0
 -17   3   9    9.35    2.93   0
 -11   4  10   14.81    3.10   0
  -6   4  10    0.72    2.51   0
 -12   4  11    1.68    2.58   0
 -13   4  12    3.86    2.81   0
  -9   1   1  141.25    6.20   0
 -11   2   3  487.93    9.79   0
  -1   2   3  605.95   16.10   0
 -10   3   5  105.47    4.89   0
 -13   3   6   14.70    2.70   0
 -20   1   6    6.46    2.72   0
   0   3   7   85.73    6.07   0
 -10   4   9   13.64    2.79   0
  -9   4   9    7.45    2.68   0
  -8   4   9   -1.43    2.41   0
  -7   4   9   39.72    3.61   0
 -12   4  10  105.00    4.88   0
  -5   4  10    1.36    2.69   0
 -13   4  11    8.60    2.78   0
 -10   0   0    2.62    2.36   0
 -13   1   2   11.77    2.83   0
 -16   0   2  178.07    6.53   0
 -18   0   3    3.09    2.61   0
 -14   2   4    3.90    2.34   0
  -3   3   5    5.01    2.57   0
 -16   2   5   37.55    3.50   0
 -19   1   5   11.73    3.12   0
 -21   0   5    0.24    2.66   0
  -1   3   6 1341.63   20.45   0
 -15   3   7    6.45    2.15   0
 -11   4   9   51.35    3.76   0
  -6   4   9    9.04    2.86   0
 -11   3   5  280.35    7.22   0
 -18   2   6   88.49    4.70   0
 -17   3   8    2.32    2.52   0
 -12   4   9   17.82    3.02   0
  -5   4   9   13.83    3.11   0
 -13   4  10   25.77    3.10   0
 -14   4  11   13.16    2.97   0
 -10   1   1   -0.88    2.01   0
 -12   2   3  449.69    9.17   0
 -16   1   3   75.56    4.69   0
 -20   0   4  183.28    6.46   0
 -14   3   6   23.15    3.06   0
 -16   3   7    3.29    2.40   0
 -10   4   8   70.66    4.33   0
  -9   4   8   30.95    3.27   0
  -8   4   8    6.57    2.58   0
  -7   4   8   29.52    3.22   0
 -14   4  10    3.96    2.55   0
  -4   4  10   11.57    2.73   0
  -6   2   2  642.43   12.65   0
 -15   2   4  113.70    4.83   0
 -18   1   4   20.18    3.17   0
 -12   3   5   38.83    3.52   0
 -17   2   5    3.96    2.61   0
 -21   1   6   -0.20    2.68   0
 -11   4   8   13.24    2.78   0
  -6   4   8   42.26    3.76   0
 -13   4   9   -0.39    2.32   0
  -4   4   9    3.52    2.83   0
 -10  -1  -1  143.82    7.97   0
 -11   0   0   48.11    4.27   0
  -7   2   2  644.93   12.14   0
  -5   2   2  147.93    6.61   0
 -14   1   2    5.72    2.57   0
  -6   3   4   50.11    4.00   0
  -2   3   5    0.84    2.30   0
 -15   3   6    2.01    2.50   0
 -20   2   7   63.38    4.28   0
  -5   4   8    4.40    2.94   0
 -18   3   8    3.94    3.02   0
 -15   4  10    4.22    2.34   0
 -11   1   1  134.98    5.92   0
  -1   1   1   64.20    7.35   0
  -8   2   2  467.30   10.07   0
  -4   2   2   23.45    3.38   0
 -17   0   2   -1.53    2.87   0
 -13   2   3   12.67    2.85   0
  -9   3   4   36.74    3.38   0
  -5   3   4   40.13    3.76   0
 -13   3   5   41.05    3.59   0
 -20   1   5   66.52    4.27   0
 -19   2   6   -0.75    2.87   0
 -17   3   7    2.64    2.52   0
 -12   4   8    2.97    2.18   0
 -14   4   9    1.08    2.32   0
  -9   2   2   66.43    4.06   0
 -19   0   3    1.47    2.46   0
 -10   4   7   16.10    3.00   0
  -9   4   7    2.03    2.35   0
  -8   4   7    4.45    2.45   0
  -7   4   7    2.95    2.42   0
 -13   4   8   17.11    2.77   0
 -15   0   1    0.34    2.72   0
 -17   1   3    1.19    2.55   0
 -10   3   4   17.88    2.83   0
 -16   2   4   19.01    2.90   0
 -19   1   4    1.67    2.76   0
 -18   2   5   31.31    3.31   0
 -16   3   6   52.58    3.80   0
   0   3   6   26.63    3.97   0
 -11   4   7   41.15    3.48   0
  -6   4   7  438.34    9.45   0
 -15   4   9    5.46    2.56   0
  -3   2   2 1666.52   23.39   0
 -15   1   2   71.69    4.46   0
 -14   2   3    2.67    2.45   0
 -11   3   4   94.82    4.74   0
 -14   3   5   14.13    2.61   0
 -12   4   7   24.73    3.20   0
 -14   4   8   39.10    3.34   0
 -12   0   0  329.26    9.48   0
 -20   2   6   24.95    3.43   0
 -18   3   7    7.78    2.31   0
 -16   4   9    7.82    2.74   0
 -11  -1  -1   -0.11    2.77   0
 -12   3   4  204.06    6.28   0
  -3   3   4  908.50   15.48   0
 -17   2   4    3.11    2.59   0
 -15   3   5    1.67    2.15   0
  -1   3   5  192.63    8.04   0
 -21   1   5   -0.91    2.67   0
 -17   3   6   -1.33    2.51   0
 -13   4   7   19.16    2.80   0
 -15   4   8    8.70    2.49   0
 -18   0   2   34.08    3.54   0
 -15   2   3  169.77    6.03   0
 -18   1   3   22.66    3.38   0
 -19   2   5   10.84    3.03   0
 -10   4   6    1.78    2.44   0
  -9   4   6   11.03    2.68   0
  -8   4   6   35.11    3.44   0
  -7   4   6    1.94    2.69   0
 -12   2   2  118.02    5.12   0
 -16   1   2   46.19    4.01   0
 -13   3   4  198.54    6.20   0
 -20   1   4   17.73    3.28   0
 -11   4   6    4.66    2.45   0
  -6   4   6   16.22    2.87   0
 -14   4   7    9.59    2.61   0
 -19   3   7    1.46    2.53   0
 -16   4   8   45.32    3.58   0
 -13   0   0   79.17    5.21   0
 -16   0   1    0.60    2.53   0
 -16   3   5   -0.09    2.36   0
 -12   4   6   23.22    2.99   0
 -18   3   6   12.08    2.83   0
 -11   5  11    0.73    2.65   0
 -10   5  11    1.17    2.55   0
 -11   5  12   15.30    2.95   0
 -10   5  12    1.33    2.58   0
  -9   5  12    7.46    2.81   0
  -8  -2  -2    3.29    4.13   0
  -7   1   0  533.41   12.92   0
  -2   2   2  132.51    7.25   0
  -7   3   3  250.23    7.29   0
  -6   3   3  394.94    9.45   0
 -14   3   4   -2.00    2.49   0
 -18   2   4    1.85    2.73   0
 -15   4   7    2.10    2.35   0
  -3   4   7   27.44    3.80   0
 -17   4   8    7.35    3.12   0
  -2   4   8   73.24    5.16   0
 -13   5  11    3.30    2.95   0
 -12   5  11   13.12    2.89   0
  -9   5  11   49.94    3.96   0
 -12  -1  -1  154.28    8.08   0
  -8   1   0  177.75    7.20   0
  -6   1   0 1016.83   18.31   0
 -13   2   2   -1.87    2.42   0
 -10   3   3   -1.49    2.39   0
 -16   2   3   41.70    3.52   0
  -2   3   4  385.30   10.74   0
 -20   2   5   18.42    3.32   0
 -13   4   6   13.30    2.76   0
 -12   5  10    4.29    2.86   0
 -11   5  10   30.93    3.32   0
 -10   5  10   56.64    3.90   0
  -9   5  10    0.41    2.88   0
  -8   5  11   12.60    2.83   0
  -5   1   0   77.39    5.68   0
 -14   1   1   46.36    4.10   0
 -11   3   3   33.88    3.78   0
 -19   1   3   23.18    3.12   0
 -17   3   5    2.67    2.34   0
 -14   4   6    8.78    2.78   0
 -16   4   7    3.11    2.45   0
 -13   5  10   20.34    3.10   0
  -8   5  10    1.30    2.54   0
  -7   5  11   51.23    4.19   0
  -7   0  -1    1.00    2.62   0
  -6   0  -1   -0.07    2.73   0
  -9   1   0    3.77    1.90   0
 -17   1   2   96.32    5.00   0
 -15   3   4   18.26    2.96   0
 -21   1   4    1.78    2.84   0
 -10   4   5    8.93    2.65   0
  -9   4   5   92.86    4.66   0
  -8   4   5  253.59    7.14   0
  -7   4   5  143.62    5.52   0
 -19   3   6   11.36    2.88   0
 -12   5   9   11.31    3.04   0
 -11   5   9    8.79    2.81   0
 -10   5   9    0.98    2.53   0
  -9   5   9   55.94    4.20   0
 -14   5  10   -2.07    2.80   0
  -7   5  10    2.46    2.54   0
  -8   0  -1    0.62    2.26   0
 -10   1   0  261.11    8.32   0
  -8   2   1   28.14    3.15   0
  -7   2   1 1011.09   15.61   0
 -17   0   1   -0.61    2.80   0
 -14   2   2   19.93    3.03   0
 -12   3   3   19.47    3.06   0
 -19   2   4    4.77    2.74   0
 -11   4   5   57.68    3.89   0
   0   3   5    6.12    3.10   0
 -15   4   6   23.33    3.12   0
 -17   4   7    0.61    2.94   0
 -13   5   9    2.64    2.79   0
  -8   5   9    2.00    2.49   0
  -5   0  -1    0.66    2.18   0
  -4   1   0 1109.56   21.62   0
  -9   2   1   80.45    4.69   0
  -6   2   1  482.86   11.30   0
  -4   3   3  531.90   11.49   0
 -17   2   3    0.47    2.64   0
 -12   4   5   49.07    3.84   0
 -18   3   5   16.26    3.12   0
  -2   4   7  128.05    6.37   0
 -14   5   9    6.55    2.95   0
  -7   5   9   83.26    4.74   0
  -6   5  10    0.45    2.60   0
  -9   0  -1    0.45    2.28   0
 -15   1   1   48.24    4.18   0
 -13   3   3   40.89    3.55   0
 -16   3   4    3.43    2.41   0
 -13   4   5    1.22    2.64   0
 -16   4   6  101.81    4.88   0
  -3   4   6   36.64    3.95   0
 -12   5   8   32.23    3.42   0
 -11   5   8    6.26    2.53   0
 -10   5   8   -0.37    2.44   0
  -9   5   8   40.01    3.64   0
 -11   1   0  217.59    7.47   0
  -5   2   1  533.09   12.50   0
 -15   2   2   19.98    3.19   0
 -18   1   2   19.22    3.33   0
 -20   1   3   89.65    5.05   0
 -13   5   8   13.26    3.01   0
  -8   5   8    1.64    2.38   0
  -1   4   8   63.04    5.27   0
 -15   5   9   18.84    3.20   0
  -6   5   9    4.20    2.86   0
 -10   0  -1   -0.19    2.45   0
  -1   2   2  469.61   14.61   0
 -14   3   3   29.48    3.26   0
  -3   3   3   46.90    4.44   0
 -18   2   3   34.53    3.73   0
  -1   3   4 1334.10   21.26   0
 -20   2   4   -0.62    2.93   0
 -14   4   5   32.89    3.28   0
 -19   3   5   -2.34    3.05   0
 -14   5   8   -0.91    2.58   0
  -7   5   8   23.68    3.21   0
 -17   3   4   -0.95    2.39   0
 -17   4   6   54.24    3.95   0
 -12  -4  -3   23.52    4.28   0
  -5  -1  -2  290.88   11.75   0
 -15  -6  -2    1.34    3.47   0
  -7  -1   0  496.60   13.17   0
 -13  -3   1    0.04    3.31   0
 -16  -5   1   -1.08    3.24   0
  -8  -1   2  320.63   10.16   0
 -14  -3   4    1.01    3.25   0
 -17  -5   4   33.64    4.72   0
 -14  -3   5   15.94    3.80   0
 -17  -5   5   15.82    4.12   0
 -14  -3   6   20.82    3.81   0
  -6  -1   8    4.60    3.73   0
 -12  -3  10    0.66    3.63   0
 -13  -4  -2    2.50    3.17   0
 -12  -3  -1   88.12    5.54   0
 -15  -5  -1   -3.99    3.36   0
 -11  -2   1   31.52    4.09   0
 -14  -3   3   22.38    4.04   0
 -16  -4   5    1.23    3.44   0
  -8  -1   6  530.54   13.14   0
 -16  -4   6  114.60    6.00   0
 -14  -3   7   27.51    3.98   0
 -13  -3   9   78.67    5.51   0
 -15  -4   9    1.37    3.61   0
 -15  -4   1   -0.40    2.86   0
 -17  -5   3   -0.81    3.84   0
 -12  -2   4  137.35    6.56   0
 -16  -4   4    6.62    3.59   0
 -12  -2   5    3.64    3.40   0
 -16  -4   7   -1.04    3.72   0
 -11  -2   8    0.78    3.65   0
  -5  -2  -5  146.99    8.82   0
  -8  -2  -3    1.87    3.46   0
  -9  -2  -2  209.76    8.15   0
 -13  -3   0    0.26    3.31   0
 -16  -5   0    3.97    3.60   0
  -8  -1   1  384.69   11.02   0
 -14  -3   2   26.42    3.92   0
 -12  -2   3  462.17   10.63   0
 -16  -4   3    0.84    3.21   0
  -3  -2  -6   32.56    6.22   0
  -4  -1  -3 3478.03   43.16   0
 -17  -5   2   -1.00    3.09   0
  -9  -1   3    7.82    3.50   0
  -9  -1   4    5.50    3.08   0
  -9  -1   5   31.59    4.13   0
 -14  -3   8   18.12    3.88   0
 -16  -4   8   43.66    4.65   0
 -15  -4  10    1.43    3.76   0
 -14  -5  -3   20.85    4.03   0
 -11  -2   0    4.83    3.37   0
 -15  -4   0   10.87    3.53   0
 -12  -2   2  121.29    6.07   0
 -16  -4   2    6.33    3.25   0
  -8  -1   7  243.68    9.25   0
 -12  -2   7    0.12    3.20   0
  -7  -2  -4   93.76    6.51   0
 -11  -3  -3   10.10    4.03   0
 -12  -3  -2    8.85    3.66   0
 -15  -5  -2   -3.04    3.47   0
 -14  -3   1   14.81    3.71   0
 -17  -5   1   12.55    3.80   0
  -9  -1   2  172.57    7.39   0
 -15  -3   4   20.40    3.85   0
 -15  -3   5   -0.79    3.24   0
  -9  -1   6  642.47   13.98   0
 -15  -3   6    0.52    3.17   0
  -7  -1   8   -0.27    3.50   0
 -16  -4   9    7.06    3.70   0
 -13  -3  10   -1.68    3.12   0
  -7  -3  -6    4.65    3.76   0
 -10  -3  -4    0.32    3.64   0
 -12  -4  -4    1.19    4.01   0
 -13  -4  -3   22.79    4.21   0
  -7  -1  -1  125.98    6.98   0
 -13  -3  -1   13.34    3.75   0
 -16  -5  -1   37.92    4.71   0
  -8  -1   0  184.98    8.03   0
 -15  -3   3   -2.74    3.01   0
 -17  -4   5    1.93    2.95   0
 -17  -4   6   50.59    4.76   0
 -15  -3   7    4.42    3.17   0
 -11  -2   9   42.26    4.76   0
 -14  -3   9    9.70    3.33   0
 -14  -4  -2   28.77    4.21   0
 -12  -2   1   56.60    4.86   0
 -16  -4   1    8.02    3.27   0
  -3   0   3    5.19    3.17   0
 -13  -2   4   13.70    3.63   0
 -13  -2   5   69.42    5.03   0
 -13  -2   6   17.68    3.86   0
 -17  -4   7    0.86    3.26   0
 -12  -2   8   60.35    5.12   0
 -15  -4  -1   -0.22    3.33   0
 -14  -3   0   10.58    3.60   0
 -17  -5   0   14.30    4.20   0
  -9  -1   1  138.80    7.00   0
  -3   0   2 3242.54   50.52   0
 -13  -2   3   14.15    3.64   0
 -17  -4   3   21.42    3.86   0
 -15  -3   8   28.90    4.04   0
 -17  -4   8    5.03    3.93   0
 -11  -2  -1   85.90    5.37   0
 -10  -1   3   15.93    3.93   0
 -10  -1   4   31.60    3.93   0
  -9  -1   7   99.00    6.11   0
 -13  -2   7   10.56    3.61   0
  -8  -1   8    4.51    3.38   0
 -16  -4  10   15.51    4.03   0
  -6  -2  -5   24.91    4.63   0
 -14  -5  -4    0.80    3.48   0
  -9  -2  -3   24.49    3.93   0
 -15  -5  -3   -2.51    3.57   0
 -12  -2   0   37.57    4.40   0
 -16  -4   0   28.56    3.85   0
 -13  -2   2   -4.35    3.09   0
 -17  -4   2   12.98    3.56   0
 -16  -3   5   -2.15    3.10   0
 -16  -3   6   46.17    4.52   0
 -14  -3  10    3.39    3.38   0
  -5  -1  -3  143.65    8.65   0
 -16  -5  -2    5.34    3.58   0
 -15  -3   1    2.49    3.01   0
 -10  -1   2  365.86    9.79   0
 -16  -3   4    2.61    2.99   0
 -16  -3   7    1.11    3.15   0
 -12  -2   9    2.34    3.33   0
 -15  -3   9   -0.14    3.15   0
 -11  -2  10    0.80    3.31   0
  -8  -2  -4   27.90    4.41   0
 -12  -3  -3    8.03    3.59   0
 -13  -3  -2   13.46    3.52   0
  -4   0   3   -0.31    3.18   0
 -16  -3   3    9.41    3.42   0
 -14  -2   4   -0.15    3.30   0
 -14  -2   5   66.69    4.81   0
 -18  -4   5   21.37    3.66   0
 -18  -4   6   -4.49    3.00   0
 -18  -4   7   13.98    4.07   0
 -13  -2   8   40.36    4.32   0
  -4  -2  -6  176.50   10.51   0
 -11  -3  -4    6.02    3.79   0
 -13  -4  -4    4.82    3.49   0
 -14  -4  -3    1.43    3.18   0
 -15  -4  -2    2.55    3.48   0
  -8  -1  -1  324.48   10.06   0
 -14  -3  -1   12.24    3.54   0
  -9  -1   0    2.76    2.72   0
 -13  -2   1  110.48    5.72   0
 -17  -4   1   -1.21    3.11   0
 -14  -2   6   23.07    3.69   0
 -16  -3   8   13.48    3.85   0
  -7  -1   9  133.87    8.67   0
  -3  -1  -4  719.23   22.58   0
  -7  -1  -2  348.32   10.94   0
 -16  -4  -1    6.48    3.59   0
 -15  -3   0    3.08    3.32   0
  -3   0   1   -0.92    3.78   0
  -4   0   2 5787.81   57.52   0
 -16  -3   2    3.78    3.05   0
 -14  -2   3    2.62    2.84   0
 -18  -4   3    1.73    3.34   0
  -4   0   4 3219.56   44.57   0
 -14  -2   7   14.43    3.47   0
  -9  -1   8   53.83    4.95   0
 -15  -3  10   17.67    3.74   0
 -17  -4  10    0.44    3.23   0
 -12  -4  -5   -1.15    3.24   0
 -11  -2  -2   18.62    3.48   0
 -12  -2  -1  193.36    7.28   0
 -13  -2   9   17.27    3.70   0
 -10  -3  -5    4.45    3.03   0
 -13  -2   0   11.47    3.55   0
 -17  -4   0    1.52    3.26   0
 -14  -2   2   18.77    3.38   0
 -18  -4   2   -3.05    3.02   0
 -17  -3   4   -0.94    2.97   0
  -2   0   5    0.11    4.44   0
 -17  -3   5   -1.58    2.98   0
 -17  -3   6    0.09    3.03   0
 -14  -2   8    3.22    3.51   0
 -16  -3   9   11.34    3.45   0
 -12  -2  10   45.42    4.49   0
  -7  -2  -5   65.45    5.80   0
 -15  -5  -4   -0.61    3.14   0
 -16  -3   1   10.75    3.42   0
  -5   0   3    0.30    2.93   0
 -15  -2   5  130.26    6.11   0
 -17  -3   7    4.99    3.15   0
  -8  -1   9   30.42    4.76   0
  -6  -1  -3   69.77    5.60   0
 -13  -3  -3    2.87    3.62   0
 -14  -3  -2    1.75    2.86   0
  -9  -1  -1  302.18    9.45   0
  -4   0   1    0.49    2.62   0
 -14  -2   1  252.62    7.61   0
 -18  -4   1    0.92    3.42   0
  -5   0   2 5152.67   48.34   0
 -17  -3   3    3.15    3.12   0
  -5   0   4  516.09   16.05   0
 -15  -2   4  113.84    5.66   0
 -15  -2   6   27.29    3.67   0
 -17  -3   8    2.68    3.25   0
 -12  -3  -4    0.45    3.50   0
 -14  -4  -4   18.99    4.33   0
 -15  -4  -3    2.07    3.31   0
 -16  -4  -2   47.23    4.91   0
 -15  -3  -1    8.71    3.34   0
 -15  -2   3  172.67    6.52   0
 -12  -1   4   17.29    3.37   0
 -12  -1   5    9.62    3.06   0
 -15  -2   7   45.45    4.19   0
 -16  -3  10   19.36    4.37   0
  -5  -2  -6   41.51    6.05   0
  -8  -1  -2  368.05   10.62   0
 -17  -4  -1    8.79    3.83   0
 -16  -3   0   13.91    3.01   0
 -17  -3   2    4.80    3.22   0
 -12  -1   3  206.41    7.20   0
 -12  -1   6   -1.02    3.00   0
  -9  -1   9   -0.01    3.25   0
 -14  -2   9    8.25    3.27   0
 -17  -3   9   12.34    3.48   0
 -13  -2  10   26.06    4.26   0
 -13  -4  -5    7.72    3.68   0
  -4  -1  -4  127.68    8.97   0
 -12  -2  -2  106.63    5.76   0
 -13  -2  -1   66.11    4.81   0
 -15  -2   2   20.07    3.62   0
  -6   0   3    2.53    3.14   0
  -6   0   4  134.52    7.85   0
  -5   0   5    2.04    3.29   0
 -18  -3   5   15.31    3.38   0
 -18  -3   6   16.42    3.36   0
 -15  -2   8    0.78    3.08   0
 -11  -3  -5    1.95    3.33   0
  -3   0   0   60.99    7.64   0
 -14  -2   0  163.21    6.53   0
 -18  -4   0    0.93    3.30   0
  -5   0   1    0.47    2.29   0
 -17  -3   1    6.16    3.26   0
  -6   0   2 1446.28   23.57   0
 -12  -1   2   -1.00    3.12   0
 -18  -3   4   -1.58    2.97   0
 -16  -2   5   44.96    4.29   0
 -12  -1   7   28.75    3.97   0
 -18  -3   7   13.68    3.44   0
 -18  -3   3   38.35    4.10   0
 -16  -2   4   11.13    3.39   0
 -16  -2   6   98.78    5.33   0
 -18  -3   8    8.00    3.31   0
  -8  -2  -5    8.15    3.58   0
  -7  -1  -3   21.71    3.43   0
 -14  -3  -3    3.69    3.49   0
 -15  -3  -2    0.06    2.91   0
 -16  -3  -1   -1.57    3.03   0
 -15  -2   1   39.84    4.06   0
  -7   0   3   -2.55    3.19   0
 -16  -2   3   43.63    4.07   0
  -7   0   4  606.64   14.81   0
 -13  -1   4  116.11    5.76   0
  -6   0   5   -1.11    2.44   0
 -13  -1   5   64.71    4.70   0
 -16  -2   7   13.09    3.25   0
 -15  -2   9    9.38    3.80   0
 -14  -2  10    3.38    3.39   0
 -17  -3  10   -2.40    3.13   0
 -13  -3  -4    3.40    3.60   0
 -16  -4  -3   49.96    4.71   0
  -9  -1  -2   13.00    3.34   0
 -17  -4  -2    2.41    3.33   0
  -4   0   0 1732.58   30.64   0
 -12  -1   1  305.17    8.63   0
 -18  -3   2    7.40    3.17   0
 -13  -1   3   23.97    3.65   0
 -13  -1   6   20.68    3.46   0
 -18  -3   9   -1.24    3.27   0
  -6  -2  -6   25.21    5.00   0
  -5  -1  -4    7.14    3.19   0
 -15  -4  -4   31.28    4.18   0
 -13  -2  -2    3.13    3.18   0
 -14  -2  -1  110.77    5.68   0
 -18  -4  -1   27.03    4.22   0
 -17  -3   0   17.74    3.44   0
  -6   0   1    0.17    2.51   0
  -7   0   2   78.67    5.82   0
 -16  -2   2    2.78    3.07   0
  -7   0   5    0.38    2.81   0
 -19  -3   5   -2.08    3.12   0
 -19  -3   6   15.19    3.35   0
 -19  -3   7    3.93    3.48   0
 -12  -1   8   -1.11    2.81   0
 -16  -2   8    1.17    3.04   0
 -15  -2   0   10.60    2.87   0
 -13  -1   2   13.69    3.45   0
 -19  -3   4   25.75    3.71   0
 -17  -2   5    4.11    3.00   0
 -17  -2   6   10.18    3.25   0
 -13  -1   7   95.85    5.52   0
 -12  -3  -5   11.99    3.71   0
 -12  -2  -3    9.63    2.98   0
  -5   0   0 2134.76   30.62   0
 -18  -3   1   21.04    3.58   0
  -8   0   3   -0.10    2.30   0
 -19  -3   3   14.37    4.03   0
  -8   0   4 2203.58   25.85   0
 -14  -1   4   11.31    3.41   0
 -17  -2   4    7.08    2.95   0
 -14  -1   5    2.24    2.78   0
  -6   0   6    1.40    2.66   0
 -17  -2   7   -0.23    3.03   0
 -19  -3   8   22.03    3.94   0
 -16  -2   9   39.70    4.33   0
 -15  -2  10    2.33    3.39   0
 -18  -3  10    2.85    3.26   0
  -8  -1  -3  273.18    9.22   0
 -16  -3  -2    3.42    3.50   0
 -12  -1   0   60.18    4.46   0
  -7   0   1   -0.85    2.56   0
 -16  -2   1   23.32    3.69   0
 -17  -2   3    2.38    2.90   0
  -8   0   5   -0.46    2.06   0
 -14  -1   6   66.80    4.70   0
 -13  -1   8   54.99    4.86   0
 -11  -2  -4   -0.02    3.49   0
 -15  -3  -3   -0.50    3.13   0
 -17  -3  -1   -1.75    3.01   0
 -13  -1   1  106.68    5.57   0
  -8   0   2  118.31    6.30   0
 -19  -3   2   22.76    3.89   0
 -14  -1   3   48.58    4.00   0
  -7   0   6   15.22    3.46   0
 -17  -2   8   -3.02    3.00   0
 -12  -1   9   82.39    5.68   0
  -6  -1  -4  193.59    8.84   0
 -14  -3  -4    7.32    3.37   0
 -17  -4  -3    0.20    3.33   0
  -6   0   0  792.64   17.16   0
 -18  -3   0    5.93    3.17   0
 -14  -1   2    6.74    3.26   0
 -17  -2   2   30.73    3.64   0
  -9   0   3    3.15    2.28   0
  -9   0   4   80.56    5.10   0
 -14  -1   7   -1.87    2.76   0
  -7  -2  -6   53.76    5.67   0
 -14  -2  -2    0.98    2.71   0
 -15  -2  -1    1.04    2.56   0
  -9   0   5    1.42    2.05   0
  -8   0   6  666.86   14.74   0
 -18  -2   6   92.59    5.13   0
 -17  -2   9    2.44    3.17   0
 -16  -2  10    0.58    2.88   0
  -9  -1  -3   13.89    3.50   0
 -13  -2  -3   21.62    3.58   0
 -12  -1  -1  158.47    6.63   0
 -13  -1   0   22.55    3.46   0
  -8   0   1   -0.87    2.33   0
 -19  -3   1   22.99    3.60   0
  -9   0   2  295.97    9.14   0
 -15  -1   4  126.20    5.69   0
 -18  -2   4   -1.39    2.81   0
 -15  -1   5   62.63    4.33   0
 -15  -1   6  144.90    6.04   0
 -18  -2   7    3.99    3.01   0
 -14  -1   8    0.50    2.86   0
 -13  -1   9   34.05    4.21   0
 -13  -3  -5   27.94    4.00   0
  -3   0  -1   -0.40    2.56   0
  -7   0   0   95.09    6.02   0
 -14  -1   1   48.91    4.23   0
 -17  -2   1   30.85    3.80   0
 -15  -1   3   27.62    3.76   0
 -18  -2   3   32.31    3.65   0
 -10   0   4    7.09    2.79   0
  -9   0   6  270.46    9.26   0
 -15  -1   7    2.93    3.04   0
 -18  -2   8   10.82    3.47   0
  -7  -1  -4  181.81    8.11   0
 -12  -2  -4    0.28    3.16   0
 -16  -3  -3    0.68    3.17   0
 -17  -3  -2    0.18    3.21   0
  -4   0  -1   -0.21    2.25   0
 -18  -3  -1    0.67    3.30   0
 -10   0   3   -0.53    2.41   0
 -10   0   5    1.47    2.53   0
  -6   0   7    0.28    2.59   0
  -5   0  -1   -0.53    2.34   0
  -2   0  -1    0.00    3.22   0
 -19  -3   0    2.28    3.56   0
  -9   0   1   -1.87    2.41   0
 -10   0   2  553.82   11.78   0
 -15  -1   2   74.74    4.80   0
  -7   0   7    1.18    2.72   0
 -12  -1  10    2.36    3.10   0
 -17  -2  10   -1.50    2.90   0
  -8  -2  -6  112.31    6.90   0
 -15  -3  -4   24.95    3.88   0
 -15  -2  -2   -0.69    2.71   0
 -16  -2  -1    3.51    2.62   0
  -8   0   0   -0.33    2.20   0
 -16  -1   4   32.61    3.64   0
 -19  -2   4    5.38    3.08   0
 -16  -1   5   36.42    3.85   0
 -19  -2   5   10.26    3.12   0
 -10   0   6  184.06    7.43   0
 -16  -1   6   -0.36    2.69   0
 -19  -2   6    1.85    2.47   0
  -8   0   7   -1.24    2.12   0
 -19  -2   7   49.43    4.52   0
 -15  -1   8   38.40    3.99   0
 -14  -1   9   54.75    4.47   0
 -18  -2   9    3.30    3.15   0
 -14  -2  -3    6.88    3.04   0
  -6   0  -1    0.21    2.48   0
 -13  -1  -1  171.15    6.52   0
 -14  -1   0  303.82    8.42   0
 -16  -1   3   75.66    4.55   0
  -9   0   7   -0.05    2.85   0
 -16  -1   7   19.90    3.47   0
 -13  -1  10   20.49    3.94   0
  -3  -1  -5  140.07   10.87   0
 -11  -2  -5    0.27    3.18   0
 -14  -3  -5    1.65    3.03   0
  -8  -1  -4  233.72    8.72   0
 -12  -1  -2   51.75    4.45   0
 -10   0   1    0.26    2.31   0
 -15  -1   1   47.36    4.02   0
 -18  -2   1   -0.85    2.76   0
 -19  -2   3    1.93    2.80   0
 -19  -2   8   34.81    4.08   0
  -2  -1  -5  335.24   19.56   0
 -13  -2  -4   -0.87    2.97   0
 -17  -3  -3    1.84    3.25   0
 -18  -3  -2   47.44    4.45   0
  -7   0  -1   -1.26    2.25   0
  -9   0   0   25.82    3.33   0
 -12   0   4  297.44    8.33   0
 -10   0   7    1.68    2.57   0
  -4   0   7   -0.44    3.18   0
 -16  -1   8   35.37    4.25   0
 -15  -1   9   -0.06    2.99   0
 -18  -2  10   -0.73    2.95   0
  -4  -1  -5   65.88    6.69   0
 -16  -2  -2   -1.33    3.43   0
 -17  -2  -1   16.43    3.25   0
 -19  -2   2    5.93    3.03   0
 -12   0   3   -1.10    2.55   0
 -17  -1   4    0.65    2.44   0
 -12   0   5    2.71    2.48   0
 -17  -1   5   14.84    3.23   0
 -17  -1   6    6.91    2.80   0
 -20  -2   6   20.58    3.75   0
 -20  -2   7   65.30    4.80   0
 -19  -2   9   32.27    3.93   0
 -14  -1  10    3.04    3.00   0
 -16  -3  -4   50.22    4.51   0
 -11  -1  -3  197.73    7.42   0
 -14  -1  -1   77.51    4.79   0
 -15  -1   0   54.83    4.29   0
 -18  -2   0   -3.54    2.83   0
 -17  -1   3    3.31    2.88   0
 -20  -2   4    0.89    3.01   0
 -12   0   6    7.44    2.99   0
 -17  -1   7    1.33    2.69   0
  -5  -1  -5    4.54    3.27   0
  -9  -1  -4    1.74    2.69   0
 -15  -2  -3   26.42    3.84   0
 -13  -1  -2   36.60    4.05   0
  -8   0  -1   -1.05    2.03   0
 -10   0   0    4.85    2.19   0
 -16  -1   1  173.90    6.31   0
 -19  -2   1    0.90    2.97   0
 -12   0   2  110.06    5.49   0
 -20  -2   3    1.98    3.20   0
 -13   0   4   30.56    3.90   0
  -8   0   8  135.96    7.52   0
 -16  -1   9   14.31    3.54   0
 -19  -2  10   -0.30    3.11   0
 -12  -2  -5    1.68    3.02   0
 -17  -1   2   90.67    4.99   0
 -13   0   3    2.20    2.68   0
 -13   0   5   -0.36    2.61   0
 -12   0   7   -0.32    2.62   0
  -9   0   8    1.01    2.74   0
  -7   0   8   70.00    6.15   0
 -17  -1   8   13.35    3.35   0
 -15  -1  10    7.27    3.31   0
  -6  -1  -5  848.04   18.49   0
 -14  -2  -4    1.48    2.99   0
  -9   0  -1   -1.62    2.19   0
 -12   0   1   -0.26    2.90   0
 -20  -2   2    3.07    3.17   0
 -18  -1   4   19.37    3.47   0
 -18  -1   5    7.92    2.96   0
 -13   0   6    3.58    2.88   0
 -18  -1   6   18.38    3.26   0
 -10   0   8   43.02    4.35   0
  -1  -1  -5   11.84    7.28   0
 -12  -1  -3   20.44    3.45   0
 -18  -3  -3   -2.32    3.23   0
  -5   0  -2  193.60    9.39   0
  -4   0  -2   -0.68    2.79   0
 -17  -2  -2    4.69    3.09   0
  -1   0  -1    0.05    1.76   0
 -15  -1  -1    3.56    3.03   0
 -18  -2  -1    3.09    3.30   0
 -16  -1   0  101.03    5.16   0
 -13   0   2   83.08    4.86   0
 -18  -1   7   39.07    3.87   0
 -17  -1   9    2.96    3.27   0
 -16  -2  -3    8.05    3.47   0
  -6   0  -2    0.75    2.45   0
 -19  -2   0   10.91    3.60   0
 -17  -1   1    4.13    2.86   0
 -14   0   3   -3.93    2.80   0
 -18  -1   3   22.48    3.18   0
 -14   0   4   33.28    3.69   0
 -14   0   5    3.21    2.57   0
 -14   0   6    5.20    2.94   0
 -13   0   7   -1.49    2.54   0
 -18  -1   8    3.27    3.01   0
 -16  -1  10   32.07    3.91   0
  -7  -1  -5    0.72    2.85   0
  -7   0  -2   82.89    5.54   0
 -18  -1   2   13.61    3.44   0
 -12   0   8  240.03    8.13   0
 -13  -2  -5   -1.89    2.99   0
  -3   0  -2  631.96   20.62   0
 -12   0   0  337.08    8.87   0
 -13   0   1   -3.66    2.74   0
 -14   0   2    0.64    2.78   0
 -19  -1   4    4.60    2.98   0
 -19  -1   5   14.21    3.15   0
 -19  -1   6   -0.96    2.80   0
 -14   0   7    3.82    2.77   0
 -19  -1   7   -0.64    3.24   0
 -11  -2  -6   -1.64    3.22   0
 -11  -1  -4   34.67    3.93   0
 -15  -2  -4   13.22    3.64   0
 -13  -1  -3   88.06    5.18   0
  -8   0  -2  247.24    8.59   0
 -16  -1  -1    3.67    2.96   0
 -17  -1   0   25.36    3.74   0
 -15   0   4   25.45    3.48   0
 -15   0   5    1.20    2.59   0
 -15   0   6    2.07    2.73   0
  -3   0   7   -0.28    3.75   0
 -13   0   8  363.40    9.65   0
  -5   0   8    1.88    3.65   0
 -18  -1   9    4.49    2.96   0
 -17  -1  10   66.75    4.78   0
 -15  -1  -2    8.08    3.19   0
 -18  -2  -2    4.73    2.93   0
 -19  -2  -1   20.95    3.92   0
 -18  -1   1   26.91    3.63   0
 -15   0   3    0.98    2.65   0
 -19  -1   3   24.19    3.31   0
 -19  -1   8   61.26    4.39   0
 -10   0   9    0.49    2.87   0
  -9   0   9    1.64    2.98   0
 -17  -2  -3    5.08    3.04   0
  -9   0  -2    5.27    2.51   0
 -13   0   0   80.66    5.00   0
 -14   0   1   -0.39    2.57   0
 -15   0   2   27.87    3.61   0
 -15   0   7    1.00    2.39   0
 -14   0   8   70.09    5.09   0
  -8   0   9    1.46    3.17   0
  -9  -1  -5   10.52    3.27   0
 -14  -2  -5   14.46    3.46   0
 -12  -1  -4   53.13    4.89   0
 -14  -1  -3   17.85    3.67   0
 -19  -1   2   16.96    3.12   0
 -16   0   4   42.92    3.88   0
 -20  -1   4   19.94    3.92   0
 -16   0   5   -1.61    2.67   0
 -20  -1   5   67.61    4.67   0
 -16   0   6   36.11    3.90   0
 -20  -1   6    4.57    3.25   0
 -20  -1   7    2.26    3.14   0
 -12   0   9   -0.68    3.05   0
 -19  -1   9    5.14    3.27   0
 -18  -1  10   60.49    4.64   0
 -16  -2  -4   61.28    5.09   0
 -12   0  -1    0.75    2.44   0
 -17  -1  -1   22.15    3.39   0
 -18  -1   0   -0.20    2.87   0
 -16   0   3   -0.69    2.61   0
 -15   0   8    8.24    3.24   0
 -13   0   9    0.09    2.82   0
 -16  -1  -2   27.30    3.72   0
 -19  -2  -2    2.03    3.39   0
 -14   0   0    6.25    2.89   0
 -15   0   1   -3.03    2.64   0
 -19  -1   1   13.42    3.01   0
 -20  -1   3   89.08    5.13   0
 -16   0   7   -0.15    2.70   0
 -20  -1   8   43.80    4.23   0
 -18  -2  -3   18.58    3.78   0
  -2   0  -2 7518.23   85.77   0
 -13   0  -1    2.33    2.83   0
 -16   0   2  168.57    6.25   0
 -17   0   4   11.16    3.06   0
 -17   0   5   -0.32    2.65   0
 -17   0   6   11.84    2.68   0
 -14   0   9   -0.06    3.12   0
 -19  -1  10   21.42    3.71   0
 -15  -2  -5   45.06    4.72   0
 -13  -1  -4   18.59    3.46   0
  -7   0  -3   -0.10    2.00   0
  -6   0  -3    0.14    1.98   0
 -15  -1  -3   10.90    3.21   0
 -20  -1   2   -1.55    2.89   0
 -17   0   3    0.11    2.61   0
 -17   0   7    0.40    2.79   0
 -16   0   8   11.56    3.19   0
 -20  -1   9    0.71    2.84   0
 -17  -2  -4   21.83    3.94   0
  -8   0  -3    0.18    1.85   0
  -5   0  -3   -0.31    2.29   0
 -18  -1  -1   41.41    4.17   0
 -15   0   0   28.49    3.63   0
 -19  -1   0    1.82    2.87   0
 -16   0   1    0.61    2.36   0
 -15   0   9    0.69    2.81   0
 -11  -1  -5   21.33    3.69   0
  -9   0  -3   -2.88    2.67   0
 -12   0  -2  934.12   14.50   0
 -17  -1  -2    5.56    3.25   0
 -14   0  -1    3.68    2.95   0
 -20  -1   1    1.16    3.12   0
 -17   0   2    0.36    2.71   0
 -18   0   5    1.26    2.63   0
 -18   0   6   -0.70    2.69   0
 -17   0   8   46.78    4.55   0
 -14  -1  -4   68.45    5.03   0
  -4   0  -3    0.51    3.02   0
 -18   0   3   -1.29    2.68   0
 -18   0   7    4.08    3.04   0
 -16   0   9    1.24    3.05   0
 -13   0  10   37.49    4.32   0
 -16  -1  -3    0.39    2.84   0
 -16   0   0  195.93    6.75   0
 -17   0   1    0.62    2.79   0
 -10   1   3   16.04    3.31   0
  -9   1   3    5.61    2.16   0
 -10   1   4   31.62    3.75   0
  -9   1   4    4.85    2.64   0
  -4   0   8   75.53    9.62   0
 -14   0  10   41.65    4.41   0
  -6  -1  -6  439.95   14.16   0
  -5  -1  -6  192.97   10.33   0
 -12  -1  -5    3.86    3.02   0
 -13   0  -2  643.80   11.96   0
 -15   0  -1    1.88    2.81   0
 -19  -1  -1    1.19    3.18   0
 -20  -1   0   -1.22    3.39   0
  -9   1   2  170.20    6.84   0
 -18   0   2   34.91    3.85   0
  -8   1   3   21.04    3.19   0
  -8   1   4  616.66   13.47   0
 -10   1   5   -0.86    2.61   0
 -19   0   5    2.09    2.60   0
 -19   0   6   23.40    3.74   0
 -18   0   8   17.58    3.50   0
 -17   0   9    2.79    2.90   0
 -15   0  10  129.36    6.34   0
  -7  -1  -6   20.25    4.19   0
 -18  -2  -4    1.32    2.93   0
 -11   0  -3   -1.00    2.82   0
 -18  -1  -2    3.15    2.88   0
 -10   1   2  363.36    9.41   0
  -8   1   2  304.85    9.40   0
 -12   1   3  204.75    7.11   0
  -7   1   3   65.08    4.97   0
 -12   1   4   17.50    3.06   0
 -19   0   4   18.51    3.25   0
  -9   1   5   31.05    3.40   0
 -19   0   7    0.49    3.03   0
  -8  -1  -6    4.11    3.14   0
 -15  -1  -4   54.66    4.76   0
  -7   1   2    2.54    2.27   0
 -19   0   3   -2.14    2.57   0
 -13   1   4  122.57    5.70   0
  -7   1   4   31.55    3.76   0
 -12   1   5   12.00    2.73   0
  -8   1   5  633.39   13.92   0
 -16   0  10  116.92    5.99   0
  -9  -1  -6    6.85    3.40   0
  -4  -1  -6  104.41    8.68   0
 -13  -1  -5    1.81    3.10   0
 -12   0  -3    1.40    2.84   0
 -17  -1  -3    9.30    3.35   0
 -16   0  -1    0.10    2.70   0
 -17   0   0    8.95    2.95   0
  -9   1   1  134.55    6.20   0
  -8   1   1  390.32   10.47   0
 -18   0   1   -4.25    2.60   0
 -12   1   2    0.97    2.22   0
 -13   1   3   27.37    3.41   0
 -13   1   5   72.02    4.64   0
 -20   0   5    0.34    2.93   0
 -12   1   6    4.80    2.73   0
 -10   1   6  233.54    8.27   0
 -20   0   6   74.64    4.87   0
 -19   0   8   24.34    3.57   0
 -18   0   9   -1.19    2.72   0
  -3   0  -3    0.43    2.51   0
  -7   1   1  133.95    6.73   0
 -13   1   2   15.89    3.28   0
  -6   1   2    0.60    2.22   0
 -19   0   2   95.52    5.00   0
  -6   1   3   16.85    3.63   0
 -14   1   4   13.42    2.90   0
 -20   0   4  173.39    6.36   0
 -14   1   5    0.74    2.77   0
  -7   1   5   69.32    5.40   0
 -13   1   6   20.90    3.28   0
  -9   1   6  648.61   13.71   0
 -20   0   7   -0.37    3.19   0
 -17   0  10   -0.25    2.86   0
 -15   0  -2    1.80    2.67   0
 -19  -1  -2    2.67    3.05   0
 -12   1   1  301.79    8.22   0
 -14   1   3   56.40    4.19   0
 -20   0   3   -1.04    2.78   0
  -6   1   4 2658.05   31.39   0
 -14   1   6   70.82    4.64   0
 -19   0   9    1.40    3.05   0
 -14  -1  -5   15.95    3.79   0
  -9   0  -4  187.38    7.77   0
  -8   0  -4 2160.45   25.41   0
  -7   0  -4  487.54   12.77   0
 -16  -1  -4   15.20    3.37   0
 -13   0  -3   -0.56    2.53   0
  -9   1   0    2.79    2.43   0
 -18   0   0   62.60    4.37   0
  -6   1   1   -2.08    2.71   0
 -19   0   1   -0.79    2.69   0
 -14   1   2    4.57    2.81   0
 -15   1   4  130.04    5.64   0
 -15   1   5   59.69    4.29   0
  -8   1   6  525.16   12.97   0
 -12   1   7   30.77    3.76   0
 -20   0   8    7.61    3.28   0
 -18   0  10   14.69    3.45   0
  -6   0  -4  124.32    6.96   0
 -18  -1  -3   16.18    3.54   0
 -17   0  -1   -1.48    2.59   0
  -8   1   0  176.37    7.11   0
 -13   1   1  115.73    5.45   0
 -20   0   2  101.79    5.27   0
 -15   1   3   35.42    3.60   0
 -15   1   6  150.05    6.07   0
 -14   1   7    0.17    2.72   0
 -13   1   7   95.90    5.37   0
 -10   1   7   33.85    3.70   0
 -11  -1  -6    8.06    3.32   0
 -14   0  -3   -0.33    2.75   0
 -16   0  -2    1.19    2.97   0
 -12   1   0   55.67    4.38   0
  -7   1   0  514.65   12.47   0
 -15   1   2   70.84    4.49   0
 -16   1   4   32.13    3.58   0
 -16   1   5   37.82    3.82   0
  -9   1   7   97.86    6.06   0
 -20   0   9    2.80    2.92   0
 -19   0  10   29.64    4.03   0
  -3  -1  -6  403.44   19.05   0
 -11   0  -4  502.18   11.32   0
  -5   0  -4   38.01    4.65   0
 -17  -1  -4   20.96    3.81   0
 -19   0   0   -1.40    2.82   0
 -20   0   1    0.41    3.00   0
  -5   1   2 4108.04   40.67   0
 -16   1   3   84.57    4.70   0
  -5   1   3 1093.12   21.50   0
  -6   1   5   66.66    5.46   0
 -16   1   6   -1.04    2.51   0
  -7   1   6  233.55    9.46   0
 -15   1   7    4.90    2.59   0
 -12  -1  -6   20.52    3.87   0
 -15  -1  -5   62.37    4.74   0
 -19  -1  -3    1.17    3.16   0
 -18   0  -1   -0.15    2.55   0
 -13   1   0   18.80    3.29   0
  -6   1   0  939.28   17.78   0
 -15   1   1   52.03    4.27   0
 -16   1   2   46.78    3.70   0
 -17   1   4    3.01    2.66   0
 -17   1   5   15.88    3.12   0
 -17   1   6    3.97    2.87   0
 -16   1   7   17.23    3.62   0
 -13   1   8   58.38    4.86   0
 -12   1   8    2.86    2.98   0
 -12   0  -4   14.95    3.14   0
 -15   0  -3    2.75    2.75   0
 -17   0  -2   60.92    4.72   0
  -9   1  -1  299.62    8.88   0
  -8   1  -1  319.89    9.54   0
  -5   1   1 1020.64   19.99   0
 -17   1   3    1.41    2.63   0
  -5   1   4  902.42   20.09   0
  -8   1   7  255.62    9.60   0
 -15   1   8   37.62    4.18   0
 -14   1   8    0.13    2.56   0
 -20   0  10    8.38    3.08   0
 -14   1   0  317.13    8.26   0
 -18   1   4   19.72    3.36   0
 -18   1   5    6.19    2.82   0
 -17   1   7    1.92    2.72   0
 -10   1   8   13.01    3.32   0
 -16  -1  -5    2.54    2.95   0
 -13   0  -4   86.77    5.18   0
 -18  -1  -4   15.06    3.51   0
 -12   1  -1  153.64    6.25   0
  -7   1  -1  133.67    6.55   0
 -19   0  -1    2.10    2.84   0
 -20   0   0    1.86    3.15   0
 -16   1   1  178.72    6.33   0
 -18   1   3   21.17    3.45   0
 -18   1   6   16.33    3.04   0
 -16   1   8   35.73    3.76   0
  -4   0  -4    6.86    3.18   0
 -16   0  -3   -1.71    2.74   0
 -18   0  -2  177.84    6.74   0
 -13   1  -1  158.28    6.37   0
 -15   1   0   62.89    4.18   0
 -18   1   7   39.85    3.92   0
 -17   1   8   14.36    3.55   0
 -14   0  -4  126.13    6.07   0
 -14   1  -1   84.79    5.06   0
  -5   1   0   73.64    5.64   0
 -17   1   1    0.98    2.71   0
 -18   1   2   15.26    3.11   0
 -19   1   4   -0.92    2.60   0
 -19   1   5   10.93    2.72   0
 -19   1   6    2.28    2.79   0
  -6   1   6   18.61    3.60   0
  -9   1   8   60.44    5.35   0
 -15   1   9   -0.17    2.78   0
 -14   1   9   52.46    4.38   0
 -13   1   9   28.03    3.89   0
 -12   1   9   86.57    5.59   0
  -9   0  -5   -1.00    2.91   0
  -2   0  -3    0.02    2.90   0
  -1   0  -2 3049.17   74.67   0
  -6   1  -1   41.17    4.19   0
 -16   1   0   97.29    5.05   0
  -4   1   2   89.74    6.93   0
 -19   1   3   19.42    3.19   0
  -5   1   5   87.07    6.93   0
 -19   1   7   -0.10    2.78   0
  -7   1   7  200.43    9.23   0
 -18   1   8    0.89    2.80   0
 -16   1   9   16.75    3.53   0
  -8   0  -5   -0.63    2.48   0
 -17   0  -3    1.96    2.93   0
 -11   1  -2   48.19    3.91   0
  -9   1  -2    9.30    2.68   0
 -15   1  -1    7.19    2.87   0
 -18   1   1   24.89    3.54   0
  -4   1   3 1314.14   25.85   0
 -20   1   4   15.65    3.46   0
 -20   1   6    4.44    3.38   0
 -17   1   9    3.02    2.81   0
 -11   0  -5   -0.65    2.61   0
  -7   0  -5    0.46    2.05   0
 -15   0  -4   90.69    5.19   0
 -12   1  -2   57.91    4.30   0
  -8   1  -2  368.59   10.09   0
 -19   0  -2   -2.16    3.16   0
 -17   1   0   30.39    3.42   0
  -4   1   1  171.61    9.09   0
 -19   1   2   17.21    2.87   0
 -20   1   7    2.65    3.02   0
 -19   1   8   58.93    4.63   0
 -12   0  -5   -1.30    2.85   0
 -13   1  -2   35.41    3.67   0
  -7   1  -2  364.67   10.60   0
 -16   1  -1    5.05    2.90   0
  -8   1   8    3.27    2.92   0
 -18   1   9    3.36    2.77   0
 -10   1   9    6.69    3.14   0
  -6   0  -5   -0.08    2.47   0
 -16   0  -4   90.89    5.53   0
 -18   0  -3   -0.24    3.00   0
 -14   1  -2  223.33    7.26   0
 -18   1   0    3.78    2.74   0
 -19   1   1   10.11    3.00   0
 -20   1   2   -2.35    3.25   0
 -20   1   8   44.60    4.17   0
 -19   1   9    7.62    3.31   0
 -15   1  10    8.06    2.89   0
 -13   0  -5    1.41    3.03   0
  -5   1  -1   32.30    4.11   0
  -4   1   4   -0.33    2.96   0
 -17   1  10   60.97    4.68   0
 -16   1  10   30.53    3.82   0
 -15   1  -2    8.19    2.89   0
 -17   1  -1   20.33    3.25   0
  -4   1   0 1063.66   21.82   0
 -20   1   9    0.75    2.98   0
 -14   0  -5   -0.61    2.81   0
 -17   0  -4    2.96    2.92   0
  -3   0  -4    0.65    2.98   0
 -12   1  -3   20.21    3.65   0
 -11   1  -3  202.44    7.13   0
  -9   1  -3   17.75    3.23   0
 -19   0  -3   -2.30    2.86   0
  -6   1  -2  706.42   15.27   0
 -19   1   0    4.26    2.66   0
 -20   1   1    3.86    2.53   0
 -13   2   4    9.18    3.02   0
  -9   1   9    0.32    2.85   0
  -5   0  -5   -0.14    2.69   0
 -13   1  -3   90.69    5.21   0
 -16   1  -2   26.94    3.36   0
 -18   1  -1   39.32    3.80   0
 -14   2   3    3.17    2.65   0
 -13   2   3   12.87    3.04   0
 -12   2   3  459.51    9.99   0
 -11   2   3  506.09   10.76   0
 -15   2   4  116.28    5.45   0
 -14   2   4   -1.38    2.72   0
 -12   2   4  134.33    5.81   0
 -14   2   5   69.71    4.48   0
 -13   2   5   60.29    4.39   0
 -19   1  10   23.42    3.60   0
 -15   0  -5   -1.89    3.24   0
  -8   1  -3  280.53    8.85   0
 -14   2   2   19.48    2.91   0
 -13   2   2    2.03    2.63   0
 -12   2   2  119.60    5.61   0
 -11   2   2   48.30    3.87   0
 -15   2   3  167.43    6.17   0
 -16   2   4   12.46    3.15   0
 -16   2   5   43.35    3.95   0
 -15   2   5  139.01    5.82   0
 -12   2   5    3.37    2.65   0
 -18   0  -4   26.28    3.68   0
 -14   1  -3   15.61    3.11   0
 -17   1  -2    4.18    3.07   0
 -19   1  -1    1.02    3.29   0
 -20   1   0    3.58    2.81   0
 -15   2   2   20.94    3.35   0
 -16   2   3   45.71    3.80   0
 -17   2   4    2.63    2.78   0
 -16   2   6   93.01    5.09   0
 -15   2   6   29.30    3.38   0
 -14   2   6   16.42    3.23   0
 -13   2   6   15.49    3.07   0
  -2  -1  -6  195.95   18.61   0
 -16   0  -5    0.34    2.87   0
 -15   1  -3    5.03    3.02   0
  -7   1  -3   22.16    3.09   0
 -14   2   1  266.97    7.49   0
 -13   2   1  117.91    5.41   0
 -12   2   1   59.47    4.28   0
 -11   2   1   36.69    3.57   0
 -16   2   2    4.91    2.81   0
 -17   2   3   -2.31    2.47   0
 -17   2   5    0.58    2.34   0
 -17   2   6   10.39    3.05   0
 -12   2   6   17.34    3.23   0
 -11   0  -6   10.59    3.38   0
  -9   0  -6   23.34    3.79   0
 -18   1  -2   -1.13    3.18   0
  -5   1  -2  291.11   10.67   0
  -4   1  -1 3582.40   39.44   0
 -15   2   1   39.87    3.75   0
  -9   2   2   64.65    4.37   0
  -9   2   3   76.26    4.84   0
 -18   2   4   -2.57    2.58   0
 -18   2   5   24.18    3.37   0
 -16   2   7   15.11    3.40   0
 -15   2   7   51.32    4.14   0
 -14   2   7   15.57    3.28   0
 -12   0  -6    1.26    2.82   0
  -8   0  -6  720.01   15.53   0
 -16   1  -3    1.39    2.83   0
 -12   2   0   36.81    3.76   0
 -16   2   1   22.82    3.13   0
 -17   2   2   36.40    3.45   0
 -18   2   3   31.46    3.52   0
  -9   2   4    2.69    2.26   0
 -19   2   5   10.83    3.14   0
 -18   2   6   92.98    4.90   0
 -17   2   7    0.43    2.69   0
 -13   2   7   14.38    3.10   0
 -13   0  -6   21.65    3.97   0
 -17   0  -5    0.80    3.35   0
 -12   1  -4   59.86    4.71   0
 -11   1  -4   29.45    3.69   0
 -14   2   0  168.31    6.28   0
 -13   2   0   11.30    2.96   0
 -11   2   0    7.96    2.48   0
  -9   2   1   77.85    4.76   0
 -18   2   2    5.06    2.73   0
  -3   1   2 5916.20   59.98   0
 -19   2   3    1.80    2.78   0
 -19   2   4    4.09    2.70   0
 -19   2   6    0.87    2.89   0
 -18   2   7    2.92    2.84   0
 -12   2   7    4.03    2.63   0
  -7   0  -6   26.16    4.11   0
 -13   1  -4   24.39    3.42   0
 -17   1  -3   14.59    3.70   0
  -6   1  -3   69.94    5.25   0
 -19   1  -2    1.09    2.69   0
 -15   2   0    5.32    2.81   0
 -17   2   1   34.62    3.63   0
  -3   1   1 1159.13   25.77   0
  -8   2   2  456.98   10.90   0
  -8   2   3  103.79    5.57   0
 -20   2   5   23.17    3.57   0
  -9   2   5  279.49    8.70   0
 -19   2   7   52.07    4.35   0
 -17   2   8    1.28    2.85   0
 -16   2   8    1.14    2.75   0
 -15   2   8   -0.17    2.73   0
 -14   2   8    4.84    3.02   0
  -4   0  -5    0.42    2.41   0
 -14   1  -4   66.09    4.69   0
 -16   2   0    5.49    2.71   0
 -18   2   1    0.60    2.23   0
 -19   2   2   10.95    2.86   0
 -20   2   3    4.62    3.05   0
  -3   1   3  111.06    8.83   0
 -20   2   4    0.65    2.69   0
  -8   2   4  183.57    7.29   0
 -20   2   6   24.04    3.59   0
 -18   2   8   11.70    3.59   0
 -13   2   8   42.96    4.31   0
 -15   1  -4   55.02    4.57   0
  -8   1  -4  225.99    8.23   0
 -18   1  -3   19.09    3.60   0
 -14   2  -1  106.88    5.24   0
 -13   2  -1   70.16    4.47   0
 -12   2  -1  207.66    6.98   0
 -17   2   0   13.39    3.03   0
  -8   2   1   26.84    3.20   0
 -20   2   7   72.96    4.77   0
 -19   2   8   39.74    4.14   0
 -15   2  -1    6.10    2.80   0
 -11   2  -1   86.73    4.79   0
  -3   1   0   46.08    5.46   0
 -19   2   1   -0.22    2.64   0
 -20   2   2   -0.38    2.79   0
  -9   2   6   25.11    3.69   0
 -20   2   8   21.35    3.51   0
 -12   2   8   60.98    4.94   0
  -6   0  -6 1370.15   23.84   0
 -16   1  -4   11.02    3.59   0
 -16   2  -1    6.74    2.86   0
 -18   2   0    1.58    2.57   0
  -8   2   0  628.57   12.73   0
  -8   2   5  517.42   12.24   0
 -18   2   9    5.06    3.07   0
 -17   2   9    0.30    2.64   0
 -16   2   9   46.32    4.28   0
 -15   2   9   11.34    3.39   0
  -7   1  -4  186.18    7.74   0
 -19   1  -3    0.53    2.96   0
  -4   1  -2  521.91   15.12   0
  -7   2   2  615.74   13.17   0
  -7   2   3    2.46    2.01   0
 -19   2   9   39.43    4.07   0
 -14   2   9    3.66    3.07   0
 -17   1  -4   22.66    3.53   0
  -5   1  -3  137.12    7.45   0
 -13   2  -2    2.90    2.77   0
 -12   2  -2  110.71    5.42   0
 -17   2  -1    9.69    2.97   0
 -19   2   0   10.85    3.05   0
  -7   2   1 1002.37   16.62   0
  -7   2   4  117.30    6.28   0
 -13   2   9   16.44    3.56   0
 -13   1  -5    2.79    3.15   0
 -12   1  -5    5.64    2.81   0
 -11   1  -5   22.15    3.81   0
 -15   2  -2    2.73    2.63   0
 -14   2  -2    1.90    2.59   0
 -11   2  -2   18.87    3.19   0
 -18   2  -1    5.50    2.97   0
 -14   1  -5   14.82    3.46   0
 -18   1  -4   19.77    3.93   0
 -16   2  -2   -0.31    2.76   0
 -10   2  -2   41.78    3.78   0
  -8   2  -1   36.88    3.74   0
  -8   2   6    2.61    2.53   0
  -9   2   7   34.26    4.13   0
 -15   1  -5   57.27    4.68   0
  -6   1  -4  186.84    8.30   0
 -19   2  -1   26.72    3.58   0
  -3   1  -1  509.72   16.47   0
 -12   2   9    1.74    3.10   0
  -5   0  -6   -1.77    3.44   0
  -2   0  -4   27.44    6.12   0
 -17   2  -2    1.71    2.81   0
  -7   2   5    0.66    1.95   0
 -10   2   8    5.72    3.03   0
 -16   1  -5    0.03    2.88   0
  -8   1  -5  394.71   11.11   0
 -13   2  -3   21.77    3.48   0
 -18   2  -2   -0.18    3.06   0
  -6   2   2  658.44   14.29   0
  -6   2   3   42.00    4.42   0
 -16   3   4   -0.26    2.80   0
 -15   3   4   18.21    3.38   0
 -15   2  -3   22.20    3.63   0
 -14   2  -3    7.65    2.80   0
 -12   2  -3    8.50    2.84   0
 -11   2  -3  220.66    7.53   0
  -7   2  -1  936.45   15.85   0
  -6   2   1  486.22   12.24   0
 -17   3   3    5.01    2.85   0
 -16   3   3    5.32    2.75   0
 -15   3   3   -0.30    2.49   0
 -14   3   3   28.15    3.51   0
 -17   3   4   -1.12    2.59   0
 -14   3   4    4.71    2.59   0
 -17   3   5    0.54    2.56   0
 -16   3   5   -0.93    2.58   0
 -15   3   5   -0.60    2.58   0
 -17   1  -5    4.24    2.97   0
 -16   2  -3   11.70    3.38   0
  -8   2  -2    0.00    2.01   0
 -17   3   2    6.83    3.04   0
 -16   3   2    4.25    2.69   0
 -15   3   2   46.36    3.86   0
 -14   3   2   21.95    3.33   0
 -13   3   2   14.86    3.19   0
 -18   3   3   38.66    3.80   0
 -13   3   3   41.27    3.82   0
 -18   3   4    1.90    2.35   0
 -13   3   4  201.66    6.77   0
 -18   3   5   18.92    3.27   0
 -14   3   5   16.45    3.04   0
 -17   3   6    2.82    2.79   0
 -16   3   6   52.54    4.21   0
 -15   3   6    5.07    2.85   0
  -3   0  -5    0.16    2.63   0
 -10   2  -3   19.70    3.09   0
  -6   2   0   18.77    3.09   0
 -15   3   1    0.22    2.29   0
 -14   3   1   12.16    3.12   0
 -18   3   2    6.80    3.03   0
 -12   3   2  375.47    9.05   0
 -19   3   3   13.86    3.10   0
 -12   3   3   17.87    3.15   0
 -19   3   4   16.65    3.05   0
 -12   3   4  207.64    7.01   0
  -6   2   4   54.60    4.76   0
 -19   3   5   -0.44    2.85   0
 -13   3   5   38.91    3.72   0
 -19   3   6   17.32    3.67   0
 -18   3   6   16.50    3.05   0
 -14   3   6   21.25    3.28   0
  -8   2   7  281.78    9.86   0
  -7   1  -5   -0.06    2.77   0
 -17   2  -3    1.89    2.91   0
  -4   1  -3 3523.96   38.66   0
 -17   3   1    8.65    2.66   0
 -16   3   1    8.79    2.63   0
 -13   3   1    5.75    2.86   0
 -19   3   2   30.53    3.73   0
 -12   3   5   37.27    4.02   0
  -7   2   6   49.60    4.75   0
 -18   3   7    8.91    3.45   0
 -17   3   7    0.25    2.85   0
 -16   3   7    1.98    3.14   0
  -9   2   8  122.32    6.63   0
  -7   0  -7   -1.34    3.11   0
 -14   1  -6   10.84    3.42   0
 -13   1  -6   16.94    3.42   0
 -12   1  -6   20.66    3.45   0
 -11   1  -6    8.62    3.15   0
  -5   1  -4    7.98    2.78   0
 -18   2  -3   12.00    3.50   0
 -18   3   1   22.75    3.39   0
 -12   3   1  340.82    8.58   0
 -11   3   2    8.22    3.07   0
 -11   3   3   31.08    3.65   0
 -11   3   4   97.58    5.34   0
 -13   3   6   11.61    3.03   0
 -19   3   7    0.93    3.04   0
 -15   3   7    4.88    2.84   0
 -10   1  -6   16.21    3.67   0
 -14   2  -4    3.84    3.19   0
 -13   2  -4    1.90    2.86   0
  -7   2  -2  430.75   10.89   0
 -16   3   0   10.80    2.98   0
 -15   3   0    3.70    2.65   0
 -14   3   0   17.91    3.09   0
 -13   3   0    3.22    2.59   0
 -19   3   1   26.71    3.72   0
 -14   3   7   21.51    3.38   0
 -18   3   8    3.82    3.42   0
 -10   2   9   12.22    3.41   0
 -15   2  -4   16.92    3.41   0
 -12   2  -4    2.93    2.63   0
  -3   1  -2  153.24    8.98   0
  -6   2  -1   31.27    3.59   0
 -17   3   0   14.96    3.04   0
 -12   3   0   42.98    4.03   0
 -11   3   1    0.23    2.40   0
 -11   3   5  289.06    8.39   0
  -6   2   5 1164.85   20.54   0
 -12   3   6  114.84    5.60   0
 -19   3   8   22.85    3.67   0
 -17   3   8    0.07    2.73   0
 -16   3   8   11.98    3.23   0
 -16   2  -4   64.14    4.70   0
 -11   2  -4    2.92    2.56   0
  -8   2  -3    1.75    2.40   0
  -1   0  -3    0.08    2.71   0
 -18   3   0    7.03    2.71   0
 -10   3   2 1111.17   15.58   0
  -5   2   2  146.09    7.35   0
 -10   3   3    3.36    2.37   0
 -10   3   4   15.86    3.36   0
 -15   3   8   27.88    3.78   0
  -6   1  -5  855.37   17.33   0
 -17   2  -4   21.71    3.54   0
 -10   2  -4    6.47    3.13   0
 -16   3  -1   -1.75    2.59   0
 -15   3  -1   17.00    3.09   0
 -14   3  -1   17.55    3.02   0
 -13   3  -1   17.59    2.95   0
 -11   3   0    0.36    2.60   0
 -10   3   1   17.88    3.16   0
  -5   2   1  541.69   13.60   0
 -14   3   8   21.92    3.58   0
  -6   0  -7   -1.13    3.23   0
  -4   0  -6    8.26    3.62   0
 -18   2  -4   -0.04    3.22   0
 -17   3  -1   -0.87    2.63   0
 -12   3  -1   86.30    4.88   0
  -2   1   1 1798.76   36.56   0
  -5   2   3 3242.24   33.98   0
 -11   3   6   56.60    4.36   0
 -12   3   7   52.07    4.56   0
 -19   3   9    0.49    2.87   0
 -18   3   9   -0.23    2.99   0
 -17   3   9    7.13    3.12   0
  -8   1  -6    2.32    2.81   0
 -18   3  -1    0.22    3.20   0
 -10   3   0   68.98    4.65   0
  -5   2   0  127.01    6.75   0
  -2   1   2 1105.12   30.09   0
  -7   2   7  344.19   11.60   0
  -8   2   8  168.86    8.26   0
 -16   3   9    8.87    3.07   0
  -7   2  -3  188.55    7.34   0
 -15   3  -2    2.20    2.76   0
  -6   2  -2  143.33    6.68   0
 -11   3  -1   68.87    4.60   0
  -2   1   0 5357.68   61.10   0
 -13   3   8    3.82    2.90   0
 -15   3   9    0.10    2.77   0
 -15   2  -5   45.81    4.62   0
 -14   2  -5   13.31    3.53   0
 -13   2  -5    3.41    3.00   0
 -17   3  -2   -5.22    3.04   0
 -16   3  -2    6.77    2.86   0
 -14   3  -2    0.54    2.37   0
 -13   3  -2   18.84    3.31   0
  -5   2   4  713.75   16.62   0
 -11   3   7   17.45    3.55   0
  -5   1   8   14.57    4.76   0
  -9   2   9   17.36    3.80   0
 -16   2  -5    9.35    3.40   0
 -12   2  -5    0.34    2.76   0
 -18   3  -2   54.13    4.63   0
 -12   3  -2   12.00    2.90   0
 -10   3  -1   55.39    4.14   0
  -5   2  -1   71.19    5.19   0
  -6   2   6   27.25    4.10   0
 -14   3   9    6.46    3.11   0
  -7   1  -6   18.97    3.76   0
 -17   2  -5   18.80    3.64   0
 -11   2  -5    1.14    2.77   0
  -4   1  -4  131.84    7.76   0
 -12   3   8    8.80    3.13   0
 -11   3  -2  198.83    6.80   0
  -8   3   3    6.68    2.40   0
 -10   2  -5    4.66    2.83   0
  -5   1  -5    3.67    2.22   0
 -16   3  -3    0.62    3.05   0
 -15   3  -3   -0.88    2.85   0
 -14   3  -3    2.56    2.68   0
  -3   1  -3  169.57    9.47   0
  -9   3  -1  352.48    9.08   0
 -18   4   3   -1.42    2.42   0
 -17   4   3   23.04    3.39   0
 -16   4   3    2.32    2.38   0
 -18   4   4   60.24    4.32   0
 -17   4   4   30.18    3.57   0
  -8   3   4  391.62   10.28   0
 -18   4   5   18.64    3.70   0
 -17   4   5   -0.19    3.20   0
 -13   3   9   78.32    5.49   0
 -17   3  -3    0.05    2.99   0
 -13   3  -3   -2.88    2.67   0
  -6   2  -3    3.32    2.01   0
 -10   3  -2   44.47    4.09   0
  -2   1  -1  158.24   10.36   0
 -18   4   2    1.45    2.87   0
 -17   4   2   13.27    3.07   0
 -16   4   2    5.90    2.81   0
 -15   4   2   12.22    3.05   0
 -15   4   3   89.96    4.92   0
 -15   4   4  151.27    5.98   0
 -16   4   5    2.50    2.66   0
 -18   4   6   -1.70    3.11   0
 -17   4   6   50.11    4.58   0
  -4   1   7   54.59    7.81   0
  -5   0  -7   -1.43    3.31   0
  -7   2  -4   89.61    5.45   0
 -12   3  -3   11.94    2.95   0
  -5   2  -2  275.15    9.51   0
 -17   4   1    2.54    2.90   0
 -16   4   1    3.96    2.89   0
  -4   2   1   13.11    2.95   0
 -14   4   2    1.94    2.34   0
 -14   4   3   -0.25    2.75   0
 -14   4   4   34.21    3.81   0
 -15   4   5   14.28    3.14   0
  -5   2   5   14.33    3.34   0
 -16   4   6  112.99    5.66   0
 -11   3   8  184.84    7.40   0
 -11   3  -3    9.83    3.04   0
 -18   4   1    0.83    2.93   0
 -15   4   1   -1.05    2.61   0
 -14   4   1   29.01    3.50   0
  -4   2   2   26.12    3.82   0
 -13   4   3   47.88    4.00   0
 -14   4   5   30.15    3.57   0
  -8   3   5  291.55    9.20   0
 -15   4   6   26.28    3.74   0
 -18   4   7   10.72    3.26   0
 -17   4   7    4.38    3.14   0
 -15   2  -6   76.74    5.33   0
 -14   2  -6    2.00    3.03   0
 -13   2  -6  102.59    5.74   0
  -6   1  -6  448.46   13.06   0
  -9   3  -2   25.21    3.34   0
 -16   4   0   31.79    3.67   0
  -4   2   0  389.74   11.99   0
 -13   4   2    9.52    2.68   0
  -7   3   2   42.10    3.87   0
 -13   4   4   11.13    2.88   0
 -16   4   7   -0.74    2.98   0
 -12   3   9  107.99    5.98   0
 -12   2  -6    2.05    2.93   0
 -16   3  -4   49.92    4.60   0
 -15   3  -4   16.62    3.96   0
 -14   3  -4    8.65    3.26   0
 -10   3  -3    7.40    2.93   0
 -18   4   0    3.27    2.95   0
 -17   4   0   -0.83    2.41   0
 -15   4   0   14.28    3.08   0
 -14   4   0   20.40    3.29   0
 -13   4   1   26.89    3.43   0
  -7   3   1  124.65    5.85   0
 -12   4   2  119.22    5.52   0
 -12   4   3   63.81    4.23   0
  -7   3   3  248.51    8.32   0
  -4   2   3  370.47   12.55   0
 -13   4   5    4.30    2.65   0
 -14   4   6    9.16    3.21   0
  -7   2   8  179.93    9.20   0
  -8   1  -7    0.28    2.94   0
 -11   2  -6   -0.23    2.77   0
 -17   3  -4   11.26    3.31   0
 -13   3  -4    3.83    2.85   0
  -7   3   0  776.32   13.96   0
 -12   4   1   21.74    3.43   0
 -12   4   4   56.96    4.32   0
 -15   4   7   -0.02    2.72   0
  -6   2   7   18.57    4.03   0
 -18   4   8   11.42    3.36   0
 -17   4   8    9.09    3.29   0
 -12   3  -4   -1.35    2.49   0
 -17   4  -1   11.17    3.25   0
 -16   4  -1    3.39    2.48   0
 -15   4  -1    0.07    2.74   0
  -4   2  -1   81.78    5.80   0
 -13   4   0   -3.07    2.39   0
  -7   3   4  144.32    6.49   0
 -12   4   5   52.82    4.25   0
 -13   4   6   10.34    3.11   0
 -10   2  -6    3.52    3.02   0
  -6   2  -4  369.68   10.61   0
  -9   3  -3   58.26    4.66   0
  -5   2  -3   78.37    5.54   0
 -14   4  -1   23.97    3.30   0
 -12   4   0   18.85    3.28   0
 -11   4   2   20.62    3.35   0
 -11   4   3    2.24    2.65   0
  -8   3   6  102.07    5.77   0
 -14   4   7    8.08    3.09   0
 -11   3  -4    4.57    2.67   0
  -2   1  -2 4461.10   52.47   0
 -13   4  -1   16.32    3.09   0
  -7   3  -1  103.44    5.51   0
 -11   4   1   47.72    4.11   0
 -11   4   4   13.32    2.95   0
 -15   4   8    4.56    3.17   0
 -18   4   9    8.42    3.54   0
 -11   3   9    5.91    2.86   0
  -3   0  -6    6.06    3.96   0
  -7   2  -5   67.41    5.19   0
  -4   1  -5   63.23    5.85   0
  -2   0  -5    0.41    3.14   0
 -11   4   0   25.91    3.51   0
  -4   2   4  648.71   17.16   0
 -12   4   6   21.52    3.38   0
  -5   2   6   59.42    6.09   0
 -13   4   7   17.98    3.67   0
 -17   4   9    5.64    3.45   0
  -7   1  -7    2.60    3.09   0
  -9   2  -6   10.48    3.18   0
 -16   3  -5   -0.41    3.23   0
 -15   3  -5    2.16    2.84   0
 -14   3  -5    0.71    2.97   0
 -10   3  -4    2.66    2.62   0
  -3   1  -4  728.85   19.31   0
 -17   4  -2   -1.56    3.27   0
 -16   4  -2   43.97    3.98   0
 -15   4  -2    4.95    2.85   0
 -14   4  -2   21.18    3.51   0
 -12   4  -1   23.40    3.37   0
  -6   3   1   70.37    4.78   0
 -10   4   2    8.19    2.97   0
  -6   3   2   11.69    2.69   0
 -10   4   3  661.64   12.24   0
 -11   4   5   54.93    4.26   0
  -7   3   5   -0.00    2.05   0
 -14   4   8   41.70    4.24   0
 -16   4   9    7.92    3.49   0
 -13   3  -5   29.06    3.74   0
 -13   4  -2    0.64    2.81   0
  -4   2  -2 7330.87   50.37   0
 -10   4   1  347.73    8.84   0
 -10   4   4    1.34    2.80   0
  -5   1  -6  190.51    9.21   0
 -12   3  -5   11.48    3.65   0
 -11   4  -1    3.90    2.66   0
 -10   4   0  118.86    5.54   0
  -6   3   0    4.45    2.13   0
  -6   3   3  373.33   10.40   0
 -11   4   6    5.31    3.36   0
 -12   4   7   29.21    3.87   0
  -9   3  -4    8.04    2.87   0
 -12   4  -2   -0.22    2.64   0
  -3   1   6  210.68   16.12   0
  -8   3   7  284.84    9.67   0
 -13   4   8   14.74    3.36   0
  -9   3   8   19.06    3.56   0
 -15   4   9    7.05    3.07   0
 -11   3  -5    3.64    2.94   0
 -16   4  -3   56.75    4.44   0
 -15   4  -3    0.98    3.04   0
 -14   4  -3    3.01    3.08   0
  -6   3  -1    4.10    2.22   0
  -9   4   2  238.65    7.59   0
 -17   5   3    0.72    2.83   0
 -17   5   4   27.92    3.81   0
  -6   3   4   53.15    4.54   0
 -10   4   5    4.82    2.72   0
  -4   0  -7   -0.53    3.73   0
  -5   2  -4   67.18    5.01   0
 -13   4  -3   24.06    3.59   0
 -11   4  -2   55.23    4.10   0
 -10   4  -1   14.11    3.11   0
  -9   4   1   62.08    4.32   0
 -17   5   2    2.97    2.99   0
 -16   5   2   -2.39    2.93   0
 -16   5   3   -0.72    2.73   0
  -9   4   3   95.36    5.16   0
 -16   5   4   13.72    3.16   0
 -17   5   5   21.04    3.52   0
  -7   3   6  267.32    9.56   0
 -14   4   9    0.38    2.89   0
 -10   2  -7    1.51    3.33   0
 -10   3  -5   -0.08    3.04   0
  -6   2  -5   29.45    3.68   0
  -9   4   0    1.09    2.65   0
 -16   5   1   -1.84    3.22   0
  -3   2   1 1153.20   21.94   0
 -15   5   2   58.84    4.21   0
 -15   5   4   15.01    3.17   0
  -9   4   4   73.48    4.74   0
 -16   5   5   10.40    3.12   0
 -17   5   6   -0.66    3.35   0
 -11   4   7   34.75    4.27   0
  -6   1  -7   54.97    5.95   0
 -15   3  -6   29.14    4.03   0
 -14   3  -6   14.52    3.89   0
  -8   3  -4  170.68    7.02   0
 -12   4  -3   17.61    3.30   0
  -4   2  -3   81.75    5.72   0
  -3   2   0   34.91    4.26   0
 -15   5   1    8.58    2.69   0
  -3   2   2 1639.25   27.19   0
 -14   5   3   11.17    3.03   0
 -15   5   5  107.18    5.34   0
  -4   2   5    0.58    2.30   0
 -16   5   6    0.19    3.18   0
 -10   4   6   -0.84    2.72   0
 -12   4   8    1.12    3.22   0
 -13   3  -6    2.20    3.03   0
 -16   4  -4   26.10    3.97   0
 -15   4  -4   29.21    3.99   0
  -2   1  -3 3966.75   49.16   0
 -10   4  -2    2.13    2.57   0
  -6   3  -2   45.56    4.09   0
  -9   4  -1   -0.43    2.77   0
 -16   5   0   -0.77    3.18   0
 -14   5   1   11.98    3.27   0
 -14   5   2   13.20    2.92   0
 -14   5   4   11.72    2.93   0
 -17   5   7   38.28    4.20   0
 -12   3  -6   11.67    3.63   0
  -7   2  -6   54.38    4.85   0
  -9   3  -5   24.53    3.94   0
 -14   4  -4   19.91    3.52   0
 -11   4  -3   20.40    3.40   0
  -3   2  -1  278.88   10.66   0
 -15   5   0    0.77    2.83   0
  -8   4   1  154.63    6.40   0
  -5   3   1   29.27    3.43   0
 -13   5   2    2.55    2.92   0
  -8   4   2  564.28   11.54   0
  -5   3   2  118.03    6.18   0
 -13   5   3    3.07    2.59   0
 -14   5   5   31.25    3.80   0
  -9   4   5   85.07    5.13   0
  -6   3   5   68.73    5.12   0
 -15   5   6    9.00    3.12   0
 -13   4   9    0.10    2.80   0
  -9   2  -7    7.69    3.28   0
 -13   4  -4    8.75    3.49   0
 -14   5   0   51.27    4.25   0
  -8   4   0   17.73    3.10   0
  -5   3   0    2.06    2.09   0
 -13   5   1    4.70    2.69   0
  -8   4   3   -0.17    2.27   0
 -13   5   4   42.29    3.94   0
 -16   5   7  121.34    5.95   0
 -11   3  -6   49.56    4.65   0
  -9   4  -2   27.79    3.55   0
 -16   5  -1   35.70    4.00   0
 -15   5  -1   -0.95    2.94   0
  -5   3   3  688.42   14.53   0
  -3   2   3 1846.50   29.64   0
 -13   5   5    9.04    3.12   0
 -14   5   6    0.04    2.87   0
 -15   5   7   13.23    3.85   0
 -17   5   8   -2.90    3.20   0
  -8   3   8    0.45    3.01   0
 -12   4  -4    4.47    3.13   0
 -10   4  -3    8.27    2.80   0
  -6   3  -3    9.65    2.79   0
 -14   5  -1    7.21    3.13   0
  -8   4  -1   99.18    5.47   0
  -5   3  -1    2.14    2.00   0
 -13   5   0   13.05    3.18   0
 -12   5   1   -0.68    2.46   0
 -12   5   2   -0.20    2.66   0
 -12   5   3   96.64    5.15   0
 -10   4   7   12.23    3.21   0
  -7   3   7  184.45    8.38   0
 -11   4   8    9.20    3.15   0
 -10   3  -6   19.28    3.82   0
  -4   1  -6  108.38    7.91   0
  -8   3  -5   61.22    5.05   0
  -5   2  -5  155.82    7.60   0
 -12   5   4    3.56    2.83   0
  -9   4   6    8.96    3.20   0
 -16   5   8    6.78    3.33   0
 -15   4  -5    4.40    3.23   0
 -14   4  -5    5.39    3.56   0
  -3   1  -5  137.08    8.91   0
 -11   4  -4   29.21    3.55   0
  -4   2  -4  591.92   14.64   0
  -1   0  -4   21.69    7.36   0
 -15   5  -2    1.10    3.32   0
  -3   2  -2  334.68   11.69   0
 -13   5  -1   -0.04    2.70   0
 -12   5   0   22.75    3.41   0
 -11   5   2   35.76    3.89   0
 -12   5   5   34.14    3.86   0
 -13   5   6   60.12    4.66   0
 -14   5   7   65.97    4.71   0
  -6   2  -6   31.70    4.16   0
  -9   4  -3   24.54    3.41   0
 -14   5  -2   14.29    3.29   0
  -8   4  -2   15.22    3.43   0
  -5   3  -2    2.76    2.11   0
 -11   5   1    1.99    2.77   0
 -11   5   3    4.78    2.81   0
  -5   3   4   41.95    4.18   0
  -6   3   6  110.42    6.69   0
 -15   5   8   -0.09    3.30   0
 -13   4  -5   14.41    3.39   0
 -10   4  -4    9.50    3.04   0
 -12   5  -1    1.67    2.72   0
 -11   5   0   64.20    4.30   0
 -11   5   4   12.72    3.18   0
  -5   1  -7   63.16    6.29   0
  -9   3  -6   41.03    4.43   0
 -12   4  -5    1.78    3.06   0
 -13   5  -2   15.59    3.42   0
  -1   1   0  308.19   16.80   0
 -12   5   6    2.43    2.84   0
 -13   5   7   16.85    3.47   0
 -10   4   8   76.58    5.67   0
 -15   5  -3    1.39    2.97   0
 -11   5  -1    4.64    2.63   0
  -7   4  -1   40.08    3.86   0
 -10   5   1   10.12    2.79   0
 -10   5   2   30.46    3.52   0
 -10   5   3   13.01    3.18   0
  -3   2   4  358.77   13.98   0
 -11   5   5    8.42    2.85   0
  -9   4   7    2.22    2.79   0
 -14   5   8   -0.15    2.93   0
 -11   3  -7   12.83    3.59   0
 -11   4  -5   26.13    3.91   0
 -14   5  -3   15.25    3.60   0
  -8   4  -3  233.36    7.70   0
  -3   2  -3    1.97    3.10   0
 -12   5  -2   57.96    4.24   0
 -10   5   0   65.35    4.61   0
  -4   3   0    5.55    2.72   0
  -4   3   1    2.60    2.26   0
  -1   1   1   64.89    8.60   0
 -15   4  -6    1.25    3.58   0
  -9   4  -4  117.24    5.84   0
  -2   1  -4 1844.74   33.62   0
 -13   5  -3   54.92    4.26   0
  -5   3  -3    6.63    2.47   0
  -7   4  -2   38.18    4.18   0
  -1   1  -1  890.61   27.15   0
  -4   3   2  267.00    9.41   0
 -10   5   4    1.07    2.74   0
 -12   5   7   19.23    3.87   0
 -14   4  -6    3.73    3.12   0
  -8   3  -6    2.22    3.11   0
 -11   5  -2    0.93    2.63   0
 -10   5  -1   23.74    3.31   0
  -4   3  -1   52.76    4.44   0
 -15   6   2    2.40    3.14   0
 -15   6   3   13.27    3.18   0
 -15   6   4    3.48    3.49   0
  -5   3   5  507.11   13.36   0
 -11   5   6   61.86    4.67   0
 -13   5   8   11.83    3.47   0
 -10   3  -7   -0.97    2.86   0
 -13   4  -6   45.78    4.57   0
 -10   4  -5   14.41    3.50   0
 -12   5  -3   20.79    3.33   0
 -15   6   1    6.78    3.22   0
  -9   5   1   76.18    4.88   0
  -9   5   2   70.27    4.56   0
 -10   5   5   11.06    3.20   0
  -7   3   8   51.91    5.54   0
 -12   4  -6   17.25    3.58   0
  -5   2  -6   45.13    4.86   0
  -4   2  -5   94.35    6.40   0
 -14   5  -4   -0.11    3.22   0
  -9   5   0   88.82    5.11   0
 -14   6   1   61.86    4.67   0
 -14   6   2    3.37    2.81   0
 -14   6   3   13.43    3.27   0
  -9   5   3   36.46    3.94   0
  -4   3   3  515.44   13.23   0
 -14   6   4    1.31    3.18   0
 -15   6   5   -0.39    3.18   0
 -13   5  -4   23.37    3.97   0
  -8   4  -4   52.83    4.40   0
 -11   5  -3   11.37    3.20   0
  -7   4  -3  175.93    6.85   0
 -10   5  -2    5.44    3.04   0
  -4   3  -2   40.79    3.87   0
  -2   2   0  166.38    8.99   0
 -15   6   6    2.45    3.35   0
  -6   3   7   36.06    4.66   0
  -9   4   8   32.51    4.40   0
  -9   3  -7   67.17    5.22   0
 -11   4  -6   11.16    3.68   0
  -9   4  -5   29.47    4.03   0
  -5   3  -4   25.34    3.56   0
 -14   6   0    0.42    3.06   0
 -13   6   1   10.85    3.28   0
  -2   2   1   11.06    2.98   0
 -13   6   2    4.74    2.82   0
 -13   6   3   12.76    3.10   0
  -9   5   4   18.41    3.33   0
 -14   6   5   14.94    3.63   0
 -11   5   7    2.96    2.88   0
 -12   5   8   36.85    4.23   0
  -4   1   8    4.61    5.58   0
  -6   2  -7   21.93    4.03   0
  -7   3  -6    5.50    3.01   0
 -12   5  -4   11.82    3.37   0
  -1   1  -2 1697.40   36.20   0
  -2   2  -1  169.25    8.90   0
 -13   6   0   -1.42    2.98   0
 -13   6   4    5.10    2.75   0
 -10   5   6    0.40    2.70   0
  -3   2  -4  323.03   11.35   0
 -10   5  -3    1.18    2.86   0
  -9   5  -2   -0.64    2.87   0
 -14   6  -1   41.69    4.21   0
  -8   5   1  177.94    6.63   0
 -12   6   2    1.97    2.42   0
  -8   5   2   -0.41    2.72   0
  -6   4   4   19.27    3.15   0
 -13   6   5  117.59    5.96   0
  -9   5   5   -0.90    2.73   0
 -14   6   6    8.97    3.54   0
 -15   6   7   34.18    4.39   0
  -3   0  -7   -0.64    3.97   0
 -10   4  -6    2.10    3.30   0
 -14   5  -5    0.60    3.15   0
 -11   5  -4    1.78    3.33   0
  -4   3  -3    4.84    2.59   0
 -13   6  -1    2.88    3.03   0
  -8   5   0    1.29    2.44   0
 -12   6   1   16.00    3.24   0
  -2   2   2  132.39    8.55   0
 -12   6   3   12.24    2.92   0
  -8   5   3  201.88    7.24   0
  -4   3   4   10.49    2.86   0
  -5   3   6    9.09    3.27   0
  -8   3  -7  165.28    7.72   0
  -4   1  -7   24.45    5.06   0
  -3   1  -6  417.21   15.49   0
 -13   5  -5   82.55    5.40   0
  -8   4  -5   21.77    3.77   0
  -7   4  -4   73.95    4.98   0
 -14   6  -2    0.36    3.12   0
  -2   2  -2  798.39   18.92   0
  -8   5  -1   69.59    4.73   0
 -12   6   0    0.67    2.70   0
 -12   6   4   12.97    2.97   0
  -5   2   8   80.73    8.34   0
 -12   4  -7    3.19    3.47   0
  -9   5  -3   -0.12    2.98   0
  -6   4  -3   47.87    4.14   0
 -12   6  -1   27.63    3.77   0
 -11   6   1    8.65    3.03   0
 -11   6   2    2.15    2.45   0
  -5   4   2   94.04    5.55   0
  -8   5   4  111.80    5.65   0
 -12   6   5    8.97    3.48   0
 -13   6   6    1.61    3.02   0
 -14   6   7   38.06    4.36   0
 -10   5   7    3.20    3.21   0
 -11   5   8   10.24    3.53   0
  -9   4  -6   25.93    4.18   0
  -2   0  -6    0.77    3.82   0
 -12   5  -5    6.93    3.47   0
 -10   5  -4    3.24    3.03   0
 -13   6  -2    3.09    2.98   0
  -8   5  -2  197.66    7.17   0
 -11   6   0    5.72    3.07   0
  -3   3   0    0.17    2.21   0
  -3   3   1  119.40    6.90   0
 -11   6   3   38.51    4.06   0
  -6   4   5   42.89    4.29   0
  -9   5   6    0.45    3.37   0
 -15   6   8    5.36    3.24   0
  -5   3  -5   17.05    3.16   0
  -3   3  -1   17.37    3.24   0
  -7   5   1   35.56    3.94   0
  -5   4   3    1.34    2.63   0
 -11   6   4    7.64    3.09   0
 -11   4  -7    0.34    3.09   0
  -4   2  -6  184.50    8.79   0
 -11   5  -5   87.23    5.60   0
 -12   6  -2   -1.22    2.86   0
 -11   6  -1    1.23    2.84   0
  -7   5   0   71.33    4.79   0
  -7   5   2    0.96    2.79   0
  -3   3   2  517.49   13.76   0
  -8   5   5   57.13    4.72   0
 -12   6   6    2.05    3.39   0
 -13   6   7   37.52    4.18   0
  -7   3  -7   29.57    4.36   0
  -5   2  -7   35.45    4.65   0
  -7   4  -5    1.22    2.80   0
  -2   1  -5  358.25   15.13   0
  -9   5  -4   16.67    3.43   0
  -6   4  -4    6.68    2.71   0
  -4   3  -4   13.09    2.87   0
 -13   6  -3    9.96    3.27   0
  -8   5  -3    5.61    3.13   0
  -7   5  -1   24.93    3.63   0
 -10   6   1    0.10    2.74   0
 -10   6   2   12.91    3.15   0
 -10   6   3   40.55    4.04   0
  -7   5   3   14.42    3.40   0
  -2   2   3   61.84    6.46   0
 -11   6   5  155.82    6.64   0
 -14   6   8    8.21    3.37   0
 -10   4  -7   -2.19    3.15   0
 -13   5  -6    0.25    3.19   0
  -8   4  -6   11.91    3.67   0
  -3   2  -5  682.12   16.59   0
  -2   2  -3  107.04    7.16   0
  -1   1  -3  493.47   19.34   0
  -3   3  -2   70.52    5.14   0
 -10   6   0    1.34    2.51   0
  -4   3   5  755.39   17.23   0
 -12   5  -6   27.25    4.60   0
 -10   5  -5   23.80    3.78   0
 -12   6  -3   39.53    4.33   0
  -7   5  -2  504.76   10.87   0
 -10   6  -1    2.12    3.01   0
 -10   6   4   -0.49    2.72   0
  -5   4   4    9.81    2.67   0
  -9   5   7    3.81    3.34   0
 -10   5   8    2.78    2.95   0
  -6   3   8  237.62   10.96   0
  -3   3   3   56.61    5.38   0
  -7   5   4   25.15    3.60   0
 -11   6   6    7.72    3.25   0
  -8   5   6   49.80    4.99   0
  -6   4   6   14.99    3.38   0
 -12   6   7   11.09    3.54   0
 -13   6   8    9.45    3.34   0
 -13   6  -4    1.10    3.43   0
  -8   5  -4   30.09    3.89   0
 -11   6  -3   97.94    5.21   0
 -10   6  -2    4.33    3.02   0
  -9   6   0   24.50    3.41   0
  -4   4   0  219.79    7.81   0
  -9   6   1   13.98    3.28   0
  -6   5   1    5.42    3.27   0
  -4   4   1  162.50    6.90   0
  -9   6   2    0.95    2.77   0
 -10   6   5   32.11    4.10   0
  -9   4  -7    1.71    3.06   0
 -11   5  -6   42.97    4.52   0
  -9   5  -5    5.69    3.77   0
 -12   6  -4   -2.67    3.53   0
  -7   5  -3   53.03    4.35   0
  -3   3  -3   11.52    2.67   0
  -6   5   0  248.66    7.92   0
 -13   7   2   12.45    3.29   0
  -6   5   2   41.40    3.91   0
 -13   7   3   -0.93    3.42   0
  -9   6   3   15.79    3.40   0
  -5   3   7    3.16    3.21   0
  -7   4  -6    2.36    3.12   0
  -6   4  -5   20.29    3.66   0
  -4   3  -5    0.63    2.59   0
  -9   6  -1   83.33    4.74   0
  -6   5  -1    9.89    3.19   0
  -4   4   2  175.09    7.27   0
 -13   7   4    8.65    3.78   0
  -7   5   5    5.45    3.28   0
 -10   5  -6   32.01    4.32   0
 -10   6  -3   51.25    4.42   0
 -12   7   2    2.70    3.36   0
  -6   5   3   43.43    4.09   0
  -9   6   4   -0.70    2.87   0
  -5   4   5    7.21    3.34   0
 -11   6   7    8.38    3.89   0
 -12   6   8    4.40    3.39   0
 -11   6  -4    2.01    3.13   0
  -2   2  -4 1740.50   27.22   0
  -9   6  -2    2.04    2.68   0
  -6   5  -2   15.05    3.43   0
 -12   7   0    2.49    3.45   0
  -8   6   0   14.04    3.45   0
 -12   7   1    0.44    3.05   0
  -8   6   1    1.11    2.77   0
  -8   6   2    2.52    3.14   0
 -12   7   3    2.15    3.19   0
 -13   7   5    0.90    3.26   0
 -10   6   6   13.11    3.65   0
  -9   5   8   39.74    4.81   0
 -12   5  -7   54.37    4.91   0
  -8   4  -7    1.50    3.16   0
  -8   5  -5   12.80    3.42   0
  -7   5  -4    7.13    3.07   0
  -4   4   3   55.78    4.46   0
 -12   7   4    1.25    3.30   0
  -3   3   4  915.28   19.27   0
  -9   6   5    7.62    3.53   0
  -8   5   7    8.60    3.59   0
  -7   4   8   30.46    4.52   0
 -12   6  -5   76.49    5.39   0
 -10   6  -4   17.96    3.89   0
  -3   3  -4    7.74    2.56   0
  -6   5  -3    5.63    3.23   0
 -12   7  -1    3.73    3.20   0
  -8   6  -1    1.57    2.82   0
 -11   7   1    4.36    3.19   0
 -11   7   2   -2.61    2.96   0
  -8   6   3  110.00    5.77   0
  -6   5   4  290.44    8.96   0
  -2   2   4    0.40    3.11   0
 -13   7   6   15.33    3.88   0
  -4   3   6  134.45    8.17   0
  -4   2  -7   18.26    3.96   0
  -9   5  -6    0.74    3.10   0
  -8   6  -2   -1.70    2.97   0
  -2   3  -1  116.15    6.77   0
 -11   7   0   10.04    2.86   0
  -5   5   0  619.94   12.45   0
  -2   3   0  264.20    9.88   0
 -11   7   3    3.36    2.74   0
 -12   7   5    0.68    3.52   0
  -7   5   6   -0.96    3.01   0
  -6   4   7  442.47   12.38   0
  -3   1  -7  118.76    9.40   0
  -6   4  -6    8.86    3.42   0
  -3   2  -6   33.30    4.29   0
 -11   6  -5  145.45    6.73   0
  -5   4  -5   41.09    4.06   0
 -11   7  -1   -2.21    3.19   0
  -5   5  -1   32.98    3.81   0
  -1   2  -1   43.53    5.07   0
  -1   2   0    1.57    2.30   0
  -5   5   1  353.78    9.37   0
  -2   3   1  138.37    7.45   0
  -8   6   4   13.79    3.20   0
 -10   6   7   -0.24    3.51   0
 -11   6   8   12.56    3.60   0
  -7   4  -7   32.36    4.57   0
  -7   5  -5    2.75    3.22   0
  -1   1  -4    8.64    4.11   0
  -2   3  -2  213.69    8.82   0
  -7   6   0   10.22    2.99   0
  -7   6   1  214.36    7.45   0
  -5   5   2    4.34    2.78   0
 -11   7   4   15.36    3.62   0
  -4   4   4   14.73    2.97   0
  -9   6   6   17.50    3.48   0
 -10   5  -7   15.97    3.75   0
  -8   5  -6   11.10    3.73   0
  -4   3  -6   16.92    3.22   0
  -9   6  -4   76.17    5.05   0
  -6   5  -4   42.52    4.31   0
  -8   6  -3   24.85    3.63   0
 -11   7  -2   56.31    4.80   0
  -5   5  -2    1.88    3.13   0
  -7   6  -1   50.47    4.13   0
 -10   7   0   16.80    3.55   0
  -3   4   0   52.92    4.51   0
 -10   7   1    1.21    2.88   0
  -1   2   1   73.09    6.69   0
 -10   7   2   -3.28    2.83   0
  -7   6   2    1.23    3.00   0
  -6   5   5    9.96    3.22   0
 -12   7   6    1.72    3.25   0
  -5   4   6  135.64    7.40   0
 -13   7   7   -0.24    3.09   0
  -1   2  -2   21.71    3.88   0
 -10   7  -1    5.19    3.28   0
  -3   4  -1   56.36    4.62   0
  -3   4   1  129.71    6.44   0
  -2   3   2    3.97    2.48   0
 -10   7   3   -2.37    2.89   0
  -7   6   3   80.37    5.11   0
  -5   5   3   -0.89    2.44   0
 -11   7   5   -1.44    3.27   0
  -8   6   5   27.75    3.86   0
  -3   3  -5   44.89    4.39   0
  -7   6  -2   15.27    3.29   0
  -3   4  -2   22.32    3.53   0
   7  -2  -2  590.39   18.02   0
  19   0  -1    1.80    2.69   0
  14   1   2  228.14    6.48   0
  14   5   4    2.93    2.54   0
   5   6   5    2.00    2.68   0
   8   6   5    4.33    2.71   0
   6   5   5    2.81    2.75   0
   7   5   5    4.30    2.67   0
  21   0  -2   23.07    3.51   0
  18  -1  -2   14.75    3.36   0
  12  -2  -2  111.92    6.12   0
  17   0   0    9.43    2.67   0
   5  -1   0   69.59    5.74   0
  14   0   1    1.29    2.33   0
  17   2   2    4.19    2.40   0
  16   3   3    0.13    2.42   0
   1   2   3 1421.28   24.47   0
   7   1   3   26.11    2.96   0
  12   3   4   -0.23    2.45   0
   9   6   5   42.26    3.98   0
   5   5   5   49.56    4.01   0
   8   5   5   10.17    2.80   0
   9   5   5    2.56    2.80   0
  16  -1  -1  161.65    6.12   0
  20   1   0    1.00    2.83   0
   1   1   2 1712.86   30.92   0
  15   1   2    9.87    2.85   0
  14   2   3    8.12    2.39   0
   6   1   3   71.20    4.38   0
  14   4   4   19.41    2.94   0
   2   3   4  196.55    7.93   0
  10   6   5   37.36    3.76   0
  16  -2  -3   41.27    4.14   0
  13  -1   0   18.19    2.82   0
  18   1   1   36.26    3.61   0
  15   0   1   -0.05    2.33   0
   7   0   2   85.14    4.79   0
   8   0   2  245.96    7.54   0
   9   0   2    7.37    2.45   0
   5   1   3  140.39    6.20   0
  10   1   3   44.01    3.57   0
  13   3   4    6.24    2.42   0
   8   2   4   27.29    3.04   0
   6   4   5   31.65    3.38   0
   7   4   5    1.10    2.25   0
   8   4   5   27.18    3.11   0
  13  -2  -2    0.04    2.39   0
  20   0  -1   -0.42    2.81   0
  18   0   0   64.57    4.39   0
   2   0   1    0.51    2.44   0
  18   2   2    0.18    2.64   0
  17   3   3   -0.54    2.84   0
  15   2   3   23.21    3.09   0
  11   1   3  214.63    6.56   0
  15   4   4   28.06    3.48   0
   6   2   4  371.17    9.00   0
   9   2   4   30.64    3.36   0
   3   5   5    8.07    2.78   0
  11   5   5   86.88    4.65   0
  19  -1  -2   21.37    3.54   0
  17  -1  -1    0.57    2.90   0
  14  -1   0  315.72    8.33   0
  16   1   2   25.13    3.28   0
   6   0   2    1.68    1.99   0
  11   0   2  167.96    5.99   0
   5   2   4   74.66    4.42   0
  10   2   4    8.36    2.59   0
  12   6   5   84.35    4.77   0
  10   4   5   14.59    2.88   0
   6  -2  -2  631.23   21.91   0
  19   1   1    3.62    2.96   0
  16   0   1    0.18    2.46   0
   4   1   3 3453.71   31.20   0
  12   1   3   22.02    3.15   0
  14   3   4    5.81    2.25   0
  11   2   4    2.67    2.42   0
  12   5   5    8.21    2.78   0
  11   4   5   23.23    2.98   0
   5   0   2  201.23    7.96   0
  12   0   2  924.28   13.22   0
  16   2   3   11.29    2.74   0
  13   1   3   98.85    4.77   0
   4   2   4  595.97   12.41   0
  12   2   4    3.53    2.45   0
  13   5   5   73.00    4.62   0
  21   0  -1    1.06    2.77   0
  19   0   0    0.85    2.65   0
   4  -1   0 1080.94   24.99   0
  15  -1   0   56.06    4.25   0
  17   1   2    5.98    2.81   0
  13   0   2  650.45   11.17   0
   1   3   4 1550.14   23.25   0
  15   3   4   18.52    2.95   0
   3   4   5  538.27   12.18   0
  12   4   5   -1.74    2.25   0
   7   3   5  116.42    5.37   0
   8   3   5   68.46    4.26   0
   9   3   5   24.90    3.27   0
  20  -1  -2   -1.36    2.92   0
  15  -2  -2   21.25    3.63   0
  18  -1  -1   29.46    3.47   0
  17   0   1    0.55    2.72   0
  14   1   3   17.15    3.00   0
  13   2   4    1.90    2.11   0
  13   4   5   16.17    2.89   0
  10   3   5    0.73    2.10   0
   9  -1   1  291.01    8.55   0
  10  -1   1  149.98    6.08   0
  14   0   2  115.40    5.18   0
  17   2   3    3.53    2.59   0
   3   1   3  171.24    7.92   0
  16   3   4   53.80    4.18   0
  11   3   5    7.29    2.63   0
  16  -1   0   99.19    5.16   0
   8  -1   1  319.19    9.29   0
  18   1   2    0.93    2.62   0
   3   2   4  324.33    9.79   0
  14   2   4    3.78    2.21   0
  14   4   5    5.36    2.71   0
  16  -2  -2    2.99    2.54   0
  19  -1  -1   11.53    3.32   0
   9  -2  -1   73.04    5.54   0
  10  -2  -1   53.53    4.36   0
  11  -2  -1   36.76    3.72   0
  12  -2  -1   52.17    4.59   0
  20   0   0    1.49    2.98   0
  18   0   1    1.06    2.78   0
   7  -1   1  130.55    6.52   0
  12  -1   1  148.75    5.97   0
   4   0   2   -0.59    1.93   0
   0   2   3  683.77   19.84   0
  15   1   3    3.90    2.67   0
   2   4   5  291.18    9.70   0
   4   3   5    3.07    2.53   0
  12   3   5   12.65    2.89   0
   7   6   6    0.48    2.95   0
   8   6   6   14.41    3.21   0
  13  -1   1  156.31    6.12   0
  15   0   2    3.06    2.47   0
  15   2   4   20.72    3.05   0
   1   5   5    1.78    3.05   0
  15   4   5    5.84    3.12   0
  13   3   5   31.39    3.48   0
   6   6   6   29.97    3.83   0
   9   6   6   -0.07    2.78   0
  10   6   6   -2.82    2.87   0
   7   5   6    1.76    2.66   0
   8   5   6   13.53    3.02   0
   9   5   6    1.40    2.62   0
  17  -1   0   30.50    3.61   0
  19   1   2    0.15    3.04   0
  16   1   3    0.78    2.40   0
   9   1   4    0.46    2.27   0
  10   1   4   16.55    3.10   0
  11   6   6   13.80    3.33   0
   6   5   6   18.61    3.31   0
  10   5   6   34.36    3.67   0
  17  -2  -2   32.55    3.65   0
   8  -2  -1   25.37    3.98   0
  14  -2  -1  251.60    8.52   0
  14  -1   1   79.67    4.62   0
  16   0   2    3.33    2.60   0
  10   0   3   -1.46    2.49   0
  -1   4   4   13.06    3.90   0
  11   1   4   31.97    3.45   0
  14   3   5    1.35    2.43   0
   9   2   5    2.34    2.67   0
   5   5   6   43.08    4.37   0
  11   5   6   35.12    3.82   0
   8   4   6   10.18    2.84   0
   9   4   6   21.73    3.34   0
  20  -1  -1    6.37    3.25   0
  19   0   1    0.12    2.70   0
   6  -1   1   40.86    4.29   0
   8   0   3   -1.63    1.93   0
  11   0   3   -0.41    2.56   0
   2   2   4 1783.91   24.37   0
  16   2   4   64.69    4.17   0
   6   1   4  199.40    6.95   0
  12   1   4   58.29    4.11   0
   3   3   5   45.02    3.96   0
   7   2   5   78.29    4.45   0
   8   2   5    7.19    2.76   0
  10   2   5    3.56    2.61   0
  12   5   6   36.61    3.78   0
   6   4   6    3.79    3.24   0
   7   4   6    0.10    2.66   0
  10   4   6    2.19    2.38   0
  15  -2  -1   38.26    4.30   0
  18  -1   0    3.29    2.72   0
  15  -1   1    0.92    2.68   0
  17   1   3    6.54    2.84   0
   7   0   3    1.26    2.10   0
  12   0   3    0.60    2.56   0
   0   3   4  195.09    9.70   0
  13   1   4   19.46    2.89   0
  15   3   5    0.88    2.76   0
  11   2   5   -0.29    2.53   0
   4   5   6   27.43    3.97   0
  13   5   6    0.13    2.96   0
  11   4   6    6.18    2.93   0
  17   0   2   69.78    4.55   0
   2   1   3 4201.91   40.06   0
  13   0   3    1.84    2.55   0
   1   4   5  153.11    7.80   0
  12   2   5    0.77    2.45   0
   5   4   6   70.05    5.02   0
  12   4   6   12.33    3.11   0
   7  -2  -1 1007.06   21.94   0
  20   0   1   -1.28    2.88   0
  16  -1   1    1.57    3.07   0
   3   0   2  646.02   16.31   0
  18   1   3   14.85    3.44   0
   5   1   4    7.09    2.15   0
  14   1   4   74.52    4.41   0
   5   2   5  159.38    6.60   0
  13   2   5    3.27    2.58   0
  13   4   6   47.66    4.10   0
  21  -1  -1   -0.52    2.61   0
  16  -2  -1   25.06    3.47   0
  19  -1   0    2.31    2.69   0
  18   0   2  184.97    6.77   0
   6   0   3    0.32    1.84   0
  14   0   3   -0.11    2.46   0
   8   3   6    6.28    2.70   0
   9   3   6   45.51    3.81   0
  10   3   6   24.04    3.16   0
   5  -1   1   33.61    4.13   0
  11  -1   2   42.42    3.73   0
  15   1   4   53.43    3.95   0
   2   3   5    1.29    1.97   0
  14   2   5   12.72    2.76   0
  14   4   6    4.99    2.80   0
   7   3   6    4.96    2.67   0
  11   3   6   41.21    3.68   0
   5  -2  -2  141.50   14.43   0
  17  -2  -1   35.37    3.92   0
  11  -2   0    5.67    2.70   0
  17  -1   1   16.44    3.44   0
   9  -1   2    8.37    2.61   0
  12  -1   2   53.14    4.23   0
  15   0   3   -0.86    2.27   0
  15   2   5   43.05    3.99   0
   6   3   6  122.78    5.65   0
  12   3   6   10.99    2.82   0
   3  -1   0   43.44    6.60   0
  20  -1   0    3.21    3.38   0
  10  -2   0   65.35    4.97   0
  19   0   2    3.99    3.21   0
   8  -1   2  374.38    9.95   0
  13  -1   2   37.45    3.65   0
   5   0   3   -1.53    1.94   0
  16   0   3   -2.95    2.66   0
   4   1   4  134.17    6.37   0
  16   1   4   15.65    3.19   0
   4   2   5   88.21    5.02   0
  13   3   6   -0.43    2.76   0
  14  -2   0  163.38    7.04   0
  18  -1   1   48.05    4.24   0
  14  -1   2  213.70    7.10   0
  16   2   5   12.85    3.47   0
   3   4   6   10.35    3.37   0
  14   3   6   15.23    3.23   0
   9   6   7    4.42    2.92   0
  10   6   7   70.29    4.97   0
   8   5   7    8.98    3.03   0
   9   5   7    2.47    2.99   0
  10   5   7   16.55    3.49   0
  18  -2  -1    2.23    3.00   0
   9  -2   0  705.35   14.94   0
  15  -1   2   14.46    3.04   0
  -2   3   3    1.78    3.57   0
  17   1   4   22.28    3.38   0
   9   1   5    5.82    2.88   0
  10   1   5    1.03    2.54   0
  11   1   5   20.28    3.16   0
   2   5   6   -0.95    2.77   0
  11   6   7   -1.54    2.84   0
   7   5   7   10.59    3.43   0
  11   5   7   51.97    4.41   0
  21  -1   0    0.96    3.02   0
  15  -2   0    7.02    3.01   0
   7  -1   2  367.24   10.23   0
  17   0   3   -0.69    2.74   0
  10   0   4    3.24    2.76   0
  11   0   4  516.15   10.33   0
   8   1   5  388.47    9.15   0
  12   1   5    4.63    2.72   0
  10   2   6    1.54    2.88   0
   6   5   7   15.08    3.35   0
  12   5   7   54.35    4.42   0
   9   4   7    5.80    2.95   0
  10   4   7   -3.20    2.92   0
   6  -2  -1  469.81   17.25   0
  16  -2   0    6.05    3.15   0
  19  -1   1    0.61    2.90   0
  16  -1   2   23.66    3.65   0
   9   0   4  194.83    6.79   0
  12   0   4   11.47    2.88   0
  13   0   4   72.79    4.59   0
   0   4   5   10.47    3.30   0
   3   2   5  663.27   13.72   0
  13   1   5    2.50    2.62   0
   8   2   6  116.90    5.45   0
   9   2   6    9.84    2.72   0
  11   2   6    2.36    2.61   0
  12   2   6    2.72    2.84   0
   8   4   7    4.00    2.79   0
  11   4   7    4.77    2.88   0
   8  -2   0  582.66   14.55   0
   4   0   3   -0.05    2.07   0
  18   0   3   -2.19    2.96   0
   3   1   4  721.54   14.92   0
   1   3   5   73.55    5.38   0
  14   1   5    9.88    3.08   0
   7   2   6   50.33    4.24   0
  13   2   6  110.93    5.25   0
   5   5   7   25.91    3.66   0
   7   4   7   27.37    3.66   0
  12   4   7    4.85    2.93   0
  11  -3  -3   34.63    5.41   0
  17  -2   0   12.92    3.42   0
  17  -1   2    7.05    3.08   0
   1   1   3  507.07   15.76   0
  14   0   4  123.25    5.60   0
  15   1   5   57.77    4.45   0
   2   4   6    0.37    2.77   0
   6   4   7   64.00    4.59   0
  13   4   7    0.86    2.86   0
   4  -1   1 3555.59   41.14   0
  20  -1   1    5.83    3.03   0
   2   0   2 7500.34   62.33   0
   6  -1   2  705.47   14.82   0
  15   0   4   84.53    4.68   0
   6   2   6   27.01    3.37   0
  14   2   6    5.01    2.68   0
  10  -1   3   47.45    4.19   0
  11  -1   3  211.75    7.11   0
  12  -1   3   20.23    3.30   0
  16   1   5    0.89    2.70   0
   3   3   6    0.58    2.28   0
  15   2   6   81.61    5.02   0
   4   5   7   -1.14    3.15   0
   5   4   7  239.57    8.25   0
   8   3   7  156.25    6.30   0
  10   3   7    2.97    2.34   0
  11   3   7   11.59    3.01   0
  12   3   7    1.83    2.86   0
  18  -2   0   -1.55    2.77   0
  13  -2   1   59.90    4.70   0
  14  -2   1  116.86    5.94   0
  18  -1   2    1.27    2.89   0
  14  -1   3   12.23    3.15   0
   6   0   4  126.50    5.95   0
  16   0   4   93.86    5.04   0
   5   1   5    7.03    2.38   0
   7   3   7   36.67    3.93   0
  13   3   7    6.07    2.94   0
  10  -3  -3    1.43    3.75   0
   7  -2   0  729.70   17.29   0
  10  -2   1   15.18    2.85   0
  15  -2   1    3.63    2.89   0
  15  -1   3    7.47    3.07   0
   2   2   5  875.20   16.85   0
  19  -1   2    2.29    3.18   0
   8  -1   3  282.41    8.51   0
  17   0   4    1.60    2.62   0
   4   4   7   81.09    5.56   0
   6   3   7   -0.73    2.59   0
  12  -3  -2  357.44   12.31   0
   9  -2   1   47.02    4.57   0
  16  -2   1    4.17    2.87   0
   5  -1   2  295.18   10.45   0
  16  -1   3    3.58    3.01   0
   9   1   6    8.90    2.91   0
  10   1   6   17.35    3.26   0
  11   1   6    5.74    3.01   0
  12   1   6   17.27    3.27   0
   3   5   7   10.83    3.37   0
   8   5   8    4.85    3.43   0
   9   5   8    2.08    2.91   0
  10   5   8   14.95    3.49   0
  11   5   8    0.43    3.03   0
  17  -2   1   13.13    3.59   0
   3   0   3    1.92    2.26   0
  -2   4   4   81.40    9.70   0
   2   1   4 1927.17   25.84   0
   5   0   4   38.84    3.80   0
  18   0   4   23.20    3.81   0
   4   1   5   66.28    4.53   0
  10   0   5    0.89    2.64   0
  11   0   5   -2.99    2.44   0
  12   0   5    0.61    2.47   0
  13   0   5   -0.27    2.34   0
   1   4   6   87.69    6.15   0
   2   3   6   11.55    3.08   0
   8   1   6    1.38    2.88   0
  13   1   6   21.61    3.18   0
   5   3   7   13.93    3.23   0
  10   2   7    6.58    2.96   0
  11   2   7    3.12    2.76   0
  11  -3  -2   10.41    3.85   0
   7  -1   3   21.88    3.00   0
  17  -1   3   10.54    3.33   0
   0   2   4    7.88    2.94   0
   9   0   5    0.19    2.64   0
  14   0   5   -2.69    2.76   0
  14   1   6   13.94    2.83   0
   9   2   7   12.35    3.02   0
  12   2   7    0.70    2.76   0
  13   2   7    1.69    2.93   0
   7   5   8    3.29    3.02   0
   9   4   8    2.00    3.08   0
  10   4   8   14.37    3.27   0
  11   4   8   12.28    3.51   0
  12   4   8   61.90    4.74   0
   8  -2   1   38.51    4.21   0
  18  -2   1    0.86    3.33   0
   0   3   5    5.52    3.04   0
   8   0   5   -0.29    2.52   0
  15   0   5    0.66    2.47   0
   7   1   6   20.77    3.40   0
  15   1   6   57.29    4.25   0
   8   2   7    1.40    2.74   0
  14   2   7   12.90    3.61   0
   6   5   8    5.20    3.18   0
   8   4   8   16.68    3.41   0
  18  -1   3   12.37    3.48   0
   7   2   7    1.02    2.66   0
   7   4   8   16.07    3.56   0
  12  -2   2  105.35    5.66   0
  13  -2   2    1.88    2.89   0
  14  -2   2    0.17    2.83   0
  11  -1   4   32.39    3.75   0
  12  -1   4   57.74    4.33   0
  13  -1   4   22.74    3.25   0
  14  -1   4   69.32    4.70   0
  16   0   5    1.26    2.69   0
   4   3   7  123.51    5.91   0
  10   3   8   40.49    4.19   0
  11   3   8    9.93    3.41   0
   9  -3  -3    1.63    3.91   0
  10  -3  -2 1112.98   23.96   0
  13  -3  -1    6.34    3.40   0
   6  -2   0   16.29    3.59   0
  15  -2   2    1.14    2.74   0
   6  -1   3   75.22    5.00   0
  19  -1   3   -2.64    3.08   0
   4   0   4    4.59    2.82   0
  10  -1   4   19.60    3.28   0
  15  -1   4   61.12    4.52   0
  17   0   5    1.96    3.39   0
   3   2   6   37.78    3.94   0
   6   2   7   20.39    3.51   0
   5   5   8   23.16    3.85   0
   6   4   8    4.48    3.02   0
   9   3   8   22.09    3.42   0
  12   3   8   24.69    3.82   0
   5  -2  -1  541.14   21.77   0
  12  -3  -1  352.02   11.55   0
  16  -2   2   -1.75    2.94   0
   9  -1   4   -0.24    2.76   0
   1   2   5 2040.67   26.91   0
   3   1   5  144.45    6.68   0
   8   3   8   17.36    3.23   0
   3  -1   1  530.61   18.08   0
   7  -2   1  947.46   18.57   0
  17  -2   2    3.60    3.06   0
  16  -1   4   17.53    3.36   0
   2   4   7   22.75    3.83   0
   5   4   8    2.44    3.24   0
   7   3   8   69.92    4.73   0
  11  -3  -1    0.47    2.78   0
   4  -1   2  532.34   14.80   0
   9  -2   2  197.88    7.65   0
  17  -1   4   20.30    3.77   0
  11   0   6    8.77    3.21   0
  12   0   6    0.12    2.90   0
   5   2   7   35.39    3.74   0
  10   1   7  147.72    6.07   0
  11   1   7   -0.92    2.83   0
  12   1   7   24.56    3.48   0
  13   1   7   37.80    3.63   0
   4   5   8    5.93    3.56   0
  18  -2   2   -0.72    3.32   0
   0   4   6  308.14   11.71   0
  10   0   6  191.11    6.73   0
  13   0   6   24.23    3.46   0
  14   0   6    3.23    2.52   0
   9   1   7    4.75    2.80   0
  14   1   7    4.83    3.00   0
   6   3   8   62.21    4.63   0
   9   5   9   -2.10    3.30   0
  10   5   9    8.26    3.40   0
   1   1   4   10.06    3.52   0
  18  -1   4   22.59    3.79   0
   9   0   6   23.57    3.48   0
  15   0   6    7.44    3.03   0
   8   1   7    0.07    2.88   0
   4   4   8    8.20    3.38   0
   9   2   8   15.40    3.45   0
  10   2   8   14.76    3.21   0
  11   2   8   15.80    3.35   0
  12   2   8   20.12    3.44   0
  13   2   8   19.79    3.42   0
   8   5   9    1.56    3.17   0
  10   4   9   13.28    3.77   0
  14  -3   0    7.81    3.75   0
  15  -3   0    3.45    3.27   0
   8  -2   2   -1.40    2.37   0
  19  -2   2    1.33    3.25   0
   0   1   3 1000.36   25.22   0
   2   0   3    3.50    2.46   0
   5  -1   3  146.09    7.10   0
  12  -2   3    4.81    3.04   0
  13  -2   3   19.28    3.49   0
  14  -2   3    4.22    3.33   0
   5   0   5   -0.10    2.04   0
   2   2   6   30.03    3.51   0
  16   0   6   12.37    3.54   0
   7   5   9    4.56    3.57   0
   9   4   9    0.52    2.99   0
   9  -3  -2   47.73    6.31   0
  10  -3  -1   20.96    4.30   0
  12  -3   0   42.38    4.78   0
  11  -2   3  233.32    7.94   0
  15  -2   3   23.62    3.79   0
  11  -1   5   19.36    3.34   0
  12  -1   5    4.59    2.84   0
  13  -1   5    2.99    2.82   0
  14  -1   5   17.15    3.26   0
   8   0   6  751.27   12.80   0
   7   1   7    2.42    2.69   0
   5   3   8   94.29    5.56   0
   8   2   8   33.18    3.83   0
   8   4   9   -2.01    3.17   0
   1   0   2 3252.36   47.39   0
  16  -2   3    7.89    3.33   0
   3   0   4    4.10    2.51   0
   2   1   5  361.01   10.89   0
  10  -1   5   -1.64    2.84   0
  15  -1   5   68.09    4.64   0
   7   2   8    0.04    2.49   0
   7   4   9  131.16    6.58   0
   6  -2   1   33.04    4.49   0
  10  -2   3   24.08    3.67   0
  17  -2   3    5.33    3.27   0
  16  -1   5    1.01    3.12   0
   7   0   6   24.91    3.59   0
   1   4   7  222.80    9.31   0
   2   3   7  152.80    6.93   0
   6   1   7   54.57    4.59   0
   9   3   9   10.54    3.57   0
  10   3   9   13.43    3.60   0
  11   3   9   15.47    3.55   0
  11  -3   0   -1.20    2.72   0
  18  -2   3   13.29    4.04   0
   6  -1   4  191.94    7.55   0
   9  -1   5   12.69    2.86   0
  17  -1   5    4.46    3.55   0
   3   4   8   10.16    3.28   0
   4   3   8    5.52    3.46   0
   6   2   8    7.06    3.23   0
   6   4   9   35.07    4.28   0
   7  -2   2  442.77   12.00   0
   4   0   5   -0.14    2.02   0
  11   1   8    0.69    3.09   0
  12   1   8    1.31    3.12   0
   8   3   9   15.70    3.48   0
   5  -2   0  132.41    9.42   0
  13  -3   1   12.79    3.68   0
  14  -3   1   15.13    3.62   0
  15  -3   1   10.82    3.35   0
  16  -3   1    1.22    3.35   0
  19  -2   3    8.17    3.52   0
   0   2   5  283.48   11.27   0
   8  -1   5  381.10    9.58   0
   3   1   6  424.46   10.87   0
   6   0   6 1385.69   17.97   0
  10   0   7   -2.39    3.05   0
  11   0   7    0.25    2.92   0
  12   0   7    1.85    2.54   0
  13   0   7    0.21    2.85   0
  14   0   7   -1.87    2.97   0
  10   1   8  111.07    5.38   0
  13   1   8    0.74    2.79   0
   7   3   9   25.13    4.28   0
   9  -3  -1   24.94    4.66   0
  10  -3   0   69.48    5.77   0
   4  -1   3 3470.67   34.86   0
  13  -2   4   -1.90    3.16   0
  14  -2   4    4.68    3.19   0
   0   3   6   25.07    4.21   0
   5   1   7   65.51    4.60   0
  15   0   7   -0.16    3.10   0
   5   2   8    3.97    3.04   0
   9   1   8   12.46    3.26   0
   5   4   9    3.44    3.39   0
  11   2   9   12.80    3.43   0
  12   2   9    0.89    3.61   0
   3  -1   2  154.41    8.83   0
   8  -2   3    4.35    2.82   0
  12  -2   4    0.57    2.87   0
  15  -2   4   17.21    3.60   0
  16  -2   4   56.81    4.92   0
   1   2   6    1.02    2.55   0
  12  -1   6   22.17    3.67   0
  13  -1   6   14.36    3.50   0
  14  -1   6    7.27    3.30   0
   9   0   7   -0.04    2.97   0
   8   1   8    1.35    2.58   0
   6   3   9   54.03    4.80   0
  10   2   9   10.15    3.26   0
   2  -1   0 5218.53   87.46   0
   5  -1   4    4.08    2.36   0
  11  -2   4    1.91    2.84   0
  17  -2   4   16.32    3.73   0
  11  -1   6   10.61    3.04   0
  15  -1   6   48.18    4.39   0
   8   0   7   -0.15    2.36   0
   3   3   8   24.01    3.96   0
   9   2   9   81.42    4.96   0
  10  -2   4    6.28    2.99   0
  10  -1   6   18.07    3.36   0
  16  -1   6   18.28    3.51   0
   7   1   8    4.81    3.09   0
   8   2   9   22.03    3.65   0
   9   4  10    1.89    3.47   0
   8  -3  -3    3.36    4.64   0
   6  -2   2  143.40    7.56   0
  15  -3   2    1.37    3.45   0
   2   0   4   30.98    4.13   0
  18  -2   4   -3.14    3.17   0
   4   2   8   29.57    3.92   0
   4   4   9    9.45    3.43   0
   5   3   9   43.70    4.68   0
   8   4  10    6.19    3.15   0
   8  -3  -2    8.47    4.37   0
   9  -3   0  711.62   17.09   0
  13  -3   2   16.68    3.73   0
  14  -3   2   -0.10    3.08   0
  16  -3   2    3.99    3.53   0
   9  -2   4   31.52    4.02   0
   1   1   5   13.85    3.06   0
   3   0   5   -0.35    2.08   0
   9  -1   6    7.31    2.79   0
   2   2   7  157.78    6.99   0
   7   0   7    2.88    2.84   0
   7   2   9   12.53    3.15   0
   7   4  10   -0.02    3.28   0
  10   3  10    1.35    3.56   0
   5  -2   1   75.37    6.78   0
  10  -3   1   59.78    5.27   0
  12  -3   2   11.64    3.77   0
  17  -3   2   -0.31    3.04   0
   7  -2   3  189.54    7.73   0
   2   1   6  215.27    8.21   0
   0   4   7    2.99    3.52   0
   6   1   8    2.75    2.98   0
  12   0   8    1.23    2.93   0
  13   0   8    3.76    3.19   0
  12   1   9    4.00    3.59   0
   9   3  10   25.12    3.89   0
   0   1   4   16.47    4.21   0
  12  -2   5    0.51    3.01   0
  13  -2   5    4.32    2.95   0
  14  -2   5    9.13    3.57   0
  15  -2   5   49.60    4.82   0
   8  -1   6    4.28    3.02   0
  11   0   8   14.65    3.34   0
   6   2   9    4.99    3.01   0
  10   1   9   30.67    4.19   0
  11   1   9    7.30    3.09   0
   8   3  10   -2.16    3.23   0
   8  -3  -1   10.95    4.17   0
   1   0   3   -0.92    2.07   0
  -2   4   5   63.07    8.24   0
  11  -2   5    3.32    2.98   0
  16  -2   5   11.89    3.56   0
   6   0   7    0.96    2.55   0
  10   0   8  145.89    6.00   0
   3   4   9   59.27    5.43   0
   4   3   9  103.04    5.85   0
   9   1   9   17.66    3.63   0
   6   4  10    6.30    3.36   0
   4  -1   4  136.74    6.87   0
  17  -2   5   15.34    3.74   0
   7  -1   6   18.88    3.83   0
  11  -1   7    0.68    2.99   0
  12  -1   7   26.66    3.59   0
  13  -1   7   33.66    3.75   0
  14  -1   7    0.93    3.05   0
  15  -1   7   12.40    3.80   0
   3   2   8    9.76    3.11   0
   5   1   8  130.85    6.15   0
   9   0   8   31.15    3.77   0
   7   3  10  251.45    8.45   0
  10   2  10   -1.03    3.75   0
   9  -3   1  313.00   11.17   0
   3  -1   3  174.39    8.64   0
  14  -3   3    2.72    3.14   0
  15  -3   3    0.36    3.26   0
  16  -3   3    0.45    3.56   0
   5  -1   5    2.19    2.62   0
  10  -2   5    7.21    3.02   0
   8   0   8  171.31    6.74   0
   5   2   9   25.93    3.67   0
   8   1   9   55.03    4.54   0
   5   4  10   26.48    4.37   0
   9   2  10    6.54    3.62   0
   2  -1   1  160.67   11.64   0
   6  -2   3    2.32    2.17   0
  13  -3   3    0.27    2.98   0
  17  -3   3   -0.74    3.38   0
   5   0   7   -1.06    2.75   0
   6   3  10   21.00    3.72   0
   8  -3   0  180.36    9.63   0
  12  -3   3   12.67    3.85   0
   9  -2   5    3.14    2.87   0
   0   2   6   16.95    3.21   0
   1   2   7    6.26    3.17   0
   9  -1   7    1.63    3.10   0
   3   3   9   69.14    5.48   0
   7   1   9    3.66    3.02   0
   8   2  10    8.71    3.41   0
   5  -2   2  283.04   10.85   0
   2   0   5   -0.58    2.69   0
  -1   3   6 1334.49   25.44   0
   6  -1   6  446.18   10.63   0
  13  -2   6   95.07    5.52   0
  14  -2   6    2.33    3.55   0
   0   3   7   84.79    6.00   0
   4   1   8    2.75    3.00   0
   7   0   8   -0.62    2.94   0
   2   4   9    3.90    3.47   0
   8   4  11   -1.19    3.47   0
  11  -3   3   12.79    3.61   0
   3   0   6    6.17    2.81   0
  12  -2   6    3.89    3.05   0
  15  -2   6   80.79    5.24   0
  16  -2   6    1.23    3.82   0
   8  -1   7    0.83    2.79   0
   4   2   9    0.41    2.84   0
   6   1   9    0.72    3.01   0
  11   0   9    2.30    3.10   0
  12   0   9   -1.12    3.13   0
   4   4  10   33.49    4.69   0
   5   3  10   25.55    4.18   0
   7   2  10   -1.54    3.25   0
   9  -3   2   29.21    4.01   0
   8  -2   5    6.55    3.25   0
   1   1   6   56.93    4.71   0
  11  -2   6    3.84    2.98   0
  10   0   9    0.11    2.70   0
  10   1  10   15.31    3.69   0
  11   1  10    8.23    3.49   0
   7   4  11   21.84    4.61   0
   8  -3   1   -0.13    2.18   0
  10  -3   3    7.78    3.44   0
  13  -3   4    3.02    3.36   0
  14  -3   4   11.35    3.73   0
  15  -3   4   16.66    3.87   0
  16  -3   4   57.22    4.95   0
   4  -1   5   65.47    5.01   0
   2   1   7   11.84    3.08   0
   4   0   7   -0.87    2.83   0
   6   0   8   21.70    3.73   0
  11  -1   8    0.29    3.16   0
  12  -1   8    3.41    3.07   0
  13  -1   8   -1.88    2.87   0
   9   0   9    1.57    3.17   0
   6   2  10   31.48    4.22   0
   9   1  10    0.62    3.19   0
   8   3  11   -0.02    3.34   0
   4  -2  -1   12.81    5.73   0
   4  -2   0  361.33   17.19   0
   1   0   4   32.25    4.42   0
   3  -1   4  722.54   15.88   0
   6  -2   4  367.75   10.45   0
  12  -3   4    2.72    3.51   0
  17  -3   4    6.38    3.74   0
  10  -2   6    1.60    2.66   0
   7  -1   7    0.64    3.00   0
   4   3  10   14.01    3.70   0
   6   4  11    3.21    3.52   0
   2  -1   2 4635.41   51.12   0
   5  -2   3   79.69    5.54   0
   0   1   5    4.67    2.81   0
   3   1   8  929.78   15.50   0
  10  -1   8  109.42    5.45   0
   2   3   9   -0.33    3.04   0
   3   2   9  121.53    6.27   0
   5   1   9   24.13    3.64   0
   8   0   9   -0.34    3.05   0
   3   4  10   31.01    4.60   0
   8   1  10    3.18    3.12   0
   7   3  11    4.16    3.41   0
  11  -3   4    1.91    3.64   0
   7  -2   5   69.79    4.89   0
   9  -2   6   11.60    3.25   0
   5   0   8   76.63    5.12   0
   9  -1   8   12.72    3.44   0
   5   2  10   58.74    4.79   0
   9   2  11    0.28    3.24   0
   4  -2   1   83.60    7.66   0
   8  -3   2    6.63    2.77   0
  -1   1   3  435.13   19.54   0
   6  -1   7   62.25    4.76   0
  12  -2   7    2.94    3.14   0
  13  -2   7    1.26    3.16   0
  14  -2   7   12.76    3.78   0
   1   4   9    3.46    3.47   0
   7   0   9   -0.47    3.12   0
   7   1  10    1.38    2.92   0
   5   4  11   52.69    5.13   0
   6   3  11   11.77    3.57   0
   8   2  11   15.93    4.14   0
   7  -3  -1  120.16    9.58   0
   7  -3   0  752.66   19.94   0
  10  -3   4    2.46    2.98   0
  14  -3   5    1.05    3.40   0
  15  -3   5    0.55    3.58   0
  16  -3   5    3.30    3.55   0
   2   0   6   -0.39    2.39   0
   8  -2   6  116.02    6.04   0
  11  -2   7   -1.90    3.07   0
   8  -1   8   -1.51    3.08   0
   4   1   9    2.65    2.99   0
  -2   2   3   54.45   10.06   0
  13  -3   5   31.55    4.21   0
  17  -3   5    1.03    3.51   0
   0   2   7   17.29    3.19   0
   3   3  10   39.45    4.36   0
   4   2  10   50.41    4.86   0
   6   1  10    5.27    3.18   0
  11   0  10   -0.68    3.27   0
   7   2  11   96.89    5.63   0
   7  -3   1  106.60    7.18   0
   4  -2   2 7279.27   56.79   0
   2  -1   3 4097.92   42.75   0
  12  -3   5   14.43    3.63   0
  10  -2   7    8.45    3.26   0
   0   3   8   52.86    5.42   0
   4   0   8    6.17    3.44   0
   6   0   9    1.02    2.83   0
  11  -1   9    3.50    3.37   0
  12  -1   9   -0.38    3.44   0
  10   0  10    1.24    3.19   0
   5   3  11   13.12    3.59   0
   7  -3  -2   38.30    7.91   0
   0   0   2 7068.30   80.31   0
   9  -3   4   10.82    3.67   0
   1   0   5    0.27    2.22   0
   3  -1   5  142.93    6.95   0
  11  -3   5    6.07    3.17   0
  -2   4   6  101.93    9.50   0
   1   1   7    1.24    2.45   0
   5  -1   7   70.48    4.80   0
   7  -1   8    9.57    3.27   0
   1   3   9   12.29    3.78   0
   2   2   9   54.65    4.65   0
   9   0  10   17.59    3.53   0
   6   2  11    0.26    3.53   0
   9   1  11   16.54    4.14   0
   7  -2   6   52.95    4.56   0
  -1   3   7  103.14    7.30   0
   9  -2   7    8.91    3.29   0
   5   1  10    6.23    3.43   0
   7  -3   2  197.28    8.83   0
  10  -3   5    1.67    3.16   0
  -1   2   6   13.53    3.16   0
   0   1   6    5.96    2.57   0
  13  -2   8   15.59    3.99   0
   3   1   9    1.22    2.87   0
   9  -1   9   24.24    3.68   0
   8   0  10    8.75    2.98   0
   4   3  11    6.59    3.61   0
   7   3  12   12.50    4.01   0
  13  -4   2    0.33    3.26   0
   4  -2   3   86.58    6.14   0
  13  -3   6   -4.42    3.71   0
  14  -3   6    9.75    3.78   0
   8  -2   7    1.36    2.71   0
   6  -1   8    4.13    3.02   0
  12  -2   8   18.71    3.60   0
   5   0   9   -3.09    2.62   0
   2   3  10   20.72    3.93   0
   3   2  10   41.24    4.25   0
   5   2  11    6.09    3.53   0
   0   0   3    1.31    2.80   0
  -1   1   4   80.88    7.51   0
   2  -1   4 1844.49   26.44   0
   8  -3   4  175.72    7.58   0
  12  -3   6    4.95    4.04   0
  11  -2   8   17.05    3.39   0
   8  -1   9   54.76    4.56   0
   7   0  10   66.86    4.92   0
   7   1  11    2.57    3.26   0
  11  -4   0   26.64    5.08   0
  12  -4   2    2.18    3.34   0
   7  -3   3  254.43    9.47   0
  14  -4   3    2.11    3.64   0
   9  -3   5   22.27    4.02   0
   6  -2   6   33.03    3.91   0
   4  -1   7   24.16    3.57   0
   3   0   8    3.31    2.90   0
  10  -2   8   11.82    3.58   0
   4   1  10    3.53    3.22   0
   6   3  12   22.63    4.17   0
   1   0   6  131.77    6.95   0
   3  -1   6  415.07   11.01   0
  11  -3   6   44.41    4.30   0
   7  -2   7    1.23    2.68   0
   0   2   8   52.88    5.29   0
   1   2   9  111.45    6.41   0
   7  -1   9    5.89    3.34   0
   6   0  10    6.70    3.17   0
   6   1  11    7.97    3.05   0
   7   2  12    1.58    3.82   0
  13  -4   3   21.04    4.03   0
   4  -2   4  598.00   14.03   0
  10  -3   6   18.94    3.80   0
   5  -1   8  130.28    6.31   0
   9  -2   8   15.36    3.72   0
   4   0   9   -1.41    2.95   0
  10  -1  10   19.75    3.60   0
   3   3  11   -0.90    3.25   0
   4   2  11    7.22    3.44   0
   9   0  11   -2.44    3.33   0
  11  -4   2   47.94    5.25   0
   0   0   4    5.02    3.45   0
  13  -3   7    2.96    3.76   0
  14  -3   7   -1.45    3.52   0
   2   1   9   25.14    3.77   0
   2   2  10   15.43    3.74   0
   5   3  12   51.10    5.05   0
   6   2  12   36.96    4.66   0
   6  -3   1    6.30    3.21   0
  12  -4   3   20.33    4.01   0
  14  -4   4   17.83    4.23   0
   2  -1   5  351.66   10.96   0
   8  -3   5   60.57    5.02   0
   0   1   7    7.59    2.64   0
  12  -3   7   -1.15    3.50   0
   8  -2   8   28.37    4.06   0
   6  -1   9    0.66    2.75   0
  12  -2   9   -1.27    2.93   0
   1   3  10   13.68    3.82   0
   9  -1  10   -0.47    2.74   0
   5   1  11    8.06    3.18   0
   8   0  11    2.16    3.20   0
   6  -3   0    2.45    3.53   0
   6  -3   2   46.05    4.79   0
  13  -4   4    3.63    3.64   0
  -1   1   5   19.82    4.14   0
   5  -2   6   46.89    4.27   0
   9  -3   6   46.80    4.61   0
  -1   2   7  278.58   10.55   0
   6  -2   7   20.77    3.71   0
  -1   3   8   -0.29    3.07   0
  11  -2   9    7.07    3.53   0
   3   1  10   19.76    3.44   0
   5   0  10   54.53    4.48   0
   8  -1  10    5.88    3.35   0
  10  -4   0  130.28    8.52   0
  10  -4   1   13.41    4.20   0
  11  -4   3   19.81    4.16   0
   4  -2   5   91.67    5.74   0
  11  -3   7   12.75    3.80   0
   2   0   8   72.71    4.96   0
   4  -1   8    4.02    3.28   0
   3   0   9   -2.84    3.17   0
  10  -2   9   14.38    3.59   0
   3   2  11   -0.41    3.08   0
   7   0  11    2.08    3.12   0
   4   3  12   16.25    4.25   0
   5   2  12   26.03    4.38   0
   7   1  12   -2.05    3.95   0
   6  -3   3   10.97    3.01   0
  12  -4   4    6.67    3.95   0
   1   0   7    1.05    2.81   0
  10  -3   7    1.82    3.09   0
   7  -2   8    3.00    3.03   0
   2   3  11    7.62    3.62   0
   3  -2   2  332.28   13.02   0
   0   0   5    1.05    2.48   0
   7  -3   5  120.14    6.41   0
  14  -4   5    5.42    3.57   0
   2  -1   6  217.75    8.28   0
   8  -3   6    4.96    3.16   0
   5  -1   9   21.08    3.75   0
   9  -2   9   69.99    5.04   0
   4   0  10   18.84    3.71   0
   7  -1  10    0.14    3.10   0
   4   1  11   -0.37    2.94   0
   6   0  11   -2.59    3.19   0
   3  -2   1  277.95   13.81   0
   3  -2   3    1.58    2.74   0
  10  -4   3   11.37    3.99   0
  11  -4   4   23.63    4.28   0
  13  -4   5   11.09    3.95   0
   5  -2   7   37.47    4.32   0
  13  -3   8    5.72    3.47   0
   1   1   9   13.61    3.43   0
   1   2  10   19.75    4.25   0
   6   1  12    2.27    3.51   0
   6  -3  -1   64.96    8.58   0
   1  -1   2 1677.57   33.46   0
   1  -1   3  522.92   16.31   0
  -1   1   6    9.70    3.34   0
   9  -3   7   65.80    5.02   0
   6  -2   8    8.50    3.02   0
  12  -3   8   21.73    4.13   0
   8  -2   9   26.55    3.78   0
   2   1  10   95.29    5.71   0
   6  -1  10    2.01    3.25   0
   9  -1  11    5.58    3.84   0
   3   3  12    0.69    3.87   0
   4   2  12   29.99    4.26   0
   3  -2   4  318.33   10.65   0
  12  -4   5    0.34    3.37   0
  -2   3   7   43.50    6.11   0
   0   1   8   -0.24    2.60   0
  11  -3   8    9.68    3.72   0
   2   2  11   -0.13    3.25   0
   5   0  11    0.80    3.12   0
   5   1  12    7.93    3.97   0
   9  -4   1    1.47    3.34   0
   1  -1   4   11.13    3.34   0
  10  -4   4    9.51    3.97   0
   0   0   6    0.27    2.13   0
   7  -3   6    3.47    3.28   0
  14  -4   6   -0.35    3.73   0
  15  -4   6   -0.77    4.05   0
  -1   2   8   27.37    4.09   0
   3  -1   8  983.49   15.71   0
  10  -3   8   36.15    4.40   0
   2   0   9   -0.71    2.95   0
   4  -1   9   -0.16    3.17   0
   7  -2   9   12.44    3.52   0
   0   3  10   25.99    4.18   0
  10  -2  10    0.58    3.15   0
   1   3  11   31.83    4.71   0
   3   1  11    1.76    2.92   0
   8  -1  11    5.47    3.28   0
   9  -4   0    0.46    4.07   0
   6  -3   5   44.17    4.38   0
  11  -4   5   24.19    4.14   0
  13  -4   6   42.73    4.86   0
  -1   3   9   48.61    5.37   0
   3   0  10   12.27    3.60   0
   9  -2  10    6.16    3.45   0
   7   0  12    2.07    3.37   0
   9  -4   3   21.92    4.01   0
   1  -1   5   13.93    3.33   0
   3  -2   5  671.84   14.51   0
  -2   2   6   22.30    4.48   0
   5  -2   8    2.70    2.99   0
   9  -3   8   22.71    3.98   0
   5  -1  10    6.32    3.30   0
   7  -1  11   -0.52    3.12   0
   3   2  12   16.73    3.86   0
   4   3  13    2.63    3.71   0
   5   2  13   -0.27    3.95   0
   1  -1   1  863.41   29.75   0
   5  -3   2    1.47    2.50   0
   5  -3   3    7.01    2.95   0
  10  -4   5   15.51    4.00   0
  12  -4   6   11.46    3.95   0
  -1   1   7   62.06    5.32   0
   4  -2   7   17.52    3.53   0
   6  -2   9    6.79    3.46   0
   8  -2  10   10.56    3.70   0
   4   0  11    1.68    3.05   0
   2   3  12   13.58    3.96   0
   4   1  12   15.07    3.88   0
   6   0  12    0.29    3.20   0
   3  -2   0   32.24    6.41   0
   5  -3   1    1.95    3.05   0
   5  -3   4   30.48    4.29   0
   9  -4   4  107.04    6.46   0
   6  -3   6  125.65    6.55   0
  11  -4   6    7.05    3.90   0
   7  -3   7   32.47    4.29   0
  11  -3   9   10.24    3.77   0
   0   2  10   56.14    5.08   0
   1   1  10   44.88    4.48   0
   1   2  11    1.72    3.63   0
   1  -1   6   59.59    5.24   0
   0   0   7    1.30    2.38   0
  13  -4   7   -0.63    3.85   0
   8  -3   8   19.00    3.86   0
   3  -1   9   -2.27    3.23   0
   2   1  11   15.38    3.54   0
   6  -1  11    9.81    3.10   0
   4   2  13    8.86    4.26   0
   9  -4  -1   54.43    7.36   0
   8  -4   2   15.72    4.11   0
   9  -4   5   29.46    4.46   0
  10  -4   6    2.21    3.82   0
  -2   3   8   60.42    6.34   0
   2  -1   8    3.94    3.12   0
   1   0   9   -0.35    3.22   0
   2   0  10   80.60    5.25   0
   4  -1  10    1.95    3.02   0
   7  -2  10   -0.29    3.13   0
   2   2  12   -0.20    3.38   0
   5   0  12    6.47    3.24   0
  -2   2   7   46.64    5.45   0
  12  -4   7    3.94    3.41   0
   4  -2   8   29.55    4.02   0
   9  -3   9    5.55    3.72   0
   0   3  11   32.37    4.83   0
   3   0  11    3.74    3.01   0
   3   1  12    1.35    3.51   0
   5   1  13    1.32    3.54   0
   8  -4   4   53.28    5.07   0
   6  -3   7    1.03    3.06   0
  11  -4   7    3.65    3.91   0
  -1   1   8   42.67    4.72   0
   7  -3   8   69.12    5.12   0
   5  -1  11    4.60    3.35   0
   1   3  12    1.53    3.83   0
   7  -1  12   -1.29    3.69   0
   5  -3   6   46.63    4.85   0
   9  -4   6   26.69    4.29   0
   3  -2   7  940.56   15.77   0
   6  -2  10   22.99    3.94   0
   8  -2  11   12.39    3.71   0
   4   0  12    2.81    2.82   0
   3   2  13    3.10    4.19   0
   5  -3   0    2.15    3.35   0
   2  -2   3  100.32    7.11   0
   2  -2   4 1753.38   25.33   0
   8  -4   5   24.29    4.22   0
  10  -4   7    1.23    3.44   0
   2  -1   9   23.96    4.12   0
   8  -3   9   11.18    3.73   0
   3  -1  10   19.91    3.60   0
   1   1  11    4.96    3.29   0
   4   1  13   21.58    4.12   0
   8  -4   0   21.33    4.90   0
  -1   0   4  500.62   16.52   0
  -1   0   5    0.46    2.57   0
   2  -2   5  878.30   16.92   0
  12  -4   8   64.44    5.29   0
   4  -2   9    1.26    3.39   0
   0   1  10   71.23    5.29   0
   0   2  11   17.24    4.26   0
   4  -1  11   -0.45    2.95   0
   7  -2  11   93.75    5.48   0
   1   2  12    9.03    3.84   0
   2   1  12    5.58    3.88   0
   6  -1  12    1.63    3.27   0
   4  -3   3    5.24    2.95   0
   4  -3   4   11.63    3.21   0
   5  -3   7   15.01    3.44   0
  -2   2   8   11.94    3.74   0
   3  -2   8    7.75    3.12   0
   6  -3   8   77.71    5.12   0
  11  -4   8   12.83    4.16   0
   7  -3   9   24.50    4.31   0
   1   0  10   41.65    4.32   0
   5  -2  10   57.78    4.69   0
   9  -3  10   19.43    3.71   0
   2   0  11    0.33    2.95   0
   2  -2   2  812.31   21.16   0
   7  -4   2   37.00    5.11   0
   7  -4   4   69.02    5.79   0
  -2   1   5  299.85   13.06   0
  -1   0   6  142.85    7.52   0
   8  -4   6    9.45    3.51   0
   9  -4   7    5.69    3.45   0
   1  -1   8   41.99    4.30   0
  -1   2  10    0.27    3.03   0
   3   0  12   -1.40    3.01   0
   5  -1  12    7.28    3.69   0
   2   2  13   18.40    4.13   0
   3   1  13   -1.35    3.50   0
   4  -3   2   38.00    5.03   0
  -1   0   3   -0.27    2.62   0
  -2   1   4  155.58   11.01   0
  -2   1   6  393.26   13.50   0
  10  -4   8    8.60    3.59   0
   0   0   9    0.53    2.67   0
   8  -3  10    4.45    3.54   0
   6  -2  11    4.13    3.25   0
   0  -1   4   14.44    3.61   0
   0  -1   5    4.63    2.77   0
   7  -4   5    1.54    3.19   0
   4  -3   6   13.82    3.44   0
  -1   0   7   -1.36    2.66   0
   2  -2   7  157.75    7.05   0
   2  -1  10  101.65    5.81   0
  -1   3  11    6.32    3.88   0
   3  -1  11    0.74    2.75   0
   4   0  13   -0.55    3.83   0
   7  -4   1   40.44    5.34   0
  -3   3   5    5.36    4.93   0
   0  -1   6    6.32    2.66   0
   7  -4   6   -0.89    3.67   0
   8  -4   7    4.72    3.24   0
   5  -3   8   97.72    5.81   0
   9  -4   8    3.03    3.71   0
   3  -2   9  117.33    6.22   0
   6  -3   9   53.40    4.42   0
   4  -2  10   56.11    4.80   0
   0   1  11   77.03    5.71   0
   1   1  12   -1.60    3.55   0
   3   2  14   -1.76    3.63   0
   0  -1   3 1068.30   23.98   0
  11  -5   4    0.51    3.84   0
  12  -5   5    9.22    3.89   0
  -2   1   7   11.21    3.14   0
   4  -3   7  115.19    6.46   0
  -2   2   9  198.83    8.95   0
   1  -1   9   20.80    3.82   0
   7  -3  10  263.27    8.61   0
   1   0  11   -1.65    2.91   0
   5  -2  11    1.66    3.32   0
   0   2  12    2.94    3.68   0
   2   0  12    7.31    3.38   0
   4  -1  12   17.02    3.79   0
   2   1  13    5.55    3.79   0
   0  -1   7   10.61    3.20   0
   2  -2   8   82.18    5.55   0
  10  -4   9    9.16    3.91   0
  -1   1  10   29.33    4.17   0
   0   0  10  254.79    8.42   0
  -1   2  11   30.15    4.57   0
   1   2  13    2.24    3.44   0
   6  -3  -2   11.17    6.92   0
   8  -4  -1  148.56   11.44   0
   4  -3   1   53.87    6.23   0
  11  -5   5   88.18    6.43   0
  12  -5   6   28.48    4.96   0
   7  -4   7   27.13    4.12   0
   8  -4   8   15.71    3.89   0
   5  -3   9   45.64    4.56   0
   6  -2  12   39.63    4.68   0
   3   0  13   -1.51    3.36   0
   6  -4   3   46.90    4.93   0
   6  -4   5   26.24    4.12   0
  -2   1   8  140.36    7.49   0
   4  -3   8    5.38    3.01   0
   9  -4   9   -0.86    3.53   0
   3  -2  10   38.78    4.32   0
   6  -3  10   17.32    3.84   0
   2  -1  11   18.24    3.66   0
   4  -2  11    5.43    3.49   0
   3  -1  12    2.00    3.30   0
   2   2  14    6.55    3.85   0
   3   1  14    1.62    3.49   0
   2  -2   1  168.33   11.30   0
  10  -5   3    0.82    3.51   0
   3  -3   4    6.86    2.57   0
  10  -5   4    4.08    3.41   0
   1  -2   5 2115.83   26.48   0
   1  -2   6    0.08    3.25   0
   6  -4   6    6.66    3.25   0
  11  -5   6   45.33    5.29   0
   1  -1  10   40.57    4.40   0
   7  -3  11    1.65    3.88   0
   6  -4   2  130.27    7.95   0
   1  -2   4  577.52   15.01   0
  10  -5   5   19.00    4.23   0
   3  -3   6    2.18    2.80   0
  12  -5   7   54.74    5.24   0
  -3   3   8   33.66    5.79   0
   7  -4   8   19.95    3.75   0
  -1   0   9   -0.77    2.65   0
   2  -2   9   53.04    4.71   0
   8  -4   9    0.56    3.72   0
   0   1  12    2.55    3.36   0
   1   0  12    1.15    2.80   0
   5  -2  12   32.84    4.39   0
   1   1  13    6.54    3.69   0
   4  -1  13   19.26    3.73   0
   7  -4   0  654.73   19.82   0
   3  -3   3   12.54    3.13   0
  -3   2   6   71.05    7.20   0
  10  -5   6   25.93    4.68   0
   3  -3   7  138.73    6.54   0
   6  -4   7   52.57    4.79   0
  11  -5   7   50.53    5.68   0
   4  -3   9   97.79    5.89   0
   5  -3  10   32.02    4.20   0
  -1   1  11   -0.21    3.51   0
   0   0  11   -0.78    2.99   0
   2   0  13    1.38    3.40   0
  -1   0   2 4387.68   70.04   0
  -3   2   7  306.50   12.52   0
   0  -1   9   11.62    3.30   0
   3  -2  11    0.66    3.20   0
   6  -3  11    7.16    3.59   0
  -1   2  12    5.28    3.44   0
   0   2  13    2.24    3.29   0
   2   1  14    2.48    3.59   0
   5  -3  -1   29.12    7.11   0
   0  -1   2 3002.34   46.90   0
   1  -2   3 1352.44   24.66   0
   9  -5   3    2.67    3.52   0
   9  -5   4   13.99    3.98   0
   5  -4   5   40.64    4.67   0
   9  -5   5    9.67    4.02   0
   1  -2   8  145.48    6.99   0
   3  -3   8   26.45    4.22   0
   6  -4   8    6.94    3.73   0
   7  -4   9  121.11    6.24   0
  -1   0  10    4.31    3.74   0
   2  -2  10   16.17    3.95   0
   1  -1  11    0.70    3.14   0
   2  -1  12    5.40    3.20   0
   4  -2  12   35.03    4.26   0
   1   2  14   41.90    4.85   0
   5  -4   6   73.52    5.42   0
   9  -5   6    4.84    3.70   0
  10  -5   7   21.25    4.12   0
  -3   2   8   18.49    4.24   0
  11  -5   8   -1.32    3.74   0
  -3   3   9   10.97    4.52   0
   8  -4  10   -3.19    3.49   0
   3  -1  13    1.85    3.12   0
   1  -1   0  284.57   26.18   0
   6  -4   1  272.55   11.86   0
  -2   0   6  178.43    8.65   0
  -1  -1   6   11.78    2.96   0
  -2   0   7   -1.20    2.22   0
   5  -4   7  220.39    8.25   0
  -2   1  10  101.24    6.34   0
   0  -1  10   77.63    5.30   0
   4  -3  10   12.39    3.71   0
  -2   2  11   53.80    5.23   0
   5  -3  11   10.46    3.75   0
   0   1  13    1.94    3.47   0
   1   0  13    2.50    3.63   0
   3  -3   2   76.88    6.37   0
   5  -4   3   17.66    3.86   0
  -1  -1   5   21.33    3.81   0
  -1  -1   7   64.27    5.18   0
   9  -5   7   -1.19    3.73   0
  10  -5   8   12.02    4.21   0
   1  -2   9  112.92    5.95   0
   3  -3   9   69.32    5.15   0
   6  -4   9   30.78    4.33   0
   7  -4  10   -3.42    3.79   0
  -1   1  12   74.99    5.56   0
   0   0  12   47.97    4.56   0
   1   1  14    2.50    3.83   0
   8  -5   4   29.58    4.85   0
  -2   0   5    1.00    2.99   0
   2  -3   5    0.10    3.30   0
   8  -5   5   13.52    4.27   0
  -2   0   8    3.25    2.67   0
   5  -4   8    1.19    3.29   0
  -3   2   9  133.21    7.94   0
  -1   0  11    2.09    3.17   0
   2  -2  11    0.90    3.07   0
   1  -1  12   -0.14    3.16   0
   3  -2  12   21.53    3.82   0
   2  -1  13    7.43    3.57   0
   2   0  14    4.97    3.72   0
   8  -5   3    7.53    3.84   0
   8  -5   6    9.58    3.84   0
   2  -3   7  158.54    7.03   0
   9  -5   8    0.45    4.18   0
   1  -2  10   19.01    4.11   0
   4  -3  11    8.97    3.65   0
  -1   2  13    3.65    3.86   0
   4  -3   0    3.80    4.08   0
   2  -3   4  199.73    8.57   0
   0  -2   6   13.62    3.38   0
  -3   1   7   14.49    3.77   0
   8  -5   7    2.98    3.89   0
   2  -3   8   20.27    4.13   0
  -1  -1   9    3.21    2.91   0
   3  -3  10   44.13    4.44   0
   6  -4  10    1.98    3.53   0
  -2   1  11   16.45    3.95   0
   0  -1  11   69.17    5.04   0
   5  -3  12   53.60    4.87   0
   1  -2   2   18.89    4.63   0
   5  -4   2  125.53    7.61   0
  -1  -1   4   86.33    6.75   0
   0  -2   5  270.71    9.84   0
   4  -4   5    4.69    3.17   0
  -3   1   6  225.68   10.85   0
   4  -4   6  101.68    6.10   0
  -3   1   8  114.90    7.26   0
   0  -2   8   50.75    4.57   0
   5  -4   9    3.09    3.30   0
  -2   2  12   -2.58    3.62   0
   0   0  13    1.62    3.51   0
  -2   0   4  896.02   22.79   0
   7  -5   5    5.35    3.98   0
   4  -4   7   84.32    5.59   0
   8  -5   8    6.82    3.88   0
   2  -3   9   -3.51    2.95   0
   9  -5   9    0.47    3.84   0
   2  -2  12    0.93    3.05   0
  -1   1  13   -0.69    3.54   0
   3  -2  13    5.82    3.71   0
   0   1  14    0.41    3.88   0
   1   0  14    1.66    3.44   0
  -3   2   4  337.41   21.16   0
   7  -5   4    7.50    4.22   0
   7  -5   6   -0.89    3.41   0
   4  -4   8    9.92    3.55   0
   0  -2   9   35.60    4.39   0
  -2   0  10  162.31    7.26   0
  -1  -1  10   31.90    4.20   0
   1  -2  11    0.94    3.17   0
   3  -3  11    3.96    3.35   0
  -1   0  12   -0.22    3.35   0
   0  -1  12    0.37    3.21   0
   4  -3  12   10.18    4.30   0
   1  -1  13    5.00    3.40   0
   2  -1  14    5.57    3.97   0
   2  -3   3   14.72    3.39   0
   0  -2   4    7.00    3.86   0
   7  -5   7   13.19    3.85   0
   6  -4  11    2.29    3.34   0
  -2   1  12   25.18    4.25   0
  -3   1   5  796.17   22.18   0
   7  -5   8    1.84    3.90   0
   4  -4   9   12.78    3.59   0
   8  -5   9    2.41    3.65   0
   0  -2  10   58.29    4.85   0
   2  -3  10   23.11    3.78   0
  -3   2  11    2.67    3.75   0
   7  -4  -1  244.52   14.97   0
   6  -4   0   15.74    5.07   0
   3  -3   1   17.59    4.55   0
   4  -4   3    4.65    2.82   0
   1  -3   7  262.08    8.90   0
  -3   1  10  115.43    6.73   0
  -2   0  11   -4.43    3.10   0
  -1  -1  11    0.16    3.03   0
   1  -2  12    7.26    3.61   0
  -2   2  13    3.14    3.55   0
   2  -2  13   15.32    3.79   0
   0   0  14   12.74    3.95   0
   3  -4   6   12.77    3.91   0
   6  -5   6   14.75    4.07   0
   3  -4   7   -0.93    2.99   0
   1  -3   8    7.08    3.52   0
   7  -5   9    6.17    3.84   0
   4  -4  10   26.05    4.24   0
   5  -4  11   58.61    4.87   0
   3  -3  12   -1.16    3.31   0
  -1   0  13    3.97    3.42   0
  -1   1  14   11.07    4.22   0
   1  -1  14    1.35    3.98   0
   5  -4   1  340.88   13.58   0
   8  -5   1   63.52    6.90   0
  -1  -1   3  460.19   16.11   0
   1  -3   5   76.44    5.52   0
   6  -5   5    0.33    3.47   0
  -2  -1   7    8.95    2.90   0
   6  -5   7   16.95    3.88   0
   3  -4   8   11.87    3.50   0
   1  -3   9    8.75    3.63   0
   0  -2  11   22.27    3.89   0
   2  -3  11    7.14    3.48   0
   0  -1  13   -0.29    3.12   0
   0   1  15   -0.11    3.65   0
   6  -5   4   39.93    5.02   0
  -2  -1   6  386.04   11.68   0
  -3   0   7    0.95    2.77   0
  -3   0   8   26.49    4.00   0
  -1  -2   8   30.19    4.31   0
   6  -5   8    1.10    3.57   0
  -2  -1   9    1.25    2.72   0
  -3   1  11  101.55    6.43   0
  -3   2  12    0.71    3.73   0
  -2   0  12    0.82    3.49   0
  -2   1  13    8.76    3.49   0
   2  -2   0  149.04   13.47   0
  -1  -2   9   48.22    4.43   0
   3  -4   9   71.37    4.94   0
  -2  -1  10  107.72    6.18   0
   1  -3  10   19.26    3.79   0
   7  -5  10    2.86    3.36   0
   4  -4  11    9.06    3.38   0
   1  -2  13    1.76    2.97   0
   0  -2   3  683.42   17.75   0
   1  -3   4 1650.24   23.93   0
   3  -4   4    0.95    2.91   0
  -1  -2   6   13.62    3.38   0
  -4   2   8   66.01    6.42   0
   6  -5   9    3.73    3.61   0
  -3   0  10   57.01    5.07   0
   0  -2  12    7.56    3.40   0
   2  -3  12   10.50    3.56   0
   2  -3   2  208.92   10.27   0
   4  -4   2  663.02   16.72   0
  -2  -1   5  306.10   11.35   0
  -3   0   6  365.53   12.24   0
   5  -5   6   40.28    4.95   0
   5  -5   7   17.29    4.14   0
  -4   2   9   24.26    4.73   0
  -1  -2  10   -0.23    3.12   0
   3  -4  10   32.43    3.95   0
   1  -3  11   30.21    4.38   0
  -3   1  12    2.64    3.89   0
  -1   0  14   58.08    5.15   0
   0  -1  14    3.02    3.63   0
   5  -5   5   63.07    5.45   0
   9  -6   6    1.05    3.83   0
  -4   2   7  599.63   18.08   0
   2  -4   7   23.68    4.18   0
   9  -6   7    5.16    4.07   0
   5  -5   8   24.62    4.09   0
   6  -5  10    1.66    3.45   0
  -2  -1  11   15.78    3.60   0
  -2   0  13    0.19    3.30   0
  -1  -1  13   -3.25    3.32   0
  -2   1  14   16.29    4.42   0
  -1   1  15   63.16    5.25   0
   0  -1   1 9904.35  103.86   0
  -2   0   3   -0.38    2.49   0
  -1  -2   5  471.79   12.82   0
   2  -4   6    0.75    2.91   0
   0  -3   7   86.21    5.60   0
   0  -3   8   60.04    4.82   0
   2  -4   8   10.28    3.63   0
   0  -3   9  144.77    6.62   0
   5  -5   9   39.69    4.65   0
  -3   0  11   -3.98    3.11   0
  -1  -2  11   29.78    3.98   0
   3  -4  11    1.38    3.39   0
   2  -3  13    4.55    3.99   0
  -3   1   4  604.20   22.21   0
  -4   1   8    5.72    3.38   0
   9  -6   8    4.83    3.61   0
  -4   1   9    0.48    3.36   0
   2  -4   9    0.07    2.86   0
  -2  -1  12   19.76    4.00   0
   1  -3  12    1.72    3.33   0
   0  -2  13   -0.12    3.19   0
   3  -4   3   47.65    4.84   0
   5  -5   4   47.20    5.13   0
   8  -6   6   11.33    4.38   0
   8  -6   7   54.41    5.55   0
   0  -3  10   25.18    3.96   0
   2  -4  10    4.36    3.29   0
   5  -5  10   -1.61    3.60   0
  -4   2  11   17.32    4.34   0
  -3   0  12  666.54   13.69   0
  -3   1  13   65.94    5.74   0
  -1   0  15    2.34    3.54   0
   1  -2   1   40.49    5.96   0
   1  -3   3 1175.30   21.82   0
  -3   0   5    0.79    2.75   0
   8  -6   5    4.73    4.01   0
  -4   1   7   55.94    5.74   0
   4  -5   7    0.26    3.07   0
   4  -5   8    8.59    3.44   0
   8  -6   8    8.15    4.06   0
   0  -3  11   37.59    4.37   0
  -1  -2  12    3.29    3.16   0
   3  -4  12    3.44    3.68   0
  -2   0  14   19.20    4.02   0
  -1  -1  14    9.07    3.63   0
   7  -5   1   22.70    5.02   0
   6  -5   2   12.77    4.22   0
   0  -3   5    7.75    2.85   0
   4  -5   6   27.91    4.13   0
  -2  -2   8   12.20    3.39   0
  -3  -1   9   25.15    3.82   0
  -2  -2   9  214.77    7.94   0
   4  -5   9   15.14    3.73   0
  -3  -1  10  119.56    6.35   0
  -4   1  11   23.35    4.48   0
   2  -4  11   26.15    4.24   0
   1  -3  13   16.93    4.30   0
   0  -2  14   17.73    4.19   0
  -2   1  15    3.73    4.06   0
  -2  -1   4  159.71    8.84   0
  -1  -2   4   25.52    4.13   0
  -3  -1   7   18.32    3.46   0
  -2  -2  10   38.74    4.23   0
  -4   2  12   -0.67    3.60   0
  -2  -1  13    6.52    3.55   0
   2  -4   4   47.89    4.77   0
   4  -5   5  143.41    7.20   0
  -4   3   6  130.01   12.40   0
   7  -6   6    0.22    3.51   0
   7  -6   7   31.10    4.32   0
   1  -4   8   45.18    4.67   0
   7  -6   8    4.43    3.77   0
   1  -4   9    3.04    3.23   0
   4  -5  10    2.95    3.60   0
  -3  -1  11  104.30    5.92   0
  -2  -2  11   49.80    4.73   0
   0  -3  12    4.26    3.19   0
  -3   0  13    0.69    3.33   0
  -1  -2  13    2.84    3.23   0
  -3   1  14    6.62    3.62   0
  -4   0   8   84.39    6.15   0
  -1  -3   8   -0.04    2.99   0
  -1  -3   9   48.72    4.54   0
   7  -6   9   19.86    4.43   0
  -4   0  10   76.42    5.56   0
   1  -4  10    9.67    3.69   0
  -4   1  12   30.53    4.40   0
   2  -4  12   34.96    4.35   0
   4  -4   1  130.57    8.70   0
   7  -6   5   30.04    4.55   0
  -4   1   6   82.25    6.78   0
  -3  -1   6  223.03    9.20   0
  -2  -2   6   26.85    3.89   0
   1  -4   6   86.93    5.66   0
  -1  -3   7  119.98    6.30   0
   3  -5   7    4.81    3.67   0
   3  -5   8   69.02    5.21   0
   3  -5   9   47.80    4.76   0
  -1  -3  10   14.96    3.67   0
  -4   0  11    1.99    3.59   0
   4  -5  11    8.54    3.73   0
  -3  -1  12    0.94    3.25   0
  -2  -1  14   11.15    4.08   0
  -2   0  15   -0.66    3.54   0
   5  -4   0  105.79    9.07   0
   0  -2   2   80.79    7.13   0
   0  -3   4  198.96    8.55   0
   3  -5  10    1.31    3.54   0
  -1  -3  11    7.83    3.34   0
   1  -4  11   14.32    3.49   0
  -2  -2  12    1.23    2.71   0
   0  -3  13    4.76    3.65   0
  -3   0  14    1.66    3.72   0
  -1  -2  14   16.31    3.99   0
  -1  -1   2  246.36   13.61   0
   3  -4   2   23.06    3.96   0
   3  -5   6    6.65    3.55   0
  -4   0   7    0.96    2.20   0
   6  -6   7   36.93    4.74   0
   6  -6   8   -2.63    3.46   0
   6  -6   9    4.04    4.03   0
  -4   0  12   47.02    5.18   0
  -4   1  13    7.72    3.61   0
   3  -3   0    0.46    3.51   0
   7  -6   4   -0.14    3.34   0
   6  -6   6   35.54    4.62   0
   3  -5  11    4.98    3.50   0
  -1  -3  12   12.59    3.41   0
  -3  -1  13   73.56    5.25   0
  -2  -2  13    1.34    3.14   0
   2  -3   1  112.90    8.45   0
   2  -4   3   93.88    6.45   0
  -2  -2   5  123.13    7.14   0
   3  -5   5    9.16    3.64   0
   0  -4   8  138.30    6.53   0
  -3  -2   9  145.27    6.51   0
   0  -4   9   28.76    4.11   0
  -5   2  10    3.90    3.65   0
  -3  -2  10   -0.07    3.35   0
   0  -4  10   -3.26    2.90   0
   5  -5   2    1.81    3.43   0
  -3   0   4  934.49   23.02   0
   6  -6   5    4.50    3.48   0
   0  -4   7    5.17    3.28   0
  -3  -2   8   20.86    3.65   0
   2  -5   8    4.23    3.25   0
   5  -6   8   17.65    4.39   0
  -5   2   9  194.47    9.53   0
  -4  -1   9   -3.12    2.80   0
   2  -5   9    0.31    3.30   0
  -4  -1  10   19.43    3.75   0
  -3  -2  11    4.84    3.27   0
   0  -4  11    8.12    3.67   0
  -4   0  13    2.49    3.53   0
  -1  -3  13    5.40    3.42   0
  -4   1  14    4.62    3.60   0
  -3   0  15   -2.76    3.66   0
   6  -4  -1   84.09    9.94   0
   6  -5   1   11.56    4.55   0
   1  -3   2  328.96   12.50   0
   4  -5   3  501.15   13.60   0
  -3  -1   5  825.23   17.78   0
  -4   0   6   10.77    3.48   0
   2  -5   7    0.99    3.27   0
   5  -6   7    4.06    3.59   0
  -5   1   9  108.56    7.04   0
  -2  -3   9   66.81    4.94   0
   5  -6   9   23.58    4.23   0
  -2  -3  10  136.51    6.36   0
   2  -5  10   -2.93    3.20   0
  -5   1  11   29.30    4.67   0
  -4  -1  11   18.85    3.71   0
  -3  -1  14    6.51    3.49   0
  -2  -2  14   10.66    4.02   0
  -1  -2   3  609.86   16.53   0
  -1  -3   5  204.33    8.27   0
   5  -6   6   16.74    4.13   0
  -5   2   8   82.93    7.20   0
  -2  -3   8   63.80    5.14   0
  -2  -3  11    3.30    3.23   0
   2  -5  11   61.26    4.99   0
  -4  -1  12   29.78    4.35   0
  -3  -2  12    5.36    3.06   0
   0  -4  12    2.32    3.28   0
   4  -3  -1    2.19    4.26   0
   1  -4   4  150.85    7.23   0
   6  -6   4    9.12    3.93   0
   0  -4   6  317.67    9.53   0
   2  -5   6   -0.23    3.24   0
  -5   1   8   14.54    3.99   0
  -5   1  12  169.97    7.83   0
  -2  -3  12    8.97    3.50   0
  -4   0  14   92.14    5.96   0
   0  -3   3 1120.58   20.78   0
  -4   1   5  419.43   16.14   0
  -4  -1   7   62.26    5.38   0
  -2  -3   7   52.20    4.51   0
  -5   0  10  124.99    6.64   0
  -5   0  11    0.14    3.41   0
  -4  -1  13    8.09    3.71   0
  -3  -2  13    1.03    3.12   0
  -3  -1  15    0.83    3.76   0
  -2  -1   3   24.48    4.37   0
   5  -6   5    3.05    3.22   0
   4  -6   7   16.69    4.30   0
   4  -6   8    1.53    3.30   0
  -1  -4   9    4.32    3.40   0
   1  -5   9   11.78    3.64   0
   4  -6   9    1.54    3.38   0
  -1  -4  10    2.34    3.19   0
   1  -5  10   -0.74    3.27   0
   4  -6  10    1.58    3.99   0
  -5   0  12  222.87    8.53   0
  -5   1  13  110.78    6.83   0
  -2  -3  13    5.65    3.44   0
   2  -5   5   38.25    4.85   0
  -3  -2   6   76.66    5.72   0
  -1  -4   8   62.97    5.07   0
   1  -5   8   13.64    3.73   0
  -1  -4  11    7.76    3.34   0
   1  -5  11   13.33    3.69   0
  -3  -2  14    0.63    3.72   0
  -4   0  15    2.34    3.69   0
  -2  -2   4    0.40    2.70   0
   4  -6   6    0.68    3.42   0
   1  -5   7   -0.29    3.03   0
  -5   0   8    0.36    2.69   0
  -4  -2  10    6.17    3.53   0
  -4  -2  11   23.42    3.95   0
  -1  -4  12   -0.35    3.23   0
  -5   0  13    3.15    3.45   0
  -4  -1  14    4.89    3.58   0
   6  -6   3    0.25    3.54   0
  -1  -3   4 1409.98   21.44   0
  -5   2   7   44.65    5.93   0
  -5   1   7   40.21    5.14   0
  -1  -4   7   45.00    4.71   0
  -4  -2   9   28.32    4.12   0
  -3  -3  10    8.59    3.42   0
  -3  -3  11    1.49    2.75   0
  -4  -2  12    1.95    3.11   0
   2  -4   2   67.41    5.97   0
   5  -6   4    2.90    3.62   0
   3  -6   8    5.20    3.49   0
  -3  -3   9   10.34    3.30   0
   3  -6   9    6.03    3.71   0
  -5  -1  10    0.21    2.87   0
   3  -6  10    2.42    3.62   0
  -5  -1  11   33.37    4.19   0
  -3  -3  12   -0.83    3.16   0
  -1  -4  13    6.55    3.71   0
   3  -4   1   59.66    6.17   0
   4  -5   2  144.89    8.25   0
   3  -5   3   48.29    5.51   0
  -4   0   5   -0.86    2.67   0
  -4  -1   6   83.44    5.58   0
   1  -5   6   97.96    5.82   0
   3  -6   7    2.82    3.46   0
  -4  -2   8   75.23    5.14   0
  -3  -3   8   33.71    4.26   0
  -5  -1   9  106.56    5.95   0
   0  -5  10   41.55    4.56   0
  -5  -1  12  185.47    7.24   0
  -4  -2  13    3.30    2.96   0
  -5   0  14  164.68    7.29   0
  -4  -1  15    5.59    3.56   0
   1  -4   3    2.43    2.57   0
  -3  -1   4  634.15   16.65   0
   4  -6   5   -0.80    3.28   0
  -1  -4   6  418.68   10.68   0
  -5   0   7    1.58    2.56   0
  -2  -4   9    0.20    3.22   0
   0  -5   9   39.80    4.13   0
  -2  -4  10    5.47    3.11   0
  -2  -4  11   16.26    3.66   0
   0  -5  11   -3.03    3.33   0
  -5  -1  13  121.18    6.51   0
  -3  -3  13   -1.06    3.04   0
   5  -5   1   32.92    5.16   0
   0  -5   8    8.78    3.60   0
   6  -7   8   13.12    4.13   0
  -6   1  11   43.55    5.20   0
  -6   1  12   30.77    4.90   0
  -2  -4  12    3.27    3.10   0
  -4  -2  14   -0.44    3.29   0
   0  -4   4   17.12    3.64   0
  -3  -2   5  300.33   10.03   0
  -2  -3   5    1.25    2.89   0
   3  -6   6   -0.33    3.23   0
  -3  -3   7   69.71    5.33   0
  -2  -4   8   74.95    5.18   0
   2  -6   9    8.56    3.57   0
  -6   2  10    6.74    3.63   0
   2  -6  10    4.30    3.71   0
  -2  -4  13    1.29    3.76   0
  -5  -1  14    9.17    3.91   0
  -3  -3  14   -0.33    3.15   0
  -5   0  15    0.51    3.25   0
   4  -4   0  221.51   12.44   0
  -2   0   2 7586.56   88.40   0
   1  -5   5   -1.33    2.91   0
   0  -5   7   24.33    4.12   0
   2  -6   8    1.31    3.27   0
  -6   0  11    2.36    3.22   0
  -6   0  12   65.32    5.52   0
  -6   1  13    1.84    3.33   0
   4  -6   4    6.02    4.00   0
  -6   1   9   41.84    4.82   0
  -6   0  10   31.09    4.30   0
  -5  -2  10    5.77    3.39   0
  -4  -3  10   -1.46    3.07   0
  -5  -2  11   57.70    4.75   0
  -4  -3  11    6.87    3.22   0
  -5  -2  12   -1.83    3.21   0
  -4  -3  12   -1.13    2.65   0
  -6   0  13   -0.14    3.34   0
  -5   1   6    8.57    3.32   0
  -5   3   7    2.75    4.35   0
  -2  -4   7  139.07    6.51   0
   2  -6   7    7.27    3.65   0
   5  -7   8   -1.37    3.48   0
  -4  -3   9   40.98    4.20   0
  -1  -5   9   20.99    3.74   0
  -1  -5  10    2.68    2.67   0
  -1  -5  11    7.70    3.31   0
  -1  -5  12   -4.41    3.74   0
  -5  -2  13   23.77    3.77   0
  -4  -3  13    2.20    3.15   0
  -5  -1  15   11.89    3.62   0
   6  -5   0  227.55   12.38   0
  -1  -2   2  455.90   15.40   0
   0  -3   2   -0.94    3.38   0
   3  -6   5    2.36    3.21   0
   0  -5   6   36.10    4.17   0
  -5  -1   7   36.46    4.26   0
   5  -7   7    4.44    3.91   0
  -3  -4  10    4.75    3.17   0
   1  -6  10    0.15    3.60   0
  -3  -4  11    5.76    3.03   0
  -3  -4  12    7.20    3.35   0
  -6   0  14    6.39    3.91   0
   0  -2   1  636.57   20.74   0
   1  -3   1  231.20   11.63   0
  -1  -3   3   69.69    5.88   0
  -4  -1   5  435.45   12.67   0
  -4  -2   6   -1.02    2.26   0
  -1  -5   8    1.39    3.04   0
  -3  -4   9    1.82    3.06   0
   1  -6   9    3.10    3.26   0
   4  -7   9    7.06    4.33   0
  -6  -1  10   60.94    5.15   0
  -6  -1  11   49.39    4.68   0
  -6  -1  12   23.10    4.22   0
  -6  -1  13   -0.44    3.36   0
  -3  -4  13    3.13    3.64   0
  -5  -2  14   -2.53    3.31   0
  -4  -3  14   10.53    3.41   0
  -3   0   3    2.53    2.85   0
  -2  -2   3   64.60    5.69   0
   2  -5   3   66.83    5.80   0
  -5   0   6    2.77    2.53   0
   2  -6   6   -0.26    3.33   0
   5  -7   6    8.74    4.03   0
  -6   1   8    2.56    3.45   0
  -4  -3   8  532.49   11.57   0
   1  -6   8   -2.89    3.38   0
   4  -7   8   -0.50    3.57   0
  -6   0  15    3.48    3.66   0
   3  -5   2  198.81    9.24   0
  -2  -4   6  109.21    5.95   0
  -1  -5   7   20.55    3.96   0
  -6   0   8   28.17    4.15   0
  -5  -2   8   84.61    5.38   0
  -3  -4   8   49.28    4.72   0
  -6  -1  14   13.98    3.73   0
  -2  -3   4  397.09   11.28   0
   1  -6   7   26.32    4.41   0
   4  -7   7    0.64    3.77   0
  -6   2   8   87.30    7.53   0
  -6  -1   9   47.60    4.44   0
  -2  -5  10   14.65    3.42   0
  -2  -5  11   11.16    3.50   0
  -2  -5  12   -2.44    3.67   0
   1  -4   2   95.66    6.58   0
   0  -4   3    3.54    2.37   0
  -3  -2   4  363.76   11.48   0
   3  -6   4    2.73    3.24   0
   0  -5   5  104.59    6.13   0
  -4  -3   7  110.46    5.80   0
   3  -7   9    9.68    4.12   0
  -5  -3  10   62.42    4.98   0
   0  -6  10    2.78    3.37   0
  -5  -3  11   44.72    4.26   0
  -6  -2  12   -0.55    3.17   0
  -5  -3  12    1.71    2.89   0
  -5  -3  13   -0.19    3.11   0
  -6  -1  15   -1.52    3.28   0
   4  -5   1  737.05   18.39   0
  -1  -4   4   14.14    3.52   0
   2  -6   5    4.38    3.62   0
   3  -7   8    2.66    3.86   0
   0  -6   9   31.53    4.27   0
  -7   1  11   84.70    5.99   0
  -6  -2  11   14.44    3.47   0
  -4  -4  11    1.86    3.02   0
  -7   1  12    0.83    3.27   0
  -7   0  12    8.81    3.63   0
  -6  -2  13   -1.33    3.06   0
  -5  -3  14    7.67    3.82   0
   1  -2   0    1.71    3.11   0
   2  -3   0  250.41   13.79   0
  -4   0   4 3164.73   40.08   0
  -3  -3   5    4.64    2.58   0
  -5  -1   6    8.52    2.69   0
  -1  -5   6   24.26    4.12   0
   4  -7   6   10.14    3.65   0
  -3  -4   7   29.21    4.17   0
  -2  -5   8   12.04    3.19   0
   0  -6   8   13.83    3.78   0
  -5  -3   9    0.86    2.92   0
  -6  -2  10    6.84    3.31   0
  -4  -4  10   14.90    3.47   0
  -7   0  11   -1.72    3.11   0
  -7   0  13    0.90    3.07   0
  -4  -4  13   -0.11    3.48   0
  -6  -2  14    2.78    3.58   0
   2  -4   1    1.93    2.90   0
   5  -6   2    5.47    3.73   0
   1  -6   6   -5.48    3.30   0
  -4  -4   9    2.61    2.77   0
  -7   0  10    5.44    3.63   0
  -7   0  14    2.69    3.28   0
  -2  -1   2 1141.62   26.78   0
  -4  -2   5    1.39    2.46   0
  -6   1   7  109.69    7.20   0
  -6   0   7    0.31    2.58   0
   3  -7   7   14.14    3.68   0
  -6  -2   9  274.09    8.48   0
   2  -7   9    1.24    3.66   0
  -3  -5  11    8.73    3.22   0
  -1  -6  11    9.76    4.04   0
  -7  -1  12    4.42    3.10   0
  -3  -5  12    5.69    3.64   0
  -7  -1  13    9.39    3.43   0
  -3  -1   3  110.98    7.62   0
  -2  -5   7   20.64    3.82   0
   0  -6   7   51.37    4.46   0
  -5  -3   8  139.29    6.16   0
  -3  -5  10   16.51    3.46   0
  -1  -6  10    0.34    3.21   0
  -7  -1  14    3.91    3.35   0
  -7   0  15   -1.62    3.18   0
   4  -7   5   42.32    5.02   0
  -3  -4   6   39.08    4.39   0
  -4  -4   8  251.02    7.99   0
   2  -7   8    4.52    3.51   0
  -3  -5   9   27.16    3.87   0
  -1  -6   9    4.08    3.03   0
  -7  -1  10  125.92    6.28   0
  -6  -3  12    2.18    3.07   0
  -6  -3  13    3.39    3.27   0
  -1  -1   1   64.27    8.42   0
   1  -5   3   63.57    5.08   0
  -7   1   9  137.55    7.31   0
  -6  -3  11   -0.83    2.96   0
  -5  -4  11   10.11    3.12   0
  -5  -4  12   -1.14    2.95   0
  -5  -4  13    1.02    3.02   0
  -7  -1  15    0.69    3.49   0
   4  -5  -1   15.67    5.64   0
   3   1   6  418.00   12.49   0
   3   0   6    6.31    2.71   0
   7  -4   6    2.64    3.25   0
   9  -4   7    0.16    3.12   0
   9  -3   8   21.94    3.87   0
   1  -1   3  511.11   15.85   0
   8  -6   3   24.63    4.39   0
   3  -3   4    4.48    3.30   0
   2   1   5  357.29   12.85   0
   2   0   5    0.04    2.54   0
  11  -6   5  136.34    7.03   0
   5  -3   6   46.99    4.80   0
   6  -1   8    2.12    3.28   0
   7  -2   8    0.42    3.15   0
   8   1   9   61.30    5.23   0
   8   0   9    4.11    3.04   0
  10  -2   9    4.56    3.39   0
  12   1  10   -1.25    3.86   0
   4  -5   0   24.26    5.04   0
   2  -2   4 1784.31   24.72   0
   9  -6   4   76.62    5.63   0
   4   3   6   13.66    4.53   0
   3  -1   6  419.23   11.46   0
   9  -5   6    1.00    3.45   0
   5  -2   7   32.97    4.25   0
   6   2   8    9.94    4.15   0
  11  -4   8    8.85    3.80   0
   8  -1   9   58.86    4.95   0
  11   0  10    1.48    3.88   0
   3  -4   2   20.24    3.73   0
   6  -5   4   43.85    4.70   0
   5  -4   5   38.70    4.48   0
   7  -5   5    2.04    3.30   0
   4  -1   7   21.41    4.25   0
   6  -3   7   -0.48    3.24   0
   8  -4   7    2.65    3.32   0
  11  -5   7   54.33    5.46   0
   7   3   8   62.02    5.93   0
   8  -3   8   14.02    3.69   0
   8   2   9   27.95    4.80   0
   9  -2   9   69.97    5.14   0
  11  -3   9   11.16    4.41   0
  11   1  10    7.80    3.85   0
   1  -2   2   18.68    4.25   0
   2  -1   5  347.03   11.01   0
  10  -6   5   41.65    4.87   0
   6  -4   6    3.96    3.49   0
   5   0   8   79.12    5.67   0
  10  -4   8   13.06    3.72   0
   7   1   9    8.54    4.05   0
   7   0   9   -0.87    3.33   0
  10   0  10    2.85    3.82   0
  11  -1  10    3.10    3.77   0
   4  -5   1  762.64   18.66   0
   3   2   6   35.57    4.51   0
   8  -5   6   11.79    3.78   0
   5   3   7   10.66    4.07   0
   5   1   8  143.09    7.09   0
   6  -2   8   10.57    3.56   0
   7  -1   9    2.86    3.46   0
   8  -2   9   29.14    4.23   0
  10  -3   9   13.66    3.93   0
  10   1  10   18.94    4.14   0
   2  -3   3    9.94    3.60   0
   7  -6   3   83.68    6.21   0
   1   0   4   26.41    4.61   0
   8  -6   4   16.71    4.12   0
   4   2   7   17.59    4.03   0
   7  -4   7   24.07    3.84   0
   5  -1   8  126.17    6.53   0
   7  -3   8   70.36    5.13   0
   9  -4   8    3.81    3.51   0
  10  -1  10   14.64    3.56   0
   1   1   4    8.96    4.31   0
   2   2   5  896.53   21.73   0
   9  -6   5   38.21    5.00   0
   4  -3   6   15.84    3.76   0
  11  -6   6   11.89    4.16   0
   7   2   9   11.58    4.22   0
   9  -3   9   10.58    3.77   0
  10   2  10    1.10    3.93   0
   9   1  10    0.63    3.77   0
   9   0  10   13.85    3.92   0
   3  -4   3   43.88    4.54   0
   6  -5   5    3.50    3.33   0
   4  -2   7   18.50    3.58   0
   5  -3   7   16.12    3.81   0
   9  -5   7    7.90    3.69   0
   5   2   8    0.10    3.99   0
   6   0   9    3.38    3.26   0
   9  -1  10    1.04    3.31   0
  10  -2  10   -0.28    3.75   0
   4  -5   2  142.19    8.25   0
   1  -1   4    9.48    3.39   0
   5  -5   4   52.93    5.39   0
   2  -2   5  880.17   16.59   0
   5  -4   6   73.56    5.33   0
   7  -5   6   -2.88    2.86   0
  10  -6   6   -0.77    3.70   0
   5  -2   8    4.63    3.58   0
   8  -4   8   17.58    4.00   0
   6   1   9    1.57    3.40   0
   6  -1   9    2.63    3.33   0
   7  -2   9   15.98    3.39   0
   8   0  10   10.68    4.04   0
   1  -2   3 1361.08   24.60   0
   2   3   4  189.03   13.90   0
   4  -4   5    7.35    3.19   0
   2   0   6    1.90    2.32   0
   3   1   7  114.51    6.74   0
   6  -4   7   59.80    4.97   0
   4   0   8    5.84    3.51   0
   6  -3   8   67.07    5.10   0
   8  -3   9   14.20    3.61   0
   9   2  10    2.89    3.88   0
   8   1  10    2.30    3.82   0
   8  -1  10    3.13    3.50   0
   9  -2  10    4.36    3.71   0
   7  -6   4    3.53    3.53   0
   8  -6   5    4.60    3.73   0
   2   1   6  219.48    9.57   0
   8  -5   7    3.13    3.75   0
   4   1   8    5.15    3.75   0
   4  -1   8    2.74    3.73   0
  10  -4   9   17.27    4.16   0
   6  -6   3    0.78    3.82   0
   3   4   4    0.29    5.15   0
   2  -3   4  207.18    8.54   0
   2  -1   6  213.74    8.30   0
   9  -6   6    1.55    3.85   0
  10  -5   8   14.97    4.03   0
   6   2   9    4.90    4.10   0
   6  -2   9    6.58    3.16   0
   3  -4   4   -1.10    2.93   0
   4  -3   7  124.15    6.43   0
   7  -4   8   20.13    3.77   0
   5   0   9    0.14    3.26   0
   7  -3   9   28.82    4.08   0
   9  -4   9   -3.78    3.13   0
   8   2  10   11.15    4.09   0
   7   0  10   67.21    5.30   0
   7  -1  10   -2.06    3.43   0
   8  -2  10   11.02    3.75   0
  10   0  11   -0.85    3.99   0
   1   0   5    0.61    2.73   0
   5  -5   5   62.74    5.49   0
   3  -3   6   -2.33    2.84   0
   6  -5   6   15.65    3.80   0
   4   3   7  115.78    7.97   0
   3  -2   7  939.24   15.71   0
   9  -5   8   -3.30    3.76   0
   5   1   9   20.63    4.32   0
   5  -1   9   25.13    4.08   0
   7   1  10    1.40    3.46   0
   9  -3  10   23.42    4.69   0
  10   1  11   12.49    4.40   0
   2  -4   0   74.46    8.13   0
   2  -4   1    0.78    3.43   0
   5  -6   1   12.99    4.63   0
   1  -2   4  576.71   14.83   0
   7  -6   5   28.44    4.61   0
   3   3   6    0.77    4.12   0
   4  -4   6   99.60    6.15   0
   3   2   7  896.24   18.88   0
   5  -4   7  229.93    8.25   0
   7  -5   7   10.67    3.69   0
  10  -6   7   73.62    5.77   0
   4  -2   8   29.02    4.12   0
   5  -3   8   93.92    5.51   0
   9   0  11   -1.48    3.88   0
   0   0   2 7164.43   84.87   0
   6  -6   4    5.27    4.10   0
   1  -1   5   14.71    3.46   0
   8  -6   6   12.11    3.96   0
   8  -4   9   -2.45    3.41   0
   6   0  10    4.55    3.76   0
   7  -2  10    0.67    3.26   0
   9   1  11   14.88    4.18   0
   9  -1  11    7.87    4.07   0
   1  -3   1  215.73   12.25   0
   2  -4   2   68.45    5.84   0
   4  -5   4    2.73    3.40   0
   1   1   5   14.23    3.72   0
   2  -3   5   -0.96    2.82   0
   2   2   6   34.85    5.17   0
   3   0   8    3.77    3.19   0
   6  -4   8   11.18    3.47   0
   8  -5   8    7.71    3.82   0
   5  -2   9   26.21    4.10   0
   6  -3   9   50.89    4.74   0
   7   2  10   -0.34    3.78   0
   6  -1  10    5.24    3.40   0
   8  -3  10    5.11    3.42   0
   1  -3   0   43.29    7.44   0
   1  -3   2  335.45   13.37   0
   2   0   7   -0.69    2.74   0
   9  -6   7    2.81    3.88   0
   3  -1   8  995.33   16.25   0
   5   2   9   21.47    4.93   0
   4   0   9   -1.80    3.40   0
   6   1  10    2.58    3.66   0
   8   0  11    0.42    3.67   0
   8  -1  11   10.32    4.04   0
   2  -4  -1    6.39    4.77   0
   0  -1   1 8989.28  104.66   0
   3  -5   1  386.67   14.15   0
   5  -5   6   46.09    4.83   0
   6  -5   7   15.37    3.40   0
   4  -1   9    4.29    3.39   0
   7  -4   9  126.20    6.40   0
   6  -2  10   26.28    4.22   0
   8   1  11    3.15    3.93   0
   3  -5   0   56.04    7.09   0
   3  -5   2  212.13    9.81   0
   2  -4   3   84.60    6.07   0
   5  -6   3    1.72    3.74   0
   1  -2   5 2097.33   26.23   0
   7  -6   6    1.83    3.93   0
   2   1   7   14.49    3.47   0
   3  -3   7  138.12    6.73   0
   4  -3   8    7.08    3.47   0
   4   1   9    0.64    3.36   0
   7  -3  10  270.22    8.50   0
   8  -2  11   11.46    4.08   0
   0   0   3    2.07    3.09   0
   1  -3   3 1134.65   21.55   0
   4  -5   5  153.05    7.17   0
   6  -6   5    0.62    3.54   0
   1   0   6  130.73    7.17   0
   4  -4   7   86.25    5.58   0
   8  -6   7   61.64    5.77   0
   3  -2   8    6.87    3.65   0
   5  -4   8    1.02    3.32   0
   7  -5   8    7.67    3.67   0
   5   0  10   58.58    5.05   0
   5  -1  10   16.08    3.90   0
   7   0  11    3.92    3.52   0
   7  -1  11   -1.04    3.01   0
   0  -1   3 1077.20   24.33   0
   1  -1   6   62.64    5.13   0
   3  -4   6   12.81    3.44   0
   2  -2   7  152.85    6.96   0
   4  -2   9    4.42    3.02   0
   6   2  10   24.07    4.50   0
   5   1  10   13.71    4.44   0
   8  -4  10   -1.17    4.09   0
   7   1  11   -0.85    3.71   0
   3  -5   3   49.51    5.10   0
   2  -4   4   54.10    5.00   0
   5  -6   4    2.44    3.92   0
   6  -4   9   33.91    4.31   0
   8  -5   9    0.98    3.81   0
   5  -2  10   64.49    5.14   0
   6  -3  10   21.07    4.14   0
   7  -2  11   95.11    5.49   0
   3  -5  -1   46.48    7.65   0
   1  -3   4 1643.05   23.90   0
   1   1   6   58.38    5.49   0
   9  -7   6    5.21    3.96   0
   5  -5   7   27.13    4.06   0
   4   3   8    4.43    4.03   0
   6  -5   8    2.72    3.44   0
   3   0   9   -2.33    3.33   0
   6   0  11    0.84    3.76   0
   0   0   4    5.28    3.20   0
   1  -2   6    1.19    2.89   0
   4  -5   6   23.00    4.01   0
   6  -6   6   38.43    4.64   0
   3   3   7  128.79    8.64   0
   7  -6   7   21.05    4.37   0
   2  -1   8    7.19    3.21   0
   4   2   9    1.79    3.64   0
   3  -1   9   -0.38    3.39   0
   7  -4  10    1.36    3.78   0
   6  -1  11   11.10    3.44   0
   9   1  12   -2.49    3.82   0
   0  -1   4   16.31    3.82   0
   1   2   5 2107.81   34.77   0
   5  -6   5    3.78    3.85   0
   2   2   7  158.77    8.60   0
   3  -3   8   31.99    3.99   0
   4  -4   8    9.43    3.49   0
   8  -6   8    3.47    4.17   0
   4  -3   9  104.14    5.87   0
   7  -5   9   -0.79    3.91   0
   4   0  10   10.45    3.69   0
   4  -1  10    3.56    3.52   0
   7   2  11   85.07    6.53   0
   6   1  11    5.63    4.45   0
   6  -2  11   -0.48    3.48   0
   8   0  12    3.28    3.77   0
   4  -6   2   46.36    5.77   0
   1  -3   5   70.64    5.31   0
   1   0   7   -3.03    3.34   0
   2  -3   7  152.83    6.86   0
   3  -4   7    2.04    3.29   0
   3   1   9    0.03    3.25   0
   3  -2   9  113.46    6.25   0
   5  -4   9   -2.82    3.44   0
   5   2  10   58.01    5.41   0
   5  -3  10   32.77    4.25   0
   7  -3  11   -4.11    3.86   0
   8   1  12    2.74    4.02   0
   0  -1   0    0.02    2.85   0
   0  -2   2   82.27    7.57   0
   0   1   3 1023.10   30.27   0
   0  -2   3  712.77   18.66   0
   3  -5   5    7.33    3.73   0
   8  -7   6   16.58    4.74   0
   2  -2   8   80.02    5.36   0
   4   1  10    1.62    3.59   0
   4  -2  10   46.99    4.61   0
   5   0  11    1.52    3.84   0
   5  -1  11   -1.37    3.50   0
   1  -3  -1  260.48   23.85   0
   0  -1   5    6.27    3.13   0
   4  -5   7   -0.34    3.20   0
   6  -6   7   42.89    5.24   0
   5  -5   8   23.95    4.08   0
   6  -4  10    4.36    3.25   0
   7   0  12   -2.95    3.64   0
   7  -1  12    1.14    3.87   0
   0  -2   4    9.14    3.34   0
   4  -6   4   12.18    4.14   0
   0   0   5   -0.36    2.69   0
   2  -4   6   -0.47    2.83   0
   5  -6   6   15.73    4.65   0
   7  -6   8   -1.76    3.74   0
   6  -5   9    3.61    3.71   0
   6   2  11   -2.91    3.90   0
   5   1  11    0.70    4.03   0
   5  -2  11    3.81    3.42   0
   6  -3  11    7.49    3.73   0
   7   1  12   -2.26    4.41   0
   0  -2   1  653.01   23.91   0
   0   1   4   13.69    4.18   0
   1   1   7    0.65    2.37   0
   2   0   9    1.29    3.46   0
   2  -1   9   27.18    4.00   0
   3  -3   9   64.92    5.13   0
   4  -4   9   10.32    3.58   0
   3   0  10   14.06    4.00   0
   3  -1  10   12.42    3.94   0
   3  -5   6    6.99    3.42   0
   7  -7   6    2.31    3.82   0
   8  -7   7    5.36    3.92   0
   2  -3   8   28.44    4.12   0
   3  -4   8   11.57    3.50   0
   3   2   9  116.62    7.38   0
   4  -3  10    8.31    3.57   0
   5  -4  10   19.35    4.09   0
   6   0  12    4.43    3.65   0
   6  -1  12    3.50    3.57   0
   1  -4   2   98.27    7.42   0
   1  -4   3    4.80    2.80   0
   0  -2   5  284.29   10.11   0
   4  -6   5    0.03    3.84   0
   1   2   6    0.26    2.49   0
   0  -1   6    6.83    2.84   0
   1  -1   8   51.13    4.69   0
   2  -2   9   57.08    4.98   0
   4   2  10   48.83    5.22   0
   3  -2  10   34.50    4.27   0
   4   0  11    0.29    3.63   0
   4  -1  11   -1.16    3.26   0
   5  -3  11   12.16    3.90   0
   6  -2  12   38.04    5.04   0
   2  -5   2   -1.02    3.34   0
   2  -5   3   73.39    5.71   0
   1  -4   4  143.21    7.33   0
   0   0   6   -1.99    2.41   0
   2  -4   7   22.53    3.98   0
   5  -6   7    1.56    3.72   0
   3   3   8   25.79    4.81   0
   2   2   8   83.17    6.19   0
   4  -5   8    3.57    3.31   0
   6  -6   8    2.10    3.44   0
   2   1   9   25.09    4.37   0
   5  -5   9   36.29    4.46   0
   3   1  10   19.53    4.13   0
   4  -2  11   13.16    3.70   0
   6  -4  11    4.95    4.08   0
   6   1  12   -0.69    4.25   0
   0   1   5    3.43    3.23   0
   1  -3   7  255.50    8.68   0
   3  -5   7    9.96    3.50   0
   1  -2   8  150.44    6.80   0
   6  -5  10    1.29    3.88   0
   5   2  11    3.32    3.82   0
   4   1  11   -1.73    4.05   0
   5  -1  12    4.09    3.97   0
   1  -4   1   -0.07    3.29   0
   2  -5   1   16.49    4.44   0
   0  -2   6   14.58    3.25   0
   4  -6   6    2.23    3.41   0
   7  -7   7    6.17    4.19   0
   3  -4   9   67.12    5.16   0
   3  -3  10   35.22    4.33   0
   5   0  12    0.10    3.96   0
   0  -3   3 1138.99   22.26   0
   0  -3   4  204.30    8.95   0
   2  -5   5   46.87    4.76   0
   6  -7   6    1.68    3.90   0
   1   1   8   44.53    4.49   0
   2  -3   9   -1.69    3.19   0
   2  -1  10  101.46    5.94   0
   4  -4  10   37.32    4.39   0
   4  -3  11    8.51    3.78   0
   5  -2  12   33.97    4.32   0
   1  -4   6   87.61    5.90   0
   0   0   7    3.48    3.28   0
   0  -1   7   13.28    3.35   0
   2  -4   8   17.02    3.76   0
   5  -6   8   20.65    4.17   0
   1  -1   9   13.63    4.05   0
   4  -5   9   10.49    3.85   0
   2   0  10   82.98    5.78   0
   3   0  11   -1.39    3.57   0
   3  -1  11    3.61    3.12   0
   5  -4  11   59.43    4.91   0
   5   1  12    2.79    4.09   0
   7   1  13    5.94    4.33   0
   0  -3   2   -0.15    3.11   0
   3  -6   2   48.17    5.79   0
   3  -6   4    0.60    3.63   0
   0  -3   5    4.50    3.10   0
   0   1   6    4.17    2.96   0
   2  -5   6    2.40    3.44   0
   2   3   7  143.27    9.35   0
   1   2   7    6.12    2.97   0
   4  -6   7   13.54    4.18   0
   1  -3   8   13.29    3.74   0
   3  -5   8   66.10    5.11   0
   1   0   9    2.13    3.44   0
   2  -2  10   16.75    3.77   0
   5  -5  10   -2.08    3.41   0
   3  -2  11   -4.33    3.23   0
   4  -1  12   18.86    4.02   0
   5  -3  12   52.90    5.32   0
   6   0  13   -3.23    4.03   0
   3  -6   5    3.67    3.72   0
   6  -7   7    1.01    3.91   0
   1  -2   9  111.85    6.21   0
   3   2  10   34.59    4.76   0
   4   0  12    6.88    3.70   0
   4  -2  12   30.27    4.30   0
   1  -4   7  242.58    8.55   0
   2   1  10  104.04    6.40   0
   3  -4  10   32.68    4.21   0
   4   2  11    6.99    3.68   0
   3   1  11    2.12    3.49   0
   2  -5   0   32.67    6.34   0
   5  -7   6    2.98    3.96   0
   2  -5   7    2.57    3.16   0
   2  -4   9    4.87    3.40   0
   5  -6   9   29.34    4.78   0
   2  -3  10   28.15    4.04   0
   3  -3  11   -0.35    3.22   0
   4  -4  11    6.28    3.60   0
   6   1  13    9.35    3.97   0
   5  -1  13    0.89    3.98   0
   3  -6   6    0.54    3.22   0
   0   1   7    9.70    2.97   0
   0  -2   8   55.73    4.74   0
   4  -6   8    2.51    3.57   0
   1  -3   9   15.68    3.41   0
   3  -5   9   47.11    4.65   0
   4  -5  10    4.10    3.31   0
   2  -1  11   19.24    3.83   0
   4   1  12   18.97    4.17   0
   4  -3  12   12.19    3.82   0
   5   0  13    1.23    3.74   0
   2  -4  -2    2.36    7.87   0
   0  -2   0 1517.34   49.73   0
   1  -4   0  322.33   17.06   0
  -1  -1   4   88.43    6.85   0
  -1  -1   5   21.56    4.03   0
   0  -3   7   87.14    5.62   0
   1   2   8  146.79    8.14   0
   6  -7   8   10.70    4.24   0
   1  -1  10   45.27    4.69   0
   2   0  11    0.91    3.26   0
   2  -2  11    1.36    3.19   0
   3  -1  12   -1.03    3.22   0
   0  -3   1  503.32   19.22   0
   3  -6   7    1.91    3.61   0
   5  -7   7    1.87    3.80   0
   2   3   8   23.02    4.85   0
   1  -4   8   50.18    4.72   0
   2  -5   8    6.41    3.60   0
   1   0  10   33.52    4.53   0
   1  -2  10   22.83    3.93   0
   3   0  12    1.74    3.58   0
   3  -2  12   14.79    3.85   0
  -1  -1   3  475.57   16.47   0
   1  -5   3   68.48    6.07   0
  -1  -2   4   30.70    4.48   0
   0  -4   4   18.95    4.10   0
  -1  -2   5  492.01   13.26   0
   1  -5   5    1.95    3.06   0
  -1  -1   6   11.81    3.22   0
   0  -1   9   18.07    3.76   0
   2  -4  10    3.23    3.40   0
   3  -4  11    1.64    2.91   0
   5   1  13    1.66    3.67   0
   4  -1  13   11.80    4.06   0
  -1   0   4  518.58   16.63   0
  -1   0   5    0.88    3.00   0
  -1  -2   6   13.46    3.86   0
   1  -5   6   91.61    6.00   0
   0   1   8    4.84    3.24   0
   0  -3   8   57.99    4.91   0
   0   0   9    2.27    3.36   0
   0  -2   9   38.67    4.65   0
   4  -6   9   -1.11    3.51   0
   2   2  10   19.93    4.37   0
   3  -5  10   -1.72    3.42   0
   3   2  11    1.98    3.46   0
   2   1  11   22.23    4.73   0
   2  -3  11    9.49    3.50   0
   3  -3  12   -4.06    3.47   0
   4   0  13   -0.94    3.81   0
   4  -2  13   16.31    4.45   0
   0  -4   3    4.38    2.72   0
   2  -6   4    1.14    3.75   0
   0   2   5  279.92   13.33   0
  -1   0   6  134.80    7.43   0
   0  -4   6  317.71    9.80   0
   4  -7   6    8.43    3.93   0
  -1  -1   7   67.37    5.18   0
   3  -6   8    7.66    3.77   0
   5  -7   8    0.66    3.89   0
   1  -4   9    2.01    3.34   0
   1   1  10   44.99    5.11   0
   1  -3  10   15.13    3.46   0
   3   1  12    4.02    3.80   0
   1  -5   2  208.48   10.29   0
  -1  -2   3  614.75   17.51   0
   2  -6   5    0.34    3.23   0
   1  -5   7   -1.66    3.24   0
   2  -5   9    2.04    3.16   0
   1  -1  11    1.25    3.26   0
   2  -1  12    3.87    3.53   0
   2  -2  12   -3.75    3.40   0
  -1   0   3    0.25    2.66   0
   0   2   6   15.41    4.12   0
   2  -6   6   -0.19    3.36   0
  -1   0   7   -1.08    2.30   0
   0  -4   7   -0.25    3.28   0
   4  -7   7    7.99    4.32   0
   0  -3   9  133.94    6.57   0
   4  -6  10    5.22    4.07   0
   1   0  11   -1.22    3.26   0
   1  -2  11    3.07    2.84   0
   2   0  12   -1.10    3.60   0
   4   1  13   21.81    4.34   0
   3  -1  13   -0.65    3.68   0
  -1  -3   5  203.37    8.53   0
   3  -6   9   11.31    4.07   0
   0  -1  10   67.11    5.35   0
   0  -2  10   56.41    4.68   0
   2  -4  11   29.49    4.17   0
   3  -4  12    2.06    3.72   0
   3   0  13    2.34    3.75   0
   3  -2  13    1.58    3.36   0
   0  -4   2   94.46    7.09   0
   2  -6   2    0.53    4.08   0
  -1  -3   4 1395.41   22.67   0
   2  -6   7    8.34    3.74   0
  -1  -2   8   24.80    4.10   0
   0  -4   8  140.75    6.58   0
   1  -5   8   20.29    3.84   0
   2   3   9    1.00    3.54   0
   0   0  10  264.25    8.85   0
   1  -4  10   10.28    3.40   0
   2  -5  10   -2.79    3.38   0
   1  -3  11   24.99    3.96   0
   3  -5  11    3.03    3.54   0
   2  -3  12   11.46    3.54   0
  -1  -1   2  250.99   14.08   0
   0   2   7   14.03    3.43   0
  -1  -3   7  114.91    6.15   0
   4  -7   8    1.19    4.04   0
   2   2  11    1.32    3.82   0
   2   1  12    5.39    3.87   0
   2  -6   8    2.96    3.37   0
  -1  -1   9    3.88    3.51   0
   0  -3  10   22.37    3.94   0
   1   1  11    3.77    3.47   0
   3   2  12   12.71    4.04   0
   1  -1  12    1.33    3.26   0
   1  -2  12   10.13    3.66   0
   3   1  13   -0.60    3.62   0
   2  -1  13    3.38    4.13   0
  -1  -2   2  483.55   17.31   0
  -1  -3   3   72.92    6.22   0
  -1   1   5   20.53    4.24   0
  -1   1   6    9.63    3.18   0
   3  -7   6    2.45    3.52   0
  -1  -3   8    3.72    3.42   0
  -1  -2   9   44.78    4.79   0
   0  -4   9   26.38    3.95   0
   1  -5   9   10.69    3.45   0
   1   2  10   17.00    4.43   0
   3  -6  10   -0.55    3.70   0
   0  -1  11   76.59    5.30   0
   0  -2  11   23.52    4.01   0
   2  -4  12   47.43    4.73   0
   2  -2  13   16.40    3.89   0
   1  -5   1    4.30    3.82   0
   0  -5   6   36.84    4.43   0
  -1   1   7   64.47    5.51   0
   3  -7   7   12.45    4.16   0
   0   2   8   59.23    5.81   0
  -1   0   9    4.75    3.51   0
   4  -7   9   12.67    4.41   0
   0   1  10   67.79    5.69   0
   1  -4  11   10.73    3.53   0
   2  -5  11   63.39    5.28   0
   1   0  12    2.56    3.41   0
   2   0  13    1.06    3.60   0
  -1   1   4   79.04    7.90   0
   0  -5   4   26.77    4.65   0
   0  -5   7   29.62    4.05   0
  -1  -3   9   53.39    4.88   0
   2  -6   9    7.47    3.75   0
   0   0  11   -0.37    3.15   0
   1  -3  12    4.35    2.94   0
   2  -3  13    6.05    3.57   0
   4   1  14    0.32    3.69   0
   3   0  14    0.66    3.73   0
  -1  -4   5  276.15    9.56   0
   1  -6   5    1.00    3.21   0
   1  -6   6   -0.56    3.18   0
  -1  -4   7   40.20    4.39   0
   1   3   8    7.47    4.05   0
   3  -7   8   -1.74    3.75   0
  -1  -1  10   32.54    4.28   0
  -1  -2  10    0.49    2.93   0
   0  -4  10   -2.87    3.18   0
   1  -5  10    2.00    3.12   0
   0  -3  11   34.39    4.21   0
   2  -5  -1   34.50    7.79   0
  -2  -1   6  391.39   11.56   0
   1  -6   7   29.97    4.12   0
  -1   1   8   40.30    4.44   0
   0  -5   8    2.39    3.34   0
   1   1  12    0.46    3.55   0
   2   1  13    3.07    4.21   0
   1  -1  13    6.60    3.86   0
   1  -2  13   -0.07    3.43   0
   0  -4   1    3.72    3.37   0
   0  -5   3    1.05    3.50   0
  -1  -4   4   13.35    3.32   0
  -2  -1   5  300.21   10.98   0
  -2  -2   6   23.04    3.70   0
  -2  -1   7   11.77    3.39   0
  -1  -4   8   65.55    5.05   0
   1  -6   8    0.06    3.58   0
  -1   0  10    2.27    3.47   0
  -1  -3  10   15.28    3.74   0
   2  -6  10    3.05    3.55   0
   2   2  12   -1.57    3.30   0
   0  -1  12    5.07    3.23   0
   0  -2  12    0.11    3.16   0
   1  -4  12   13.42    3.55   0
   2  -1  14    1.55    3.85   0
   0  -3   0    0.11    4.19   0
  -1   0   2 4352.92   65.31   0
  -1  -3   2  278.57   12.66   0
   1  -6   3   20.16    4.48   0
  -2  -2   5  120.50    6.88   0
  -2  -2   8    8.20    3.48   0
   0  -5   9   37.75    4.31   0
   3  -7   9   10.06    4.08   0
   1   2  11    0.96    3.35   0
   0   1  11   77.99    6.08   0
   0  -4  11    7.17    3.51   0
   1  -5  11   11.18    3.98   0
   1   0  13    0.75    3.44   0
   1  -3  13   15.74    3.76   0
   3   1  14    0.67    4.03   0
   2  -7   6   -1.46    3.80   0
   1   3   9   12.96    4.62   0
  -1  -4   9    7.40    3.35   0
   1  -6   9   -0.52    3.66   0
  -1  -1  11   -1.41    3.12   0
  -1  -2  11   28.97    4.16   0
   0   0  12   42.26    4.78   0
   0  -3  12    6.03    3.09   0
   2   0  14    2.62    3.66   0
  -2  -2   4    0.13    3.57   0
  -2   0   6  185.83    8.48   0
  -2   0   7    0.39    2.24   0
  -2  -3   7   47.19    4.57   0
   2  -7   7    1.26    3.38   0
  -2  -1   9    0.19    2.88   0
  -2  -2   9  220.50    8.00   0
   0  -5  10   49.23    4.46   0
  -1  -4   3  136.64    7.73   0
  -2  -1   4  155.26    8.67   0
  -2  -3   5    2.44    2.59   0
  -2  -3   8   61.94    5.26   0
   2  -7   8    2.10    4.16   0
   0   2  10   53.50    5.46   0
  -1  -4  10    1.45    2.75   0
  -1   0  11    2.67    3.27   0
  -1  -3  11    6.02    3.29   0
   0  -1  13    2.76    3.23   0
   0  -2  13   -0.36    3.38   0
  -2   0   5   -1.47    2.80   0
  -1  -5   6   29.67    4.28   0
  -1  -5   7   30.04    4.18   0
  -2  -3   9   70.35    5.17   0
  -1   1  10   32.07    4.42   0
   1  -6  10    1.51    3.51   0
   0  -4  12    0.20    3.24   0
   1   1  13    3.06    3.57   0
   1  -1  14    1.33    3.76   0
   0  -5   2   92.05    7.28   0
  -1   1   3  424.48   19.32   0
   0  -6   6    2.65    3.75   0
   0  -6   7   48.23    5.10   0
  -1  -5   8    0.90    3.09   0
  -2   0   9   -3.06    3.19   0
   2  -7   9    2.71    3.81   0
  -2  -1  10  104.32    5.91   0
  -2  -2  10   37.87    4.48   0
   0  -5  11   -3.42    3.24   0
   1   2  12    6.11    3.78   0
   0   1  12   -1.43    3.58   0
  -1  -1  12   67.67    5.07   0
  -1  -2  12    3.06    3.06   0
   0  -3  13    7.39    3.50   0
   2   1  14    1.91    3.47   0
   1  -6   2   13.57    4.62   0
  -2  -3   4  403.17   12.17   0
   0  -6   5    7.97    3.85   0
  -2  -4   7  141.71    6.70   0
   0  -6   8   13.88    3.92   0
  -2  -3  10  137.81    6.42   0
  -1  -4  11    0.26    3.24   0
  -1  -3  12    9.77    3.08   0
   0   0  13    1.96    3.51   0
   1   0  14   -0.51    3.45   0
  -1   2   6   15.73    3.84   0
  -1   2   7  291.24   11.37   0
  -2  -4   8   76.23    5.27   0
  -1  -5   9   26.19    3.88   0
   0  -6   9   36.32    4.60   0
  -2   0  10  160.19    7.23   0
  -1   0  12    1.12    3.34   0
  -2   0   4  896.58   20.92   0
  -1  -5   4  326.01   10.93   0
   1  -7   6    8.21    4.02   0
   1  -7   7    4.26    3.94   0
  -1   2   8   27.81    4.57   0
  -2  -4   9   -1.47    3.11   0
   0   2  11   20.64    4.08   0
  -1   1  11    1.68    3.41   0
  -2  -2  11   58.06    4.50   0
   0  -1  14    3.88    3.96   0
   0  -2  14   13.03    4.09   0
   1  -5   0   19.86    5.92   0
  -1  -2   1   68.40    7.95   0
  -2  -2   3   63.01    6.18   0
  -2  -4   5   69.88    5.33   0
  -2   1   7    8.75    2.75   0
  -2   1   8  139.85    7.22   0
   1  -7   8    2.31    3.58   0
  -1  -5  10   -6.06    3.04   0
   0  -6  10    4.47    3.62   0
  -2  -3  11   -0.02    3.38   0
  -1  -4  12   -1.18    3.39   0
   0  -5  12   18.59    4.26   0
  -1  -1  13   -0.31    3.12   0
  -1  -2  13    3.92    3.11   0
   1  -4  -1    5.63    5.33   0
  -1  -4   2    0.26    2.94   0
  -2  -1   3   24.03    4.23   0
  -2   1   6  384.99   12.78   0
   0   3   7   80.54    7.45   0
  -3  -2   8   23.98    3.78   0
   1  -7   9   20.96    4.63   0
  -2  -4  10    0.79    3.12   0
  -2   0  11    1.89    3.35   0
   0   1  13    0.34    3.31   0
  -1  -3  13    3.07    3.27   0
   1   1  14    3.50    3.59   0
  -1   2   5  461.18   16.89   0
  -3  -2   6   71.99    5.33   0
  -3  -1   7   17.50    3.56   0
   0   3   8   55.65    6.45   0
  -3  -1   9   25.94    4.29   0
  -3  -2   9  147.93    6.68   0
  -1  -5  11    4.14    3.33   0
  -2  -1  12   25.57    3.93   0
  -2  -2  12   -2.76    3.05   0
  -1   0  13   -2.14    3.50   0
   0   0  14    9.92    3.77   0
  -1  -1   1   63.68    9.36   0
  -2  -3   3    3.65    3.50   0
  -3  -1   6  241.07    9.03   0
  -3  -3   8   34.79    4.43   0
  -3  -3   9   10.86    3.72   0
  -3  -2  10    0.82    3.36   0
  -2  -4  11   13.73    3.32   0
   0  -6  11   58.95    4.95   0
   0   2  12    2.87    3.44   0
  -1   1  12   65.09    5.26   0
  -2  -3  12    9.42    3.34   0
   0  -6   3   -0.43    3.51   0
  -2  -4   4   85.73    5.95   0
  -2  -5   7   17.89    3.81   0
  -1  -6   7   54.03    4.93   0
  -2  -5   8   22.15    3.68   0
  -1  -6   8   10.47    3.59   0
  -2   1  10  104.55    6.05   0
  -3  -1  10  132.22    6.39   0
  -1  -4  13    2.45    3.37   0
  -1  -1  14   17.69    4.04   0
  -1  -2  14   18.06    3.52   0
  -1  -5   3   66.56    5.80   0
  -2   1   5  304.55   12.33   0
  -3  -2   5  290.03    9.95   0
  -2  -5   6    2.15    3.62   0
  -1  -6   6    5.16    3.37   0
  -2  -5   9   15.18    3.80   0
  -1  -6   9    4.94    3.57   0
  -3  -3  10   10.54    3.33   0
  -2   0  12   -4.22    3.17   0
  -1  -5  12    1.85    3.32   0
  -2  -2  13    2.75    3.24   0
  -1  -3   1  280.40   14.28   0
  -3  -1   5  810.12   17.34   0
  -3   0   7    0.53    2.19   0
  -3  -4   8   47.65    4.75   0
  -3   0   9    2.37    2.77   0
  -2  -5  10   14.08    3.64   0
  -1  -6  10   -1.19    3.51   0
  -3  -1  11  104.15    5.67   0
  -3  -2  11    2.25    2.79   0
  -2  -4  12   -5.09    3.14   0
  -2  -1  13    9.45    3.35   0
  -2  -3  13    9.69    3.49   0
   0   1  14    1.59    3.37   0
   0   3   5    4.84    4.60   0
  -3  -3   5    8.15    2.72   0
  -1  -6   5  118.60    7.02   0
  -3  -4   7   28.11    4.15   0
   0  -7   7   -2.30    3.29   0
   0  -7   8   -3.55    3.34   0
  -3  -4   9    1.72    3.07   0
   0  -7   9   28.35    4.41   0
  -3   0  10   47.73    4.75   0
  -1   2  11   35.48    4.71   0
  -2   1  11   15.74    3.79   0
  -3  -3  11    2.18    3.02   0
  -1   1  13   -3.82    3.84   0
  -1   0  14   68.72    5.45   0
   0  -5   1    1.69    3.59   0
  -3   0   6  357.22   11.14   0
   0  -7   6   28.31    4.33   0
  -3  -4  10    8.29    3.39   0
  -2  -5  11   14.81    3.34   0
  -3  -2  12    5.95    3.09   0
  -2   0  13    1.95    3.86   0
   0  -7  10   42.27    4.72   0
  -3   0  11   -0.32    3.24   0
  -3  -1  12    3.89    3.23   0
  -3  -3  12    0.04    3.14   0
  -2  -4  13    3.58    3.16   0
  -2  -2  14   12.35    3.74   0
   0  -4   0   77.75    9.18   0
  -2   0   3    0.40    2.51   0
  -2  -4   3   55.20    5.38   0
  -3  -4  11    3.08    2.63   0
  -2   1  12   18.61    3.90   0
  -2  -5  12   -1.26    3.25   0
  -2  -1  14   15.70    3.86   0
  -3  -2   4  369.06   11.88   0
  -4  -2   8   70.83    5.05   0
  -2  -6   8   19.17    4.06   0
  -4  -2   9   21.91    4.00   0
  -4  -2  10    6.61    3.66   0
  -1   2  12    0.75    3.25   0
  -3  -2  13    5.12    3.01   0
  -2  -2   2  140.09    9.24   0
   0  -6   2    1.34    4.06   0
  -2  -5   4  124.78    7.23   0
  -3  -4   5  110.66    6.35   0
  -2  -6   7    3.71    3.44   0
  -2   2   8   11.68    3.78   0
  -4  -3   8  552.15   11.87   0
  -3  -5   8    1.10    3.03   0
  -2   2   9  201.68    8.71   0
  -4  -1   9    0.54    2.78   0
  -4  -3   9   42.41    4.53   0
  -3  -5   9   23.41    3.78   0
  -2  -6   9  140.57    6.58   0
  -4  -1  10   16.55    3.95   0
  -4  -3  10    2.28    2.93   0
  -2  -6  10   24.39    4.16   0
  -3   0  12  653.63   12.66   0
  -3  -4  12    1.31    3.13   0
  -3  -3  13    0.13    2.98   0
  -2   0  14   24.31    4.13   0
  -1   0  15    1.52    3.38   0
  -3  -1   4  627.66   15.92   0
  -3  -3   4  921.66   17.68   0
  -3   0   5   -0.58    2.65   0
  -2   2   7   48.94    5.23   0
  -4  -3   7  100.23    5.74   0
  -3  -5   7    5.93    3.26   0
  -3   1   8  112.26    6.33   0
  -1  -7   8   14.11    4.13   0
  -3   1  10  126.46    6.51   0
  -3  -5  10   15.72    3.56   0
  -4  -2  11   20.26    3.84   0
  -2   1  13    4.66    3.76   0
  -1  -5   2   63.96    6.35   0
  -2   1   4  153.91    9.78   0
  -2  -6   6    3.79    3.79   0
  -3   1   7   14.37    3.04   0
  -4  -1   7   58.69    4.59   0
  -1  -7   7    1.65    3.45   0
  -1  -7   9   13.59    3.65   0
  -1  -7  10    7.67    3.94   0
  -4  -1  11   14.48    3.92   0
  -4  -3  11    3.43    2.96   0
  -3  -5  11    7.14    3.40   0
  -2  -6  11    7.36    3.24   0
  -3  -4  13   -0.73    3.60   0
  -3  -2  14    1.80    3.12   0
  -2  -3   2    2.12    3.14   0
  -4  -2   6    1.36    2.17   0
  -3  -5   6    9.95    3.37   0
  -4  -4   8  260.40    8.32   0
  -4  -4   9    1.42    3.18   0
  -4  -4  10    6.63    3.37   0
  -2   2  11   50.83    5.15   0
  -3   1  11  112.08    6.08   0
  -4  -2  12    1.51    3.07   0
  -4  -3  12   -0.17    3.06   0
  -3   0  13   -0.68    3.36   0
  -3  -1  14    4.91    3.86   0
  -1  -4   1    6.37    3.73   0
  -2  -1   2 1130.03   27.32   0
  -1  -7   6   11.11    4.03   0
  -1   3   8    0.26    3.45   0
  -1   3   9   41.80    5.34   0
  -4   0   9   -2.04    2.65   0
  -4   0  10   75.96    5.16   0
  -4  -4  11    2.48    2.90   0
  -4  -1  12   35.85    4.15   0
  -3  -5  12    3.71    3.21   0
  -1   1  15   50.89    4.98   0
  -2  -6   5    4.22    3.70   0
  -2   2   6   25.16    4.36   0
  -4  -1   6   84.33    5.59   0
  -4  -4   7  264.80    8.66   0
  -4   0  11    0.29    3.17   0
  -3   1  12    5.70    3.74   0
  -4  -2  13   -1.05    3.20   0
  -2   1  14   14.19    4.15   0
  -1  -6   3  781.75   17.54   0
  -3  -4   4   70.76    5.30   0
  -3   1   6  226.92    9.38   0
  -2   2  12    1.12    3.10   0
  -4  -4  12    1.39    3.17   0
  -4  -1  13    4.44    3.30   0
  -4  -3  13    0.39    2.99   0
  -3   0  14    8.36    3.71   0
  -4   0   7    0.45    2.46   0
  -3  -6   8    0.90    3.75   0
  -4  -5   9  117.24    6.09   0
  -3  -6   9    0.06    3.31   0
  -5  -2  10    5.11    3.41   0
  -3  -6  10    1.55    3.46   0
  -4   0  12   50.71    4.73   0
  -3  -2   3 1803.43   27.88   0
  -2  -5   3   98.92    6.62   0
  -4  -2   5   -1.60    2.37   0
  -4  -5   8    9.06    3.52   0
  -2  -7   8   71.18    5.68   0
  -5  -2   9  201.45    7.49   0
  -5  -3   9    1.37    3.14   0
  -2  -7   9   11.83    4.10   0
  -5  -3  10   75.77    5.00   0
  -2  -7  10    3.59    3.80   0
  -5  -2  11   65.93    4.85   0
  -4  -5  11   13.76    3.52   0
  -3  -6  11   37.38    4.42   0
  -3   1  13   69.07    5.28   0
  -4  -4  13    2.00    3.30   0
  -4  -2  14   -2.32    3.10   0
  -2  -4   2    5.38    3.09   0
  -3   0   4  983.38   20.78   0
  -3  -6   7    2.25    3.25   0
  -5  -2   8   79.92    5.19   0
  -5  -3   8  148.79    6.41   0
  -5  -1   9  112.81    5.78   0
  -5  -1  10   -1.35    3.15   0
  -5  -3  11   44.53    4.38   0
  -2   2  13    1.66    3.64   0
  -4  -1  14    5.07    3.68   0
  -3  -3   3   52.89    5.16   0
  -4  -1   5  405.65   11.78   0
  -2  -7   7    3.44    3.57   0
  -5  -4  10   -0.53    3.26   0
  -5  -1  11   34.15    4.00   0
  -5  -2  12    1.29    2.79   0
  -5  -3  12    3.75    3.03   0
  -4  -5  12   -0.40    3.10   0
  -4   0  13   -0.16    3.26   0
  -2   1  15    8.59    3.45   0
  -3   0  15    0.30    3.62   0
  -4   0   6    9.83    2.95   0
  -3  -6   6    3.48    3.68   0
  -3   2   9  143.75    7.35   0
  -5  -4   9   14.38    3.40   0
  -4   1  10   14.00    3.58   0
  -5  -4  11    6.51    3.14   0
  -5  -1  12  173.84    6.68   0
  -5  -2  13   21.71    3.88   0
  -5  -3   7    5.83    2.95   0
  -5  -4   8    5.96    3.18   0
  -3   2  11    0.03    3.51   0
  -4   1  11   20.40    3.89   0
  -5  -4  12   -3.51    2.92   0
  -5  -3  13   -1.91    2.81   0
  -3   1  14   10.76    3.50   0
  -4   0  14   99.25    5.84   0
  -4  -1  15    7.12    3.68   0
  -3  -1   3  109.06    7.51   0
  -3  -5   4    2.45    3.28   0
  -3   1   5  814.72   18.85   0
  -4  -5   6   92.24    5.79   0
  -3   2   8   22.38    4.12   0
  -4   1   8    4.94    2.93   0
  -4  -6  10    2.26    3.43   0
  -4   1  12   37.14    4.73   0
  -5  -1  13  109.91    5.66   0
  -3  -4   3  216.89    9.18   0
  -2   2   5  116.75    8.52   0
  -5  -4   7   70.54    5.24   0
  -5   0   9    1.06    2.64   0
  -4  -6   9   13.26    3.56   0
  -3  -7  10   18.80    4.45   0
  -5   0  11   -0.29    2.94   0
  -4  -6  11   11.74    3.80   0
  -3   2  12    1.54    3.28   0
  -5  -4  13   -0.90    3.19   0
  -5  -2  14   -1.90    2.97   0
  -5  -3  14    4.78    3.32   0
  -4  -2   4  667.18   15.33   0
  -5  -2   6   68.32    4.90   0
  -4  -6   8    7.10    3.46   0
  -5  -5   9    4.83    3.07   0
  -3  -7   9    6.73    3.52   0
  -5  -5  10   18.14    3.21   0
  -5   0  12  215.38    7.53   0
  -4   1  13    4.95    3.54   0
  -5  -1  14   11.03    3.90   0
  -3   1  15    3.92    3.50   0
  -4  -3   4    9.14    2.87   0
  -3  -6   5   79.72    5.84   0
  -4   1   7   65.31    4.84   0
  -3  -7   8   10.92    3.56   0
  -2   3   9   61.47    6.18   0
  -6  -2  10    5.74    3.32   0
  -6  -3  10    9.72    3.23   0
  -6  -2  11   13.74    3.40   0
  -6  -3  11   -0.20    2.90   0
  -6  -2  12    0.59    3.12   0
  -5  -5  12    4.55    3.75   0
  -5   0  13   -4.31    3.53   0
  -4   0  15   -0.94    3.16   0
  -3   2   7  292.15   10.66   0
  -4  -6   7    3.21    3.25   0
  -5  -5   8    4.34    2.96   0
  -6  -2   9  254.51    8.02   0
  -6  -3   9    0.37    3.15   0
  -6  -3  12    5.14    3.13   0
  -3   2  13    2.47    3.10   0
  -1  -5   1   28.32    5.38   0
  -4   0   5    0.62    2.67   0
  -5  -1   6    6.55    2.68   0
  -3  -7   7   -1.62    3.69   0
  -6  -1  10   54.81    4.64   0
  -6  -4  10    6.11    3.07   0
  -6  -1  11   45.97    4.25   0
  -6  -4  11    3.32    3.04   0
  -6  -1  12   28.84    4.02   0
  -6  -4  12    2.64    3.21   0
  -6  -2  13   -0.36    3.11   0
  -6  -3  13    6.73    3.16   0
  -4   1  14    6.25    3.35   0
  -5  -1  15    6.19    3.67   0
   0  -5   0    0.85    4.08   0
  -4  -1   4   -0.43    2.86   0
  -4  -4   4   11.95    3.31   0
  -5   0   7   -0.29    2.52   0
  -5  -5   7    8.39    3.39   0
  -2   3   8   63.24    6.05   0
  -6  -2   8   92.80    5.23   0
  -6  -3   8  252.44    7.97   0
  -6  -1   9   44.90    4.56   0
  -6  -4   9   12.70    3.33   0
  -5   0  14  183.87    7.20   0
  -2   0   2 7697.30   77.48   0
  -2  -5   2  161.60    8.87   0
  -2   1   3   24.08    4.76   0
  -2  -6   3  212.52    9.32   0
  -5   1  10    0.85    3.05   0
  -5  -6  10   -1.10    3.39   0
  -5   1  11   34.66    4.37   0
  -5  -6  11   10.30    3.62   0
  -6  -1  13   -1.73    2.82   0
  -6  -4  13    4.59    3.13   0
  -6  -2  14   -0.97    3.10   0
  -5  -3   5  522.68   12.28   0
  -4  -6   6   14.47    3.80   0
  -6  -4   8   38.30    4.23   0
  -5  -6   9    6.75    3.48   0
  -4  -7  10   27.34    4.03   0
  -4   2  11   15.58    4.21   0
  -6  -5  11   11.08    3.56   0
  -5   1  12  181.29    7.13   0
  -6  -1  14   12.84    3.84   0
  -4   1  15    7.18    3.69   0
  -5   0  15    1.29    3.60   0
  -3  -5   3  154.62    7.83   0
  -5  -2   5   13.78    3.12   0
  -4   1   6   80.94    5.67   0
  -6  -3   7   37.61    4.11   0
  -4  -7   9   16.79    3.86   0
  -6   0  10   28.59    3.85   0
  -6  -5  10    3.93    2.89   0
  -6   0  11   -0.51    2.80   0
  -4   2  12    1.90    3.05   0
  -6   0  12   67.38    4.86   0
  -5   1  13  118.22    6.30   0
  -2  -3   1  131.47    9.70   0
  -5  -5   6    8.68    3.69   0
  -5  -6   8    6.63    3.24   0
  -4  -7   8    2.00    3.40   0
  -4   2   9   24.02    3.81   0
  -6  -5   9    2.54    2.97   0
  -7  -2  11   -0.59    3.17   0
  -7  -3  11   27.51    3.49   0
  -7  -3  12   12.49    3.39   0
  -6   0  13   -0.56    3.33   0
  -2  -2   1   10.22    3.62   0
  -3  -3   2  510.95   15.28   0
  -3   2   6   72.21    5.91   0
  -6  -4   7  433.96   10.39   0
  -5   1   8   16.55    3.54   0
  -6   0   9   -1.25    2.63   0
  -7  -2  10  464.41   10.15   0
  -7  -3  10    3.14    3.19   0
  -7  -2  12    3.73    2.67   0
  -4   2  13    1.49    3.41   0
  -7  -2  13   -2.32    2.96   0
  -7  -3  13    1.12    3.19   0
  -5   1  14    7.24    3.89   0
  -6  -1  15    0.07    3.03   0
  -3  -2   2 1716.98   28.87   0
  -3   0   3    1.68    2.67   0
  -5  -1   5   93.68    5.79   0
  -5   0   6    3.76    2.50   0
  -6  -5   8   30.05    3.73   0
  -7  -3   9   40.17    4.27   0
  -7  -4  11   11.73    3.26   0
  -7  -4  12    1.52    2.89   0
  -6   0  14    9.03    3.42   0
  -1  -3   0   41.20    7.54   0
  -3   1   4  625.64   17.76   0
  -4  -5   4    9.82    3.18   0
  -5  -6   7   18.15    4.00   0
  -4  -7   7    2.43    3.53   0
  -4   2   8   68.61    5.57   0
  -7  -2   9  154.15    6.45   0
  -7  -1  10  125.73    6.05   0
  -7  -4  10   23.81    3.70   0
  -7  -1  11   83.51    5.18   0
  -6  -6  11   -2.11    3.31   0
  -7  -1  12    1.97    3.11   0
  -7  -4  13   11.35    3.44   0
  -7  -2  14    1.21    2.91   0
  -4  -3   3  514.22   13.63   0
  -4  -6   5    8.29    3.30   0
  -6  -2   6   30.12    3.72   0
  -7  -4   9   33.42    4.01   0
  -6  -6  10    7.69    3.28   0
  -5  -7  10   -2.89    3.48   0
  -5   1  15    9.55    3.51   0
  -6   0  15   -1.11    3.30   0
  -1  -2   0    1.41    3.54   0
  -4  -2   3  380.07   12.16   0
  -7  -3   8   57.24    4.67   0
  -7  -1   9  149.69    6.25   0
  -7  -5  11   57.14    4.73   0
  -7  -5  12   -1.97    3.37   0
  -7  -1  14    4.27    3.26   0
  -2  -4   1    7.46    3.80   0
  -3  -4   2  241.32   10.18   0
  -4   0   4 3161.57   34.70   0
  -6  -4   6   16.68    3.16   0
  -5   1   7   41.51    4.29   0
  -6  -5   7   20.34    3.61   0
  -7  -2   8  190.68    6.86   0
  -3   3   9    8.00    3.74   0
  -6  -6   9    4.17    3.31   0
  -5  -7   9    5.04    3.20   0
  -7  -5  10    2.84    2.84   0
  -6   1  11   45.14    4.41   0
  -6   1  12   26.82    3.92   0
  -4  -4   3   46.16    4.87   0
  -5  -3   4   41.19    4.38   0
  -7  -4   8   35.52    3.98   0
  -6   1  10   59.17    4.72   0
  -5   2  11   61.62    5.26   0
  -7   0  11    1.25    2.81   0
  -5   2  12    3.38    3.46   0
  -7   0  12   14.67    3.27   0
  -8  -3  12    1.87    3.01   0
  -6   1  13   -1.15    3.11   0
  -7   0  13   -2.15    3.23   0
  -7  -1  15   -2.10    3.44   0
  -5  -2   4  719.37   14.92   0
  -6  -1   6   16.25    3.06   0
  -5  -6   6    0.71    2.96   0
  -4   2   7  581.60   14.40   0
  -6   0   7    0.67    2.90   0
  -7  -1   8    2.25    3.09   0
  -6  -6   8    5.93    3.52   0
  -5  -7   8   -0.78    3.42   0
  -7  -5   9   88.17    5.16   0
  -5   2  10    3.18    3.50   0
  -7   0  10    3.82    3.21   0
  -8  -2  11   -2.04    2.95   0
  -8  -3  11   29.90    3.71   0
  -8  -2  12    9.45    3.08   0
  -5   2  13   22.44    4.17   0
  -8  -2  13   11.19    3.39   0
  -8  -3  13    1.86    2.98   0
  -6   1  14   18.35    3.77   0
  -4   1   5  420.07   12.92   0
  -7  -3   7  201.32    7.06   0
  -8  -2  10   -0.29    3.21   0
  -8  -3  10    0.81    2.74   0
  -8  -4  11    7.45    3.23   0
  -8  -4  12   31.95    3.78   0
  -8  -4  13   37.60    3.96   0
  -7   0  14    2.88    3.11   0
  -8  -2  14    6.03    3.14   0
  -3  -1   2 5625.31   54.80   0
  -3  -6   3   46.22    5.23   0
  -5  -4   4    8.67    2.62   0
  -3   3   8   35.47    5.15   0
  -8  -4  10   79.68    4.68   0
  -7  -6  11   11.54    3.59   0
  -8  -1  12   -0.12    2.92   0
  -8  -1  13   -0.05    2.93   0
  -6   1  15    1.16    3.22   0
  -7   0  15   -1.77    3.27   0
  -1  -4   0  312.72   16.64   0
  -4  -1   3 1318.34   22.84   0
  -5   0   5    0.16    2.64   0
  -6  -3   5   71.26    4.97   0
  -6  -5   6    2.26    3.12   0
  -7  -4   7   -0.14    2.99   0
  -7  -5   8   23.28    3.59   0
  -7   0   9    0.74    2.73   0
  -8  -3   9   30.81    3.83   0
  -7  -6  10   21.79    4.05   0
  -6  -7  10    3.03    3.56   0
  -8  -1  11   21.33    3.16   0
  -8  -5  12   24.58    4.24   0
  -8  -1  14   31.27    3.86   0
  -6  -2   5 1213.59   17.83   0
  -6  -6   7   21.80    3.70   0
  -5  -7   7    1.79    2.88   0
  -8  -2   9   21.55    3.54   0
  -8  -4   9    4.38    2.98   0
  -8  -1  10   51.70    4.33   0
  -8  -5  11   13.57    3.58   0
  -2  -1   1 1812.53   38.58   0
  -5  -1   4  881.60   16.94   0
  -3   2   5  282.26   11.79   0
  -7  -6   9    3.78    3.49   0
  -6  -7   9    1.37    2.97   0
  -8  -5  10    3.77    3.11   0
  -3  -5   2   26.33    4.44   0
  -4  -5   3   -0.20    2.97   0
  -5  -6   5   -1.63    2.94   0
  -5   1   6    8.62    2.57   0
  -8  -3   8   -1.08    2.72   0
  -7   1  11   90.68    5.43   0
  -7   1  12    5.06    3.04   0
  -8   0  12   -1.08    2.77   0
  -7   1  13    9.69    3.28   0
  -8   0  13   -1.10    3.06   0
  -9  -3  13   -0.84    3.17   0
  -6   0   6   -0.41    2.18   0
  -7  -5   7   55.89    4.31   0
  -5   2   8   87.74    5.98   0
  -8  -2   8  169.32    6.65   0
  -8  -1   9   34.01    3.62   0
  -8   0  11    0.91    2.93   0
  -9  -3  11    2.05    2.88   0
  -9  -2  12   12.01    3.15   0
  -9  -4  12    2.48    3.38   0
  -9  -2  13    1.79    2.85   0
  -9  -4  13    7.33    3.27   0
  -7   1  14    5.40    3.26   0
  -8   0  14    8.67    3.37   0
  -9  -2  14    7.21    3.31   0
  -6  -1   5   68.85    4.92   0
  -7  -4   6    9.92    3.25   0
  -8  -4   8    9.82    3.08   0
  -7  -6   8    5.72    3.37   0
  -6  -7   8   -1.44    3.04   0
  -8  -5   9    0.83    2.81   0
  -7   1  10  128.16    6.21   0
  -6   2  11   15.05    3.85   0
  -9  -2  11   24.38    3.59   0
  -9  -4  11   60.23    4.44   0
  -6   2  12   -0.26    2.88   0
  -6   2  13   -1.23    3.27   0
  -2  -5   1   37.21    5.32   0
  -4   2   6   -0.23    2.56   0
  -6  -6   6    3.03    3.13   0
  -3   3   7   63.80    6.46   0
  -8   0  10    7.30    2.89   0
  -9  -3  10   44.84    4.05   0
  -8  -6  11    6.28    3.22   0
  -9  -1  12    1.39    3.00   0
  -9  -1  13    1.49    2.71   0
  -7   1  15    0.91    3.25   0
  -8   0  15   -0.39    3.02   0
  -6  -5   5    9.35    3.15   0
  -8  -1   8    3.56    3.24   0
  -4   3   9   38.14    4.78   0
  -6   2  10    3.54    3.39   0
  -9  -4  10  144.26    6.01   0
  -8  -6  10    0.28    3.12   0
  -7  -7  10    2.38    3.01   0
  -9  -5  12    8.82    3.34   0
  -9  -1  14   -0.33    3.03   0
  -6   1   7  110.57    5.77   0
  -8  -3   7  283.24    8.19   0
  -8  -5   8    1.69    2.70   0
  -7   1   9  140.58    6.36   0
  -9  -3   9    4.35    3.14   0
  -9  -5  11   47.07    4.36   0
  -5  -3   3  694.12   14.78   0
  -7  -1   6  236.13    7.69   0
  -7  -5   6    2.24    3.12   0
  -8  -2   7  286.85    8.11   0
  -8  -4   7    4.07    3.01   0
  -7  -6   7   23.38    3.91   0
  -8   0   9   -2.34    2.87   0
  -9  -2   9   27.10    3.64   0
  -9  -4   9   11.18    3.23   0
  -7  -7   9    0.92    3.28   0
  -9  -1  10   22.07    3.53   0
  -4  -3   2  270.94   10.42   0
  -6  -3   4   46.44    4.08   0
  -8  -6   9    2.81    3.06   0
  -9  -5  10    3.45    2.84   0
  -8   1  12   -1.13    3.24   0
 -10  -3  12    5.08    3.00   0
  -8   1  13   -0.01    3.07   0
 -10  -3  13   26.82    4.00   0
  -5  -2   3 3286.11   32.76   0
  -5  -4   3    1.44    2.33   0
  -6  -2   4   57.97    4.88   0
  -6  -4   4   20.84    3.75   0
  -5   2   7   45.35    4.65   0
 -10  -3  11    7.51    3.00   0
  -9   0  12   -1.72    2.70   0
 -10  -2  12   18.87    3.37   0
 -10  -4  12   58.38    4.28   0
  -9   0  13    0.69    2.98   0
  -8   1  14   28.26    3.87   0
  -9   0  14    2.74    3.01   0
 -10  -2  14   34.48    3.66   0
  -4  -2   2   27.41    4.89   0
  -4  -4   2  184.78    8.67   0
  -4  -6   3   30.34    4.48   0
  -4   3   8  508.90   13.70   0
  -9  -3   8   15.54    3.15   0
  -9  -5   9   51.30    4.61   0
  -8   1  11   13.95    3.31   0
  -9   0  11    0.25    2.83   0
 -10  -2  11    0.70    2.95   0
 -10  -4  11   19.17    3.52   0
  -9  -6  11    2.36    3.40   0
  -7   2  13   -3.02    3.29   0
  -8   1  15    0.95    3.10   0
  -9   0  15    3.14    2.99   0
  -4   0   3    0.32    2.46   0
  -4   1   4   -1.69    3.21   0
  -5   0   4  502.77   13.22   0
  -7  -2   5    1.87    2.56   0
  -6  -6   5   38.66    4.39   0
  -8  -5   7    7.56    3.21   0
  -9  -2   8  126.94    5.79   0
  -9  -4   8   33.58    3.88   0
  -8  -6   8    2.84    3.12   0
  -7  -7   8   -0.95    3.05   0
  -9  -1   9    0.12    2.61   0
  -7   2  12    2.09    2.87   0
 -10  -1  13   -0.40    2.56   0
 -10  -1  14   21.39    3.75   0
  -3  -3   1  120.92    8.47   0
  -3   1   3  113.26    8.46   0
  -5   1   5   90.09    5.99   0
  -6   0   5   -0.01    2.21   0
  -8  -3   6  107.88    5.77   0
  -8   0   8  134.38    5.90   0
  -8   1  10   39.68    4.33   0
 -10  -3  10    2.44    2.52   0
 -10  -4  10    6.44    3.05   0
  -9  -6  10    6.13    3.27   0
  -8  -7  10    3.41    3.12   0
  -7   2  11    4.37    3.20   0
 -10  -1  12   -1.25    2.63   0
  -8  -4   6   30.67    4.08   0
  -7  -6   6   15.42    3.70   0
  -9   0  10   25.23    3.56   0
 -10  -2  10    3.93    2.57   0
 -10  -1  11    4.33    2.60   0
 -10  -5  11    7.93    3.10   0
  -1  -5   0   21.02    5.61   0
  -5  -5   3    0.61    2.91   0
  -6   1   6   17.86    3.28   0
  -6   2   8   88.36    5.31   0
  -9  -5   8   38.20    4.09   0
  -8  -7   9    3.95    3.20   0
 -11  -3  13   12.18    3.49   0
  -3  -4   1  126.56    8.35   0
  -3   0   2 3067.51   41.95   0
  -6  -1   4 2676.21   27.48   0
  -7  -5   5    2.72    3.40   0
  -7   0   6   14.85    2.80   0
  -9  -3   7   53.61    4.45   0
  -9  -1   8   63.05    4.49   0
 -10  -3   9   20.83    3.43   0
 -10  -4   9   14.90    3.37   0
  -9  -6   9   20.38    3.84   0
  -7   2  10  442.46   10.62   0
 -10  -5  10   60.61    4.37   0
 -11  -3  12    2.80    2.94   0
  -9   1  13    0.77    2.97   0
 -11  -2  13   12.77    3.21   0
  -9   1  14    1.97    2.94   0
 -10   0  14    0.45    3.16   0
  -5  -1   3 1041.78   18.98   0
  -7  -1   5   76.88    4.83   0
  -9  -4   7    3.81    2.89   0
  -8  -6   7    1.65    3.29   0
  -5   3   9    0.55    3.29   0
  -8   1   9   32.56    3.93   0
  -9   0   9   -1.47    2.98   0
 -10  -2   9   11.39    3.14   0
 -10  -1  10   -0.57    2.68   0
  -9   1  12   -5.27    3.03   0
 -10   0  12    1.07    2.91   0
 -11  -2  12   27.41    3.44   0
 -11  -4  12    8.15    3.13   0
 -10   0  13   -2.27    2.83   0
  -9   1  15    1.60    3.14   0
 -10   0  15   -0.36    3.04   0
  -3  -2   1 1157.65   25.12   0
  -4  -5   2   -0.24    2.90   0
  -2   3   5    1.77    3.35   0
  -8  -5   6   55.64    4.40   0
  -9  -2   7   31.54    3.79   0
 -11  -3  11   15.80    3.17   0
 -11  -4  11    2.77    3.03   0
 -11  -1  14   25.05    4.03   0
  -4   2   5    0.70    2.70   0
  -7   1   7  208.61    7.50   0
  -8  -7   8    1.37    2.95   0
 -10  -5   9    3.25    2.93   0
  -9  -7  10    0.93    3.15   0
  -9   1  11   72.17    4.73   0
 -10   0  11   -0.06    2.84   0
 -11  -2  11    3.42    2.86   0
  -8   2  13   13.62    3.31   0
 -11  -1  13    7.27    2.97   0
  -5   2   6   63.55    5.23   0
  -4   3   7   90.68    6.96   0
  -9  -5   7    4.04    3.18   0
 -10  -3   8   90.78    4.83   0
  -9  -6   8    1.08    3.03   0
 -10  -1   9    6.09    2.65   0
 -11  -3  10    3.22    2.74   0
 -10  -6  10    2.29    3.22   0
  -8   2  12    7.12    3.09   0
 -11  -1  12    0.65    2.73   0
  -4  -1   2   91.16    6.63   0
  -3   2   4  354.06   14.28   0
  -7  -3   4  148.58    6.40   0
 -10  -2   8    9.12    3.28   0
 -10  -4   8   74.29    4.69   0
 -11  -2  10    0.06    2.82   0
 -11  -4  10   20.06    3.24   0
 -11  -5  11    1.52    3.12   0
  -1  -1   0  293.84   23.54   0
  -6  -3   3  384.11   10.49   0
  -7  -6   5    8.15    3.25   0
  -9  -1   7  106.70    5.42   0
  -9   0   8    1.19    2.54   0
  -9   1  10   30.80    3.67   0
 -10   0  10    1.92    2.67   0
  -8   2  11   -0.81    2.81   0
 -11  -1  11   -0.96    2.73   0
  -6  -4   3    5.09    3.19   0
  -7  -2   4  125.06    6.15   0
  -8  -4   5  263.73    7.91   0
  -9  -3   6   16.60    3.51   0
  -8  -6   6    1.60    3.28   0
  -6   2   7   21.78    3.37   0
 -10  -5   8    2.82    3.03   0
 -10  -6   9   -1.50    3.23   0
  -9  -7   9    9.53    3.15   0
 -11  -5  10   22.02    3.84   0
 -12  -3  12   83.74    4.57   0
 -12  -4  12   -0.10    3.03   0
 -10   1  13    0.72    3.19   0
 -12  -2  13   25.89    3.40   0
 -10   1  14   17.23    3.56   0
 -11   0  14    1.66    2.95   0
 -10   1  15    7.35    3.21   0
  -3  -5   1   48.12    5.83   0
  -5  -6   3   68.16    5.46   0
  -9  -4   6    7.63    2.96   0
  -5   3   8  131.83    7.24   0
 -11  -3   9    8.00    2.94   0
 -11  -4   9   53.57    4.30   0
 -12  -2  12   77.97    4.62   0
 -11   0  13    2.02    2.58   0
  -6  -2   3   44.62    4.32   0
  -9  -2   6   21.68    3.44   0
  -9  -6   7    5.19    3.38   0
 -10  -1   8   11.26    3.25   0
 -11  -2   9   45.63    3.99   0
  -8   2  10    1.16    2.92   0
 -11  -1  10    1.76    2.65   0
 -12  -3  11  144.55    5.69   0
 -12  -4  11   -0.25    2.86   0
 -10   1  12    2.57    2.87   0
 -11   0  12    5.04    2.67   0
 -12  -1  14    2.00    2.87   0
  -5  -3   2  119.76    6.67   0
  -7   0   5    0.19    2.17   0
  -8  -5   5   58.68    4.87   0
 -10  -3   7   25.72    3.50   0
 -10  -4   7   15.20    3.22   0
  -7   2   8  185.32    7.15   0
  -9   1   9   -1.00    2.75   0
 -10   0   9   -0.19    2.66   0
 -12  -2  11    8.96    2.85   0
  -9   2  13   -0.17    3.11   0
 -12  -1  13    0.58    2.62   0
  -2  -3   0  248.31   14.36   0
  -5  -4   2   90.72    5.82   0
  -6   0   4  130.25    6.63   0
  -6   1   5   66.12    5.19   0
  -8   0   6  658.99   12.34   0
  -9  -5   6    5.01    2.87   0
 -10  -2   7    3.23    2.82   0
 -11  -5   9   10.36    3.09   0
 -11  -6  10    3.80    3.11   0
 -10   1  11    7.55    2.90   0
 -11   0  11   -0.41    2.45   0
 -12  -5  11   12.45    3.54   0
  -9   2  12    9.92    3.24   0
 -12  -1  12    3.21    2.60   0
  -6  -5   3   43.09    4.29   0
  -7   1   6  235.66    7.89   0
 -11  -3   8  183.99    6.37   0
 -10  -6   8    4.96    2.93   0
  -6   3   9    0.84    2.71   0
 -12  -3  10    0.62    2.68   0
  -5  -2   2  152.55    7.78   0
  -5   1   4  887.71   17.73   0
  -7  -1   4   28.37    3.58   0
  -8  -1   5  656.84   12.34   0
 -10  -5   7    3.16    2.87   0
 -11  -4   8   13.06    2.90   0
  -8   2   9   17.36    3.83   0
 -11  -1   9   40.14    3.84   0
 -12  -2  10   48.70    3.80   0
 -12  -1  11    2.81    2.69   0
 -13  -2  13   11.10    3.39   0
  -2  -4   0   74.14    7.87   0
  -5   0   3    1.38    2.60   0
 -11  -2   8    3.37    2.73   0
 -10  -7   9    4.53    2.88   0
 -10   1  10   -0.27    2.86   0
 -11   0  10   -2.78    2.62   0
 -12  -5  10    2.36    3.10   0
  -9   2  11   17.53    3.47   0
 -13  -3  12    5.32    3.25   0
 -11   1  13    9.69    3.22   0
 -12   0  13    0.15    3.16   0
 -11   1  14   27.55    3.59   0
 -12   0  14    0.41    2.62   0
 -11   1  15    1.06    2.95   0
   0  -4  -1    3.32    6.08   0
 -10  -1   7   32.91    3.94   0
 -10   0   8   43.76    4.16   0
 -11  -5   8    6.97    3.10   0
 -11  -6   9    1.38    2.86   0
 -13  -2  12    2.07    2.77   0
  -3  -1   1 1185.69   26.29   0
  -5  -5   2    4.43    2.99   0
  -6  -1   3   12.82    3.33   0
  -8  -6   5   27.07    3.91   0
  -9  -6   6   10.94    3.14   0
  -9   1   8   57.52    4.37   0
 -12  -3   9  114.24    5.07   0
 -12  -4   9   21.83    3.29   0
 -12  -1  10   -1.94    2.79   0
 -13  -3  11   12.34    3.03   0
 -13  -4  11    7.46    3.08   0
 -11   1  12    0.20    3.35   0
 -12   0  12    3.67    2.77   0
 -13  -1  13    6.38    3.09   0
  -8  -3   4  398.46    9.79   0
  -7  -6   4    2.53    3.02   0
  -9  -4   5   83.92    4.97   0
  -6   2   6   28.64    3.90   0
 -10  -3   6   49.79    4.22   0
 -10  -4   6    3.64    2.77   0
 -12  -2   9    3.26    2.83   0
  -9   2  10  144.01    6.24   0
 -13  -2  11    1.42    2.63   0
 -10   2  13   -4.48    2.77   0
  -4  -3   1    2.24    2.45   0
  -5   3   7    1.80    3.36   0
  -7   2   7  359.21    9.78   0
 -11  -3   7   18.87    3.01   0
 -10  -6   7    1.18    2.78   0
 -11  -1   8   48.19    4.05   0
 -12  -5   9   13.31    3.26   0
 -12  -6  10    1.12    3.14   0
 -13  -1  12    8.19    2.85   0
  -4  -4   1  176.30    8.95   0
  -4   1   3 1276.90   23.75   0
  -7  -3   3  261.47    8.34   0
  -7  -4   3   27.31    3.78   0
  -8  -2   4  193.66    7.01   0
  -5   2   5   12.95    3.05   0
 -10  -2   6   71.89    4.46   0
 -11  -4   7   38.64    3.65   0
  -6   3   8  232.12    8.76   0
 -10   1   9    6.35    2.90   0
 -11   0   9    0.51    2.37   0
 -13  -3  10   -0.41    2.63   0
 -13  -4  10   23.83    3.62   0
 -11   1  11   -0.69    2.78   0
 -12   0  11   -0.92    2.20   0
  -9  -5   5    2.06    2.76   0
 -10  -5   6   -0.96    2.69   0
 -12  -3   8    8.66    3.00   0
 -11  -6   8   16.90    3.27   0
 -14  -3  12   34.21    3.90   0
 -12   1  14    0.67    3.20   0
 -13   0  14   -2.34    2.88   0
  -2  -2   0  154.90   11.75   0
 -11  -5   7   -0.51    2.75   0
 -12  -4   8    8.44    2.66   0
 -12  -1   9   82.17    4.57   0
 -13  -2  10   24.33    3.12   0
 -13  -5  10   16.99    3.45   0
 -13  -1  11   -0.35    2.30   0
 -12   1  13    2.00    2.86   0
 -13   0  13   -1.30    2.76   0
  -4   0   2 5592.01   49.25   0
  -5  -1   2 4003.67   37.40   0
  -7  -2   3    1.01    2.29   0
  -8   0   5   -0.81    2.35   0
 -10   0   7    0.13    2.43   0
 -12  -2   8   63.89    4.25   0
  -9   2   9   21.05    3.58   0
 -12  -6   9   33.27    4.04   0
 -11   1  10    2.38    2.70   0
 -12   0  10  138.17    5.50   0
 -10   2  11    1.06    2.78   0
 -14  -2  12   14.33    3.02   0
  -4  -2   1   13.11    3.63   0
  -7  -5   3   15.43    3.45   0
  -8   1   6  544.08   11.35   0
 -12  -5   8   38.44    3.70   0
 -13  -3   9   84.40    4.58   0
 -13  -4   9    1.41    2.71   0
 -14  -3  11   11.81    2.94   0
 -14  -4  11   10.86    3.06   0
 -12   1  12   -0.79    2.88   0
 -13   0  12   13.30    3.10   0
 -14  -1  13   15.43    3.18   0
  -2  -5   0   31.55    6.14   0
  -6  -3   2    9.79    2.82   0
  -6  -4   2   59.98    4.90   0
  -4   2   4  660.77   17.24   0
  -7   1   5   72.26    4.78   0
 -11  -1   7  210.03    6.65   0
 -11   0   8  834.15   12.49   0
 -13  -1  10   23.22    3.20   0
 -14  -2  11    2.20    2.69   0
 -11   2  13   17.61    3.47   0
  -4  -5   1   21.78    4.34   0
  -8  -1   4  616.07   11.98   0
  -9  -6   5   10.15    3.23   0
 -10  -6   6   12.76    3.14   0
 -11  -6   7    9.46    3.29   0
 -10   1   8   16.84    3.19   0
 -13  -2   9   17.59    3.18   0
 -13  -5   9    1.77    2.80   0
  -8   3  10    0.01    2.54   0
 -10   2  10    2.45    3.06   0
 -14  -1  12   13.95    2.88   0
  -8  -6   4    9.65    3.31   0
 -10  -3   5  111.12    5.22   0
 -10  -4   5   10.54    2.84   0
 -11  -3   6   62.07    4.30   0
 -11  -4   6    4.86    2.54   0
 -12  -1   8    0.59    2.60   0
 -14  -3  10    6.84    2.36   0
 -14  -4  10    2.98    2.84   0
 -12   1  11    0.09    2.81   0
 -13   0  11   -2.61    2.55   0
 -11   2  12   21.84    3.73   0
  -6   1   4 2604.15   27.93   0
 -12  -3   7   50.71    3.82   0
 -12  -4   7   28.68    3.35   0
 -12  -6   8    6.05    2.86   0
 -11   1   9   36.21    3.64   0
 -12   0   9   -0.77    2.21   0
 -13   1  14   -1.02    2.68   0
  -6  -2   2  645.76   14.07   0
 -10  -5   5    7.19    3.29   0
 -11  -2   6  259.50    7.30   0
 -11  -5   6   56.05    4.26   0
  -8   2   7  286.47    8.72   0
 -12  -2   7    2.97    2.81   0
 -13  -3   8    5.11    2.46   0
 -13  -4   8   12.82    3.02   0
 -13  -1   9   29.37    3.55   0
 -14  -2  10    2.97    2.66   0
 -14  -5  10   -0.05    3.03   0
 -15  -2  12   -0.14    3.00   0
 -13   1  13    4.25    2.96   0
 -14   0  13   -1.72    2.74   0
  -6  -5   2   46.63    4.69   0
  -6   0   3    0.98    2.75   0
  -7  -1   3   63.66    4.69   0
  -7   2   6   50.03    4.18   0
  -6   3   7   41.89    4.40   0
 -12  -5   7   22.88    3.34   0
  -7   3   8   51.07    4.59   0
 -13  -6   9   29.73    3.85   0
 -13   0  10   35.64    3.64   0
 -11   2  11    2.57    3.01   0
  -8  -3   3    5.27    2.50   0
  -8  -4   3    1.44    2.94   0
  -9  -5   4   17.77    3.66   0
 -13  -2   8   42.65    3.75   0
 -13  -5   8   12.34    3.25   0
 -14  -3   9    4.52    2.74   0
 -12   1  10   -2.44    2.68   0
 -15  -3  11    0.80    2.73   0
 -13   1  12    8.95    3.00   0
 -14   0  12   19.43    3.07   0
  -5   3   6    9.27    3.69   0
 -11   0   7   -1.35    2.72   0
 -10   2   9   14.21    3.14   0
 -14  -4   9    2.09    2.31   0
 -14  -1  10    1.32    2.25   0
 -15  -2  11   53.58    3.63   0
 -15  -1  12    2.86    2.81   0
  -6   2   5 1169.38   18.86   0
  -9   0   5   -1.09    2.36   0
 -11  -1   6   48.66    3.86   0
 -10   1   7   34.65    3.94   0
 -12   0   8  247.58    6.81   0
 -14  -2   9    7.07    2.63   0
 -14  -5   9    3.16    2.98   0
  -5  -3   1   30.37    4.18   0
  -3   1   2 5746.59   58.29   0
  -8  -2   3  106.47    5.29   0
 -11  -6   6    8.18    2.87   0
 -12  -1   7   25.80    3.45   0
 -12  -6   7   12.86    3.16   0
 -11   1   8   53.26    4.18   0
  -9   3  10   40.61    4.01   0
 -11   2  10    0.53    2.84   0
 -15  -3  10   15.79    3.03   0
 -15  -4  10    3.90    3.06   0
 -13   1  11   -1.77    2.85   0
 -14   0  11   -1.13    2.39   0
 -12   2  12   86.06    5.06   0
  -5  -4   1  707.97   15.95   0
  -8   1   5  650.83   12.50   0
 -11  -3   5  283.54    7.75   0
 -10  -6   5   28.71    3.39   0
 -12  -3   6  119.10    5.23   0
 -12  -4   6   22.11    3.15   0
 -13  -3   7  118.50    5.23   0
 -13  -4   7   21.15    3.23   0
 -13  -1   8   64.21    4.10   0
 -13  -6   8    1.11    3.00   0
 -13   0   9    0.69    2.50   0
 -15  -1  11   24.25    3.44   0
 -15   0  13   -3.43    2.86   0
  -5   1   3 1068.15   19.68   0
  -8   0   4 2252.31   22.79   0
  -9  -1   4    8.70    2.35   0
 -11  -4   5   52.68    4.01   0
 -12   1   9   82.05    4.56   0
 -15  -2  10    2.76    2.56   0
 -14   1  13   20.64    3.13   0
  -3  -3   0    0.24    3.01   0
  -3  -4   0   46.89    6.15   0
  -4  -1   1  184.40    9.19   0
  -6  -1   2    1.90    2.45   0
  -7  -3   2   45.15    3.89   0
  -7  -4   2   72.98    5.12   0
 -10  -4   4    3.16    2.85   0
  -9  -6   4    3.27    2.88   0
 -12  -2   6   16.01    3.18   0
 -12  -5   6    1.42    2.79   0
 -13  -2   7   14.36    3.17   0
 -14  -3   8   13.52    2.99   0
 -14  -4   8   42.87    3.61   0
 -14  -1   9   58.14    3.86   0
 -14  -6   9   11.66    3.45   0
 -10   3  11    2.19    2.98   0
 -12   2  11    9.01    3.08   0
 -15   0  12   21.55    3.49   0
  -2   3   4  368.46   18.75   0
 -11  -2   5   52.41    4.02   0
 -11  -5   5    6.89    2.76   0
 -13  -5   7   15.17    3.17   0
 -10   2   8    5.14    3.32   0
 -13   1  10   21.10    3.17   0
 -14   0  10   44.05    3.61   0
 -14   1  12   14.59    3.02   0
 -13   2  13   12.03    3.05   0
  -5   0   2 5134.27   42.54   0
  -5   2   4  728.84   16.52   0
  -8   3   8    0.80    2.61   0
 -14  -2   8    4.14    2.36   0
 -14  -5   8    2.86    2.66   0
 -15  -3   9    3.43    2.27   0
 -15  -4   9    6.18    2.91   0
 -15  -1  10    6.31    2.50   0
 -16  -1  12    0.80    2.67   0
  -5  -2   1  557.40   14.32   0
  -5  -5   1  355.86   11.80   0
  -7   1   4   33.42    3.65   0
 -10  -5   4    3.02    2.97   0
  -8   2   6    0.82    2.16   0
  -7   3   7  183.77    7.66   0
 -12   0   7    0.07    2.60   0
  -9   3   9    3.89    3.00   0
 -11   2   9   47.97    4.03   0
 -15  -2   9   10.92    2.84   0
 -15  -5   9   10.24    3.37   0
  -7  -2   2  624.60   12.95   0
  -7  -5   2    0.57    2.81   0
  -7   0   3    0.98    3.00   0
  -8  -1   3   24.36    3.10   0
  -9  -3   3   -0.31    2.47   0
 -11   0   6  570.68   10.32   0
 -13  -1   7  102.74    4.87   0
 -13  -6   7   44.01    4.11   0
 -10   3  10    0.09    2.84   0
 -16  -3  10   16.93    3.06   0
 -14   1  11   -0.34    2.80   0
 -15   0  11    0.24    2.53   0
 -13   2  12    1.52    2.61   0
 -12  -1   6   -2.09    2.76   0
 -12  -6   6    4.11    2.71   0
 -11   1   7  214.33    6.74   0
 -12   1   8   -0.81    2.53   0
 -14  -1   8   -1.50    2.65   0
 -14  -6   8   12.80    3.13   0
 -14   0   9   -1.59    2.50   0
 -12   2  10   40.63    3.85   0
 -16  -1  11    5.46    2.71   0
 -15   1  13   17.59    3.15   0
  -3   0   1    0.79    3.15   0
 -11  -1   5    3.30    2.53   0
 -11  -6   5  161.01    6.27   0
 -13  -3   6   12.82    2.89   0
 -13  -4   6    8.07    2.79   0
 -14  -3   7   23.91    3.24   0
 -14  -4   7   12.46    2.69   0
 -13   1   9   35.45    3.59   0
 -16  -2  10   -0.92    2.17   0
  -9  -2   3   80.73    4.50   0
  -7   2   5    1.22    1.99   0
 -12  -3   5   40.06    3.80   0
 -12  -4   5   51.72    3.84   0
  -6   3   6  108.68    6.44   0
 -15  -3   8   27.79    3.23   0
 -15  -4   8    8.95    2.73   0
 -15  -1   9   -0.26    2.51   0
 -11   3  11   13.67    3.27   0
 -13   2  11   -0.66    2.78   0
 -15   1  12    0.67    2.72   0
 -16   0  12    8.66    2.96   0
  -3  -5   0   56.56    6.86   0
 -10  -6   4    0.06    2.74   0
  -9   1   5   33.50    3.45   0
 -13  -2   6   16.79    3.05   0
 -13  -5   6   66.60    4.22   0
 -14  -2   7   16.63    3.01   0
 -14  -5   7   63.20    4.42   0
 -16  -3   9    5.04    2.82   0
 -16  -4   9    5.35    3.13   0
 -14   1  10    0.54    2.77   0
 -15   0  10  136.97    5.29   0
 -14   2  13   15.37    3.04   0
  -3  -2   0   33.23    4.95   0
  -9   0   4   92.77    4.80   0
 -11  -3   4   99.36    4.89   0
 -11  -4   4   18.79    3.06   0
 -12  -2   5    2.04    2.71   0
 -12  -5   5   31.42    3.50   0
 -11   2   8   -2.23    2.94   0
 -15  -2   8   -0.95    2.62   0
 -15  -5   8   -2.47    2.68   0
 -16  -1  10   36.59    3.38   0
  -6  -3   1   72.14    5.30   0
  -6  -4   1   84.06    5.77   0
  -8  -3   2   10.66    2.80   0
  -8  -4   2  579.50   12.25   0
 -12   2   9    4.54    2.97   0
 -16  -2   9   41.36    3.59   0
 -17  -3  10    0.10    2.90   0
 -16   0  11    1.26    2.63   0
 -14   2  12   13.08    3.03   0
  -2  -1   0 5195.75   67.85   0
  -6   1   3   16.68    3.45   0
 -11  -5   4   11.19    3.26   0
 -13   0   7    2.29    2.73   0
 -14   0   8   68.76    4.00   0
 -10   3   9   19.18    3.29   0
 -15   1  11   28.99    3.51   0
  -7  -1   2    1.72    2.56   0
 -11  -2   4   29.53    3.30   0
  -9   2   6   25.53    3.28   0
 -12   0   6    4.24    2.57   0
 -13  -1   6   24.47    3.35   0
 -13  -6   6    4.48    2.93   0
  -8   3   7  279.81    8.85   0
 -12   1   7   26.73    3.48   0
 -14  -1   7   -1.84    2.52   0
 -14  -6   7   38.47    3.69   0
 -13   1   8   66.69    4.33   0
 -15  -1   8   43.29    3.62   0
 -15  -6   8    6.58    2.96   0
 -15   0   9    0.01    2.58   0
 -11   3  10    2.57    2.68   0
 -13   2  10   31.68    3.50   0
 -17  -2  10    0.78    2.55   0
 -17  -1  11    3.57    2.73   0
  -8   1   4  619.31   12.21   0
 -15  -3   7    3.71    2.61   0
 -15  -4   7    4.44    2.73   0
  -3  -2   0   31.03    5.10   0
  -5  -7   0   16.85    4.21   0
  -7  -7   4   14.63    3.59   0
  -7  -4   5  139.50    6.22   0
  -7  -8   5   -1.12    3.97   0
  -7  -4  10   21.12    3.94   0
  -6  -3  11    0.53    3.86   0
  -7  -5  11   60.75    4.87   0
  -6  -5  13    5.40    3.61   0
  -2  -4  -3   86.12    7.28   0
  -3  -4  -2   24.80    3.99   0
  -4  -3   0    1.95    3.02   0
  -4  -1   4    2.42    3.56   0
  -8  -6   8    3.44    3.40   0
  -4  -1  10   19.10    4.16   0
  -5  -2  11   63.04    5.57   0
  -6  -6   1  142.09    6.79   0
  -6  -8   2    6.92    3.59   0
  -7  -6   3   84.66    5.34   0
  -7  -8   4    0.97    3.86   0
  -8  -6   7    2.04    2.92   0
  -8  -7   7    9.70    3.57   0
  -8  -5   8    2.45    3.45   0
  -8  -7   8    0.53    3.29   0
  -8  -6   9   -0.42    3.15   0
  -7  -4  11   11.89    4.19   0
  -7  -5  12    2.05    3.71   0
  -4  -4  -1  142.01    7.29   0
  -6  -7   1    7.38    3.92   0
  -5  -9   1   -0.77    3.50   0
  -2   0   3    0.17    3.32   0
  -5  -2   3 3243.99   32.50   0
  -7  -5   3   16.07    3.94   0
  -7  -7   3   26.84    3.93   0
  -7  -4   4   12.76    3.51   0
  -8  -6   6    6.54    2.90   0
  -8  -7   6   17.69    3.54   0
  -6  -2   7   19.04    3.76   0
  -7  -3   7  187.53    7.09   0
  -8  -5   7    3.99    3.50   0
  -7  -3   8   54.00    4.78   0
  -8  -5   9   -0.77    3.12   0
  -8  -6  10    0.80    2.83   0
  -6  -4  13    0.98    3.77   0
  -1  -4  -4  143.97   10.36   0
  -5  -8   0    6.32    3.44   0
  -6  -5   1    6.08    3.23   0
  -6  -3   3  373.41   10.19   0
  -8  -6   5   30.59    3.71   0
  -6  -2   6   30.29    4.04   0
  -8  -5   6   59.32    4.67   0
  -3   0   7   -0.19    3.52   0
  -7  -3   9   41.00    4.29   0
  -8  -5  10   -0.53    2.85   0
  -6  -3  12    5.85    3.58   0
  -5  -4   0  113.59    6.55   0
  -4  -2   1   13.01    4.06   0
  -5  -3   1   33.16    4.15   0
  -7  -8   3    4.84    3.58   0
  -8  -7   5    6.89    3.42   0
  -3   0   8   25.74    5.49   0
  -6  -8   1    0.70    3.60   0
  -7  -6   2    7.47    3.63   0
  -6  -9   2    1.52    3.43   0
  -8  -5   5   58.25    4.57   0
  -8  -4   7    4.17    3.37   0
  -8  -4   8    5.81    3.50   0
  -8  -4   9    2.45    3.18   0
  -6  -2  10    4.77    3.85   0
  -7  -3  10    2.90    3.48   0
  -8  -5  11   18.12    3.75   0
  -5  -2  12    1.44    3.24   0
  -7  -4  12   -2.77    3.42   0
  -7  -5  13    6.46    3.64   0
  -3  -6  -3   15.67    4.46   0
  -4  -7  -2   25.90    4.24   0
  -5  -6  -1   14.13    4.21   0
  -7  -7   2    1.72    3.51   0
  -8  -6   4   12.51    3.67   0
  -8  -7   4    5.41    3.32   0
  -6  -2   5 1170.69   18.08   0
  -8  -4   6   28.03    4.17   0
  -5  -1   7   39.16    4.34   0
  -5  -1   8   17.64    3.96   0
  -8  -4  10   76.68    5.25   0
  -5  -7  -1    0.88    3.71   0
  -7  -5   2    2.37    3.47   0
  -4  -1   3 1320.59   24.05   0
  -8  -5   4   92.64    5.71   0
  -5  -1   6    6.28    3.33   0
  -9  -6   8    6.33    3.47   0
  -7  -3  11   25.19    4.45   0
  -4  -5  -2  147.81    7.93   0
  -6  -6   0    1.71    3.53   0
  -6  -4   1   84.11    5.68   0
  -7  -8   2    3.18    3.62   0
  -8  -8   4   47.54    5.04   0
  -3   0   5    1.37    4.01   0
  -8  -4   5  246.22    8.04   0
  -9  -6   7   10.85    3.56   0
  -9  -7   7   25.29    3.99   0
  -9  -7   8   38.12    4.50   0
  -5  -1   9  104.32    6.33   0
  -9  -6   9   23.83    3.59   0
  -9  -6  10    3.87    3.65   0
  -6  -2  11   13.61    4.06   0
  -8  -4  11    4.27    3.91   0
  -8  -5  12   30.95    4.28   0
  -7  -4  13    6.81    3.61   0
  -3  -5  -3   46.56    5.53   0
  -5  -5  -1   33.25    4.54   0
  -2  -1   0 5389.76   67.68   0
  -6  -7   0   28.86    4.33   0
  -6  -9   1    3.32    3.65   0
  -6  -3   2   11.46    3.12   0
  -8  -6   3  119.60    6.01   0
  -9  -6   6   14.91    3.50   0
  -9  -7   6    5.22    2.92   0
  -9  -5   7    7.06    3.54   0
  -9  -5   9   55.25    4.53   0
  -5  -2   2  159.59    8.00   0
  -8  -7   3   41.72    4.40   0
  -6  -2   4   53.85    4.93   0
  -5  -1   5   93.66    6.72   0
  -5  -1  10    1.37    3.39   0
  -9  -5  10    3.60    3.12   0
  -7  -3  12   10.67    3.82   0
  -6  -8   0    4.79    3.78   0
  -7  -6   1  218.14    7.70   0
  -7  -7   1    4.66    3.61   0
  -8  -5   3  208.73    7.52   0
  -9  -6   5    4.24    3.33   0
  -9  -7   5    0.03    3.09   0
  -9  -5   6    3.18    3.19   0
  -8  -3   7  290.29    8.74   0
  -8  -3   8    1.27    3.18   0
  -8  -3   9   23.83    4.09   0
  -8  -4  12   25.84    4.37   0
  -2  -5  -4   75.21    7.26   0
  -7  -9   2    1.33    3.40   0
  -8  -8   3   11.39    3.72   0
  -8  -4   4  115.39    5.82   0
  -8  -3  10    2.70    3.77   0
  -9  -5  11   54.93    4.70   0
  -6  -2  12    1.54    3.53   0
  -3  -1   1 1186.93   26.75   0
  -7  -5   1   36.49    4.45   0
  -7  -8   1   17.63    4.16   0
  -9  -5   5   -1.44    3.35   0
  -9  -8   5    4.75    3.62   0
  -8  -3   6  108.26    5.79   0
  -9  -4   7   -0.69    3.54   0
  -9  -4   8   32.98    4.09   0
  -9  -4   9   10.90    3.47   0
   0  -4  -5    9.93    5.74   0
  -3  -3  -2   71.19    6.91   0
  -4  -3  -1   52.29    5.36   0
  -8  -6   2    1.93    3.16   0
  -8  -7   2    4.56    3.63   0
  -7  -3   3  254.53    8.62   0
  -9  -6   4    6.26    3.38   0
  -9  -7   4   10.31    3.29   0
  -7  -2   6   45.48    4.56   0
 -10  -6   8    6.05    2.99   0
 -10  -6   9   -1.09    2.82   0
  -7  -2  10  457.68   11.03   0
  -9  -4  10  139.00    6.25   0
  -9  -5  12    2.91    3.72   0
  -7  -3  13    2.55    3.85   0
  -5  -3   0    3.17    2.81   0
  -9  -8   4    6.23    3.71   0
  -9  -4   6   14.99    3.70   0
 -10  -6   7    4.14    3.27   0
 -10  -7   7    8.25    3.77   0
 -10  -6  10    5.84    3.13   0
  -8  -3  11   21.70    4.07   0
  -9  -4  11   55.64    5.00   0
  -8  -4  13   39.12    4.62   0
  -4  -4  -2  668.02   16.08   0
  -5  -4  -1  363.68   11.01   0
  -6  -7  -1    3.91    3.73   0
  -8  -8   2   65.51    5.01   0
  -6  -2   3   41.49    4.57   0
  -8  -4   3    2.92    3.73   0
  -3   0   4  930.72   24.04   0
  -5  -1   4  890.57   18.17   0
  -9  -5   4   26.03    3.93   0
 -10  -6   6   20.50    3.73   0
 -10  -7   6   -2.68    2.76   0
 -10  -5   8   -1.69    3.12   0
 -10  -5   9    0.41    3.23   0
  -6  -6  -1   -0.31    3.39   0
  -6  -4   0   12.99    3.67   0
  -8  -5   2    3.01    3.31   0
  -9  -7   3   15.61    3.79   0
  -7  -2   5    2.02    3.15   0
  -9  -4   5   88.43    5.44   0
  -1   1   7   55.87    9.81   0
 -10  -5   7    4.30    3.19   0
  -6  -1   8    4.26    3.69   0
  -7  -2  11    1.20    3.15   0
  -8  -3  12    0.99    3.48   0
  -3  -4  -3   45.75    5.84   0
  -3  -2  -1  273.35   12.97   0
  -7  -6   0    7.25    4.03   0
  -7  -7   0   11.20    3.74   0
  -6  -3   1   75.14    5.27   0
  -9  -6   3   19.97    3.70   0
 -10  -7   5    4.26    3.41   0
  -6  -1   7  114.45    6.23   0
  -6  -1   9   45.18    4.74   0
 -10  -5  11    2.94    3.46   0
  -2  -3  -3   15.17    4.80   0
  -4  -2   0  376.50   13.23   0
  -7  -8   0   -3.57    3.43   0
  -8  -7   1    3.54    3.95   0
  -4  -1   2   91.44    7.08   0
  -9  -8   3    0.64    3.34   0
 -10  -6   5   26.03    3.92   0
 -10  -5   6   -3.90    3.17   0
  -4   0   7   -0.18    3.04   0
  -1   1   8   35.02    7.91   0
  -4   0   8   85.99    6.89   0
  -9  -3   8   22.47    3.94   0
  -9  -3   9    1.23    3.42   0
  -8  -6   1   -1.29    3.27   0
  -9  -5   3   40.50    4.48   0
  -1   1   6    8.11    5.70   0
  -6  -1   6   18.70    3.32   0
  -9  -3   7   60.77    4.62   0
 -10  -4   8   81.15    5.26   0
  -4   0   9    0.45    4.02   0
 -10  -4   9   16.06    3.34   0
  -9  -3  10   44.78    4.35   0
  -7  -2  12    0.02    3.62   0
 -10  -5  12    4.31    3.53   0
  -5  -5  -2    1.80    3.02   0
  -7  -5   0   66.76    5.41   0
  -5  -2   1  552.68   14.47   0
  -8  -8   1    1.50    3.28   0
  -7  -3   2   46.59    4.53   0
  -9  -4   4   80.93    5.28   0
 -10  -5   5    6.42    3.33   0
  -4   0   6    8.41    3.78   0
 -10  -4   7   17.10    3.86   0
 -11  -7   7   20.25    4.35   0
  -8  -2   8  166.81    7.01   0
 -11  -6   8   12.23    3.64   0
  -8  -2   9   22.67    4.25   0
 -11  -6   9   -1.41    3.16   0
 -10  -4  10    2.93    3.23   0
  -8  -3  13    0.44    3.66   0
  -9  -4  13    5.50    3.71   0
  -2  -2  -2  789.54   24.91   0
  -9  -7   2   -0.31    3.36   0
  -7  -2   4  121.80    6.18   0
 -10  -6   4    2.30    3.35   0
 -10  -8   4    3.66    3.98   0
  -9  -3   6   14.79    3.54   0
 -11  -6   7   15.22    3.49   0
  -8  -2  10   -0.01    3.56   0
  -9  -3  11    3.34    3.45   0
 -10  -4  11   17.08    3.92   0
  -4  -5  -3  482.52   13.84   0
  -8  -5   1  174.34    7.01   0
  -9  -6   2   -1.19    3.07   0
 -10  -4   6    2.47    2.92   0
 -11  -7   6   28.18    4.04   0
 -11  -5   8    4.30    3.41   0
 -11  -5   9    7.93    3.49   0
 -11  -5  10   24.77    4.04   0
  -6  -2   2  661.45   14.62   0
  -5  -1   3 1052.41   20.18   0
  -6  -1   5   66.32    5.32   0
 -11  -6   6    1.94    3.21   0
 -11  -5   7    2.03    3.27   0
 -11  -5  11    3.56    3.80   0
  -9  -3  12   20.71    4.17   0
 -10  -4  12   54.97    4.90   0
  -2  -4  -4   50.54    6.87   0
 -10  -7   3    3.79    3.45   0
 -10  -5   4    1.31    3.18   0
 -11  -7   5    1.49    3.39   0
  -7  -7  -1    3.01    3.24   0
  -8  -7   0    0.63    3.36   0
  -9  -5   2   71.06    5.03   0
  -9  -4   3   96.26    5.62   0
 -10  -6   3   34.32    4.08   0
 -10  -8   3    7.91    3.65   0
  -4   0   5    1.85    4.10   0
 -10  -4   5   12.05    3.62   0
 -11  -6   5  154.79    6.14   0
 -11  -5   6   53.45    4.69   0
  -7  -6  -1   45.34    4.84   0
  -8  -6   0   14.28    4.24   0
  -8  -8   0    2.80    3.28   0
  -7  -1   8   -0.49    3.56   0
 -10  -3   8   83.83    5.40   0
 -10  -3   9   19.39    3.69   0
 -11  -4   9   54.80    4.69   0
 -12  -6   9   36.53    4.55   0
  -8  -2  12    4.98    3.40   0
  -9  -3  13    0.70    3.58   0
 -10  -4  13   29.79    4.14   0
  -3  -5  -4  231.02   11.09   0
  -6  -6  -2    1.68    3.21   0
  -6  -4  -1  282.31    9.93   0
  -9  -7   1    7.37    3.53   0
  -7  -2   3    4.26    2.85   0
  -7  -1   7  209.29    8.22   0
 -11  -4   8   12.82    3.33   0
 -10  -3  10    3.89    3.48   0
  -5  -3  -1    2.77    2.84   0
  -6  -3   0    4.22    2.68   0
  -9  -6   1   15.24    3.83   0
  -9  -8   1    0.10    3.45   0
  -3   0   3    2.74    3.19   0
 -10  -5   3    8.02    3.55   0
  -6  -1   4 2615.90   29.39   0
  -9  -3   4   38.97    4.60   0
 -11  -7   4   16.65    3.49   0
 -11  -5   5   13.52    3.42   0
 -10  -3   7   33.14    4.13   0
 -11  -4   7   39.69    4.25   0
 -12  -6   7   10.19    3.46   0
 -10  -3  11    4.07    3.34   0
 -11  -4  11   -0.65    3.26   0
  -5  -4  -2  131.77    7.55   0
  -7  -3   1  119.48    6.21   0
 -10  -4   4    2.05    3.44   0
 -11  -6   4    8.19    3.07   0
 -12  -7   6    1.23    3.03   0
  -9  -2   8  126.70    6.23   0
 -12  -5   8   41.06    4.20   0
  -9  -2   9   21.87    3.73   0
 -12  -5   9   16.84    3.50   0
  -9  -2  10  147.86    6.72   0
 -12  -5  10    3.36    3.09   0
 -11  -4  12   15.21    3.99   0
  -8  -5   0    4.15    3.40   0
 -10  -6   2    3.68    3.44   0
 -10  -8   2   10.37    3.83   0
  -7  -1   6  233.16    8.45   0
 -10  -3   6   49.03    4.64   0
 -11  -4   6    7.20    2.86   0
 -12  -6   6    7.83    3.31   0
  -9  -2   7   30.28    3.96   0
  -5   0   8   -0.23    3.29   0
 -12  -5  11   15.15    3.72   0
 -10  -3  12    5.08    3.32   0
  -1  -3  -4 1562.88   40.48   0
  -4  -3  -2   38.31    5.04   0
  -6  -5  -2   10.30    4.21   0
  -9  -4   2  249.50    7.87   0
  -8  -2   4  187.97    7.22   0
 -12  -7   5    2.07    3.65   0
  -5   0   7    1.14    2.86   0
 -12  -5   7   23.72    3.55   0
  -5   0   9   -0.12    3.50   0
  -9  -2  11   19.99    3.94   0
  -9  -5   1   82.94    5.26   0
 -11  -7   3    5.20    3.11   0
 -11  -8   3    2.83    3.52   0
 -11  -5   4   11.92    3.48   0
  -1   1   5   15.20    8.23   0
 -12  -6   5   11.64    3.57   0
 -11  -4  13    3.22    3.48   0
  -4  -4  -3    4.36    3.66   0
  -4  -1   1  178.97    9.55   0
 -11  -6   3   37.34    4.07   0
 -10  -3   5  104.70    5.73   0
 -11  -4   5   47.69    4.24   0
 -12  -5   6    1.46    2.89   0
 -13  -6   8    2.13    3.96   0
 -11  -3   9    5.24    3.35   0
  -5   0  10  115.17    7.66   0
  -9  -2  12   13.44    3.65   0
 -10  -3  13   29.42    4.07   0
  -8  -7  -1   18.12    3.86   0
  -5  -2   0  137.17    7.98   0
  -9  -7   0   36.95    4.42   0
  -6  -2   1  460.91   12.50   0
  -5  -1   2 4168.81   40.00   0
 -10  -5   2   25.31    3.93   0
 -10  -4   3  677.09   12.21   0
  -4   0   4 3134.22   39.47   0
  -7  -1   5   76.44    5.28   0
  -5   0   6    1.32    3.26   0
 -11  -3   8  185.01    6.81   0
 -12  -4   8    6.75    3.13   0
 -11  -3  10    0.66    3.33   0
 -12  -4  11    2.21    3.42   0
  -5  -5  -3   36.03    4.84   0
  -8  -6  -1    3.54    3.60   0
  -3  -1   0   44.46    6.06   0
  -9  -6   0   30.86    4.33   0
 -10  -7   1    1.08    3.29   0
 -10  -8   1    9.55    3.81   0
  -7  -2   2  622.59   13.48   0
 -12  -7   4    0.53    3.39   0
 -13  -6   7   40.46    4.54   0
 -13  -5  10   15.09    4.02   0
 -11  -3  11   14.75    3.70   0
  -4  -2  -1   85.89    7.65   0
 -10  -6   1    0.11    3.52   0
 -11  -7   2    2.12    3.29   0
  -6  -1   3   17.64    3.86   0
 -11  -5   3    2.46    2.86   0
 -12  -6   4    7.38    3.31   0
 -12  -5   5   32.97    3.65   0
 -11  -3   7   24.28    3.74   0
 -12  -4   7   29.91    3.80   0
 -13  -5   8   18.56    3.11   0
 -10  -2   9   12.53    3.56   0
 -11  -3  12    6.11    3.59   0
 -12  -4  12   -4.28    3.27   0
  -7  -6  -2   19.71    3.70   0
 -11  -8   2    3.55    3.20   0
 -10  -3   4   22.31    4.27   0
 -11  -4   4   18.06    3.67   0
 -13  -6   6    3.15    3.02   0
  -8  -1   7  240.79    8.44   0
 -10  -2   8    5.83    3.41   0
 -10  -2  10    2.63    3.17   0
  -9  -4   1   59.51    5.08   0
 -11  -6   2   -1.28    3.28   0
  -8  -2   3  108.24    5.82   0
 -11  -3   6   50.80    4.67   0
 -12  -4   6   20.77    3.68   0
 -13  -5   7   19.06    3.44   0
  -8  -1  11   12.98    3.74   0
 -10  -2  11    1.14    3.08   0
 -12  -4  13    4.61    3.34   0
  -3  -3  -3   11.53    4.13   0
  -7  -4  -1   39.57    4.49   0
  -7  -3   0  788.30   15.12   0
  -8  -3   1   12.08    3.77   0
 -12  -7   3    5.58    3.15   0
 -12  -5   4    2.81    3.32   0
 -10  -2   7    2.53    2.94   0
 -11  -3  13   21.39    4.09   0
  -8  -5  -1   68.96    5.44   0
  -9  -5   0   84.33    5.44   0
 -10  -5   1   10.02    3.58   0
 -10  -4   2    9.10    3.55   0
 -12  -6   3   13.51    3.52   0
  -7  -1   4   30.49    4.11   0
  -5   0   5    0.94    3.27   0
 -13  -6   5  126.64    5.88   0
  -8  -1   6  525.96   11.94   0
 -13  -5   6   63.71    4.61   0
  -2   1   7    7.73    5.13   0
  -2   1   8  127.99   11.73   0
 -13  -4   9   -0.56    3.11   0
 -13  -4  10   21.02    4.02   0
 -10  -2  12   17.12    3.77   0
  -6  -4  -2  128.36    7.26   0
  -6  -3  -1    3.42    2.78   0
 -11  -3   5  294.40    8.41   0
 -12  -4   5   48.72    4.38   0
 -10  -2   6   80.89    5.13   0
 -14  -6   7   30.93    4.52   0
  -6   0   8   19.95    3.78   0
 -12  -3   8    6.88    3.57   0
 -13  -4   8   17.66    3.35   0
  -6   0   9   -1.27    3.50   0
 -12  -3   9  106.45    5.59   0
 -12  -3  10   -0.31    3.28   0
 -12  -3  11  146.48    6.49   0
 -13  -4  11    5.95    3.56   0
  -9  -7  -1   57.58    5.00   0
 -10  -7   0   15.33    3.68   0
 -11  -7   1    5.18    3.65   0
 -11  -5   2   38.71    4.02   0
 -11  -4   3    0.89    3.49   0
 -13  -7   4    4.22    3.61   0
  -6   0   7    1.35    2.91   0
 -14  -5   9    3.29    3.21   0
  -6   0  10   28.57    5.02   0
 -13  -4  12   -0.37    3.33   0
  -3  -4  -4    1.73    4.07   0
 -11  -8   1    1.85    3.46   0
 -10  -3   3    4.01    3.44   0
 -13  -6   4   -0.50    3.15   0
 -13  -5   5    7.12    3.08   0
 -12  -3   7   54.18    4.36   0
 -13  -4   7   14.14    3.54   0
 -14  -5   8    0.78    3.01   0
 -12  -3  12   82.24    5.21   0
  -3  -2  -2  313.37   14.46   0
  -2  -1  -1  155.43   12.74   0
  -9  -6  -1   77.66    5.55   0
 -10  -6   0   -1.88    3.44   0
 -11  -6   1    6.59    3.59   0
 -12  -7   2    7.71    3.42   0
 -12  -5   3   99.04    5.27   0
  -8  -1   5  621.73   12.88   0
 -14  -6   6   14.74    3.24   0
 -14  -5   7   60.96    4.70   0
  -9  -1  10   26.44    4.32   0
 -11  -2  10   -0.13    3.18   0
  -5  -3  -2    0.47    2.94   0
  -7  -2   1  971.48   16.90   0
 -12  -4   4   72.54    4.87   0
 -10  -2   5  333.22    8.93   0
 -13  -4   6   16.40    3.54   0
 -11  -2   8    5.60    3.14   0
 -11  -2  11    2.00    3.26   0
 -12  -3  13    4.22    3.56   0
  -6  -5  -3    5.38    3.81   0
  -8  -6  -2    2.12    3.19   0
  -8  -2   2  472.50   11.35   0
 -12  -6   2    0.94    3.31   0
  -4   0   3    0.48    2.63   0
 -13  -7   3    2.01    3.58   0
 -11  -3   4   89.49    5.40   0
 -14  -6   5   13.00    3.56   0
  -6   0   6   -0.13    2.53   0
 -12  -3   6  109.69    5.77   0
 -11  -2   7   -1.75    3.53   0
 -14  -4  10    6.06    3.57   0
  -9  -1  11   69.34    5.28   0
  -5  -4  -3   15.88    4.18   0
  -6  -2   0   17.44    3.74   0
 -10  -4   1  340.68    9.25   0
  -3   0   2 3156.04   46.29   0
  -6  -1   2    0.09    3.16   0
  -9  -2   3   79.00    4.99   0
 -14  -5   6    4.32    3.00   0
 -14  -4   9    2.93    3.00   0
 -13  -3  10    2.55    3.36   0
 -14  -4  11   10.37    3.31   0
 -11  -2  12   25.63    3.78   0
 -10  -5   0   66.42    5.30   0
  -5  -1   1  999.67   20.03   0
 -11  -4   2   17.47    3.84   0
  -7  -1   3   72.39    5.41   0
 -13  -6   3   12.09    3.49   0
  -5   0   4  508.43   14.72   0
 -13  -4   5    1.69    3.25   0
 -14  -4   8   39.48    3.94   0
 -13  -3  11    8.75    3.46   0
 -11  -5   1    4.57    3.13   0
 -12  -3   5   43.59    4.32   0
 -11  -2   6  252.81    7.99   0
 -13  -3   8    6.82    2.89   0
 -15  -5   8   -2.99    3.50   0
  -7   0   9   -0.17    3.43   0
  -8  -3   0  193.07    7.56   0
 -11  -7   0    7.78    3.24   0
 -12  -7   1    2.58    3.18   0
 -10  -3   2 1143.80   15.98   0
 -12  -5   2    0.85    2.91   0
 -12  -4   3   65.67    4.85   0
  -8  -1   4  598.83   12.74   0
 -14  -6   4   -0.71    3.41   0
 -14  -5   5   33.30    3.81   0
 -13  -3   7  123.63    5.76   0
 -14  -4   7    4.24    3.20   0
  -7   0   8   72.03    5.72   0
  -5  -2  -1   70.51    6.10   0
 -13  -7   2   15.82    3.96   0
 -11  -3   3   34.59    4.12   0
  -6   0   5   -1.48    3.34   0
 -15  -5   7   18.92    3.65   0
 -10  -1   9    6.52    3.44   0
 -12  -2   9    1.84    3.13   0
  -7   0  10   -1.50    3.28   0
 -10  -1  10   -1.22    3.28   0
 -12  -2  10   42.73    4.45   0
 -12  -2  11   10.24    3.75   0
 -13  -3  13    2.21    3.42   0
  -7  -4  -2   38.21    4.84   0
  -7  -3  -1   99.89    6.14   0
  -4  -1   0 1064.52   22.88   0
 -11  -6   0    3.59    3.36   0
 -12  -6   1   11.70    3.92   0
 -13  -5   3    4.24    2.80   0
 -14  -4   6   10.77    2.83   0
  -7   0   7    0.40    2.55   0
 -10  -1   8   13.14    3.54   0
 -12  -2   8   59.18    4.63   0
 -10  -1  11    8.01    3.47   0
 -10  -6  -1    3.92    3.19   0
 -13  -6   2    6.56    3.38   0
 -14  -7   3   -0.12    3.15   0
 -13  -4   4   12.78    3.35   0
  -9  -1   5   27.25    3.85   0
 -11  -2   5   55.09    4.37   0
 -15  -6   5    2.31    3.24   0
 -13  -3   6   16.34    3.39   0
 -15  -4   9    6.80    3.21   0
 -15  -4  10    2.79    3.08   0
 -15  -4  11    5.89    3.54   0
 -12  -2  12   84.53    5.46   0
  -4  -3  -3    4.97    3.77   0
 -12  -3   4  209.84    7.22   0
 -14  -5   4   12.37    3.10   0
 -15  -5   6    7.41    2.91   0
 -12  -2   7   -1.00    3.11   0
  -3   1   8  106.28    9.92   0
 -15  -4   8    6.67    3.41   0
 -14  -3   9    7.76    3.08   0
 -14  -3  10    7.74    3.21   0
 -14  -3  11   18.11    3.64   0
  -9  -6  -2   -1.14    3.60   0
  -8  -2   1   26.94    4.00   0
  -9  -2   2   71.95    5.01   0
 -14  -6   3   12.43    3.52   0
  -7   0   6   14.95    3.57   0
 -14  -3   8   20.77    3.49   0
 -14  -3  12   38.76    4.34   0
 -10  -4   0  124.46    6.43   0
 -11  -4   1   52.95    4.47   0
 -12  -5   1    2.27    3.30   0
 -12  -4   2  125.03    5.83   0
 -14  -4   5   29.40    3.60   0
  -3   1   7   15.50    5.09   0
 -15  -4   7    2.45    3.01   0
  -2  -3  -4  195.78   13.10   0
  -4  -4  -4  475.74   15.30   0
  -6  -3  -2   49.48    5.02   0
 -11  -5   0   62.68    4.73   0
 -12  -7   0   -2.77    3.34   0
 -13  -7   1    6.86    3.79   0
  -7  -1   2    2.38    3.76   0
 -13  -5   2    2.34    3.12   0
  -8  -1   3   23.88    3.97   0
 -15  -6   4    5.18    3.29   0
 -13  -3   5   42.61    3.94   0
 -15  -5   5  106.63    5.24   0
 -12  -2   6   20.68    3.90   0
 -14  -3   7   25.45    3.26   0
  -8   0   9   -1.25    3.22   0
 -13  -2  10   31.39    4.11   0
 -14  -3  13    2.99    3.11   0
  -6  -4  -3   49.35    5.17   0
 -10  -5  -1   27.62    4.47   0
  -7  -2   0  703.78   14.48   0
 -11  -3   2   12.57    3.33   0
 -14  -7   2   11.37    3.60   0
 -13  -4   3   53.16    4.27   0
 -11  -2   4   30.19    4.09   0
 -16  -5   7  114.32    5.46   0
  -8   0   8  130.81    6.85   0
 -11  -1   9   35.00    4.46   0
 -13  -2   9   17.54    3.50   0
  -8   0  10    1.07    3.30   0
 -11  -1  10   -1.76    3.43   0
 -13  -2  11   -1.61    3.10   0
 -13  -6   1   16.05    3.96   0
  -5   0   3   -1.12    2.86   0
 -12  -3   3   18.59    3.83   0
 -14  -5   3    4.26    3.22   0
  -6   0   4  125.79    7.33   0
  -9  -1   4    5.95    2.95   0
 -15  -4   6   21.32    3.63   0
 -11  -1   8   47.72    4.78   0
 -13  -2   8   47.71    4.18   0
 -16  -4  10   19.44    3.47   0
 -11  -1  11   -4.02    3.28   0
 -13  -2  12    2.13    3.10   0
  -4  -2  -2 7095.70   58.02   0
 -12  -6   0    0.55    3.13   0
  -6  -1   1    1.31    3.06   0
 -14  -6   2    1.52    3.38   0
 -14  -4   4   36.28    4.00   0
 -14  -3   6   21.45    3.53   0
 -16  -5   6    0.77    3.08   0
  -8   0   7   -1.72    3.30   0
 -16  -4   9   12.33    3.15   0
 -15  -3  10   16.95    3.63   0
 -15  -3  11   -2.35    3.42   0
  -9  -5  -2   -0.96    3.40   0
 -11  -6  -1    0.21    3.08   0
 -13  -3   4  213.48    6.97   0
 -15  -5   4   11.59    3.21   0
  -2   1   5  280.10   18.85   0
  -7   0   5    0.88    2.36   0
 -12  -2   5    0.22    2.94   0
 -11  -1   7  206.86    7.36   0
 -13  -2   7   12.01    3.41   0
 -16  -4   8   43.60    4.04   0
 -15  -3   9    1.49    2.66   0
 -15  -3  12   22.85    3.73   0
  -8  -4  -2   13.76    3.67   0
  -8  -3  -1   -2.41    2.62   0
  -4   0   2 5504.10   52.92   0
 -15  -6   3   11.61    3.38   0
 -15  -4   5   16.56    3.57   0
 -15  -3   8   28.44    3.64   0
 -10  -6  -2    6.14    3.50   0
  -6  -2  -1   28.53    4.22   0
 -12  -4   1   14.41    3.60   0
 -16  -5   5   11.62    3.18   0
  -3   1   6  219.76   13.38   0
 -16  -4   7    4.99    3.00   0
  -3  -1  -1  496.27   18.01   0
 -11  -4   0   31.60    3.97   0
 -12  -5   0   24.18    4.07   0
 -13  -7   0   16.33    3.86   0
  -9  -2   1   80.05    5.09   0
 -13  -5   1    8.47    3.26   0
 -14  -7   1    1.42    3.24   0
 -13  -4   2   10.50    3.18   0
 -14  -5   2   22.35    3.77   0
 -11  -2   3  509.97   10.74   0
 -14  -3   5   16.30    3.25   0
  -8   0   6  633.52   13.29   0
 -11  -1   6   49.40    4.56   0
 -13  -2   6   16.87    3.49   0
 -15  -3   7    4.92    2.88   0
 -14  -2   9    6.55    3.16   0
 -14  -2  10    4.61    3.15   0
 -14  -2  11    3.53    3.02   0
  -2  -2  -3  104.54   10.53   0
  -5  -1   0   71.16    5.98   0
 -14  -4   3    4.02    3.01   0
 -12  -2   4  141.34    5.90   0
 -16  -4   6  111.16    5.33   0
  -4   1   8    6.18    4.12   0
  -9   0   8    1.22    3.26   0
 -14  -2   8    5.23    3.18   0
 -12  -1   9   76.02    4.99   0
 -12  -1  10    2.27    3.00   0
 -12  -1  11    2.35    3.07   0
 -14  -2  12   11.16    3.61   0
 -10  -4  -1   17.25    4.11   0
 -11  -5  -1    4.99    3.45   0
 -11  -3   1   -0.62    2.94   0
 -12  -3   2  370.35    9.08   0
  -9  -1   3    3.66    2.61   0
 -13  -3   3   40.83    4.14   0
 -15  -5   3   32.01    3.75   0
 -12  -1   8   -1.89    2.81   0
 -16  -3  11    1.62    3.05   0
  -5  -3  -3    4.77    3.32   0
  -7  -3  -2  195.40    8.18   0
  -8  -2   0  600.88   12.73   0
 -13  -6   0    4.02    3.52   0
 -14  -6   1   61.70    4.53   0
  -8  -1   2  297.98    9.21   0
 -15  -6   2    3.69    3.42   0
 -15  -4   4  160.40    5.89   0
 -16  -5   4   14.88    3.38   0
 -15  -3   6    4.32    3.02   0
 -14  -2   7   15.71    3.50   0
 -17  -4   8    5.94    3.27   0
 -16  -3   9    9.74    3.08   0
 -12  -1  12   -0.72    3.29   0
  -7  -4  -3  159.80    7.83   0
 -12  -6  -1   25.93    4.26   0
 -16  -6   3   -1.26    3.52   0
  -7   0   4  614.29   13.83   0
 -14  -3   4   -3.22    2.97   0
 -13  -2   5   61.20    4.45   0
  -9   0   7    1.74    2.47   0
 -12  -1   7   26.63    3.73   0
 -16  -3   8   14.27    3.26   0
  -5  -4  -4   47.39    5.85   0
 -10  -5  -2    7.80    3.51   0
  -7  -1   1  132.53    6.82   0
  -6   0   3    1.32    3.27   0
  -8   0   5    1.24    2.18   0
 -16  -4   5    1.04    2.92   0
 -17  -4   7    1.92    3.33   0
 -15  -3   5    1.69    2.90   0
 -17  -5   5   23.63    3.44   0
 -14  -2   6   16.84    3.57   0
 -16  -3   7    2.94    2.83   0
 -15  -2   9   10.56    3.38   0
 -15  -2  10    5.37    3.13   0
 -15  -2  11   51.01    4.41   0
 -13  -4   1   31.94    3.73   0
 -14  -5   1   14.21    3.41   0
 -11  -2   2   54.41    4.37   0
 -14  -4   2   -1.18    2.95   0
 -15  -5   2   58.28    4.77   0
 -12  -2   3  467.13   10.06   0
  -9   0   6  259.25    8.25   0
 -12  -1   6    0.48    3.07   0
 -13  -1   9   36.76    3.98   0
 -13  -1  10   22.84    3.66   0
 -13  -1  11    2.86    2.99   0
 -15  -2  12   -0.38    2.99   0
  -5  -2  -2  268.15   10.63   0
  -7  -2  -1  917.75   16.48   0
 -12  -4   0   19.99    3.60   0
 -13  -5   0    9.81    3.44   0
  -3   0   1   -0.42    3.66   0
 -15  -4   3   92.02    4.82   0
 -16  -5   3    0.49    3.10   0
 -13  -2   4   11.27    3.36   0
 -17  -4   6   52.73    4.34   0
 -13  -1   8   63.25    4.64   0
 -15  -2   8    2.96    2.85   0
 -17  -3  10    1.32    2.96   0
  -3  -3  -4    4.73    4.10   0
 -12  -3   1  348.99    8.81   0
 -15  -6   1    9.47    3.58   0
  -5   0   2 5188.78   45.57   0
 -13  -3   2   10.73    3.38   0
 -14  -3   3   33.47    3.57   0
 -16  -4   4    7.19    3.05   0
 -16  -3   6   59.68    4.21   0
 -17  -3   9    6.90    3.45   0
 -10   0  11   -0.59    2.57   0
 -13  -1  12    6.67    3.11   0
  -9  -5  -3   -1.79    3.23   0
 -11  -4  -1   -0.09    3.52   0
 -12  -5  -1   -0.84    3.01   0
 -14  -6   0    1.82    3.36   0
  -9  -1   2  172.06    6.73   0
 -16  -6   2    1.64    3.02   0
 -17  -5   4   34.15    3.75   0
 -14  -2   5   76.60    4.67   0
 -13  -1   7   96.58    5.29   0
 -15  -2   7   55.06    4.09   0
 -17  -3   8   -0.88    2.84   0
  -6  -1   0  976.46   18.17   0
  -9  -2   0  697.29   13.21   0
 -11  -3   0   -0.30    2.66   0
  -8   0   4 2260.76   24.61   0
 -15  -3   4   17.84    3.10   0
 -12  -1   5   11.57    2.91   0
 -17  -4   5    1.27    2.97   0
 -16  -2  10    1.85    3.13   0
 -16  -2  11   53.47    4.58   0
  -8  -3  -2    8.19    3.47   0
  -4  -1  -1 3520.43   41.15   0
 -13  -6  -1    5.20    3.16   0
  -9   0   5   -0.62    2.01   0
 -16  -3   5    2.02    2.95   0
 -17  -3   7    2.28    2.99   0
 -16  -2   9   37.14    4.00   0
 -14  -1  10    4.00    3.03   0
 -16  -2  12   -0.72    3.28   0
  -6  -3  -3    6.51    3.38   0
  -8  -4  -3  214.00    8.42   0
 -11  -5  -2    0.61    3.11   0
  -8  -1   1  392.14   10.34   0
 -15  -4   2   13.68    3.23   0
  -7   0   3    1.26    2.67   0
 -15  -2   6   24.73    3.42   0
 -11   0   9    0.24    3.28   0
 -14  -1   9   53.29    4.18   0
 -14  -1  11   -2.41    2.91   0
 -10  -4  -2    1.67    3.10   0
 -14  -4   1   25.47    3.54   0
 -15  -5   1    8.45    3.32   0
 -12  -2   2  122.33    5.55   0
 -16  -5   2    2.05    2.89   0
 -13  -2   3   10.94    3.41   0
 -16  -4   3    0.14    2.69   0
 -13  -1   6   20.80    3.25   0
 -18  -4   6    1.84    2.79   0
 -11   0   8  814.02   13.92   0
 -14  -1   8    2.54    2.85   0
 -16  -2   8   -0.77    2.29   0
 -18  -3   9   -2.20    3.39   0
 -11   0  11    1.51    2.94   0
 -14  -1  12    9.84    3.42   0
  -6  -4  -4    2.14    3.85   0
  -3  -2  -3    1.15    4.19   0
 -13  -4   0   -2.68    2.70   0
 -14  -5   0   60.21    4.51   0
 -14  -3   2   22.36    3.68   0
 -17  -5   3   -2.53    3.14   0
 -14  -2   4   -2.99    2.87   0
 -17  -4   4   35.14    3.70   0
 -17  -3   6   -4.51    2.78   0
  -8  -2  -1   30.29    3.50   0
 -13  -3   1    6.71    3.07   0
 -16  -6   1   -1.97    3.20   0
 -15  -3   3    0.82    2.80   0
 -12  -1   4   21.36    3.23   0
 -15  -2   5  141.62    5.78   0
  -5   1   6    8.74    3.41   0
 -14  -1   7    0.01    2.86   0
 -16  -2   7   13.25    3.13   0
 -18  -3   8    1.02    2.83   0
  -6  -2  -2  139.60    7.23   0
 -12  -4  -1   18.28    3.72   0
 -13  -5  -1   -2.46    2.96   0
 -15  -6   0    0.66    2.95   0
  -6   0   2 1459.62   22.27   0
 -10  -1   2  362.84    9.15   0
 -16  -3   4    0.10    2.74   0
 -13  -1   5   71.61    4.59   0
 -18  -4   5   18.34    3.65   0
  -6   1   7  108.67    7.11   0
 -17  -2  10    1.65    2.99   0
 -17  -2  11   45.39    4.17   0
 -10  -5  -3    3.41    3.25   0
 -12  -3   0   45.92    4.07   0
  -4   0   1    0.98    2.50   0
  -9   0   4   86.72    4.97   0
 -10   0   5    0.97    2.51   0
 -18  -3   7    6.97    3.07   0
 -17  -2   9    1.72    2.97   0
 -12   0  10  137.64    6.32   0
 -15  -1  10    9.54    3.16   0
 -17  -2  12   17.65    3.47   0
 -14  -6  -1   50.95    4.22   0
  -7  -1   0  513.47   12.42   0
  -2   1   4  145.10   14.06   0
 -17  -3   5    4.93    2.67   0
 -14  -1   6   75.08    4.58   0
 -16  -2   6  104.01    4.96   0
 -17  -2   8   -2.30    2.80   0
 -12   0   9   -0.15    2.89   0
 -15  -1   9    1.19    2.87   0
 -12   0  11   -2.89    2.98   0
 -15  -1  12   -0.49    2.89   0
  -4  -3  -4   13.57    4.35   0
  -9  -3  -2   23.41    3.62   0
 -12  -5  -2   72.26    5.17   0
  -9  -1   1  139.42    6.16   0
 -15  -4   1    2.00    2.65   0
 -16  -5   1    4.28    2.90   0
 -13  -2   2    1.00    2.98   0
 -16  -4   2    5.21    2.89   0
 -17  -5   2   -2.00    3.28   0
  -8   0   3   -0.44    2.17   0
 -14  -2   3    2.01    3.01   0
 -17  -4   3   23.76    3.40   0
  -7   1   8    0.80    2.89   0
 -12   0   8  243.48    7.76   0
 -15  -1   8   34.86    3.61   0
  -7   1   9  138.36    8.02   0
  -7  -3  -3  270.18    9.57   0
 -11  -4  -2   47.77    4.64   0
  -5  -1  -1   32.78    4.41   0
 -11  -3  -1   73.24    5.01   0
 -14  -4   0   15.84    3.63   0
 -15  -5   0    2.04    3.04   0
 -15  -2   4  116.83    5.35   0
 -18  -3   6   16.56    3.01   0
 -17  -2   7    0.63    2.86   0
 -12  -2   1   51.88    4.32   0
 -14  -3   1   13.58    3.12   0
 -15  -3   2   48.78    3.99   0
 -12  -1   3  207.58    6.77   0
 -16  -3   3    4.09    2.82   0
 -13  -1   4  119.64    5.57   0
 -16  -2   5   38.32    3.58   0
  -6   1   6   17.99    3.28   0
 -12   0   7   -0.17    2.70   0
 -15  -1   7   -0.69    2.75   0
 -18  -2  10    2.23    3.13   0
  -7  -4  -4   76.07    5.93   0
  -9  -2  -1   45.56    4.05   0
 -14  -5  -1    8.51    3.38   0
 -16  -6   0    0.22    3.02   0
  -7   0   2   77.85    5.41   0
 -17  -3   4    0.72    2.68   0
  -5   1   5   91.89    6.93   0
 -14  -1   5    5.19    2.95   0
  -7   1   7  210.37    8.54   0
 -18  -2   9    3.04    3.19   0
 -16  -1  10   33.58    3.84   0
 -16  -1  11    2.94    2.93   0
  -7  -2  -2  455.00   11.90   0
 -13  -4  -1   20.81    3.36   0
 -13  -3   0    5.28    2.86   0
 -10   0   4    6.62    2.63   0
 -18  -3   5   26.13    3.39   0
 -17  -2   6   14.73    3.07   0
  -8   1   9   28.47    4.42   0
 -13   0   9   -1.72    2.70   0
 -16  -1   9   18.41    3.37   0
 -13   0  10   39.45    3.92   0
 -13   0  11   -0.65    2.69   0
 -16  -1  12    0.54    2.85   0
  -4  -2  -3   84.36    7.12   0
  -8  -1   0  183.58    7.13   0
  -5   0   1    0.00    2.13   0
  -9   0   3    1.54    2.51   0
 -12   0   6    6.78    2.71   0
 -15  -1   6  150.19    5.74   0
  -8   1   8    1.71    2.91   0
 -13   0   8  357.85    9.00   0
 -16  -1   8   33.21    3.69   0
 -10  -1   1    0.90    2.45   0
 -16  -4   1    4.45    3.06   0
 -17  -5   1   14.97    3.60   0
 -14  -2   2   17.37    3.44   0
 -17  -4   2   12.38    3.32   0
 -15  -2   3  177.53    6.23   0
 -18  -4   3    0.40    3.24   0
 -13  -5  -2   16.31    3.49   0
 -16  -2   4   14.04    3.12   0
  -7   1   6  230.58    8.79   0
 -19  -3   6   18.01    3.46   0
  -8   1   7  248.39    8.95   0
 -13   0   7    0.94    2.72   0
 -18  -2   7    2.49    2.78   0
  -5  -3  -4   29.35    4.77   0
  -8  -3  -3   67.41    5.27   0
 -10  -4  -3   10.13    3.19   0
 -12  -4  -2   -2.20    2.98   0
  -6  -1  -1   41.13    4.56   0
 -12  -3  -1   83.40    4.89   0
 -15  -4   0   10.38    3.08   0
 -16  -5   0    4.86    2.91   0
 -13  -2   1  116.04    5.49   0
 -16  -3   2    0.11    2.75   0
 -13  -1   3   29.19    3.54   0
 -14  -1   4   12.35    3.12   0
  -6   1   5   67.33    5.26   0
 -17  -2   5    4.09    2.87   0
 -16  -1   7   14.84    3.11   0
 -14   0  10   38.69    4.22   0
 -17  -1  10   69.40    4.70   0
 -17  -1  11   -0.46    2.90   0
  -2  -1  -2 4498.45   64.23   0
 -15  -3   1    0.54    2.60   0
  -8   0   2  113.47    5.86   0
 -12  -1   2   -0.17    2.52   0
  -4   1   4    2.06    3.34   0
 -18  -3   4   -0.52    2.68   0
 -12   0   5   -0.72    2.86   0
 -15  -1   5   59.71    4.25   0
  -9   1   9   -2.59    2.86   0
 -14   0   9   -3.39    2.74   0
 -17  -1   9    2.29    2.96   0
 -19  -2   9   31.18    3.88   0
 -14   0  11    2.33    3.04   0
 -17  -1  12   39.74    4.11   0
  -8  -4  -4   52.40    5.18   0
 -14  -4  -1   24.70    3.63   0
 -15  -5  -1   -1.11    2.85   0
 -14  -3   0    5.75    2.97   0
  -6   0   1    0.50    2.23   0
 -19  -3   5    0.20    2.65   0
 -13   0   6    6.28    2.87   0
 -16  -1   6   -0.44    2.80   0
 -18  -2   6   92.53    4.80   0
  -9   1   8   61.48    4.71   0
 -14   0   8   75.05    4.80   0
 -19  -2   8   39.08    4.10   0
  -8  -2  -2    0.76    1.80   0
  -9  -1   0    1.33    2.08   0
 -12  -2   0   33.60    3.76   0
 -10   0   3   -0.29    2.26   0
  -8   1   6  521.20   12.25   0
 -17  -1   8   12.84    2.87   0
  -5  -2  -3   82.63    6.25   0
 -17  -4   1   -0.23    2.88   0
 -15  -2   2   19.76    3.04   0
 -18  -4   2    0.60    2.70   0
 -16  -2   3   45.77    3.75   0
 -17  -2   4    5.04    2.41   0
  -7   1   5   72.38    5.32   0
  -9   1   7   98.68    5.47   0
 -14   0   7   -0.34    2.59   0
 -19  -2   7   43.52    4.04   0
 -11  -3  -2  202.86    7.17   0
 -17  -3   2   10.95    2.88   0
 -18  -3   3   41.65    3.82   0
  -5   1   4  870.26   19.35   0
 -15  -1   4  121.82    5.35   0
 -17  -1   7    0.35    2.51   0
 -15   0  10  134.33    5.86   0
 -18  -1  10   55.57    4.56   0
 -15   0  11   -1.19    2.98   0
 -18  -1  11   -0.04    3.05   0
  -9  -3  -3   59.92    4.80   0
 -11  -4  -3   25.04    3.69   0
 -13  -4  -2   -2.09    2.81   0
  -7  -1  -1  131.62    6.48   0
 -13  -3  -1   18.22    3.04   0
 -16  -4   0   28.64    3.51   0
 -17  -5   0   20.57    3.49   0
 -14  -2   1  276.00    7.53   0
 -16  -3   1    8.10    2.88   0
  -9   0   2  299.98    8.57   0
 -14  -1   3   54.33    3.92   0
 -12   0   4  286.44    7.93   0
 -19  -3   4   22.58    3.46   0
 -13   0   5   -0.10    2.70   0
 -16  -1   5   36.20    3.64   0
 -10   1   8   12.06    3.22   0
 -15   0   9    2.89    2.51   0
 -18  -1   9    2.48    2.91   0
  -6  -3  -4   95.27    6.57   0
  -3  -1  -2  152.77    9.96   0
  -7   0   1   -1.52    2.31   0
 -13  -1   2   15.10    3.23   0
  -9   1   6  660.30   13.25   0
 -14   0   6    6.40    2.87   0
 -19  -2   6    2.60    2.78   0
 -15   0   8    1.79    2.64   0
 -15  -4  -1    1.10    2.84   0
 -16  -5  -1   41.51    3.99   0
 -10  -1   0  269.89    8.10   0
 -13  -2   0   12.83    3.19   0
 -15  -3   0    1.66    2.78   0
  -6   1   4 2644.78   30.35   0
  -8   1   5  649.19   13.32   0
 -17  -1   6    4.94    2.70   0
 -10   1   7   35.26    3.55   0
 -18  -1   8    1.08    2.66   0
  -9  -2  -2  197.92    7.20   0
  -3   0   0   58.30    6.37   0
 -12  -1   1  309.33    8.06   0
 -17  -2   3    2.41    2.28   0
 -15   0   7    0.24    2.44   0
  -6  -2  -3   -0.04    2.14   0
 -18  -4   1    1.31    2.65   0
 -16  -2   2    5.56    2.74   0
 -18  -2   4   -2.32    2.43   0
 -18  -1   7   41.18    3.66   0
 -16   0   9   -0.52    2.89   0
 -16   0  10  114.40    5.43   0
 -19  -1  10   21.98    3.59   0
 -16   0  11    0.77    2.94   0
  -4  -1  -2  526.15   15.79   0
 -12  -3  -2   10.99    3.13   0
  -8  -1  -1  325.85    9.30   0
 -14  -3  -1   18.12    3.40   0
  -4   0   0 1719.82   28.09   0
 -15  -2   1   45.64    3.74   0
 -10   0   2  535.66   10.87   0
 -18  -3   2    4.41    2.74   0
 -15  -1   3   29.02    3.52   0
 -19  -3   3   16.24    3.20   0
  -7   1   4   30.71    4.06   0
 -16  -1   4   27.56    3.19   0
 -14   0   5   -1.01    2.57   0
 -17  -1   5   12.91    2.67   0
 -19  -2   5   13.19    2.93   0
 -10   1   6  244.35    7.83   0
 -19  -1   9    5.46    3.13   0
 -12  -4  -3   18.60    3.38   0
 -14  -4  -2   27.14    3.67   0
 -17  -4   0    1.07    2.67   0
  -8   0   1   -0.29    1.98   0
 -17  -3   1    3.47    2.64   0
 -14  -1   2    7.30    2.82   0
 -12   0   3    3.18    2.71   0
  -9   1   5   34.68    3.41   0
 -15   0   6    1.09    2.51   0
 -16   0   8    8.33    2.90   0
 -12   1   9   80.14    5.12   0
  -7  -3  -4   25.74    3.83   0
 -12  -2  -1  203.01    6.91   0
 -18  -1   6   15.29    2.97   0
 -12   1   8    0.82    2.92   0
 -19  -1   8   52.67    4.25   0
 -12   1  10    1.24    2.58   0
 -16  -4  -1    2.02    3.22   0
 -17  -5  -1   10.70    3.18   0
  -5   0   0 2161.35   28.41   0
 -14  -2   0  174.68    6.18   0
 -16  -3   0   18.40    3.22   0
 -13  -1   1  112.40    5.20   0
 -18  -2   3   34.17    3.53   0
  -8   1   4  613.26   12.95   0
 -16   0   7    1.54    2.36   0
 -17   0  10   -1.11    2.72   0
 -17   0  11    1.58    2.66   0
  -7  -2  -3  192.25    7.82   0
  -5  -1  -2  282.09   10.70   0
  -9  -1  -1  296.35    8.52   0
 -17  -2   2   37.21    3.55   0
  -4   1   3 1266.21   25.44   0
 -17  -1   4   -0.74    2.55   0
 -19  -2   4    2.23    2.71   0
 -10   1   5    1.58    2.54   0
 -12   1   7   21.07    3.33   0
 -19  -1   7   -0.84    2.48   0
 -17   0   9    0.01    2.49   0
 -13  -3  -2   19.00    3.49   0
  -9   0   1   -1.30    2.20   0
 -16  -2   1   23.93    3.35   0
 -19  -3   2   28.27    3.77   0
  -5   1   3 1073.33   20.86   0
 -16  -1   3   82.67    4.51   0
 -14   0   4   40.19    3.54   0
 -18  -1   5    7.13    2.57   0
 -20  -2   5   21.71    3.28   0
 -16   0   6   37.83    3.67   0
 -17   0   8   52.75    4.04   0
 -13   1   9   31.88    3.81   0
 -13   1  10   18.66    3.35   0
 -15  -3  -1   10.04    2.99   0
  -6   0   0  793.91   15.94   0
 -18  -4   0    6.93    2.98   0
 -18  -3   1   25.82    3.45   0
 -15  -1   2   77.78    4.40   0
 -13   0   3   -0.05    2.36   0
 -19  -1   6    5.46    2.62   0
 -13   1   8   68.09    4.61   0
 -20  -1   8   45.15    4.03   0
  -8  -3  -4  166.65    7.46   0
 -11  -3  -3   15.92    3.16   0
 -13  -4  -3   28.20    3.61   0
  -6  -1  -2  698.42   15.47   0
 -15  -4  -2    5.32    2.81   0
 -13  -2  -1   62.50    4.29   0
 -12  -1   0   57.56    3.94   0
  -6   1   3   11.88    3.74   0
  -9   1   4    5.62    2.09   0
 -12   1   6   -0.30    2.55   0
 -17   0   7    3.11    2.43   0
 -18   0  10   17.40    3.33   0
  -8  -2  -3    1.51    2.54   0
 -15  -2   0    6.07    2.68   0
 -17  -3   0   17.84    3.08   0
 -10   0   1   -0.27    2.41   0
 -14  -1   1   50.59    3.99   0
 -12   0   2  115.20    5.13   0
 -19  -2   3    3.05    2.77   0
 -13   1   7   95.86    5.01   0
 -20  -1   7    1.80    3.01   0
 -18   0   9   -1.65    2.66   0
 -18   0  11   -2.10    2.63   0
 -17  -4  -1    6.13    3.00   0
  -7   0   0   86.85    5.40   0
 -18  -2   2    6.76    2.74   0
  -7   1   3   66.14    4.89   0
 -17  -1   3   -2.20    2.66   0
 -15   0   4   28.84    3.23   0
 -18  -1   4   16.43    2.77   0
 -20  -2   4   -2.69    2.62   0
 -16   0   5    0.78    2.41   0
 -18   0   8   16.92    3.34   0
 -14   1   9   56.68    4.22   0
 -14   1  10    1.27    2.56   0
 -14  -3  -2    3.06    2.67   0
 -17  -2   1   30.28    3.43   0
 -16  -1   2   43.73    3.82   0
 -14   0   3   -2.04    2.53   0
 -10   1   4   35.30    3.34   0
 -17   0   6   12.11    2.94   0
 -14   1   8    0.21    2.45   0
  -7  -1  -2  348.94   10.13   0
 -14  -2  -1  108.98    5.18   0
 -16  -3  -1   -0.11    2.72   0
 -13  -1   0   25.48    3.42   0
  -8   1   3   23.48    3.07   0
 -12   1   5   10.35    2.61   0
 -13   1   6   19.26    3.04   0
 -20  -1   6    6.72    2.87   0
 -18   0   7    0.32    2.47   0
  -9  -3  -4    7.22    2.89   0
  -9  -2  -3   21.34    3.30   0
 -12  -3  -3   10.89    2.92   0
 -14  -4  -3    1.34    2.64   0
 -12  -2  -2  113.77    5.53   0
 -16  -4  -2   47.36    4.23   0
  -8   0   0    0.60    1.93   0
 -15  -1   1   55.68    4.09   0
 -19  -3   1   21.52    3.33   0
 -13   0   2   87.67    4.62   0
 -14   1   7    0.61    2.49   0
 -15   1   9    1.74    2.64   0
 -19   0   9    0.02    2.61   0
 -15   1  10    7.41    2.83   0
 -19   0  10   24.50    3.36   0
 -19   0  11   -1.00    2.62   0
 -16  -2   0    3.00    2.66   0
 -18  -3   0    7.13    3.04   0
  -9   1   3    4.82    2.44   0
 -20  -2   3   -0.42    2.95   0
 -16   0   4   41.31    3.64   0
 -17   0   5    1.98    2.10   0
 -15   1   8   37.67    3.82   0
  -8  -1  -2  359.97    9.74   0
 -18  -4  -1   26.49    3.73   0
 -19  -2   2    4.57    2.61   0
 -15   0   3    3.57    2.41   0
 -18  -1   3   26.76    3.18   0
 -19  -1   4    3.27    2.54   0
 -13   1   5   65.30    4.34   0
 -14   1   6   67.12    4.37   0
 -18   0   6   -0.94    2.35   0
 -19   0   8   21.68    3.28   0
 -15  -3  -2   -0.58    2.70   0
  -9   0   0   25.12    3.11   0
 -18  -2   1    2.93    2.45   0
 -17  -1   2   89.24    4.56   0
 -20  -1   5   69.43    4.26   0
 -15   1   7    1.78    2.69   0
 -13  -3  -3   -0.66    2.91   0
 -15  -2  -1    2.11    2.44   0
 -17  -3  -1   -0.22    2.65   0
 -14  -1   0  314.38    7.90   0
 -12   0   1   -0.98    2.11   0
 -14   0   2    3.25    2.38   0
 -10   1   3   18.62    2.83   0
 -12   1   4   21.42    2.85   0
 -19   0   7    1.58    2.51   0
 -16   1   9   20.51    3.20   0
 -16   1  10   33.43    3.65   0
  -3  -3  -5   41.80    6.75   0
 -15  -4  -3    3.34    3.05   0
  -9  -1  -2   12.96    2.65   0
 -13  -2  -2    3.90    2.60   0
 -17  -4  -2    2.23    3.13   0
 -12  -1  -1  147.90    5.78   0
 -17  -2   0   10.20    2.84   0
 -16  -1   1  175.93    6.00   0
  -6   1   2   -0.11    2.80   0
 -17   0   4   10.95    2.94   0
 -18   0   5    1.10    2.50   0
 -16   1   8   32.92    3.61   0
  -4  -3  -5    7.22    3.91   0
  -2  -3  -5    0.61    4.12   0
  -4  -2  -4  586.88   17.56   0
  -3  -2  -4  310.71   14.85   0
 -10   0   0    1.72    2.30   0
 -19  -3   0    3.15    3.01   0
  -7   1   2    3.06    2.18   0
  -5   1   2 4102.88   39.16   0
 -16   0   3    0.65    2.38   0
 -19  -1   3   20.32    3.35   0
 -20  -1   4   17.31    3.39   0
 -14   1   5    3.95    2.50   0
 -15   1   6  146.48    5.64   0
 -19   0   6   23.05    3.23   0
 -20   0   8    4.01    2.90   0
  -5  -3  -5   13.53    4.08   0
  -5  -2  -4   70.90    6.06   0
  -8   1   2  304.28    9.00   0
  -4   1   2   90.03    6.76   0
 -18  -1   2   10.37    2.88   0
 -20  -2   2    2.53    2.67   0
 -13   1   4  118.51    5.21   0
 -16   1   7   20.77    3.16   0
 -17   1   9   -2.15    2.72   0
 -17   1  10   64.55    4.72   0
 -11  -2  -3  238.11    7.71   0
 -16  -3  -2    6.44    3.25   0
 -13  -1  -1  161.42    6.05   0
 -15  -1   0   60.50    4.07   0
 -19  -2   1    0.34    2.48   0
 -15   0   2   28.97    3.20   0
 -20   0   7    0.15    2.48   0
 -17   1   8   15.36    3.01   0
  -6  -2  -4  369.19   11.64   0
  -2  -2  -4 1668.70   42.54   0
 -11  -3  -4    4.50    2.70   0
 -14  -3  -3    0.42    2.82   0
 -14  -2  -2    0.39    2.57   0
 -16  -2  -1    3.06    2.83   0
 -18  -3  -1   -0.92    2.51   0
 -17  -1   1    2.82    2.58   0
  -9   1   2  169.81    6.47   0
 -12   1   3  199.23    6.63   0
 -18   0   4   16.06    3.05   0
 -15   1   5   64.18    4.06   0
 -16   1   6   -2.51    2.46   0
  -6  -3  -5   44.50    5.20   0
  -6   0  -1    1.29    2.08   0
  -5   0  -1    1.22    2.01   0
 -18  -2   0    3.56    2.51   0
 -17   0   3    0.57    2.32   0
 -14   1   4   16.20    2.72   0
 -19   0   5   -0.37    2.11   0
 -20   0   6   75.57    4.48   0
 -17   1   7    5.75    2.74   0
 -18   1  10   61.53    4.55   0
  -7  -2  -4   98.33    6.05   0
 -18  -4  -2   -0.87    2.84   0
  -7   0  -1    1.62    2.01   0
  -4   0  -1   -0.56    1.87   0
 -14   0   1    1.45    2.38   0
 -10   1   2  372.31    9.00   0
 -20  -1   3   92.58    4.81   0
 -18   1   9    0.83    2.71   0
  -7  -3  -5  111.36    7.11   0
 -12  -2  -3    7.99    3.05   0
  -8   0  -1    0.75    2.15   0
 -14  -1  -1   84.61    4.46   0
 -12   0   0  341.27    8.17   0
 -16  -1   0  102.62    4.87   0
 -20  -2   1   -0.76    2.91   0
  -3   1   2 5774.16   60.09   0
 -16   0   2  174.84    5.92   0
 -19  -1   2   15.74    2.87   0
 -13   1   3   22.72    3.18   0
 -16   1   5   40.15    3.54   0
  -9   2   8  124.37    6.51   0
  -8   2   8  161.86    7.98   0
 -18   1   8    0.51    2.52   0
 -12  -3  -4    0.23    2.46   0
 -15  -3  -3    0.75    2.76   0
 -15  -2  -2    0.20    2.67   0
 -17  -3  -2   -0.86    2.60   0
 -17  -2  -1    7.98    2.96   0
 -18  -1   1   25.91    3.20   0
 -15   1   4  124.69    5.13   0
 -19   0   4   19.68    3.21   0
 -17   1   6    2.86    2.50   0
  -9   2   7   30.15    3.71   0
  -8   2   7  283.13    9.73   0
 -10   2   8    7.68    2.73   0
 -10   2   9   12.24    3.27   0
  -8  -2  -4   26.69    3.47   0
  -9   0  -1    0.38    1.94   0
  -3   0  -1   -0.21    2.06   0
 -19  -3  -1    0.51    2.83   0
 -19  -2   0   14.61    3.13   0
 -15   0   1    0.90    2.12   0
 -18   0   3   -1.77    2.23   0
 -10   2   7    0.07    2.23   0
 -19   1   9    6.84    2.85   0
 -19   1  10   27.02    3.63   0
  -8  -3  -5   65.86    5.47   0
  -6  -1  -3   75.02    5.19   0
  -5  -1  -3  135.91    7.45   0
 -12  -1  -2   57.25    4.09   0
 -13   0   0   84.76    4.57   0
 -17   0   2    1.15    2.55   0
 -14   1   3   48.72    3.79   0
  -7   2   7  362.77   11.80   0
 -12   2   8   57.96    4.62   0
 -19   1   8   54.50    4.20   0
 -12   2   9    4.58    2.76   0
  -9  -2  -4   29.26    3.84   0
  -7  -1  -3   22.73    3.11   0
  -4  -1  -3 3499.21   39.81   0
 -13  -2  -3   23.04    3.40   0
 -15  -1  -1    5.63    2.59   0
 -17  -1   0   30.97    3.35   0
 -12   1   2    1.57    2.11   0
 -20  -1   2   -0.91    2.42   0
 -16   1   4   32.47    3.35   0
 -17   1   5   14.22    2.73   0
 -10   2   6   76.90    4.94   0
  -9   2   6   24.15    3.07   0
  -8   2   6    0.92    2.43   0
 -18   1   6   12.17    2.74   0
 -12   2   7    2.82    2.62   0
 -13   2   9   13.13    3.23   0
 -13  -3  -4    5.00    2.67   0
  -8  -1  -3  277.34    8.76   0
 -16  -2  -2   -0.59    2.62   0
 -18  -3  -2   49.93    4.20   0
 -18  -2  -1    5.27    2.74   0
  -8   1   1  397.70    9.95   0
  -7   1   1  136.76    6.35   0
  -6   1   1    1.39    2.13   0
 -19  -1   1   14.68    2.96   0
  -7   2   6   46.96    4.59   0
 -19   1   7    1.62    2.69   0
 -13   2   8   39.44    3.76   0
  -9  -3  -5   19.76    3.65   0
 -16  -3  -3   -1.31    2.63   0
 -13  -1  -2   34.24    3.54   0
 -14   0   0    6.25    2.52   0
  -9   1   1  136.22    5.76   0
 -16   0   1   -0.38    2.38   0
 -13   1   2   12.08    2.90   0
 -15   1   3   32.17    3.46   0
 -19   0   3    1.81    2.40   0
 -13   2   7   13.13    2.97   0
  -6   2   8   90.94    7.29   0
 -14   2   9    4.80    2.75   0
 -20   1   9    0.31    2.64   0
  -9  -1  -3   15.47    2.68   0
 -14  -2  -3    7.38    3.08   0
  -5   1   1 1034.91   19.18   0
 -18   0   2   34.87    3.43   0
  -9   2   5  280.47    8.63   0
 -18   1   5    6.11    2.54   0
 -12   2   6   18.81    2.94   0
 -14   2   8    5.21    2.58   0
 -20   1   8   42.89    3.83   0
  -3  -1  -3  167.74   10.41   0
 -16  -1  -1    2.89    2.50   0
 -18  -1   0    2.05    2.52   0
 -17   1   4    1.02    2.05   0
 -10   2   5  332.93    8.88   0
  -8   2   5  511.65   12.15   0
 -13   2   6   15.40    3.18   0
  -6   2   6   29.30    4.21   0
 -19   1   6    2.20    2.29   0
 -14   2   7   18.30    3.01   0
 -15   2   9   11.92    2.91   0
 -14  -3  -4    8.24    2.86   0
 -14  -1  -2  216.38    6.86   0
 -17  -2  -2    5.14    2.79   0
 -12   0  -1    0.78    2.22   0
 -15   0   0   22.35    3.32   0
 -17   0   1    0.68    2.18   0
 -14   1   2    2.05    2.58   0
 -16   1   3   79.75    4.36   0
  -7   2   5   -0.35    2.20   0
 -20   1   7   -1.72    2.69   0
 -15   2   8    1.00    2.43   0
 -11  -2  -4    0.22    2.54   0
 -17  -3  -3    3.47    2.74   0
 -19  -3  -2   14.64    3.33   0
 -19  -2  -1   23.22    3.62   0
 -20  -1   1    6.64    2.58   0
 -20   0   3    1.44    2.44   0
 -12   2   5    3.26    2.13   0
 -19   1   5   10.95    2.97   0
 -14   2   6   18.35    2.91   0
 -15   2   7   46.02    3.83   0
 -16   2   9   46.52    3.90   0
 -11  -1  -3  202.86    7.07   0
 -15  -2  -3   21.27    3.40   0
  -2   0  -1    0.12    2.50   0
 -17  -1  -1   12.78    3.00   0
 -12   1   1  307.81    7.81   0
  -4   1   1  179.50    9.00   0
 -15   1   2   72.93    4.10   0
 -19   0   2  105.80    4.85   0
 -18   1   4   19.83    2.92   0
 -13   2   5   61.50    4.16   0
 -20   1   6    3.81    2.90   0
 -16   2   8   -0.79    2.47   0
 -13   0  -1   -0.19    2.21   0
 -16   0   0  188.70    6.24   0
 -19  -1   0    2.34    2.58   0
 -17   1   3    1.96    2.31   0
 -10   2   4    1.72    2.16   0
  -9   2   4    0.85    1.82   0
  -8   2   4  184.19    7.23   0
  -6   2   5 1164.45   20.81   0
 -15   2   6   21.41    3.30   0
 -16   2   7   12.61    3.15   0
  -5   2   7   45.07    5.90   0
 -12  -2  -4    0.81    2.59   0
 -15  -3  -4   19.92    3.32   0
  -8   0  -2  241.73    7.97   0
  -7   0  -2   80.94    4.98   0
 -15  -1  -2   10.99    2.86   0
 -18  -2  -2   -0.99    2.80   0
 -13   1   1  114.90    4.95   0
 -18   0   1   -0.06    2.32   0
 -14   2   5   76.46    4.31   0
 -17   2   8   -1.65    2.57   0
 -17   2   9    1.78    2.53   0
 -12  -1  -3   21.29    3.18   0
 -18  -3  -3    0.60    2.96   0
  -9   0  -2    7.77    2.40   0
  -6   0  -2    0.96    2.03   0
 -14   0  -1    0.49    2.40   0
 -16   1   2   43.78    3.56   0
 -20   0   2   95.77    5.12   0
 -12   2   4  132.64    5.46   0
  -7   2   4  119.08    6.28   0
 -19   1   4   -0.95    2.51   0
 -20   1   5   72.72    4.23   0
 -16   2   6   98.00    4.88   0
 -16  -2  -3   11.07    3.05   0
 -18  -1  -1   38.84    3.80   0
  -9   1   0    2.48    2.15   0
  -8   1   0  179.70    6.73   0
  -7   1   0  514.18   11.70   0
 -14   1   1   46.60    3.75   0
 -18   1   3   25.17    3.09   0
 -13   2   4   10.79    2.71   0
 -15   2   5  123.95    5.29   0
 -17   2   7    0.85    2.54   0
 -18   2   9    5.94    2.75   0
 -13  -2  -4    1.20    2.50   0
 -13  -1  -3   81.93    4.93   0
  -5   0  -2  205.75    8.89   0
 -16  -1  -2   26.11    3.30   0
 -17   0   0    8.45    2.78   0
 -20  -1   0   -2.17    2.91   0
 -19   0   1   -1.00    2.20   0
 -18   2   8   14.98    3.01   0
  -2  -1  -3 3889.29   59.16   0
 -11   0  -2  168.96    6.22   0
 -19  -2  -2    2.42    2.87   0
 -15   0  -1    0.96    2.29   0
  -6   1   0  987.95   17.08   0
 -15   1   1   53.17    3.83   0
 -17   1   2   86.26    4.40   0
  -9   2   3   78.84    4.75   0
 -14   2   4    0.54    2.39   0
  -6   2   4   50.55    4.77   0
 -20   1   4   13.30    3.02   0
 -16   2   5   37.29    3.36   0
 -17   2   6   14.30    2.88   0
 -18   2   7    3.16    2.72   0
 -17  -2  -3    5.41    3.01   0
 -12   0  -2  910.17   13.49   0
 -12   1   0   60.43    3.91   0
 -12   2   3  481.48    9.82   0
  -8   2   3  102.43    5.44   0
 -19   1   3   21.46    3.13   0
 -19   2   9   37.94    3.70   0
 -14  -2  -4   -1.05    2.61   0
 -14  -1  -3   15.20    3.36   0
 -17  -1  -2    4.75    2.90   0
 -19  -1  -1    0.75    2.64   0
 -18   0   0   60.95    4.01   0
  -3   1   1 1196.74   25.91   0
 -15   2   4  108.37    4.85   0
 -17   2   5    4.64    2.51   0
 -18   2   6   91.34    4.99   0
 -19   2   8   40.62    3.80   0
  -8  -2  -5    6.83    2.80   0
  -7  -2  -5   69.79    5.37   0
 -13   0  -2  654.74   11.32   0
 -16   0  -1    2.97    2.40   0
 -13   1   0   23.12    3.11   0
 -16   1   1  170.59    5.74   0
 -20   0   1    0.20    2.58   0
 -18   1   2   17.27    2.82   0
 -13   2   3   14.57    2.65   0
  -7   2   3    4.55    2.30   0
 -19   2   7   51.26    4.02   0
  -9  -2  -5    0.15    2.54   0
  -6  -2  -5   27.85    4.16   0
  -8  -1  -4  243.11    8.38   0
  -7  -1  -4  183.61    7.70   0
  -4   0  -2    0.78    2.00   0
  -5   1   0   75.37    5.37   0
 -14   2   3    3.10    2.50   0
 -20   1   3   92.28    4.84   0
 -16   2   4   15.16    2.81   0
 -20   2   8   23.66    3.43   0
 -20   2   9   21.55    3.17   0
  -9  -1  -4    1.19    2.22   0
 -15  -2  -4   16.45    3.28   0
 -15  -1  -3    4.12    2.82   0
 -18  -2  -3   17.11    3.31   0
 -14   1   0  314.07    7.63   0
 -19   0   0    3.32    2.29   0
 -17   1   1    3.67    2.59   0
 -18   2   5   28.31    3.15   0
 -19   2   6    0.16    2.61   0
  -5  -2  -5  153.48    8.86   0
  -6  -1  -4  191.61    8.12   0
 -14   0  -2  109.62    5.15   0
 -18  -1  -2   -2.21    2.60   0
 -17   0  -1   -2.47    2.33   0
 -19   1   2   12.81    2.92   0
 -15   2   3  173.08    5.96   0
 -17   2   4    3.75    2.42   0
  -5   2   4  741.45   17.58   0
 -20   2   7   67.48    4.35   0
 -11  -2  -5    0.99    2.77   0
 -11  -1  -4   29.60    3.52   0
 -15   1   0   56.52    3.95   0
 -12   2   2  115.91    5.12   0
  -9   2   2   64.50    4.11   0
  -6   2   3   42.53    4.14   0
 -19   2   5    8.22    2.98   0
 -12  -1  -4   63.06    4.59   0
 -16  -2  -4   57.33    4.51   0
 -16  -1  -3    0.05    2.61   0
 -15   0  -2   -0.29    2.38   0
 -11   1  -1    3.34    2.22   0
  -9   1  -1  295.36    8.16   0
  -8   1  -1  321.31    8.77   0
 -18   1   1   26.77    3.09   0
 -13   2   2   -1.16    2.40   0
  -8   2   2  446.11   10.45   0
 -16   2   3   44.77    3.62   0
 -18   2   4   -1.57    2.34   0
 -20   2   6   19.62    3.32   0
  -4   2   6   -0.65    2.95   0
 -12  -2  -5    0.72    2.87   0
  -5  -1  -4    7.74    2.41   0
  -9   0  -3    0.76    2.36   0
 -19  -2  -3    6.63    2.92   0
 -19  -1  -2   -0.14    3.00   0
 -12   1  -1  158.09    5.87   0
 -18   0  -1   -2.25    2.43   0
 -16   1   0   96.25    4.73   0
 -20   0   0    2.70    2.69   0
 -14   2   2   17.71    2.97   0
 -20   1   2   -0.87    2.62   0
 -13  -1  -4   21.58    3.45   0
 -11   0  -3   -2.73    2.51   0
  -8   0  -3   -0.38    1.61   0
 -16   0  -2    1.97    2.67   0
 -13   1  -1  156.39    5.83   0
  -7   1  -1  128.49    6.01   0
  -4   1   0 1090.16   20.88   0
 -15   2   2   25.32    3.27   0
  -7   2   2  616.17   13.04   0
 -17   2   3   -1.93    2.32   0
 -20   2   5   21.29    3.20   0
 -13  -2  -5    3.15    2.99   0
 -17  -2  -4   18.27    3.42   0
 -12   0  -3   -0.56    2.72   0
  -7   0  -3    0.12    1.69   0
 -17  -1  -3    9.37    2.90   0
 -17   1   0   30.26    3.17   0
 -19   1   1   14.91    2.88   0
 -19   2   4    5.62    2.44   0
  -4  -2  -5   91.19    7.76   0
  -3   0  -2  639.39   18.31   0
 -14   1  -1   76.29    4.43   0
 -19   0  -1    0.78    2.70   0
 -11   2   1   32.69    3.34   0
 -16   2   2    1.69    2.50   0
 -18   2   3   36.35    3.36   0
 -14   3   7   21.01    3.29   0
 -13   3   7  117.34    5.71   0
 -12   3   7   48.79    4.37   0
 -15   3   8   28.30    3.63   0
 -14   3   8   17.88    3.18   0
 -13   3   8    4.32    2.62   0
 -12   3   8    6.35    3.09   0
 -14  -2  -5   12.92    3.52   0
 -14  -1  -4   63.73    4.37   0
 -13   0  -3    0.21    2.37   0
  -6   0  -3    0.38    2.20   0
 -17   0  -2   65.42    4.14   0
  -6   1  -1   41.02    3.91   0
 -13   2   1  110.51    4.92   0
 -12   2   1   55.54    3.82   0
  -9   2   1   75.19    4.69   0
  -5   2   3 3243.61   35.04   0
 -20   2   4    1.89    2.72   0
 -13   3   6   15.04    3.11   0
 -15   3   7    6.04    2.48   0
 -16   3   8   20.03    3.19   0
  -4  -1  -4  130.94    8.23   0
 -18  -1  -3   17.99    3.26   0
 -15   1  -1    8.10    2.45   0
 -18   1   0    0.34    2.51   0
 -14   2   1  264.56    7.05   0
 -20   1   1    2.55    2.95   0
 -17   2   2   35.95    3.37   0
  -6   2   2  664.82   14.34   0
 -19   2   3    3.41    2.59   0
 -15   3   6    1.67    2.68   0
 -14   3   6   22.81    3.21   0
 -12   3   6  110.64    5.50   0
 -16   3   7    0.82    2.53   0
 -17   3   8    0.28    2.89   0
 -18  -2  -4    2.87    2.74   0
 -14   0  -3    0.74    2.30   0
  -8   2   1   22.99    2.96   0
 -13   3   5   43.85    3.94   0
 -16   3   6   57.13    4.31   0
 -17   3   7    5.46    2.72   0
 -10   3   7   22.91    3.48   0
 -18   0  -2  189.46    6.31   0
 -16   1  -1    3.94    2.22   0
 -19   1   0    2.86    2.65   0
 -15   2   1   40.22    3.62   0
 -18   2   2    6.71    2.34   0
 -15   3   5    2.80    2.70   0
 -14   3   5   15.28    2.92   0
 -12   3   5   38.22    3.65   0
 -10   3   6   50.06    4.39   0
 -18   3   8    7.71    2.99   0
 -10   3   8   83.77    5.63   0
 -16  -1  -4   15.03    3.33   0
 -15   0  -3    0.27    2.38   0
  -5   0  -3   -1.07    2.40   0
 -19  -1  -3   -1.71    2.88   0
 -12   1  -2   55.86    4.02   0
 -11   1  -2   39.53    3.53   0
  -5   1  -1   32.63    3.76   0
 -16   2   1   29.40    3.21   0
 -20   2   3    2.37    2.61   0
 -17   3   6    2.75    2.59   0
 -18   3   7    9.00    3.01   0
 -13   1  -2   38.17    3.72   0
 -17   1  -1   18.24    3.04   0
  -7   2   1 1002.06   16.14   0
 -19   2   2    7.35    2.84   0
 -13   3   4  204.06    6.79   0
 -16   3   5    1.41    2.60   0
 -18   3   6   15.34    3.08   0
  -9   3   7   50.97    4.67   0
 -19   3   8   20.95    3.25   0
  -9  -1  -5    9.90    3.13   0
 -16   0  -3    2.23    2.49   0
 -14   1  -2  212.06    6.71   0
  -8   1  -2  369.29    9.39   0
 -19   0  -2    0.49    2.92   0
 -13   2   0   12.74    2.97   0
 -12   2   0   36.33    3.59   0
 -11   2   0    6.92    2.43   0
 -17   2   1   32.26    3.31   0
  -2   1   1 1835.25   38.47   0
 -15   3   4   15.61    3.02   0
 -14   3   4    1.86    2.42   0
 -12   3   4  208.38    6.92   0
 -11   3   4   92.62    5.07   0
 -17   3   5   -2.37    2.57   0
  -9   3   6   13.25    2.80   0
 -19   3   7    3.79    2.60   0
 -11  -1  -5   19.09    3.31   0
  -8  -1  -5  390.16   10.76   0
 -17  -1  -4   17.00    3.37   0
 -18   1  -1   47.57    3.80   0
 -14   2   0  166.25    5.86   0
  -3   1   0   42.13    5.14   0
 -16   3   4    0.44    2.50   0
 -18   3   5   21.26    3.47   0
  -9   3   5  167.81    7.04   0
 -19   3   6   14.05    2.97   0
 -12  -1  -5    5.86    2.71   0
 -11   0  -4  509.74   10.82   0
 -17   0  -3   -1.04    2.73   0
 -15   1  -2   13.52    2.74   0
  -7   1  -2  359.68    9.69   0
 -15   2   0    8.86    2.85   0
 -20   2   2   -1.84    2.62   0
  -5   2   2  150.46    7.60   0
  -9  -2  -6   10.36    3.27   0
  -8  -2  -6  117.01    7.02   0
 -13  -1  -5    1.58    2.71   0
  -7  -1  -5   -0.38    2.69   0
 -12   0  -4   13.58    2.84   0
 -19   1  -1   -1.11    2.95   0
  -6   2   1  467.20   11.95   0
 -14   3   3   33.41    3.25   0
 -13   3   3   42.82    3.67   0
 -12   3   3   21.87    3.13   0
 -17   3   4    1.23    2.35   0
 -19   3   5    0.06    2.91   0
 -14  -1  -5   16.50    3.50   0
  -3  -2  -5  662.10   23.89   0
 -13   0  -4   82.08    4.68   0
  -8   0  -4 2249.46   24.05   0
 -18  -1  -4   13.36    3.25   0
 -16   1  -2   26.68    3.32   0
 -16   2   0    4.88    2.54   0
  -8   2   0  612.98   12.04   0
 -19   2   1    0.89    2.68   0
 -15   3   3    0.77    2.35   0
 -11   3   3   37.44    3.52   0
  -4   2   3  375.05   13.59   0
 -18   3   4   -0.94    2.59   0
  -9   3   4   34.69    3.76   0
  -8   3   6  100.95    6.16   0
  -8   3   7  270.45   10.17   0
 -14   0  -4  122.09    5.85   0
  -3  -1  -4  719.75   21.27   0
 -18   0  -3   -0.03    2.75   0
  -4   0  -3    4.14    2.91   0
 -17   2   0    7.57    2.84   0
 -16   3   3   10.15    2.66   0
  -8   3   5  304.49    9.64   0
  -7  -2  -6   50.76    5.32   0
 -15  -1  -5   69.06    4.87   0
 -17   1  -2    5.03    2.44   0
  -6   1  -2  707.29   14.22   0
  -4   1  -1 3591.51   36.87   0
 -17   3   3    3.31    2.55   0
 -19   3   4   21.83    3.37   0
  -6  -1  -5  861.00   17.47   0
 -15   0  -4   88.00    4.90   0
  -7   0  -4  506.25   11.85   0
 -12   1  -3   18.48    3.19   0
 -11   1  -3  213.79    6.92   0
 -19   0  -3   -2.49    3.15   0
 -13   2  -1   63.09    4.24   0
 -12   2  -1  202.52    6.61   0
 -11   2  -1   91.74    4.69   0
 -18   2   0   -0.71    2.28   0
  -7   2   0  698.52   13.45   0
 -14   3   2   25.07    3.01   0
 -13   3   2   12.68    2.90   0
 -18   3   3   31.56    3.73   0
 -16  -1  -5    1.33    3.15   0
 -13   1  -3   89.88    4.84   0
 -10   1  -3   44.51    3.84   0
 -18   1  -2    2.79    2.72   0
  -2   0  -2 7416.62   73.69   0
 -14   2  -1  110.21    5.03   0
 -10   2  -1   16.89    2.89   0
 -15   3   2   48.88    3.80   0
 -11   3   2    8.87    2.93   0
  -9   3   3    3.31    2.23   0
  -8   3   4  385.34   10.27   0
 -14   1  -3   13.84    3.04   0
 -15   2  -1    4.53    2.38   0
 -19   2   0   13.60    2.95   0
 -16   3   2    5.20    2.59   0
 -19   3   3   16.71    3.24   0
  -6  -2  -6   29.24    4.72   0
  -6   0  -4  126.20    6.63   0
 -15   1  -3    2.16    2.67   0
 -19   1  -2    3.08    2.80   0
 -16   2  -1    2.64    2.52   0
  -5   2   1  556.22   13.76   0
 -17   3   2   11.07    2.79   0
  -7   3   6  273.49   10.32   0
 -17  -1  -5    5.48    3.02   0
 -17   0  -4   -0.33    2.84   0
 -16   1  -3    1.81    2.71   0
  -8   1  -3  288.97    8.53   0
 -17   2  -1    9.35    2.58   0
 -18   3   2    4.52    2.78   0
  -8   3   3    4.82    2.31   0
  -7   3   5    0.61    2.49   0
  -5  -1  -5    3.76    2.68   0
  -5   1  -2  290.02    9.83   0
  -8   2  -1   32.89    3.60   0
  -6   2   0   15.86    2.89   0
 -15   3   1   -0.75    2.19   0
 -14   3   1   18.11    3.09   0
 -13   3   1    7.35    2.63   0
 -12   3   1  341.19    8.30   0
  -4   2   2   26.10    4.08   0
 -18   0  -4   28.26    3.79   0
 -17   1  -3   13.09    3.14   0
 -18   2  -1    0.45    2.67   0
 -16   3   1    4.51    2.80   0
 -11   3   1   -0.48    2.58   0
 -19   3   2   19.23    3.36   0
  -7   3   4  138.54    6.97   0
 -12  -1  -6   20.44    3.83   0
 -11  -1  -6    6.35    2.96   0
 -13   0  -5    0.87    2.89   0
 -12   0  -5    2.43    2.78   0
 -11   0  -5   -0.10    2.63   0
 -10   0  -5    0.10    3.06   0
  -7   1  -3   24.17    3.06   0
 -14   2  -2    0.49    2.48   0
 -13   2  -2    5.77    2.68   0
 -12   2  -2  100.08    5.16   0
 -17   3   1   10.08    2.73   0
 -17   4   7    1.51    2.88   0
 -16   4   7    0.63    2.81   0
 -15   4   7    1.82    2.74   0
 -18   1  -3   14.07    3.19   0
 -15   2  -2   -0.34    2.49   0
 -11   2  -2   16.61    3.13   0
 -19   2  -1   31.82    3.67   0
 -10   3   1   16.01    3.27   0
 -16   4   6  111.39    5.52   0
 -15   4   6   27.97    3.55   0
 -18   4   7    6.92    3.03   0
 -13  -3  -4    5.77    3.88   0
 -17  -4  -1    8.89    4.23   0
 -16  -3   1    7.17    3.59   0
 -14  -2   2   16.65    3.92   0
 -14  -2   3    7.00    3.53   0
 -16  -3   6   52.95    4.77   0
 -17  -4   8    9.68    3.82   0
  -6  -2  -7   20.20    4.98   0
 -12  -3  -5   16.99    3.91   0
 -14  -4  -5    6.54    3.50   0
 -15  -4  -4   25.96    4.41   0
 -14  -3  -3   -3.08    3.32   0
 -13  -2  -1   68.10    5.19   0
 -18  -4   1    5.73    3.67   0
 -14  -2   4    3.44    2.83   0
 -18  -4   6    3.98    3.67   0
  -8  -2  -6  113.00    7.10   0
 -11  -3  -6   38.75    4.79   0
  -8  -1  -3  280.98    9.86   0
  -9  -1  -2   10.15    3.78   0
 -15  -3  -2   -0.03    3.37   0
 -16  -3   0    7.94    3.49   0
 -14  -2   1  266.44    8.23   0
 -10  -1   5   -1.08    3.22   0
 -14  -2   5   67.31    5.12   0
  -9  -1   6  646.50   14.75   0
 -15  -3   8   27.82    4.08   0
 -14  -3   9    8.20    3.55   0
  -2  -1  -6  205.19   15.00   0
  -5  -1  -5    5.17    3.46   0
 -18  -4   0    7.95    3.95   0
  -3   0   1   -0.29    3.85   0
 -17  -3   3    2.34    3.00   0
 -17  -3   4   -1.41    2.76   0
  -7  -1   7  211.95   10.04   0
 -13  -2   7   12.19    3.59   0
 -16  -3   7   -2.92    3.55   0
 -18  -4   7   10.19    3.82   0
 -12  -2   8   60.05    5.42   0
  -7  -1  -4  181.73    8.69   0
 -11  -2  -4    2.72    3.25   0
 -12  -2  -3    8.36    3.56   0
 -17  -4  -2    1.53    3.68   0
 -16  -3  -1   -1.25    3.22   0
 -14  -2   0  169.97    6.81   0
 -17  -3   2   10.04    3.29   0
 -17  -3   5    2.50    2.98   0
 -14  -2   6   17.35    3.63   0
 -17  -4   9    5.96    3.72   0
 -10  -2  -5    5.57    3.91   0
 -13  -2  -2    2.94    3.30   0
  -3   0   0   60.46    7.81   0
 -17  -3   1    5.23    3.08   0
 -15  -2   3  173.87    6.73   0
 -17  -3   6    0.94    3.24   0
 -18  -4   8    9.35    3.89   0
 -13  -3  -5   30.21    4.68   0
 -14  -3  -4    5.73    3.59   0
 -14  -2  -1  106.50    5.92   0
  -4   0   1    0.06    2.79   0
  -3   0   2 3217.41   51.85   0
 -15  -2   2   21.01    3.79   0
 -15  -2   4  113.77    5.54   0
 -10  -1   6  256.84    9.24   0
  -8  -1   7  249.65   10.14   0
 -16  -3   8   13.51    3.97   0
 -15  -3   9    3.15    3.23   0
 -15  -4  -5    6.23    3.60   0
 -16  -4  -4   18.06    4.09   0
 -15  -3  -3    0.91    3.46   0
  -4   0   0 1731.83   31.57   0
 -17  -3   0   17.30    3.40   0
 -15  -2   1   42.49    4.38   0
  -4   0   2 5772.76   59.46   0
 -15  -2   5  127.88    6.12   0
 -14  -2   7   16.36    3.72   0
  -7  -2  -7    1.57    3.63   0
 -12  -3  -6    3.80    3.96   0
  -9  -1  -3   16.07    3.14   0
 -17  -4  -3   -0.28    3.48   0
 -16  -3  -2   10.80    3.46   0
  -2   0  -1    0.43    3.77   0
 -12  -1   2    0.83    2.79   0
 -12  -1   3  202.20    7.39   0
 -18  -3   3   43.05    4.27   0
 -18  -3   4   -2.45    3.31   0
 -17  -3   7    6.95    3.30   0
 -13  -2   8   41.28    4.50   0
  -3  -1  -6  407.24   17.87   0
  -6  -1  -5  811.49   18.65   0
 -12  -2  -4    1.33    3.49   0
 -13  -2  -3   21.44    3.92   0
  -3   0  -1   -0.17    3.51   0
  -1   0  -1   -0.08    1.98   0
 -15  -2   0   10.90    3.48   0
  -5   0   1   -0.75    2.40   0
 -12  -1   1  303.03    8.75   0
 -18  -3   2    4.94    3.31   0
 -12  -1   4   14.65    3.36   0
 -18  -3   5   24.94    3.67   0
 -15  -2   6   23.06    3.67   0
  -9  -1   7   93.24    6.51   0
 -18  -4   9    8.77    3.63   0
  -8  -1  -4  231.47    8.87   0
 -14  -2  -2    1.42    3.07   0
 -17  -3  -1    3.76    2.94   0
  -5   0   0 2192.24   31.90   0
 -12  -1   0   54.14    4.96   0
 -18  -3   1   24.11    3.81   0
  -5   0   2 5013.20   49.65   0
 -16  -2   3   38.09    4.26   0
 -16  -2   4   12.20    3.62   0
 -18  -3   6   11.72    3.78   0
 -12  -2   9    2.64    3.62   0
 -16  -3   9    5.39    3.82   0
 -11  -2  -5    2.04    3.33   0
 -12  -1   5    5.25    3.22   0
 -16  -2   5   44.92    4.43   0
 -17  -3   8   -0.96    3.18   0
 -14  -3  -5   -2.54    3.38   0
 -16  -4  -5   18.98    4.25   0
 -15  -3  -4   22.57    3.96   0
 -16  -3  -3    4.48    3.51   0
 -11  -1  -2   42.34    4.68   0
  -4   0  -1    0.22    2.44   0
 -15  -2  -1    3.25    3.11   0
 -18  -3   0    5.01    3.36   0
  -6   0   1   -1.56    2.52   0
 -16  -2   1   29.29    3.87   0
  -6   0   2 1494.52   24.68   0
 -13  -1   2   19.99    3.67   0
  -4   0   3    0.72    2.55   0
 -13  -1   3   22.85    4.01   0
 -10  -1   7   34.08    4.65   0
 -15  -2   7   43.08    4.42   0
 -18  -3   7   12.21    3.83   0
 -14  -2   8    4.46    3.26   0
  -4  -1  -6  107.06    8.91   0
 -17  -3  -2    1.36    3.67   0
  -6   0   0  811.46   17.92   0
 -13  -1   1  115.91    5.85   0
  -5   0   3    0.65    2.89   0
 -13  -1   4  120.75    6.10   0
 -19  -3   4   24.10    4.07   0
 -16  -2   6   93.00    5.37   0
 -13  -2   9   14.01    4.05   0
 -10  -2  -6    4.71    3.24   0
 -13  -3  -6    4.17    3.36   0
  -7  -1  -5    1.19    3.23   0
 -14  -2  -3    7.57    3.62   0
  -5   0  -1   -0.55    2.58   0
 -16  -2   0    3.74    3.10   0
 -19  -3   2   25.62    3.90   0
  -6   0   3    2.90    3.76   0
 -19  -3   5    2.32    3.17   0
 -12  -1   6    0.64    2.92   0
  -7  -1   8   -0.27    3.11   0
  -5  -1   8   13.88    5.09   0
  -9  -1  -4    2.48    2.95   0
 -13  -2  -4    0.12    3.23   0
 -15  -2  -2    1.70    2.87   0
 -18  -3  -1    3.29    3.60   0
 -13  -1   0   21.74    3.67   0
  -7   0   1    0.81    2.81   0
  -7   0   2   78.40    5.88   0
 -17  -2   2   39.71    4.19   0
 -17  -2   3    1.04    3.08   0
 -17  -2   4    1.88    3.02   0
 -13  -1   5   66.30    4.92   0
 -19  -3   6   14.86    3.54   0
  -8  -1   8    3.50    3.46   0
 -18  -3   8    6.63    3.59   0
 -17  -3   9   10.43    3.54   0
 -12  -2  -5    2.05    3.60   0
  -7   0   0   95.35    6.26   0
 -19  -3   1   31.89    3.96   0
 -14  -1   2    6.67    3.31   0
  -7   0   3    1.24    2.66   0
 -14  -1   3   49.80    4.25   0
 -17  -2   5    4.07    3.06   0
 -16  -2   7   16.71    3.55   0
 -15  -2   8    1.96    3.06   0
 -16  -3  -4   55.23    4.86   0
 -11  -1  -3  209.03    7.89   0
  -3   0  -2  646.84   21.75   0
 -12  -1  -2   55.05    4.67   0
  -6   0  -1    1.00    2.72   0
 -16  -2  -1    3.02    3.08   0
 -17  -2   1   28.89    3.91   0
  -8   0   2  113.63    6.42   0
 -14  -1   4   12.48    3.29   0
 -13  -1   6   20.30    3.68   0
 -17  -2   6   15.86    3.38   0
 -19  -3   7    0.57    3.12   0
  -9  -1   8   56.99    5.42   0
 -14  -2   9    3.11    3.62   0
  -5  -1  -6  192.83   10.25   0
  -8  -1  -5  374.50   11.63   0
 -15  -3  -5    3.69    3.39   0
 -17  -3  -3    4.00    3.44   0
  -4   0  -2    0.34    2.49   0
 -13  -1  -1  162.38    6.73   0
 -19  -3   0    4.97    3.50   0
  -8   0   1    0.87    2.44   0
 -14  -1   1   46.63    4.35   0
 -14  -1   5    2.84    3.19   0
  -4  -1   8    4.27    4.35   0
 -11  -2  -6    0.74    3.08   0
 -15  -2  -3   25.54    4.31   0
 -18  -3  -2   51.89    4.85   0
  -7   0  -1   -0.27    2.48   0
  -8   0   0    0.13    2.42   0
 -17  -2   0   12.15    3.24   0
  -8   0   3    0.03    2.30   0
 -18  -2   3   32.12    4.03   0
  -6   0   4  137.74    8.14   0
  -5   0   4  506.23   16.48   0
 -18  -2   4    1.33    3.11   0
 -10  -1   8   15.19    3.82   0
 -16  -2   8    1.12    3.28   0
 -19  -3   8   27.18    4.09   0
 -18  -3   9    3.29    3.12   0
 -14  -2  -4    2.17    3.25   0
  -5   0  -2  204.83    9.98   0
 -16  -2  -2    1.81    2.93   0
 -14  -1   0  312.38    8.53   0
  -9   0   1    0.18    3.04   0
  -9   0   2  292.25    9.33   0
 -18  -2   2    6.60    3.01   0
 -15  -1   3   25.95    3.97   0
  -7   0   4  604.64   15.16   0
  -4   0   4 3222.85   46.17   0
 -18  -2   5   28.33    3.49   0
 -17  -2   7    0.54    3.11   0
 -15  -2   9   12.87    3.69   0
  -6  -1  -6  450.26   14.14   0
 -13  -2  -5    2.54    3.55   0
 -17  -2  -1   11.34    3.39   0
 -18  -2   1   -0.18    3.17   0
  -9   0   3    0.31    2.29   0
  -8   0   4 2205.49   26.85   0
 -15  -1   4  124.36    5.86   0
 -14  -1   6   70.59    4.88   0
 -13  -1   7  104.79    5.75   0
 -17  -3  -4   13.00    3.96   0
 -12  -1  -3   22.89    3.67   0
  -6   0  -2   -0.03    2.71   0
 -13  -1  -2   34.64    4.14   0
  -8   0  -1   -0.18    2.27   0
 -14  -1  -1   81.18    4.88   0
  -9   0   0   23.99    3.43   0
 -15  -1   1   52.87    4.51   0
 -18  -2   6   87.19    5.21   0
 -16  -3  -5    2.36    3.97   0
 -11  -1  -4   31.41    4.15   0
 -18  -3  -3    1.12    3.33   0
 -10   0   1    1.46    2.87   0
 -10   0   2  535.54   11.94   0
 -10   0   3    2.20    2.66   0
  -9   0   4   87.79    5.49   0
 -17  -2   8    3.61    3.52   0
 -19  -3   9    3.75    3.16   0
 -12  -2  -6    3.62    3.21   0
 -16  -2  -3    9.81    3.73   0
  -7   0  -2   82.87    5.70   0
 -15  -1   0   61.45    4.56   0
 -18  -2   0   -1.02    2.54   0
 -16  -1   3   84.88    5.23   0
 -19  -2   3    0.77    2.93   0
 -19  -2   4    3.08    3.00   0
 -15  -1   6  147.71    6.34   0
 -14  -1   7   -0.75    2.96   0
 -18  -2   7    2.41    2.99   0
 -12  -1   8   -1.67    2.88   0
 -16  -2   9   41.90    4.45   0
  -7  -1  -6   21.27    4.08   0
 -15  -2  -4   21.83    3.84   0
 -17  -2  -2    3.60    3.22   0
  -9   0  -1   -0.53    2.39   0
 -10   0   0    2.64    2.27   0
 -16  -1   2   45.72    4.15   0
 -19  -2   2    6.95    3.12   0
 -10   0   4    5.03    3.06   0
 -16  -1   4   31.05    3.84   0
  -7   0   5   -0.05    2.79   0
 -19  -2   5   10.87    2.87   0
 -14  -2  -5   16.67    4.00   0
 -13  -1  -3   88.44    5.27   0
  -1   0  -2 2956.91   78.14   0
 -18  -2  -1    7.91    3.39   0
 -16  -1   1  169.47    6.64   0
 -19  -2   1   -0.55    2.59   0
  -8   0   5    0.84    2.29   0
  -6   0   5   -1.19    2.33   0
 -16  -1   5   44.01    4.03   0
 -19  -2   6    0.15    3.09   0
 -13  -1   8   58.83    5.04   0
 -15  -2  10    4.68    3.48   0
  -5   0  -3   -1.17    3.34   0
  -4   0  -3   -0.42    2.81   0
  -8   0  -2  236.35    8.68   0
 -15  -1  -1    2.85    2.69   0
  -9   0   5    0.14    2.12   0
 -18  -2   8    5.81    3.48   0
  -9  -1   9    0.81    3.56   0
 -17  -2   9    1.05    3.11   0
  -8  -1  -6    2.51    3.13   0
 -13  -2  -6  104.37    6.29   0
 -12  -1  -4   60.41    4.90   0
  -6   0  -3    0.82    2.80   0
  -3   0  -3    0.97    3.48   0
 -16  -1   0  103.56    5.42   0
 -19  -2   0   10.33    3.57   0
 -17  -1   3    4.91    3.07   0
 -20  -2   3    1.50    3.53   0
 -20  -2   4    0.08    3.45   0
  -5   0   5    1.01    2.97   0
 -16  -1   6   -1.26    2.92   0
 -15  -1   7    0.57    2.81   0
 -10  -1   9    4.11    3.46   0
  -8  -1   9   32.82    4.98   0
 -16  -2  -4   57.07    4.96   0
 -17  -2  -3    3.01    3.43   0
  -9   0  -2    8.43    2.87   0
 -12   0   1   -1.08    2.52   0
 -12   0   2  114.37    5.67   0
 -17  -1   2   90.92    5.02   0
 -20  -2   2   -0.41    3.41   0
 -12   0   3   -1.56    2.60   0
 -17  -1   4    2.10    2.55   0
 -10   0   5    2.59    2.47   0
 -20  -2   5   15.56    3.48   0
 -14  -1   8    1.08    2.92   0
 -16  -2  10    0.77    3.41   0
 -11  -1  -5   14.46    4.01   0
  -7   0  -3   -0.39    2.11   0
 -14  -1  -3   15.18    3.45   0
 -15  -1  -2   11.94    3.16   0
 -18  -2  -2   -0.58    3.13   0
 -17  -1   1    5.64    2.98   0
 -12   0   4  281.99    8.48   0
 -17  -1   5    9.04    2.86   0
 -20  -2   6   22.37    3.68   0
 -16  -1  -1    1.57    2.89   0
 -19  -2  -1   33.67    3.91   0
 -12   0   0  341.41    9.13   0
 -17  -1   6    6.52    3.14   0
 -16  -1   7   16.75    3.64   0
 -19  -2   8   35.60    4.11   0
 -12  -1   9   73.10    5.72   0
 -18  -2   9    4.96    3.23   0
 -13  -1  -4   19.91    3.69   0
  -8   0  -3    1.18    2.09   0
 -17  -1   0   37.29    3.74   0
 -13   0   1   -3.65    3.00   0
 -13   0   2   77.46    4.80   0
 -13   0   3    1.23    2.90   0
 -18  -1   3   23.34    3.35   0
 -18  -1   4   19.93    3.50   0
 -12   0   5   -1.69    3.02   0
  -9   0   6  267.49    9.51   0
  -8   0   6  666.29   15.40   0
 -20  -2   7   59.86    4.71   0
 -15  -1   8   38.77    4.21   0
 -17  -2  10    3.32    3.41   0
  -4  -1  -7   23.37    5.30   0
  -2   0  -3   -0.13    2.79   0
 -18  -1   2   13.75    3.32   0
 -13   0   4   29.39    3.81   0
 -18  -1   5    7.14    2.72   0
 -10   0   6  176.56    7.51   0
  -7   0   6   15.52    3.57   0
 -13  -1   9   33.99    4.18   0
  -5  -1  -7   60.31    6.82   0
  -3  -1  -7  112.04   10.58   0
 -12  -1  -5    4.01    3.37   0
 -17  -2  -4   18.99    3.87   0
  -9   0  -3    2.10    2.83   0
 -15  -1  -3    8.02    3.34   0
 -18  -2  -3   14.34    3.60   0
 -16  -1  -2   27.03    3.79   0
 -19  -2  -2    2.32    3.54   0
 -12   0  -1    1.24    2.66   0
 -13   0   0   88.81    5.14   0
 -18  -1   1   30.94    3.69   0
 -14   0   2    4.67    2.97   0
 -14   0   3   -2.02    3.01   0
 -17  -1   7   -0.27    2.93   0
 -16  -1   8   37.95    4.24   0
 -20  -2   8   22.50    4.05   0
 -19  -2   9   29.79    4.19   0
 -16  -2  -5   11.94    3.60   0
 -14  -1  -4   64.50    5.19   0
 -17  -1  -1   18.56    3.45   0
 -14   0   1   -2.65    2.96   0
 -13   0   5    1.47    2.78   0
  -6   0   6    0.60    2.62   0
 -18  -1   6   16.16    3.21   0
 -14  -1   9   53.21    4.64   0
 -18  -2  10   -1.34    3.45   0
  -6  -1  -7   59.27    6.27   0
 -18  -1   0    0.87    2.89   0
 -19  -1   3   19.94    3.38   0
 -19  -1   4    2.21    2.94   0
  -6   0  -4  121.22    7.14   0
  -5   0  -4   39.47    4.77   0
 -12   0  -2  906.94   14.88   0
 -13   0  -1   -0.81    3.00   0
 -14   0   0    5.33    2.94   0
 -15   0   2   32.14    3.88   0
 -19  -1   2   18.41    3.42   0
 -15   0   3   -1.79    2.60   0
 -14   0   5    1.42    2.77   0
 -19  -1   5   11.56    3.30   0
 -18  -1   7   38.11    4.13   0
 -17  -1   8   10.02    3.46   0
 -15  -1   9    1.18    2.86   0
  -7  -1  -7    0.43    3.29   0
  -2  -1  -7   11.47    5.76   0
 -13  -1  -5   -0.86    3.07   0
  -7   0  -4  484.18   12.99   0
  -4   0  -4    5.90    3.26   0
 -16  -1  -3   -1.83    3.24   0
 -17  -1  -2    2.51    3.28   0
 -15   0   1    0.23    2.97   0
 -19  -1   1   14.04    3.32   0
 -15   0   4   26.68    3.47   0
 -13   0   6    4.22    2.89   0
 -19  -1   6    3.89    3.10   0
 -11  -1  -6    5.09    3.14   0
  -8   0  -4 2215.02   26.11   0
 -15  -1  -4   52.04    4.69   0
 -18  -2  -4   -0.96    3.30   0
 -11   0  -3    1.51    2.99   0
 -18  -1  -1   43.68    4.13   0
 -15   0   5    1.70    2.86   0
 -10   0   7    0.58    2.97   0
 -16  -1   9   16.01    3.87   0
 -19  -2  10   -0.96    2.94   0
 -17  -2  -5   14.41    3.54   0
 -13   0  -2  622.04   12.06   0
 -14   0  -1   -0.77    2.77   0
 -15   0   0   28.94    3.49   0
 -19  -1   0    1.45    2.94   0
 -16   0   3   -2.08    2.46   0
 -20  -1   4   14.94    3.40   0
 -20  -1   5   61.55    4.79   0
 -14   0   6    5.86    2.93   0
  -9   0   7   -1.71    2.38   0
 -19  -1   7   -1.56    3.46   0
  -9   0  -4  185.30    7.75   0
 -16   0   2  179.83    6.40   0
 -20  -1   2    1.92    3.26   0
 -16   0   4   50.61    4.11   0
  -8   0   7    0.51    2.74   0
 -12  -1  -6   20.52    4.01   0
 -14  -1  -5   12.05    3.55   0
  -3   0  -4    2.49    3.20   0
 -12   0  -3   -1.54    2.76   0
 -17  -1  -3   10.15    3.66   0
 -18  -1  -2    2.23    3.07   0
 -16   0   1    2.53    2.83   0
 -20  -1   1    4.17    3.14   0
 -16   0   5   -3.83    2.80   0
 -15   0   6    0.93    2.81   0
 -20  -1   6    2.63    3.34   0
 -13   0   7    3.49    2.57   0
 -17  -1   9    4.16    3.02   0
 -16  -1  -4   16.42    3.62   0
 -14   0  -2  112.38    5.61   0
 -15   0  -1    0.11    2.79   0
 -19  -1  -1    3.98    3.04   0
 -16   0   0  185.48    6.84   0
 -17   0   3    0.24    2.49   0
 -14   0   7    2.71    2.83   0
  -7   0   7    0.96    2.80   0
 -19  -1   8   56.12    4.70   0
 -15  -1  10    6.58    3.17   0
 -20  -1   0    2.20    3.22   0
 -17   0   2    0.82    2.86   0
 -17   0   4   15.42    2.94   0
  -3   0   5   -0.02    3.79   0
 -16   0   6   37.64    3.90   0
 -20  -1   7    3.04    3.14   0
 -18  -1   9    2.01    3.12   0
 -13  -1  -6   20.84    3.98   0
 -15  -1  -5   58.69    5.32   0
 -11   0  -4  498.83   11.60   0
 -13   0  -3   -2.25    3.01   0
 -17   0   1    2.23    2.71   0
 -17   0   5    2.68    2.69   0
 -15   0   7    2.61    2.59   0
 -16  -1  10   35.57    4.28   0
 -18  -1  -3   14.42    3.71   0
 -15   0  -2    1.44    2.99   0
 -19  -1  -2    2.92    3.10   0
 -16   0  -1    0.57    2.69   0
 -18   0   3    1.90    2.87   0
 -18   0   4   14.49    3.41   0
 -20  -1   8   44.42    4.41   0
  -8   0  -5   -2.50    3.09   0
  -7   0  -5   -0.12    2.25   0
  -6   0  -5    0.60    2.73   0
 -12   0  -4   11.34    3.66   0
 -17  -1  -4   24.54    3.94   0
 -14   0  -3   -0.03    3.09   0
 -17   0   0    5.16    3.08   0
 -18   0   5    1.46    2.71   0
 -17   0   6   14.63    3.25   0
 -16   0   7    3.04    2.80   0
 -13   0   8  353.70   10.05   0
 -10   0   8   44.04    4.79   0
 -19  -1   9    2.92    3.20   0
 -17  -1  10   61.06    4.91   0
  -9   0  -5    0.62    3.08   0
  -5   0  -5    0.43    2.83   0
 -18   0   1   -0.47    2.70   0
 -14   0   8   71.87    5.33   0
 -16  -1  -5   -1.28    3.14   0
  -1   0  -3    0.01    3.31   0
 -16   0  -2    4.70    2.88   0
 -17   0  -1    1.53    2.37   0
 -10   1   2  379.44   10.02   0
 -19   0   3    0.32    2.95   0
 -19   0   4   19.17    3.56   0
 -18   0   6   -1.79    2.59   0
 -17   0   7    1.64    3.10   0
 -15   0   8    2.71    3.30   0
  -9   0   8   -0.30    2.58   0
 -18  -1  10   62.43    4.93   0
 -13   0  -4   75.50    5.13   0
 -15   0  -3    0.99    3.08   0
 -19  -1  -3    1.68    3.27   0
 -18   0   0   58.27    4.34   0
  -9   1   1  151.59    6.68   0
  -8   1   1  390.87   10.76   0
  -9   1   2  167.47    6.91   0
  -8   1   2  309.51    9.64   0
 -19   0   2  100.18    5.27   0
 -10   1   3   16.01    3.07   0
 -19   0   5   -0.04    2.93   0
 -20  -1   9    0.09    2.94   0
  -2   0  -4   27.98    6.33   0
 -18  -1  -4   12.90    4.06   0
  -9   1   0    2.57    2.14   0
  -8   1   0  180.14    7.40   0
 -12   1   1  315.50    8.58   0
 -19   0   1    0.62    2.39   0
 -12   1   2    0.34    2.36   0
 -12   1   3  206.15    7.11   0
  -9   1   3    4.32    2.17   0
  -1   0   3    0.01    4.35   0
 -16   0   8    8.42    3.16   0
 -11   0  -5    1.96    2.81   0
  -4   0  -5    0.58    2.77   0
 -18   0  -1    0.54    2.90   0
  -7   1   1  132.84    6.91   0
 -13   1   2   16.75    3.26   0
  -7   1   2    4.68    2.50   0
 -13   1   3   24.51    3.56   0
  -8   1   3   24.12    3.33   0
 -19   0   6   26.78    3.59   0
 -18   0   7    0.37    2.95   0
  -8   0   8  134.23    7.89   0
 -19  -1  10   23.73    3.64   0
 -17  -1  -5    1.45    3.14   0
 -14   0  -4  118.54    5.94   0
 -16   0  -3    2.80    3.03   0
  -9   1  -1  295.35    8.96   0
 -12   1   0   61.23    4.37   0
  -7   1   0  525.66   12.92   0
 -19   0   0    0.06    2.86   0
 -13   1   1  105.47    5.40   0
 -14   1   2    9.28    3.10   0
 -20   0   2  103.95    5.34   0
 -13   1   4  123.75    5.86   0
 -12   1   4   17.70    3.02   0
 -10   1   4   30.46    3.61   0
  -9   1   4    7.70    2.61   0
 -20   0   5   -1.73    2.68   0
 -17   0   8   54.46    4.47   0
 -12   0  -5   -0.04    3.13   0
  -8   1  -1  316.03    9.63   0
 -13   1   0   20.90    3.46   0
 -14   1   1   43.85    4.15   0
 -20   0   1    1.78    3.04   0
 -14   1   3   51.80    4.22   0
 -20   0   6   73.65    5.11   0
 -19   0   7   -0.96    2.82   0
 -14   0   9    1.43    3.13   0
 -13   0   9   -0.32    2.79   0
 -15   0  -4   86.20    5.30   0
 -12   1  -1  154.91    6.49   0
  -7   1  -1  128.49    6.72   0
  -6   1   0  986.72   18.59   0
  -6   1   1    1.21    2.33   0
 -15   1   3   29.64    3.64   0
  -7   1   3   66.96    5.09   0
 -14   1   4   12.68    2.73   0
  -8   1   4  619.12   13.78   0
 -12   1   5   10.06    2.74   0
 -18   0   8   21.12    3.69   0
 -15   0   9    0.79    2.88   0
 -13   0  -5    1.11    3.04   0
 -17   0  -3   -3.90    3.42   0
 -18   0  -2  183.48    6.84   0
 -19   0  -1    0.17    3.00   0
 -14   1   0  310.59    8.39   0
 -20   0   0    4.82    3.48   0
 -15   1   1   55.69    4.29   0
  -6   1   2    0.10    2.33   0
 -15   1   4  124.39    5.71   0
 -14   1   5    2.20    2.91   0
 -13   1   5   63.89    4.50   0
 -10   1   5   -1.84    2.24   0
 -16   0   9   -0.20    3.32   0
  -8   0  -6  703.62   15.69   0
 -11   1  -2   46.95    4.19   0
  -9   1  -2   11.54    2.79   0
  -8   1  -2  357.91   10.20   0
 -13   1  -1  172.04    6.43   0
 -16   1   2   40.05    3.83   0
 -16   1   3   87.94    4.89   0
 -20   0   7    2.48    3.18   0
 -19   0   8   24.94    3.71   0
 -17   0   9    0.03    2.99   0
 -10   0   9    1.41    2.85   0
  -9   0  -6   22.39    3.81   0
  -7   0  -6   26.53    4.41   0
 -16   0  -4   93.31    5.50   0
 -12   1  -2   58.33    4.58   0
 -14   1  -1   82.44    5.00   0
  -6   1  -1   42.80    4.48   0
 -15   1   0   57.47    4.32   0
 -16   1   1  181.57    6.62   0
 -16   1   4   28.05    3.55   0
 -15   1   5   69.13    4.59   0
  -9   1   5   29.99    3.47   0
  -6   0  -6 1381.50   24.27   0
 -14   0  -5   -0.95    2.98   0
  -3   0  -5   -0.73    3.21   0
  -7   1  -2  360.08   10.71   0
 -19   0  -2   -1.02    3.39   0
  -5   1   1 1036.73   20.44   0
 -17   1   2   90.06    4.72   0
 -17   1   3    4.24    2.72   0
  -6   1   3   15.65    3.39   0
 -17   1   4   -0.17    2.80   0
  -7   1   4   29.81    3.76   0
 -16   1   5   43.48    4.07   0
 -14   1   6   65.01    4.64   0
 -13   1   6   17.05    3.36   0
 -12   1   6   -1.33    2.57   0
 -20   0   8   10.04    3.53   0
 -18   0   9   -1.61    3.29   0
 -11   0  -6    8.23    3.48   0
 -18   0  -3    0.17    3.06   0
 -13   1  -2   33.54    3.80   0
 -15   1  -1    6.46    2.86   0
 -16   1   0  108.95    5.24   0
  -5   1   0   75.25    5.88   0
 -17   1   1    2.18    3.03   0
  -8   1   5  629.04   14.20   0
 -15   1   6  145.71    6.14   0
  -9   0   9    0.58    2.94   0
 -15   0  -5   -1.70    2.99   0
 -17   0  -4    1.51    3.08   0
  -9   1  -3   16.50    3.37   0
 -14   1  -2  221.61    7.40   0
  -5   1   2 4046.99   40.86   0
 -18   1   3   19.83    3.23   0
 -18   1   4   18.10    3.34   0
 -17   1   5   10.78    3.12   0
 -16   1   6    2.03    2.74   0
 -10   1   6  240.56    8.28   0
 -19   0   9   -2.45    2.99   0
 -15   0  10  131.45    6.68   0
 -12   0  -6    0.87    2.88   0
  -5   0  -6   -0.18    3.32   0
 -11   1  -3  213.68    7.53   0
  -8   1  -3  267.96    9.15   0
  -6   1  -2  711.67   15.79   0
 -16   1  -1    2.42    2.47   0
  -5   1  -1   34.53    4.41   0
 -17   1   0   36.17    3.83   0
 -18   1   2   19.63    3.03   0
 -16   0  10  110.23    6.18   0
 -12   1  -3   19.10    3.45   0
 -19   0  -3    3.92    3.01   0
 -18   1   1   21.20    3.44   0
 -19   1   3   20.07    3.48   0
 -18   1   5    8.46    2.64   0
 -17   1   6    5.54    2.99   0
  -9   1   6  647.39   14.12   0
 -14   1   7    0.71    2.67   0
 -13   1   7   95.89    5.64   0
 -20   0   9    3.59    3.11   0
 -17   0  10   -0.25    3.23   0
 -13   0  -6   22.34    3.75   0
 -16   0  -5   -0.10    3.11   0
 -13   1  -3   92.09    5.32   0
  -7   1  -3   22.96    3.26   0
 -17   1  -1   16.97    3.39   0
 -18   1   0    2.49    2.90   0
 -19   1   2   17.97    3.27   0
 -19   1   4    1.08    2.84   0
  -6   1   4 2604.89   31.79   0
 -18   1   6   14.95    3.27   0
 -16   1   7   19.46    3.65   0
 -15   1   7    2.17    2.93   0
 -12   1   7   25.65    3.67   0
 -18   0  10   15.35    3.60   0
 -16   1  -2   23.19    3.54   0
 -19   1   1   15.33    3.14   0
  -5   1   3 1061.27   21.47   0
 -19   1   5    7.60    2.82   0
  -7   1   5   67.32    5.36   0
 -17   1   7   -0.87    3.01   0
 -14   0  -6    4.58    3.28   0
 -14   1  -3   13.85    3.11   0
  -5   1  -2  292.44   11.00   0
 -20   1   2    1.73    3.12   0
 -20   1   4   18.96    3.48   0
 -19   1   6   -2.88    2.64   0
 -19   0  10   21.19    3.70   0
 -17   0  -5   -2.27    3.35   0
 -11   1  -4   32.70    4.22   0
  -9   1  -4    1.03    3.01   0
 -15   1  -3    5.40    3.27   0
  -6   1  -3   76.21    5.65   0
 -18   1  -1   37.69    3.91   0
 -19   1   0    0.09    2.67   0
  -4   1   0 1088.81   22.54   0
 -20   1   5   74.95    4.50   0
  -8   1   6  522.10   13.35   0
 -18   1   7   33.56    3.86   0
 -10   1   7   32.23    4.20   0
  -4   0  -6    8.45    3.88   0
 -12   1  -4   63.25    4.78   0
 -17   1  -2    6.15    3.08   0
 -20   1   1    2.78    2.87   0
  -4   1   1  175.42    9.30   0
 -20   1   6    6.52    3.43   0
 -19   1   7    0.51    3.01   0
 -16   1   8   33.44    4.10   0
 -15   1   8   45.11    4.02   0
 -14   1   8   -0.32    3.16   0
 -13   1  -4   22.03    3.91   0
  -8   1  -4  236.34    8.52   0
 -16   1  -3    0.89    3.17   0
  -4   1  -1 3533.97   40.44   0
 -17   1   8   10.67    3.39   0
 -13   1   8   59.76    4.60   0
  -7   0  -7   -0.65    3.52   0
 -18   0  -5   -2.83    3.20   0
 -14   1  -4   64.01    4.98   0
 -18   1  -2    0.80    3.00   0
 -20   1   0    3.39    3.00   0
 -20   1   7    2.67    3.18   0
 -18   1   8   -0.01    2.96   0
 -12   1   8   -0.31    2.56   0
  -7   1  -4  174.12    7.80   0
 -17   1  -3   11.01    3.52   0
  -4   1   2   93.84    7.08   0
  -6   1   5   65.09    5.63   0
  -9   1   7  105.09    6.07   0
 -15   1  -4   58.92    4.67   0
  -5   1  -3  135.33    7.83   0
 -13   2   2    4.20    2.92   0
  -5   1   4  863.16   20.01   0
 -19   1   8   61.50    4.70   0
 -19   1  -2    0.82    3.18   0
 -14   2   1  263.60    7.65   0
 -13   2   1  112.77    5.51   0
 -12   2   1   52.08    4.28   0
 -15   2   2   24.85    3.16   0
 -14   2   2   21.14    3.25   0
 -12   2   2  117.14    5.68   0
 -15   2   3  178.85    6.53   0
 -13   2   3   15.83    3.18   0
 -12   2   3  450.02   10.18   0
  -7   1   6  225.73    9.33   0
 -20   1   8   43.94    4.36   0
 -16   1   9   21.24    3.72   0
  -6   0  -7   -0.87    3.24   0
 -12   1  -5    5.87    3.11   0
 -11   1  -5   22.73    3.62   0
 -16   1  -4   13.33    3.76   0
  -6   1  -4  188.09    8.52   0
 -18   1  -3   12.67    3.48   0
  -4   1  -2  545.34   15.94   0
 -13   2   0   10.84    3.08   0
 -12   2   0   37.65    3.76   0
 -15   2   1   42.67    4.00   0
 -11   2   1   34.03    3.61   0
 -16   2   2    0.95    2.87   0
 -11   2   2   50.70    4.07   0
 -16   2   3   44.29    3.90   0
 -11   2   3  481.32   10.71   0
 -15   2   4  111.29    5.26   0
 -14   2   4    0.52    2.67   0
 -13   2   4   13.22    2.96   0
 -17   1   9    1.22    2.85   0
 -15   1   9    1.51    2.84   0
 -14   1   9   53.55    4.61   0
 -13   1  -5    2.19    2.99   0
  -2   0  -5   -0.46    3.23   0
 -15   2   0   11.64    3.11   0
 -14   2   0  178.76    6.63   0
 -11   2   0    4.24    2.42   0
 -16   2   1   23.50    3.43   0
 -17   2   2   30.91    3.71   0
 -17   2   3    0.85    2.34   0
 -16   2   4   16.38    3.16   0
 -12   2   4  134.96    5.92   0
 -10   1   8   12.34    3.29   0
 -18   1   9    1.32    2.99   0
 -13   1   9   37.21    4.34   0
 -14   1  -5   12.16    3.84   0
  -8   1  -5  387.19   11.28   0
 -17   1  -4   22.32    3.75   0
 -19   1  -3    1.10    3.18   0
 -13   2  -1   69.98    4.71   0
 -12   2  -1  201.68    7.09   0
 -16   2   0    5.81    2.91   0
 -17   2   1   32.72    3.79   0
  -4   1   3 1314.00   25.97   0
 -17   2   4    1.83    2.73   0
 -11   2   4   29.21    3.76   0
 -16   2   5   39.34    4.02   0
 -15   2   5  132.69    5.88   0
 -14   2   5   76.34    4.65   0
  -8   1   7  236.12    9.32   0
 -19   1   9    5.55    3.20   0
 -14   2  -1  106.04    5.35   0
 -11   2  -1   89.74    5.01   0
  -9   2   1   80.19    4.82   0
 -18   2   2    2.90    2.78   0
  -9   2   2   68.00    4.54   0
 -18   2   3   33.70    3.45   0
 -18   2   4    0.71    2.71   0
 -17   2   5    1.88    2.75   0
 -13   2   5   63.51    4.50   0
  -4   0   7    0.61    3.06   0
 -20   1   9    1.65    3.07   0
 -12   1   9   81.03    5.56   0
 -15   1  -5   70.01    5.07   0
 -15   2  -1    2.68    2.67   0
 -17   2   0    6.30    2.97   0
 -18   2   1    0.17    2.69   0
 -19   2   2    7.18    3.07   0
 -19   2   3    1.94    2.80   0
 -19   2   4    4.71    2.99   0
 -18   2   5   26.57    3.52   0
 -12   2   5    4.41    2.67   0
  -5   0  -7    0.85    3.30   0
  -7   1  -5   -0.22    2.79   0
 -18   1  -4   16.36    3.67   0
 -13   2  -2    2.29    2.99   0
 -12   2  -2  108.45    5.57   0
 -16   2  -1    4.22    2.77   0
 -18   2   0   -1.10    2.95   0
  -9   2   3   79.90    5.01   0
 -19   2   5    8.88    3.13   0
 -17   2   6   12.30    2.73   0
 -16   2   6   88.74    5.14   0
 -15   2   6   19.23    3.47   0
 -14   2   6   15.87    3.17   0
 -17   1  10   65.01    5.16   0
  -3   0  -6    6.72    3.98   0
 -16   1  -5    0.53    2.92   0
  -5   1  -4    7.30    2.92   0
  -1   0  -4   25.57    8.46   0
  -4   1  -3 3543.68   40.50   0
 -14   2  -2    3.31    2.66   0
 -11   2  -2   17.45    3.26   0
 -17   2  -1   11.36    3.17   0
  -3   1   0   42.41    5.48   0
 -19   2   1   -1.21    2.42   0
  -8   2   1   26.47    3.26   0
 -20   2   2   -2.43    3.17   0
 -20   2   3    0.78    2.97   0
 -20   2   4   -0.03    3.00   0
 -18   2   6   97.02    5.15   0
 -13   2   6   13.73    3.22   0
  -9   1   8   59.20    5.36   0
 -19   1  10   25.45    4.19   0
 -18   1  10   69.69    5.00   0
 -16   1  10   32.41    3.92   0
 -15   2  -2   -1.09    2.65   0
  -3   1  -1  518.42   17.09   0
 -19   2   0   10.96    3.47   0
  -8   2   0  621.28   12.77   0
  -3   1   1 1208.45   26.50   0
  -8   2   2  461.05   11.12   0
 -20   2   5   22.56    3.31   0
 -19   2   6    1.68    2.87   0
 -12   2   6   21.83    3.37   0
  -6   1   6   15.88    3.51   0
 -13   1  -6   23.16    3.61   0
 -12   1  -6   19.98    3.45   0
 -11   1  -6    5.74    2.98   0
 -17   1  -5    2.69    3.16   0
 -16   2  -2   -0.61    2.61   0
 -18   2  -1    4.37    3.09   0
  -9   2   4    1.65    2.33   0
  -5   1   5   86.98    6.75   0
 -20   2   6   26.87    3.77   0
 -17   2   7    0.83    2.80   0
 -16   2   7   10.17    3.17   0
 -15   2   7   50.23    4.59   0
  -5   0   8    1.44    3.66   0
 -14   1  -6   11.83    3.39   0
  -6   1  -5  838.73   17.81   0
 -13   2  -3   25.50    3.57   0
 -12   2  -3    5.82    3.07   0
 -17   2  -2    1.67    3.01   0
  -8   2  -1   37.17    3.76   0
  -8   2   3  108.77    5.66   0
  -2   0   5   -0.13    4.52   0
 -19   2   7   47.96    4.44   0
 -18   2   7   -2.86    3.10   0
 -14   2   7   14.76    3.16   0
  -7   1   7  209.23    9.43   0
 -15   2  -3   25.26    3.78   0
 -14   2  -3    7.14    2.98   0
 -11   2  -3  232.34    7.75   0
 -19   2  -1   28.69    3.89   0
 -13   2   7   14.64    3.61   0
  -8   1  -6    2.76    2.95   0
 -16   2  -3    9.86    3.61   0
 -10   2  -3   23.06    3.28   0
 -18   2  -2    1.76    2.92   0
  -7   2   0  693.10   14.02   0
  -7   2   1  980.18   16.64   0
  -4   1   4    0.15    2.96   0
 -20   2   7   66.75    4.70   0
 -10   1   9    7.56    3.36   0
  -8   2  -2    2.58    2.20   0
  -3   1  -2  156.02    9.48   0
  -7   2   2  618.95   13.45   0
  -3   1   2 5847.67   59.45   0
  -8   2   4  193.37    7.50   0
  -9   2   5  276.63    8.74   0
 -12   2   7    0.35    2.96   0
 -18   2   8   16.10    3.32   0
 -17   2   8   -1.17    2.89   0
 -16   2   8    0.33    2.71   0
 -17   2  -3    3.67    3.16   0
 -19   2  -2    2.21    3.18   0
  -7   2  -1  943.74   16.27   0
 -20   2   8   17.92    4.07   0
 -19   2   8   37.71    4.13   0
 -15   2   8    0.72    2.67   0
  -8   1   8    2.85    3.21   0
 -14   2  -4    2.80    3.00   0
 -13   2  -4   -1.65    2.89   0
 -12   2  -4    3.21    3.13   0
 -18   2  -3   15.77    3.64   0
  -7   2   3    2.46    2.07   0
 -14   2   8    4.76    2.94   0
  -4   0  -7   -0.61    3.77   0
  -7   1  -6   21.18    3.71   0
 -15   2  -4   12.36    3.47   0
 -11   2  -4    2.78    2.68   0
  -4   1  -4  135.35    8.36   0
  -5   1  -5    4.23    2.72   0
 -16   2  -4   52.39    4.51   0
 -10   2  -4    9.90    3.20   0
  -8   2  -3    1.52    2.28   0
  -7   2  -2  443.31   11.26   0
 -13   2   8   41.20    4.05   0
 -18   2   9    3.09    3.27   0
 -17   2   9    3.19    3.27   0
 -17   2  -4   24.13    3.76   0
  -6   2   0   15.86    2.95   0
  -6   2   1  467.51   12.11   0
 -17   3   2   13.25    3.13   0
 -16   3   2    3.21    2.78   0
 -15   3   2   52.05    4.05   0
 -14   3   2   24.70    3.49   0
 -17   3   3    2.72    2.81   0
 -16   3   3    8.52    2.90   0
 -15   3   3   -1.68    2.61   0
  -8   2   5  502.27   12.08   0
  -9   2   6   22.69    3.64   0
 -19   2   9   34.11    4.07   0
 -16   2   9   43.87    4.53   0
  -9   1   9   -0.85    3.30   0
  -6   2  -1   29.61    3.65   0
 -17   3   1    8.83    2.54   0
 -16   3   1    5.20    2.82   0
 -15   3   1   -1.12    2.34   0
 -14   3   1   11.44    3.15   0
 -13   3   1    6.66    3.01   0
 -18   3   2    6.40    2.83   0
 -13   3   2   10.13    3.06   0
  -6   2   2  642.86   14.24   0
 -18   3   3   35.87    3.76   0
 -14   3   3   29.25    3.51   0
 -18   3   4    2.33    2.95   0
 -17   3   4   -1.23    2.65   0
 -16   3   4    3.94    2.68   0
 -15   3   4   15.63    3.17   0
  -7   2   4  120.53    6.28   0
 -12   2   8   65.34    4.94   0
 -15   2   9    9.06    3.21   0
 -18   2  -4    1.95    3.14   0
  -3   1  -3  172.68    9.98   0
 -16   3   0   15.52    3.18   0
 -15   3   0    3.76    2.72   0
 -14   3   0   14.66    3.07   0
 -13   3   0   -1.24    2.90   0
 -18   3   1   21.64    3.49   0
 -19   3   2   23.60    3.57   0
 -12   3   2  373.00    9.13   0
 -19   3   3   15.26    3.45   0
 -13   3   3   40.42    3.82   0
 -19   3   4   26.10    3.72   0
 -14   3   4    0.09    2.72   0
 -17   3   5    0.96    2.68   0
 -16   3   5    0.17    2.67   0
  -6   1  -6  446.19   13.55   0
 -15   2  -5   50.19    4.72   0
 -14   2  -5   12.93    3.32   0
 -13   2  -5    0.97    3.04   0
 -12   2  -5    3.73    3.07   0
  -7   2  -3  186.83    7.50   0
 -18   3   0    6.41    3.06   0
 -17   3   0   17.46    3.22   0
 -19   3   1   16.34    3.61   0
 -12   3   1  343.18    8.57   0
 -12   3   3   12.25    3.29   0
  -3   1   3  107.73    8.44   0
 -13   3   4  190.98    6.72   0
 -19   3   5    1.93    3.01   0
 -18   3   5   17.01    3.34   0
 -15   3   5   -0.23    2.63   0
  -6   1   7  109.33    7.67   0
 -14   2   9    7.83    3.36   0
 -16   2  -5    8.67    3.52   0
 -11   2  -5    0.20    2.78   0
  -8   2  -4   27.24    3.95   0
  -6   2  -2  144.30    6.87   0
 -16   3  -1    2.01    2.60   0
 -15   3  -1   11.04    2.98   0
 -14   3  -1   16.45    3.08   0
 -13   3  -1   14.52    3.25   0
 -12   3   0   46.08    3.94   0
 -11   3   1    0.37    2.88   0
 -11   3   2    8.78    3.24   0
  -6   2   3   43.91    4.50   0
 -14   3   5   14.25    3.01   0
 -17   3   6    0.71    2.88   0
  -8   1  -7    0.16    3.11   0
 -10   2  -5    7.70    3.26   0
 -17   3  -1   -0.47    2.57   0
 -12   3  -1   86.83    5.03   0
 -19   3   0    3.30    3.25   0
 -11   3   0    0.19    2.70   0
 -11   3   3   32.65    3.94   0
 -12   3   4  197.06    6.98   0
 -13   3   5   43.79    4.02   0
 -19   3   6   14.76    3.67   0
 -18   3   6   17.42    3.36   0
 -16   3   6   54.60    4.17   0
 -13   2   9   14.72    3.59   0
 -17   2  -5   12.84    3.57   0
 -18   3  -1   -2.03    3.31   0
 -15   3   6   -0.53    2.61   0
  -8   2   6    1.26    2.55   0
 -16   3  -2    6.73    3.05   0
 -15   3  -2   -2.12    2.70   0
 -14   3  -2   -0.01    2.67   0
 -13   3  -2   15.51    3.00   0
 -11   3  -1   65.10    4.65   0
 -10   3   1   24.21    3.27   0
 -10   3   2 1115.55   15.78   0
 -11   3   4   95.40    5.40   0
  -7   2   5    0.44    2.03   0
 -14   3   6   21.38    3.13   0
 -19   3   7    1.44    3.32   0
 -18   3   7    9.94    3.45   0
 -17   3   7    1.01    3.06   0
  -9   2   7   32.86    4.10   0
 -18   3  -2   53.09    4.58   0
 -17   3  -2    0.58    2.81   0
 -12   3  -2   10.89    3.03   0
 -10   3   0   65.09    4.48   0
  -5   2   0  125.05    6.83   0
  -5   2   1  556.32   13.84   0
 -10   3   3   -1.77    2.96   0
 -12   3   5   40.35    3.91   0
 -16   3   7   -0.75    2.99   0
 -14   2  -6    3.01    3.34   0
 -13   2  -6  101.73    6.12   0
  -4   1  -5   66.76    6.42   0
  -7   2  -4   92.25    5.78   0
  -6   2  -3    2.77    2.06   0
 -10   3  -1   60.85    4.39   0
  -5   2  -1   69.87    5.22   0
  -6   2   4   50.70    4.76   0
 -13   3   6    9.34    2.94   0
 -15   3   7    2.46    3.03   0
 -12   2   9    3.19    3.19   0
  -7   1  -7    1.32    3.03   0
 -12   2  -6    3.13    3.39   0
 -16   3  -3   -2.39    3.29   0
 -15   3  -3   -0.50    2.78   0
 -14   3  -3   -0.13    2.72   0
 -11   3  -2  203.64    7.05   0
  -2   1  -1  158.74   10.68   0
  -2   1   0 5379.48   61.95   0
  -5   2   2  146.30    7.44   0
 -11   3   5  286.47    8.38   0
 -11   2  -6    2.14    3.08   0
  -5   1  -6  192.64    9.75   0
  -3   1  -4  710.36   20.31   0
 -17   3  -3    0.91    3.00   0
 -13   3  -3   -0.61    2.66   0
 -10   3   4   22.23    3.16   0
 -12   3   6  116.69    5.85   0
 -14   3   7   23.40    3.61   0
 -19   3   8   25.03    3.73   0
 -18   3   8    3.36    3.11   0
 -17   3   8    0.91    3.07   0
 -18   3  -3    0.07    3.06   0
 -12   3  -3    8.14    2.98   0
 -10   3  -2   52.52    4.26   0
  -5   2  -2  266.14    9.62   0
 -16   3   8   16.23    3.53   0
 -10   2  -6    0.94    2.79   0
 -11   3  -3   12.25    3.00   0
  -2   1   1 1842.96   36.87   0
 -13   3   7  118.46    5.77   0
 -15   3   8   21.58    3.88   0
 -15   3  -4   18.95    3.48   0
 -14   3  -4   10.06    3.30   0
  -2   1  -2 4687.41   56.16   0
  -5   2   3 3253.22   33.78   0
 -11   3   6   52.95    4.52   0
  -7   2   6   48.05    4.62   0
  -8   2   7  286.11    9.94   0
  -2   0  -6    0.09    3.83   0
 -17   3  -4   13.82    3.69   0
 -13   3  -4    5.68    2.96   0
  -6   2  -4  370.39   11.00   0
 -10   3  -3    8.72    2.98   0
  -9   3  -2   27.29    3.39   0
 -14   3   8   16.96    3.58   0
 -19   3   9   -1.06    3.00   0
 -18   3   9    1.47    3.41   0
  -6   1  -7   57.57    6.05   0
  -7   2  -5   69.25    5.02   0
 -12   3  -4    0.31    2.73   0
  -5   2  -3   77.98    5.75   0
 -18   4   2    2.42    2.78   0
 -17   4   2   11.14    2.99   0
 -16   4   2    9.37    2.70   0
 -18   4   3   -2.18    3.23   0
 -17   4   3   19.57    3.42   0
 -16   4   3   -0.01    2.76   0
  -6   2   5 1162.77   19.97   0
 -12   3   7   50.15    4.30   0
  -9   2   8  117.68    6.72   0
 -17   3   9   11.43    3.14   0
  -3   0  -7    0.57    3.66   0
 -18   4   1    1.79    2.94   0
 -17   4   1    2.70    2.67   0
 -16   4   1    5.43    2.93   0
 -15   4   1    1.89    2.32   0
 -15   4   2   13.68    3.07   0
 -15   4   3   94.84    5.22   0
 -18   4   4   64.62    4.60   0
 -17   4   4   28.61    3.58   0
 -16   4   4    7.90    3.13   0
 -16   3   9   10.25    3.54   0
 -11   3  -4    3.68    3.09   0
  -9   3  -3   58.52    4.66   0
 -18   4   0    5.46    3.24   0
 -17   4   0    1.38    2.63   0
 -16   4   0   26.03    3.57   0
 -15   4   0   12.36    3.16   0
  -4   2   0  375.85   11.91   0
 -14   4   1   25.86    3.40   0
 -14   4   2    2.15    2.63   0
 -14   4   3    1.83    3.06   0
 -15   4   4  154.18    6.09   0
 -18   4   5   15.48    3.28   0
 -17   4   5    6.81    2.62   0
 -13   3   8    3.17    3.01   0
 -15   3  -5    3.04    3.38   0
  -4   2  -1   82.46    5.93   0
 -14   4   0   19.77    3.28   0
 -13   4   1   28.44    3.73   0
  -4   2   1   13.95    3.04   0
 -13   4   2    8.69    2.63   0
 -16   4   5    1.96    2.74   0
 -10   3   6   54.56    4.45   0
 -15   3   9    1.55    2.82   0
 -17   3  -5    2.43    3.28   0
 -16   3  -5    4.24    3.07   0
 -14   3  -5    0.26    2.98   0
 -13   3  -5   35.53    4.02   0
 -10   3  -4    4.59    2.67   0
 -17   4  -1    3.27    3.26   0
 -16   4  -1    3.07    2.79   0
 -15   4  -1    1.31    2.44   0
 -13   4   0    2.21    2.83   0
  -7   3   0  782.45   14.15   0
  -7   3   1  114.06    5.84   0
  -2   1   2 1105.35   29.22   0
 -13   4   3   47.46    4.03   0
 -14   4   4   40.60    3.68   0
  -5   2   4  705.31   16.33   0
 -15   4   5   16.15    3.18   0
 -18   4   6    1.83    2.86   0
 -17   4   6   53.99    4.70   0
 -11   3   7   16.55    3.37   0
 -12   3  -5   15.33    3.45   0
 -14   4  -1   19.32    3.34   0
  -7   3  -1  102.77    5.76   0
 -12   4   1   22.99    3.13   0
 -12   4   2  111.41    5.53   0
  -7   3   2   43.26    3.98   0
 -13   4   4   11.60    3.09   0
 -16   4   6  107.74    5.75   0
 -14   3   9    7.56    3.38   0
  -4   1  -6  106.93    8.30   0
  -6   2  -5   26.60    4.07   0
  -5   2  -4   71.08    5.50   0
  -2   1  -3 3948.14   52.15   0
 -17   4  -2   -0.50    3.34   0
 -16   4  -2   46.64    4.51   0
  -4   2  -2 7057.30   51.33   0
 -13   4  -1   21.89    3.32   0
 -12   4   0   16.17    3.16   0
  -4   2   2   26.09    3.88   0
 -12   4   3   69.91    4.55   0
 -14   4   5   25.53    3.30   0
 -18   4   7    6.74    3.58   0
 -12   3   8   10.99    3.16   0
 -11   3  -5    5.45    3.28   0
  -9   3  -4    8.28    2.92   0
 -15   4  -2    4.06    2.96   0
 -14   4  -2   29.26    3.69   0
 -15   4   6   22.37    3.23   0
 -17   4   7    0.23    3.14   0
  -7   2  -6   53.01    4.90   0
  -3   1  -5  136.70    9.43   0
 -13   4  -2   -1.29    2.89   0
  -7   3  -2  187.67    7.23   0
 -12   4  -1   22.48    3.40   0
 -11   4   0   28.05    3.61   0
 -11   4   1   52.90    4.22   0
 -11   4   2   20.66    3.33   0
  -7   3   3  254.84    8.29   0
 -12   4   4   73.98    4.59   0
 -13   4   5    3.98    2.74   0
 -14   4   6    9.17    2.93   0
 -16   4   7    1.12    3.05   0
  -7   2   7  356.33   11.57   0
  -5   1  -7   65.71    6.78   0
 -10   3  -5    1.43    3.13   0
 -11   4   3    2.75    2.63   0
  -6   2   6   26.67    3.69   0
 -10   3   7   24.43    3.62   0
  -8   2   8  159.84    7.69   0
 -13   3   9   76.09    5.15   0
 -13   3  -6   -0.80    3.52   0
 -17   4  -3   -0.14    3.12   0
 -16   4  -3   55.52    4.65   0
 -15   4  -3    4.42    3.03   0
  -4   2  -3   84.99    6.26   0
 -12   4  -2   -0.71    2.63   0
 -11   4  -1    3.64    2.74   0
 -12   4   5   50.02    4.21   0
 -15   4   7    1.21    2.93   0
 -18   4   8   10.86    3.26   0
 -11   3   8  177.83    7.57   0
 -14   4  -3    2.92    2.95   0
 -10   4   0  129.46    5.89   0
  -6   3   0    3.39    2.13   0
 -10   4   1  347.95    8.85   0
  -6   3   1   66.30    4.73   0
 -10   4   2    7.09    2.57   0
  -4   2   3  392.43   12.62   0
 -11   4   4   14.98    3.26   0
  -7   3   4  150.25    6.78   0
 -13   4   6   13.95    2.95   0
 -17   4   8    6.54    3.23   0
  -9   2   9   18.17    4.14   0
 -12   3  -6    9.78    3.10   0
 -13   4  -3   28.33    3.68   0
 -11   4  -2   47.98    3.95   0
  -6   3  -1    4.83    2.16   0
  -5   2   5   14.45    3.42   0
 -14   4   7    9.58    3.45   0
 -16   4   8   41.61    4.34   0
  -9   3  -5   23.77    3.68   0
 -12   4  -3   20.52    3.47   0
 -10   4  -1   16.13    3.13   0
  -6   3   2   12.08    2.61   0
 -12   3   9  109.98    5.99   0
 -11   3  -6   36.36    4.23   0
  -5   2  -5  160.15    8.01   0
 -16   4  -4   24.05    3.72   0
 -15   4  -4   29.97    3.96   0
  -6   3  -2   50.78    4.21   0
 -11   4   5   53.25    4.31   0
 -12   4   6   20.83    3.38   0
 -15   4   8    5.74    3.22   0
 -18   4   9    7.76    3.23   0
  -6   2  -6   26.25    4.14   0
 -14   4  -4   19.16    3.75   0
 -11   4  -3   24.31    3.62   0
 -10   4  -2    1.43    2.49   0
  -9   4   0    1.32    2.60   0
 -17   5   1   19.84    3.78   0
  -9   4   1   54.96    4.41   0
 -17   5   2    3.86    2.99   0
  -9   4   2  241.02    7.90   0
 -17   5   3    0.17    3.01   0
 -10   4   4    1.49    2.74   0
  -8   3   6  104.32    5.81   0
 -13   4   7   17.08    3.43   0
 -17   4   9    6.44    3.38   0
 -10   3  -6   17.18    3.89   0
 -13   4  -4   11.47    3.12   0
  -2   1  -4 1857.66   36.29   0
  -9   4  -1    3.17    2.85   0
  -3   2   0   33.60    4.18   0
 -16   5   1    1.07    2.88   0
 -16   5   2   -0.35    2.85   0
 -16   5   3   -2.00    2.81   0
  -6   3   3  357.24   10.08   0
 -17   5   4   33.52    3.79   0
 -10   3   8   90.25    5.61   0
 -12   4  -4    8.47    3.33   0
  -4   2  -4  597.94   15.16   0
  -3   2  -1  280.16   10.84   0
 -16   5   0   -1.40    3.08   0
 -15   5   1    7.87    3.13   0
 -15   5   2   64.28    4.36   0
 -15   5   3   30.13    3.77   0
  -9   4   3  102.92    5.46   0
 -16   5   4   12.55    3.18   0
 -17   5   5   27.37    3.96   0
  -7   3   5   -1.54    1.95   0
 -14   4   8   37.52    4.18   0
 -16   4   9    7.51    3.26   0
  -7   2  -7    1.73    3.32   0
  -1   0  -5    0.12    4.68   0
 -10   4  -3    9.40    3.01   0
  -6   3  -3   10.87    2.73   0
 -15   5   0    3.59    2.84   0
 -14   5   1   12.82    2.87   0
  -3   2   1 1140.67   21.72   0
 -14   5   2   19.80    3.21   0
 -15   5   4   12.75    3.25   0
  -4   2   4  639.49   16.57   0
 -16   5   5    6.39    3.20   0
 -10   4   5   11.55    2.95   0
 -11   4   6    7.02    2.67   0
 -12   4   7   25.12    3.82   0
 -11   3   9    5.70    3.43   0
  -9   3  -6   45.17    4.69   0
 -16   4  -5    9.78    3.73   0
 -15   4  -5    5.51    3.25   0
 -14   4  -5    3.04    3.65   0
 -11   4  -4   27.36    3.84   0
  -9   4  -2   20.91    3.42   0
  -3   2  -2  337.66   12.06   0
 -16   5  -1   34.60    4.02   0
 -14   5   0   54.91    4.31   0
  -5   3   0    2.96    2.24   0
 -14   5   3    8.30    2.99   0
 -17   5   6   -3.09    3.27   0
 -15   4   9    8.27    3.45   0
 -15   5  -1   -0.11    2.43   0
  -5   3  -1    2.83    2.13   0
  -8   4   0   23.52    3.22   0
 -13   5   1    5.85    2.87   0
  -8   4   1  158.17    6.42   0
  -5   3   1   26.91    3.41   0
 -13   5   2    3.87    2.74   0
 -14   5   4   10.10    2.90   0
  -9   4   4   82.80    5.02   0
  -6   3   4   53.47    4.28   0
 -15   5   5  103.30    5.17   0
  -6   2   7   24.75    3.93   0
 -13   4   8   12.52    3.24   0
  -7   2   8  176.32    8.84   0
 -13   4  -5   11.87    3.38   0
 -16   5  -2    0.47    3.49   0
 -14   5  -1   12.36    3.19   0
  -8   4  -1  100.90    5.33   0
 -13   5   0   14.90    3.07   0
  -8   4   2  584.63   11.58   0
 -13   5   3    3.64    2.85   0
 -16   5   6    3.16    3.15   0
  -8   2   9   16.31    3.98   0
 -12   4  -5   -0.28    3.07   0
 -10   4  -4    7.87    3.65   0
  -6   3  -4   95.25    5.81   0
  -9   4  -3   19.39    3.44   0
 -15   5  -2   -0.79    2.96   0
  -5   3  -2    1.02    1.98   0
 -13   5  -1    1.87    2.87   0
 -12   5   1   -0.09    2.85   0
 -12   5   2    2.72    2.88   0
  -5   3   2  120.79    6.14   0
  -3   2   2 1707.97   26.97   0
  -8   4   3    0.82    2.79   0
 -13   5   4   52.41    4.16   0
 -14   5   5   31.27    3.72   0
 -15   5   6    9.97    3.44   0
 -10   4   6    1.40    2.74   0
 -17   5   7   36.49    4.40   0
  -8   3   7  274.31    9.34   0
 -14   4   9    0.22    3.34   0
  -4   1  -7   22.55    5.13   0
  -5   2  -6   48.56    5.06   0
  -3   1  -6  412.84   16.83   0
  -3   2  -3    2.42    3.02   0
 -14   5  -2   11.86    3.28   0
  -8   4  -2   12.26    3.29   0
 -12   5   0   29.95    3.62   0
 -12   5   3   91.58    5.14   0
  -9   4   5   93.17    5.44   0
  -7   3   6  262.50    9.17   0
  -5   2   6   55.01    5.16   0
 -11   4   7   38.06    4.01   0
  -8   3  -6    6.08    2.96   0
 -11   4  -5   23.87    3.87   0
 -13   5  -2   19.22    3.48   0
 -12   5  -1    1.98    2.86   0
 -13   5   5    9.64    3.19   0
 -16   5   7  122.09    6.03   0
 -12   4   8    5.27    2.98   0
  -4   2  -5   91.65    6.34   0
 -15   5  -3    5.51    3.15   0
  -5   3  -3    5.13    2.61   0
 -11   5   1    1.26    2.79   0
 -11   5   2   37.11    3.92   0
  -5   3   3  684.58   14.29   0
 -12   5   4    6.12    2.87   0
  -8   4   4  111.89    5.82   0
 -14   5   6   -1.10    3.00   0
  -6   2  -7   22.18    4.26   0
 -13   4  -6   46.79    4.53   0
  -9   4  -4  118.97    5.83   0
 -14   5  -3   19.09    3.70   0
  -8   4  -3  219.59    7.73   0
 -12   5  -2   61.26    4.63   0
  -7   4  -1   38.73    3.81   0
  -1   1  -1  893.87   28.09   0
 -11   5   0   52.08    4.19   0
 -11   5   3    5.52    3.07   0
  -6   3   5   62.79    4.68   0
 -15   5   7   19.27    3.54   0
 -17   5   8    1.19    2.94   0
  -5   1   8   15.01    4.86   0
 -13   4   9    0.71    2.96   0
 -10   4  -5   21.56    3.88   0
 -13   5  -3   49.03    4.58   0
 -11   5  -1    1.45    2.73   0
  -1   1   0  290.07   16.36   0
 -12   5   5   26.70    3.67   0
 -13   5   6   60.13    4.69   0
 -12   4  -6   12.77    3.78   0
  -6   3  -5   35.75    4.45   0
  -7   4  -2   39.86    3.89   0
 -10   5   1    8.93    3.12   0
  -3   2   3 1797.19   28.45   0
 -11   5   4    7.03    3.16   0
  -4   2   5    0.73    2.56   0
  -9   4   6   10.25    2.98   0
 -14   5   7   72.65    5.02   0
 -10   4   7   15.70    3.36   0
 -16   5   8    5.43    3.31   0
 -15   5  -4    1.65    3.00   0
 -12   5  -3   18.45    3.84   0
 -11   5  -2    1.69    2.75   0
  -1   1  -2 1687.39   38.20   0
 -10   5   0   62.27    4.37   0
  -4   3   0    2.22    2.31   0
 -10   5   2   30.15    3.67   0
  -8   4   5  250.70    8.30   0
 -11   4   8    8.11    3.23   0
 -11   4  -6    7.54    3.32   0
  -2   1  -5  347.83   16.58   0
 -14   5  -4    0.56    3.10   0
  -8   4  -4   54.92    4.39   0
  -5   3  -4   28.67    3.92   0
  -3   2  -4  320.53   11.80   0
 -10   5  -1   25.87    3.54   0
  -4   3  -1   54.96    4.49   0
  -4   3   1    2.10    2.14   0
 -10   5   3    9.13    2.82   0
  -5   3   4   39.69    4.16   0
  -4   1   7   55.35    7.60   0
 -15   5   8    0.99    3.01   0
  -9   4  -5   28.50    3.88   0
 -13   5  -4   23.12    4.08   0
  -7   4  -3  164.38    6.80   0
 -15   6   2    4.23    3.39   0
 -11   5   5    9.42    3.01   0
 -12   5   6    2.89    2.77   0
 -13   5   7   15.54    3.71   0
  -7   3   7  183.01    8.13   0
  -8   3   8    1.11    2.90   0
 -12   4   9   21.26    3.66   0
 -11   5  -3   10.96    3.13   0
 -10   5  -2    8.25    2.98   0
  -4   3  -2   36.86    3.86   0
 -15   6   1    8.34    3.35   0
 -15   6   3   19.32    3.36   0
 -10   5   4    4.94    2.81   0
 -16   5   9   56.10    4.68   0
 -10   4  -6   -0.86    3.22   0
 -12   5  -4   13.14    3.46   0
 -15   6   0    1.40    3.04   0
  -9   5   0   83.61    4.95   0
  -9   5   1   75.00    4.60   0
  -1   1   1   67.98    8.37   0
 -14   6   2    3.47    2.51   0
  -9   5   2   74.14    4.77   0
  -4   3   2  260.61    9.17   0
 -15   6   4    7.76    3.11   0
  -6   3   6  108.73    6.29   0
 -14   5   8    0.45    2.91   0
 -14   5  -5   -1.52    3.37   0
  -9   5  -1  172.85    6.66   0
  -2   2  -1  169.84    9.03   0
 -14   6   0   -0.11    2.96   0
  -2   2   0  163.49    8.90   0
 -14   6   3   17.57    3.27   0
  -9   4   7   -0.02    2.80   0
 -10   4   8   84.70    5.55   0
  -6   2   8   84.90    6.93   0
  -5   2  -7   33.24    5.03   0
  -4   2  -6  180.29    9.32   0
  -8   4  -5   26.99    3.94   0
 -11   5  -4    3.05    3.26   0
  -7   4  -4   72.06    5.04   0
 -10   5  -3    3.10    2.73   0
  -4   3  -3    4.92    2.26   0
 -14   6  -1   43.51    4.51   0
 -13   6   1   10.41    3.19   0
 -13   6   2    2.09    2.98   0
  -9   5   3   42.53    3.94   0
 -14   6   4   -2.25    2.86   0
 -15   6   5    0.25    2.90   0
 -10   5   5    9.88    3.13   0
 -11   5   6   63.10    4.45   0
  -8   4   6   32.93    3.64   0
 -12   5   7   23.92    3.60   0
 -15   5   9   14.48    3.53   0
  -6   3  -6  130.73    6.89   0
 -13   5  -5   72.10    5.08   0
  -5   3  -5   17.54    3.63   0
  -9   5  -2   -2.32    2.71   0
  -2   2  -2  804.39   19.36   0
 -13   6   0    3.55    2.81   0
 -13   6   3   15.13    3.38   0
  -5   2   7   46.07    5.44   0
 -13   5   8   13.21    3.59   0
 -11   4   9   55.20    4.99   0
  -9   4  -6   18.21    3.76   0
 -12   5  -5    5.27    3.88   0
  -1   1  -3  488.39   20.94   0
 -13   6  -1    4.56    3.46   0
  -8   5   0    5.66    2.50   0
  -8   5   1  167.11    6.38   0
  -2   2   1   12.08    3.12   0
  -4   3   3  527.98   13.04   0
 -13   6   4    5.36    2.91   0
  -9   5   4   20.92    3.44   0
  -3   2   4  362.72   13.29   0
 -14   6   5   16.36    3.56   0
  -5   3   5  511.63   12.95   0
 -15   6   6    1.94    3.45   0
  -3   2  -5  636.06   17.35   0
 -10   5  -4    7.59    3.28   0
  -9   5  -3    6.77    2.92   0
 -14   6  -2    1.73    3.01   0
  -8   5  -1   73.42    4.80   0
 -12   6   0    0.19    2.50   0
 -12   6   1    9.58    3.08   0
 -12   6   2    3.40    2.76   0
  -8   5   2    2.11    2.70   0
 -14   5   9    8.78    3.44   0
  -4   3  -4   13.61    3.20   0
 -13   6  -2    3.07    3.34   0
 -12   6  -1   33.74    3.87   0
 -12   6   3   13.38    3.19   0
 -10   5   6   -0.23    2.77   0
 -11   5   7    5.04    3.18   0
 -11   5  -5   91.07    5.57   0
  -7   4  -5    3.31    2.97   0
 -14   6  -3    7.04    3.55   0
  -2   2  -3  105.71    7.62   0
  -8   5  -2  192.15    7.07   0
  -8   5   3  204.96    7.20   0
 -12   6   4    9.62    3.21   0
 -13   6   5  116.00    5.90   0
  -9   5   5    2.75    2.86   0
 -14   6   6   11.34    3.58   0
  -4   2   6    0.01    2.66   0
  -3   1   6  216.01   14.66   0
 -15   6   7   36.48    4.46   0
 -12   5   8   33.84    4.40   0
  -8   4  -6   11.66    3.64   0
 -12   6  -2   -3.34    2.98   0
  -3   3  -1   17.82    3.26   0
 -11   6   0    4.26    2.95   0
  -3   3   0    5.17    2.47   0
 -11   6   1    6.90    2.98   0
 -11   6   2   -0.72    2.84   0
  -8   4   7    4.60    3.27   0
  -9   4   8   34.43    4.51   0
  -7   3   8   48.34    5.04   0
  -9   5  -4   12.60    3.41   0
 -13   6  -3    7.41    3.57   0
  -8   5  -3    5.46    3.15   0
 -11   6  -1    1.39    2.86   0
  -2   2   2  135.01    8.36   0
 -11   6   3   42.64    3.97   0
 -13   6   6    2.36    3.33   0
  -6   3   7   35.71    4.52   0
 -13   5   9   -2.67    2.98   0
 -10   4   9   16.98    3.87   0
  -8   3   9   23.99    4.39   0
  -3   1  -7  110.67   10.05   0
 -12   5  -6   30.85    4.27   0
 -10   5  -5   24.38    3.89   0
  -3   3  -2   74.64    5.36   0
  -7   5  -1   26.16    3.43   0
  -7   5   0   65.14    4.74   0
  -7   5   1   30.15    3.94   0
  -3   3   1  119.80    6.68   0
  -8   5   4  106.66    5.60   0
  -4   3   4   12.18    2.78   0
 -12   6   5   10.82    3.20   0
 -14   6   7   33.48    4.14   0
  -5   3  -6   49.00    4.93   0
 -12   6  -3   37.38    4.21   0
 -11   6  -2   46.56    4.20   0
 -10   6   0    0.01    2.47   0
 -10   6   1    0.95    2.75   0
 -10   6   2    7.28    3.08   0
  -7   5   2    1.76    2.76   0
  -1   1   2  242.71   15.70   0
 -11   6   4    9.42    3.08   0
 -10   5   7    2.96    3.22   0
 -15   6   8    9.63    3.59   0
 -11   5  -6   39.86    4.47   0
 -13   6  -4    0.32    3.46   0
  -7   5  -2  503.95   10.94   0
 -10   6  -1    3.38    2.64   0
  -9   5   6    2.15    2.80   0
  -5   3   6    9.31    3.20   0
 -11   5   8    3.72    3.16   0
  -7   4  -6    3.12    3.31   0
  -9   5  -5    9.25    3.39   0
  -6   4  -5   24.90    4.15   0
  -4   3  -5    3.71    2.41   0
  -8   5  -4   29.48    3.76   0
 -11   6  -3   91.32    5.68   0
  -3   3  -3   11.24    2.80   0
  -3   3   2  517.78   13.32   0
 -10   6   3   39.17    3.79   0
  -7   5   3   15.54    3.32   0
 -11   6   5  154.32    6.47   0
  -8   5   5   52.68    4.53   0
 -12   6   6    2.34    3.05   0
 -13   6   7   33.82    4.42   0
 -12   5   9   16.29    3.68   0
  -4   2  -7   16.30    4.40   0
 -12   6  -4   -1.81    3.38   0
  -2   2  -4 1761.50   28.71   0
  -7   5  -3   52.04    4.45   0
 -10   6  -2    3.16    3.02   0
 -14   6   8    5.91    3.60   0
  -8   4  -7    2.78    3.42   0
 -10   5  -6   29.24    4.53   0
  -1   1  -4    8.24    4.57   0
  -9   6   0   26.18    3.64   0
  -4   4   0  224.74    7.97   0
  -9   6   1   18.63    3.28   0
 -10   6   4   -1.88    2.84   0
  -3   2   5  293.61   12.39   0
  -3   2  -6   32.67    5.05   0
  -2   1  -6  209.50   13.82   0
 -10   6  -3   57.34    4.88   0
  -9   6  -1   80.21    4.86   0
  -6   5  -1   12.62    3.22   0
  -4   4  -1  127.08    6.12   0
  -6   5   0  231.10    7.71   0
  -6   5   1    4.67    3.00   0
  -4   4   1  174.66    7.01   0
 -13   7   2   14.62    3.71   0
  -9   6   2    0.88    2.81   0
  -2   2   3   63.78    6.46   0
  -7   5   4   22.11    3.54   0
  -8   4   8    4.88    3.48   0
 -13   6  -5    5.72    3.37   0
  -8   5  -5   10.67    3.58   0
 -11   6  -4   -0.19    3.36   0
  -4   4  -2  690.31   13.70   0
  -6   5   2   43.55    3.93   0
 -13   7   3    2.76    2.97   0
  -9   6   3   18.81    3.37   0
  -3   3   3   54.74    5.02   0
 -10   6   5   26.60    3.80   0
  -4   3   5  717.79   15.89   0
 -11   6   6    6.80    3.28   0
 -12   6   7   15.05    3.47   0
  -9   5   7    5.37    2.98   0
 -10   5   8    1.71    3.13   0
  -9   4   9    4.95    3.20   0
  -7   5  -4   13.13    3.23   0
  -3   3  -4    5.85    2.48   0
  -9   6  -2    3.03    2.64   0
  -6   5  -2   19.37    3.51   0
  -4   4   2  179.14    7.18   0
  -8   5   6   52.83    4.38   0
 -13   6   8    6.90    3.33   0
 -11   5   9    6.37    3.77   0
  -9   5  -6   -3.27    3.13   0
  -6   4  -6    7.17    3.37   0
 -12   7   0    1.64    3.32   0
  -8   6   0   13.46    3.35   0
 -12   7   1    3.11    3.09   0
  -8   6   1    4.03    2.97   0
 -12   7   2    7.16    3.21   0
 -13   7   4   13.99    3.38   0
  -9   6   4    0.89    2.49   0
 -14   6   9   17.45    3.79   0
  -7   4  -7   28.07    4.38   0
  -5   3  -7   13.42    3.95   0
  -4   3  -6   18.96    3.78   0
 -10   6  -4   21.29    3.79   0
  -9   6  -3   88.90    5.19   0
[truncated: 479,456 more chars]
