# Supplementary material for: Crystal structures of three cyclohexane-based γ-spirolactams: determination of configurations and conformations
Source: BMC Chem. 2019 May 17;13(1):69. doi: 10.1186/s13065-019-0586-7 (PMC6661822; doi:10.1186/s13065-019-0586-7)
Supplement: Supplementary file 3 — Additional file 3. Crystallographic information file of trans-1b. [file 13065_2019_586_MOESM3_ESM.cif]

data_trans-1b
 
_publ_contact_author_name         'U. Schilde'
_publ_contact_author_address
;
 University of Potsdam
 Institute of Chemistry
 Karl-Liebknecht-Strasse 24-25
 D-14476 Potsdam
 Germany
;

_publ_contact_author_email        'us@chem.uni-potsdam.de'
_publ_contact_author_phone        '+49 331 977-5188'
_publ_contact_author_fax          '+49 331 977-5239'

loop_
 _publ_author_name
 _publ_author_address
     'Krueger, T.'
;     University of Potsdam
      Institute of Chemistry
      Karl-Liebknecht-Strasse 24-25
      D-14476 Potsdam
      Germany
;
     'Kelling, A.Schilde, U.'
;     University of Potsdam
      Institute of Chemistry
      Karl-Liebknecht-Strasse 24-25
      D-14476 Potsdam
      Germany
;
     'Linker, T.'
;     University of Potsdam
      Institute of Chemistry
      Karl-Liebknecht-Strasse 24-25
      D-14476 Potsdam
      Germany
;
     'Schilde, U.'
;     University of Potsdam
      Institute of Chemistry
      Karl-Liebknecht-Strasse 24-25
      D-14476 Potsdam
      Germany
;

_publ_requested_journal
;
 Chem. Centr. J.
;
_publ_section_title
;
 Crystal structures of three cyclohexane-based \g-spirolactams:
 determination of configurations and conformations
; 
_audit_creation_method            'SHELXL-2014/7'

_chemical_name_systematic
;
 trans-8-methyl-2-azaspiro[4.5]deca-1-one
;
_chemical_melting_point           '387-388'
_chemical_formula_sum            'C10 H17 N O' 
_chemical_formula_weight         167.24

loop_
 _atom_type_symbol
 _atom_type_description
 _atom_type_scat_dispersion_real
 _atom_type_scat_dispersion_imag
 _atom_type_scat_source
 'C'  'C'   0.0033   0.0016
 'International Tables Vol C Tables 4.2.6.8 and 6.1.1.4'
 'H'  'H'   0.0000   0.0000
 'International Tables Vol C Tables 4.2.6.8 and 6.1.1.4'
 'N'  'N'   0.0061   0.0033
 'International Tables Vol C Tables 4.2.6.8 and 6.1.1.4'
 'O'  'O'   0.0106   0.0060
 'International Tables Vol C Tables 4.2.6.8 and 6.1.1.4'
 
_space_group_crystal_system       monoclinic
_space_group_IT_number            14
_space_group_name_H-M_alt         'P 21/c'
_space_group_name_Hall            '-P 2ybc'
 
loop_
 _space_group_symop_operation_xyz
 'x, y, z'
 '-x, y+1/2, -z+1/2'
 '-x, -y, -z'
 'x, -y-1/2, z-1/2'
 
_cell_length_a                    11.1386(5)
_cell_length_b                    10.5587(5)
_cell_length_c                    8.3892(7)
_cell_angle_alpha                 90
_cell_angle_beta                  106.017(5)
_cell_angle_gamma                 90
_cell_volume                      948.34(10)
_cell_formula_units_Z             4
_cell_measurement_temperature     210(2)
_cell_measurement_reflns_used     19395
_cell_measurement_theta_min       6.18
_cell_measurement_theta_max       32.22
 
_exptl_crystal_description        block
_exptl_crystal_colour             colorless
_exptl_crystal_density_meas       ?
_exptl_crystal_density_method     'not measured'
_exptl_crystal_density_diffrn     1.171          
_exptl_crystal_F_000              368
_exptl_transmission_factor_min    ?
_exptl_transmission_factor_max    ?
_exptl_crystal_size_max           0.800
_exptl_crystal_size_mid           0.600
_exptl_crystal_size_min           0.200
_exptl_absorpt_coefficient_mu     0.075
_exptl_absorpt_correction_type    integration
_exptl_absorpt_correction_T_min   0.9623
_exptl_absorpt_correction_T_max   0.9626
_exptl_absorpt_process_details    'X-RED (Stoe, 2015)'
_exptl_special_details
;
 The crystal was embedded in perfluoropolyalkylether oil.
;
_diffrn_ambient_temperature       210(2)
_diffrn_measurement_device        '4-circle goniometer'
_diffrn_measurement_device_type   'STOE StadiVari'
_diffrn_radiation_source          'Genix Microfocus'
_diffrn_source_voltage            50
_diffrn_source_current            1.000
_diffrn_radiation_type            'Mo K\a'
_diffrn_radiation_wavelength      0.71073
_diffrn_radiation_monochromator   'graded multilayer mirror'
_diffrn_radiation_collimation     '0.3 mm diameter'
_diffrn_detector                  'Pilatus 200K'
_diffrn_measurement_method        'rotation method'
_diffrn_measurement_details
; 
 19395 frames, exposure time = 10 s per frame,
 detector distance = 60 mm, \D\w = 0.5 \%
;
_diffrn_reflns_number             14814
_diffrn_reflns_av_unetI/netI      0.0148
_diffrn_reflns_av_R_equivalents   0.0261
_diffrn_reflns_limit_h_min        -13
_diffrn_reflns_limit_h_max        13
_diffrn_reflns_limit_k_min        -12
_diffrn_reflns_limit_k_max        12
_diffrn_reflns_limit_l_min        -7
_diffrn_reflns_limit_l_max        9
_diffrn_reflns_theta_min          3.806
_diffrn_reflns_theta_max          24.998
_diffrn_reflns_theta_full         24.998
_diffrn_measured_fraction_theta_max   0.996
_diffrn_measured_fraction_theta_full  0.996
_diffrn_reflns_Laue_measured_fraction_max    0.996
_diffrn_reflns_Laue_measured_fraction_full   0.996
_diffrn_reflns_point_group_measured_fraction_max   0.996
_diffrn_reflns_point_group_measured_fraction_full  0.996
_reflns_number_total              1655
_reflns_number_gt                 1427
_reflns_threshold_expression      'I > 2\s(I)'

_computing_data_collection        'X-AREA (Stoe, 2015)'
_computing_cell_refinement        'X-AREA (Stoe, 2015)'
_computing_data_reduction         'X-RED (Stoe, 2015)'
_computing_structure_solution     'SHELXS-2013/1 (Sheldrick, 2013)'
_computing_structure_refinement   'SHELXL-2014/7 (Sheldrick, 2014)'
_computing_publication_material
; 
 SHELXL-2014/7 (Sheldrick, 2014)
 Diamond (Blankenburg, 2017)
; 

_refine_ls_structure_factor_coef  Fsqd
_refine_ls_matrix_type            full
_refine_ls_weighting_scheme       calc
_refine_ls_weighting_details
'w=1/[\s^2^(Fo^2^)+(0.0460P)^2^+0.1538P] where P=(Fo^2^+2Fc^2^)/3'
_atom_sites_solution_primary      direct
_atom_sites_solution_secondary    difmap
_atom_sites_solution_hydrogens    difmap
_refine_ls_hydrogen_treatment     mixed
_refine_ls_extinction_method      'SHELXL-2014/7 (Sheldrick 2014'
_refine_ls_extinction_coef        0.033(5)
_refine_ls_extinction_expression
 'Fc^*^=kFc[1+0.001xFc^2^\l^3^/sin(2\q)]^-1/4^'
_refine_ls_number_reflns          1655
_refine_ls_number_parameters      115
_refine_ls_number_restraints      0
_refine_ls_R_factor_all           0.0368
_refine_ls_R_factor_gt            0.0313
_refine_ls_wR_factor_ref          0.0847
_refine_ls_wR_factor_gt           0.0816
_refine_ls_goodness_of_fit_ref    1.043
_refine_ls_restrained_S_all       1.043
_refine_ls_shift/su_max           0.000
_refine_ls_shift/su_mean          0.000
 
loop_
 _atom_site_label
 _atom_site_type_symbol
 _atom_site_fract_x
 _atom_site_fract_y
 _atom_site_fract_z
 _atom_site_U_iso_or_equiv
 _atom_site_adp_type
 _atom_site_occupancy
 _atom_site_site_symmetry_order  
 _atom_site_calc_flag
 _atom_site_refinement_flags_posn
 _atom_site_refinement_flags_adp
 _atom_site_refinement_flags_occupancy
 _atom_site_disorder_assembly
 _atom_site_disorder_group
C1 C 0.61745(10) 0.14901(10) 0.91459(13) 0.0267(3) Uani 1 1 d . . . . .
C2 C 0.69723(12) 0.01710(12) 1.14292(14) 0.0388(3) Uani 1 1 d . . . . .
H2A H 0.6547 -0.0349 1.2074 0.047 Uiso 1 1 calc R U . . .
H2B H 0.7790 0.0428 1.2143 0.047 Uiso 1 1 calc R U . . .
C3 C 0.71033(11) -0.05389(11) 0.99042(14) 0.0328(3) Uani 1 1 d . . . . .
H3A H 0.6462 -0.1197 0.9574 0.039 Uiso 1 1 calc R U . . .
H3B H 0.7929 -0.0934 1.0122 0.039 Uiso 1 1 calc R U . . .
C4 C 0.69315(10) 0.04806(10) 0.85485(12) 0.0245(3) Uani 1 1 d . . . . .
C5 C 0.62434(10) 0.00022(10) 0.68211(13) 0.0271(3) Uani 1 1 d . . . . .
H5A H 0.5459 -0.0400 0.6859 0.033 Uiso 1 1 calc R U . . .
H5B H 0.6039 0.0721 0.6055 0.033 Uiso 1 1 calc R U . . .
C6 C 0.70298(10) -0.09482(11) 0.61800(13) 0.0299(3) Uani 1 1 d . . . . .
H6A H 0.6568 -0.1218 0.5061 0.036 Uiso 1 1 calc R U . . .
H6B H 0.7176 -0.1697 0.6897 0.036 Uiso 1 1 calc R U . . .
C7 C 0.82893(10) -0.03899(10) 0.61320(14) 0.0302(3) Uani 1 1 d . . . . .
H7 H 0.8124 0.0314 0.5321 0.036 Uiso 1 1 calc R U . . .
C8 C 0.89812(10) 0.01489(11) 0.78206(14) 0.0324(3) Uani 1 1 d . . . . .
H8A H 0.9737 0.0583 0.7729 0.039 Uiso 1 1 calc R U . . .
H8B H 0.9240 -0.0550 0.8610 0.039 Uiso 1 1 calc R U . . .
C9 C 0.81867(10) 0.10778(11) 0.84913(14) 0.0291(3) Uani 1 1 d . . . . .
H9A H 0.8022 0.1833 0.7785 0.035 Uiso 1 1 calc R U . . .
H9B H 0.8651 0.1344 0.9611 0.035 Uiso 1 1 calc R U . . .
C10 C 0.90858(12) -0.13742(12) 0.55612(18) 0.0428(3) Uani 1 1 d . . . . .
H10A H 0.8650 -0.1663 0.4455 0.064 Uiso 1 1 calc R U . . .
H10B H 0.9236 -0.2088 0.6319 0.064 Uiso 1 1 calc R U . . .
H10C H 0.9877 -0.0997 0.5547 0.064 Uiso 1 1 calc R U . . .
N1 N 0.62245(10) 0.12657(10) 1.07248(12) 0.0328(3) Uani 1 1 d . . . . .
H1 H 0.5956(13) 0.1802(13) 1.1353(16) 0.039 Uiso 1 1 d . U . . .
O1 O 0.56176(8) 0.23826(8) 0.83172(10) 0.0386(3) Uani 1 1 d . . . . .
 
loop_
 _atom_site_aniso_label
 _atom_site_aniso_U_11
 _atom_site_aniso_U_22
 _atom_site_aniso_U_33
 _atom_site_aniso_U_23
 _atom_site_aniso_U_13
 _atom_site_aniso_U_12
C1 0.0276(5) 0.0256(6) 0.0279(6) 0.0002(4) 0.0093(4) -0.0026(4)
C2 0.0461(7) 0.0430(7) 0.0271(6) 0.0075(5) 0.0097(5) 0.0057(6)
C3 0.0375(6) 0.0291(6) 0.0318(6) 0.0065(5) 0.0094(5) 0.0039(5)
C4 0.0252(5) 0.0238(5) 0.0238(5) 0.0012(4) 0.0058(4) -0.0002(4)
C5 0.0241(5) 0.0288(6) 0.0270(6) -0.0024(4) 0.0046(4) -0.0017(4)
C6 0.0311(6) 0.0290(6) 0.0286(6) -0.0052(4) 0.0065(4) -0.0024(5)
C7 0.0328(6) 0.0281(6) 0.0322(6) -0.0013(5) 0.0133(5) 0.0011(5)
C8 0.0232(5) 0.0355(6) 0.0380(6) -0.0022(5) 0.0077(5) -0.0014(5)
C9 0.0265(6) 0.0292(6) 0.0301(6) -0.0046(4) 0.0056(4) -0.0041(4)
C10 0.0428(7) 0.0367(7) 0.0560(8) -0.0065(6) 0.0253(6) 0.0007(6)
N1 0.0418(6) 0.0335(6) 0.0260(5) -0.0010(4) 0.0140(4) 0.0026(4)
O1 0.0501(5) 0.0324(5) 0.0386(5) 0.0094(4) 0.0210(4) 0.0146(4)
 
_geom_special_details
;
 All esds (except the esd in the dihedral angle between two l.s. planes)
 are estimated using the full covariance matrix.  The cell esds are taken
 into account individually in the estimation of esds in distances, angles
 and torsion angles; correlations between esds in cell parameters are only
 used when they are defined by crystal symmetry.  An approximate (isotropic)
 treatment of cell esds is used for estimating esds involving l.s. planes.
;
 
loop_
 _geom_bond_atom_site_label_1
 _geom_bond_atom_site_label_2
 _geom_bond_distance
 _geom_bond_site_symmetry_2
 _geom_bond_publ_flag
C1 O1 1.2322(13) . ?
C1 N1 1.3316(14) . ?
C1 C4 1.5269(14) . ?
C2 N1 1.4518(16) . ?
C2 C3 1.5241(16) . ?
C2 H2A 0.9800 . ?
C2 H2B 0.9800 . ?
C3 C4 1.5390(14) . ?
C3 H3A 0.9800 . ?
C3 H3B 0.9800 . ?
C4 C5 1.5264(14) . ?
C4 C9 1.5465(14) . ?
C5 C6 1.5244(15) . ?
C5 H5A 0.9800 . ?
C5 H5B 0.9800 . ?
C6 C7 1.5325(15) . ?
C6 H6A 0.9800 . ?
C6 H6B 0.9800 . ?
C7 C8 1.5237(15) . ?
C7 C10 1.5268(15) . ?
C7 H7 0.9900 . ?
C8 C9 1.5286(15) . ?
C8 H8A 0.9800 . ?
C8 H8B 0.9800 . ?
C9 H9A 0.9800 . ?
C9 H9B 0.9800 . ?
C10 H10A 0.9700 . ?
C10 H10B 0.9700 . ?
C10 H10C 0.9700 . ?
N1 H1 0.880(14) . ?
 
loop_
 _geom_angle_atom_site_label_1
 _geom_angle_atom_site_label_2
 _geom_angle_atom_site_label_3
 _geom_angle
 _geom_angle_site_symmetry_1
 _geom_angle_site_symmetry_3
 _geom_angle_publ_flag
O1 C1 N1 125.00(10) . . ?
O1 C1 C4 125.91(9) . . ?
N1 C1 C4 109.09(9) . . ?
N1 C2 C3 103.12(9) . . ?
N1 C2 H2A 111.1 . . ?
C3 C2 H2A 111.1 . . ?
N1 C2 H2B 111.1 . . ?
C3 C2 H2B 111.1 . . ?
H2A C2 H2B 109.1 . . ?
C2 C3 C4 104.78(9) . . ?
C2 C3 H3A 110.8 . . ?
C4 C3 H3A 110.8 . . ?
C2 C3 H3B 110.8 . . ?
C4 C3 H3B 110.8 . . ?
H3A C3 H3B 108.9 . . ?
C5 C4 C1 111.38(9) . . ?
C5 C4 C3 113.43(9) . . ?
C1 C4 C3 102.30(8) . . ?
C5 C4 C9 109.08(8) . . ?
C1 C4 C9 108.14(8) . . ?
C3 C4 C9 112.27(9) . . ?
C6 C5 C4 111.46(9) . . ?
C6 C5 H5A 109.3 . . ?
C4 C5 H5A 109.3 . . ?
C6 C5 H5B 109.3 . . ?
C4 C5 H5B 109.3 . . ?
H5A C5 H5B 108.0 . . ?
C5 C6 C7 112.05(9) . . ?
C5 C6 H6A 109.2 . . ?
C7 C6 H6A 109.2 . . ?
C5 C6 H6B 109.2 . . ?
C7 C6 H6B 109.2 . . ?
H6A C6 H6B 107.9 . . ?
C8 C7 C10 110.92(10) . . ?
C8 C7 C6 110.55(9) . . ?
C10 C7 C6 111.21(9) . . ?
C8 C7 H7 108.0 . . ?
C10 C7 H7 108.0 . . ?
C6 C7 H7 108.0 . . ?
C7 C8 C9 112.71(9) . . ?
C7 C8 H8A 109.0 . . ?
C9 C8 H8A 109.0 . . ?
C7 C8 H8B 109.0 . . ?
C9 C8 H8B 109.0 . . ?
H8A C8 H8B 107.8 . . ?
C8 C9 C4 111.71(9) . . ?
C8 C9 H9A 109.3 . . ?
C4 C9 H9A 109.3 . . ?
C8 C9 H9B 109.3 . . ?
C4 C9 H9B 109.3 . . ?
H9A C9 H9B 107.9 . . ?
C7 C10 H10A 109.5 . . ?
C7 C10 H10B 109.5 . . ?
H10A C10 H10B 109.5 . . ?
C7 C10 H10C 109.5 . . ?
H10A C10 H10C 109.5 . . ?
H10B C10 H10C 109.5 . . ?
C1 N1 C2 114.10(10) . . ?
C1 N1 H1 123.6(9) . . ?
C2 N1 H1 121.3(9) . . ?
 
loop_
 _geom_torsion_atom_site_label_1
 _geom_torsion_atom_site_label_2
 _geom_torsion_atom_site_label_3
 _geom_torsion_atom_site_label_4
 _geom_torsion
 _geom_torsion_site_symmetry_1
 _geom_torsion_site_symmetry_2
 _geom_torsion_site_symmetry_3
 _geom_torsion_site_symmetry_4
 _geom_torsion_publ_flag
N1 C2 C3 C4 24.63(12) . . . . ?
O1 C1 C4 C5 -44.38(14) . . . . ?
N1 C1 C4 C5 136.53(10) . . . . ?
O1 C1 C4 C3 -165.88(11) . . . . ?
N1 C1 C4 C3 15.03(11) . . . . ?
O1 C1 C4 C9 75.46(13) . . . . ?
N1 C1 C4 C9 -103.63(10) . . . . ?
C2 C3 C4 C5 -144.13(10) . . . . ?
C2 C3 C4 C1 -24.06(11) . . . . ?
C2 C3 C4 C9 91.64(11) . . . . ?
C1 C4 C5 C6 176.63(8) . . . . ?
C3 C4 C5 C6 -68.60(11) . . . . ?
C9 C4 C5 C6 57.35(11) . . . . ?
C4 C5 C6 C7 -57.52(12) . . . . ?
C5 C6 C7 C8 53.76(12) . . . . ?
C5 C6 C7 C10 177.44(9) . . . . ?
C10 C7 C8 C9 -176.37(9) . . . . ?
C6 C7 C8 C9 -52.52(12) . . . . ?
C7 C8 C9 C4 54.65(12) . . . . ?
C5 C4 C9 C8 -55.87(11) . . . . ?
C1 C4 C9 C8 -177.14(8) . . . . ?
C3 C4 C9 C8 70.74(11) . . . . ?
O1 C1 N1 C2 -178.35(11) . . . . ?
C4 C1 N1 C2 0.75(13) . . . . ?
C3 C2 N1 C1 -16.40(14) . . . . ?
 
loop_
 _geom_hbond_atom_site_label_D 
 _geom_hbond_atom_site_label_H 
 _geom_hbond_atom_site_label_A 
 _geom_hbond_distance_DH 
 _geom_hbond_distance_HA 
 _geom_hbond_distance_DA 
 _geom_hbond_angle_DHA 
 _geom_hbond_site_symmetry_A 
N1 H1 O1  0.880(14) 1.986(14) 2.8346(12) 161.7(12) 4_566
 
_refine_diff_density_max    0.232
_refine_diff_density_min   -0.121
_refine_diff_density_rms    0.029

_shelx_res_file
;

    D:\PUBLIKAT\TK_15-16-18\TK15\AK\TK15p.res created by SHELXL-2014/7

TITL TK15P
CELL  0.71073 11.13860 10.55870  8.38920 90.00000 106.01700 90.00000
ZERR 4  0.00050  0.00050  0.00070  0.00000  0.00500  0.00000
LATT 1
SYMM -X, Y+ 0.50000, -Z+ 0.50000
SFAC C H N O
UNIT 40 68 4 4
TEMP -63
SIZE 0.2 0.6 0.8
PLAN 20
FMAP 2
L.S. 20
BOND $H
OMIT -2 50
OMIT 1 1 0
OMIT 0 1 1
OMIT -1 1 1
OMIT 1 1 1
CONF
WPDB
ACTA
EQIV $1 x, -y+1/2, z+1/2
HTAB N1 O1_$1
MPLA 6 C4 > C9 C10
MPLA C1 > C4 N1
MPLA 5 C10 C7 C4 C1 C3 O1 N1 C2
WGHT    0.046000    0.153800
EXTI    0.032912
FVAR       1.17822   1.17822
C1    1    0.617454    0.149006    0.914586    11.00000    0.02759    0.02556 =
         0.02790    0.00017    0.00932   -0.00256
C2    1    0.697229    0.017096    1.142920    11.00000    0.04606    0.04304 =
         0.02708    0.00754    0.00966    0.00566
AFIX  23
H2A   2    0.654703   -0.034933    1.207419    11.00000   -1.20000
H2B   2    0.778994    0.042758    1.214282    11.00000   -1.20000
AFIX   0
C3    1    0.710335   -0.053888    0.990423    11.00000    0.03750    0.02906 =
         0.03185    0.00652    0.00938    0.00391
AFIX  23
H3A   2    0.646249   -0.119727    0.957421    11.00000   -1.20000
H3B   2    0.792883   -0.093433    1.012242    11.00000   -1.20000
AFIX   0
C4    1    0.693151    0.048056    0.854854    11.00000    0.02518    0.02384 =
         0.02384    0.00121    0.00582   -0.00015
C5    1    0.624337    0.000221    0.682110    11.00000    0.02412    0.02879 =
         0.02698   -0.00236    0.00462   -0.00170
AFIX  23
H5A   2    0.545865   -0.039959    0.685916    11.00000   -1.20000
H5B   2    0.603878    0.072131    0.605528    11.00000   -1.20000
AFIX   0
C6    1    0.702984   -0.094820    0.618005    11.00000    0.03108    0.02897 =
         0.02862   -0.00523    0.00646   -0.00242
AFIX  23
H6A   2    0.656832   -0.121834    0.506118    11.00000   -1.20000
H6B   2    0.717566   -0.169749    0.689725    11.00000   -1.20000
AFIX   0
C7    1    0.828931   -0.038985    0.613202    11.00000    0.03283    0.02805 =
         0.03218   -0.00127    0.01326    0.00107
AFIX  13
H7    2    0.812428    0.031396    0.532085    11.00000   -1.20000
AFIX   0
C8    1    0.898122    0.014892    0.782059    11.00000    0.02317    0.03551 =
         0.03800   -0.00224    0.00770   -0.00140
AFIX  23
H8A   2    0.973709    0.058266    0.772859    11.00000   -1.20000
H8B   2    0.924014   -0.054958    0.861011    11.00000   -1.20000
AFIX   0
C9    1    0.818665    0.107782    0.849132    11.00000    0.02653    0.02920 =
         0.03014   -0.00463    0.00564   -0.00410
AFIX  23
H9A   2    0.802160    0.183265    0.778458    11.00000   -1.20000
H9B   2    0.865141    0.134372    0.961071    11.00000   -1.20000
AFIX   0
C10   1    0.908579   -0.137423    0.556118    11.00000    0.04281    0.03669 =
         0.05595   -0.00645    0.02532    0.00069
AFIX 137
H10A  2    0.865008   -0.166298    0.445517    11.00000   -1.50000
H10B  2    0.923636   -0.208758    0.631911    11.00000   -1.50000
H10C  2    0.987695   -0.099750    0.554659    11.00000   -1.50000
AFIX   0
N1    3    0.622447    0.126574    1.072478    11.00000    0.04185    0.03346 =
         0.02598   -0.00098    0.01396    0.00262
H1    2    0.595550    0.180151    1.135263    11.00000   -1.20000
O1    4    0.561759    0.238262    0.831725    11.00000    0.05008    0.03239 =
         0.03864    0.00935    0.02097    0.01459
HKLF 4

REM  TK15P
REM R1 =  0.0313 for    1427 Fo > 4sig(Fo)  and  0.0368 for all    1655 data
REM    115 parameters refined using      0 restraints

END

WGHT      0.0457      0.1566

REM Highest difference peak  0.232,  deepest hole -0.121,  1-sigma level  0.029
Q1    1   0.7558  0.0729  0.8560  11.00000  0.05    0.23
Q2    1   0.6594  0.0231  0.7765  11.00000  0.05    0.23
Q3    1   0.7043 -0.0029  0.9120  11.00000  0.05    0.22
Q4    1   0.6607  0.0917  0.8780  11.00000  0.05    0.18
Q5    1   0.8565 -0.0129  0.6988  11.00000  0.05    0.17
Q6    1   0.7690 -0.0654  0.6114  11.00000  0.05    0.17
Q7    1   0.6640 -0.0444  0.6470  11.00000  0.05    0.14
Q8    1   0.8652 -0.0836  0.5830  11.00000  0.05    0.14
Q9    1   0.8555  0.0591  0.8111  11.00000  0.05    0.14
Q10   1   0.6953 -0.0209  1.0668  11.00000  0.05    0.11
Q11   1   1.0024  0.0134  0.8351  11.00000  0.05    0.09
Q12   1   0.5817 -0.1035  0.9197  11.00000  0.05    0.09
Q13   1   0.5880  0.1130  0.9790  11.00000  0.05    0.09
Q14   1   0.7619 -0.1414  0.9799  11.00000  0.05    0.09
Q15   1   0.9761 -0.1022  0.4975  11.00000  0.05    0.08
Q16   1   1.0219 -0.1325  0.6180  11.00000  0.05    0.08
Q17   1   0.8518  0.1738  0.9229  11.00000  0.05    0.08
Q18   1   0.5503 -0.0030  0.6691  11.00000  0.05    0.07
Q19   1   0.5276  0.2284  0.7224  11.00000  0.05    0.07
Q20   1   0.5649  0.1812  0.8501  11.00000  0.05    0.07
;
_shelx_res_checksum   75492

_shelx_hkl_file
;
  -8   2  -1   -1.34    3.42   0
   2   0  -1   -0.04    4.52   0
  -6  -1   2  462.11   12.84   0
   3   3  -7  508.12   13.95   0
   7  -7  -1  354.05   11.00   0
  -8  -1   2  551.12   12.51   0
  -5  -1   2  172.12    8.77   0
  -5   3  -2   91.85    7.96   0
   5  -3  -1 4947.53   42.79   0
  -3   0   1   -0.80    3.09   0
   2  -6   2    2.30    7.00   0
  -6  -5   4   53.58    5.06   0
   5   1  -5  102.60    6.18   0
  -1  -5   3   59.19    8.35   0
   7  -3  -3  105.44    6.00   0
  -7   3  -2   -2.14    4.06   0
   6  -3  -2  279.00    9.51   0
   6   0  -5    2.16    2.83   0
   6  -5  -1    0.12    2.58   0
  -4  -1   2    6.72    3.51   0
   2   3  -6    4.28    4.32   0
   4   1  -4  166.21    8.13   0
   3   1  -3  109.16    7.65   0
   7  -5  -2  130.71    6.69   0
   4  -2  -1   46.02    5.45   0
  -7  -2   3  531.73   12.20   0
  -6  -2   3   79.04    5.76   0
   6  -1  -4    2.21    3.44   0
   6  -2  -3   80.39    5.63   0
   5  -2  -2   70.72    6.56   0
   4  -7   1   49.95    6.76   0
  -3  -6   4    1.26    4.03   0
   4   2  -7   46.89    5.09   0
   5   1  -6  262.80    9.29   0
   3   2  -5    3.61    3.58   0
  -4   4  -4  105.65   14.42   0
  -2   1   0 3235.14   61.68   0
   4  -4   0  164.21   10.02   0
   5  -6   0    1.59    3.64   0
  -7   1   1   36.77    5.02   0
  -3  -3   3 1460.72   27.59   0
  -6  -4   4  231.01    9.18   0
  -4  -5   4  398.95   13.24   0
   2   3  -7  570.27   16.43   0
   1   3  -5   39.13    6.10   0
   4   0  -3   -1.93    3.79   0
   5  -1  -3  226.88    9.60   0
  -9   3  -2    0.57    3.80   0
  -8   1   1    0.92    3.46   0
  -6   1   1    4.12    3.35   0
   4  -1  -2    3.97    3.63   0
  -8   2   0   14.82    4.21   0
  -7   2   0    9.27    3.64   0
  -6   2   0  598.88   16.13   0
  -8   0   2    9.46    3.61   0
  -7   0   2   26.14    4.71   0
   0   3  -4    9.46    5.43   0
   6  -6  -1    1.89    3.61   0
  -3  -1   2  116.24    8.81   0
   2   2  -4   64.03    6.82   0
   6  -4  -2   36.12    5.19   0
   5  -4  -1    3.02    3.77   0
  -5   1   1  448.68   14.58   0
  -6   0   2   33.64    4.67   0
  -5  -4   4  159.86    8.07   0
  -2   2  -1   85.36   13.14   0
  -5   2   0 1006.01   22.45   0
  -2   0   1   -0.86    4.62   0
  -7  -3   4   68.65    5.75   0
   3   2  -6  363.75   11.98   0
   5   0  -5   -1.47    3.23   0
  -7  -1   3  289.60    9.78   0
  -4  -2   3   17.26    4.76   0
   4  -1  -6  115.17    8.72   0
   0   5  -5    4.01    4.90   0
   4  -2  -5  278.14   11.61   0
  -3   7  -4   70.02    6.57   0
   4  -5  -4  411.72   11.99   0
   0   3  -2  481.25   23.13   0
   2  -4  -1   62.01    6.57   0
   2  -7  -1   42.49    5.23   0
  -4   5   0  153.36    8.11   0
  -3   1   2  117.98   10.16   0
  -7  -2   5   10.58    5.55   0
  -1   5  -3  484.61   17.01   0
  -3   6  -2    0.57    3.48   0
  -4   6  -1   93.91    6.61   0
   2  -5  -1   -0.82    3.69   0
   2  -6  -1    2.90    3.16   0
   1  -7   0   11.60    4.61   0
   0  -7   1    0.64    3.21   0
  -1   6  -5   69.85    8.00   0
  -4   4   1   14.61    4.96   0
  -3   3   1 1593.24   28.75   0
   1   4  -5  304.78   21.30   0
  -2   6  -3  112.41    8.01   0
   0   4  -3  242.93   15.00   0
  -5   6   0    4.95    3.95   0
   1  -4   0  267.62   12.26   0
   4  -3  -5  143.94    8.25   0
   1  -5   0   39.73    5.90   0
  -5   5   1  661.65   15.38   0
   0  -5   1   18.73    5.01   0
  -9   1   5    6.13    4.17   0
  -8   0   5    1.46    5.17   0
   4  -1  -7  257.61   13.05   0
  -1   2   0  544.77   24.09   0
  -6   3   3   31.40    4.70   0
  -2   7  -5    0.24    4.48   0
   4  -4  -5    6.69    3.90   0
  -3   7  -3   18.39    5.22   0
   3  -3  -3 1577.48   26.64   0
  -5   2   3  218.41   11.20   0
  -7   2   4    0.49    4.43   0
   4  -2  -6   13.27    5.06   0
  -7   4   3   37.58    5.05   0
  -8   3   4   37.15    5.54   0
   3  -4  -3  744.42   17.19   0
   3  -5  -3   64.78    5.88   0
  -5   4   2  769.06   17.11   0
  -6   1   4    4.03    4.07   0
   3   1  -6   39.08    8.52   0
  -1   6  -4   99.30    8.77   0
   0   2  -1    1.87    5.70   0
  -2   2   1  156.41   11.74   0
  -6   5   2    7.45    4.39   0
  -4   3   2 1001.78   22.01   0
   4  -2  -7   48.39    6.66   0
   4  -3  -6  101.27    7.70   0
   3  -1  -4  362.80   15.74   0
  -2   7  -4  349.43   13.38   0
   0   5  -4  340.81   16.77   0
  -3   6  -1   13.42    4.64   0
  -2  -8   2  212.57   10.49   0
  -9   2   5    7.88    4.44   0
  -2   5  -1   24.78    5.40   0
  -4   6   0  668.24   15.42   0
  -3   5   0  108.72    7.63   0
  -8   1   5  565.31   16.25   0
   4  -3  -7   16.21    4.85   0
   3   0  -5    0.52    4.34   0
  -2   6  -2    0.34    4.36   0
  -4   1   3   34.97    6.71   0
  -3   7  -2   56.37    6.14   0
   2  -6  -2  254.50   10.19   0
  -4   5   1   57.12    5.91   0
  -3  -6   3  316.98   15.73   0
   3  -2  -4   53.06    7.07   0
  -1   5  -2 1454.89   29.40   0
  -2   4   0   94.33    8.17   0
  -5   6   1  314.45   11.19   0
  -3   2   2  700.22   21.60   0
  -6   4   3  416.77   12.60   0
  -7   3   4   67.01    6.54   0
   2  -5  -2  661.11   16.57   0
   1  -7  -1  142.56    8.02   0
  -3   4   1  711.94   18.93   0
   7   1  -2  491.19   10.42   0
  -3  -1  -1   29.58    6.64   0
   4   1  -6  110.37    6.33   0
   2   1  -4  562.89   15.99   0
   3   0   1    4.16    3.69   0
   4   0   1    1.03    3.97   0
   9  -2   2   -2.01    2.84   0
  -3  -5   5  385.74   10.85   0
   5   0  -5    2.79    2.93   0
   6  -2  -4  565.30   12.72   0
   6  -5  -2    2.15    3.68   0
  -4   1   1   -0.79    3.19   0
  -4  -2   3   18.67    5.42   0
  -7  -6   5    1.25    3.69   0
   5  -3  -2  266.12    9.77   0
   4  -3  -1  988.64   20.04   0
   5  -5  -1  671.82   14.75   0
   3  -6   1   12.11    4.28   0
  -6  -1   3   59.62    5.55   0
   4  14  -4   11.41    9.04   0
   5  12  -4   16.43    8.56   0
   0   3   1   70.17   11.30   0
  -4  10   3   10.30    8.48   0
  -7   4   4  155.49   14.31   0
   6   5  -4   52.41   12.24   0
   1  12   0   19.03    9.05   0
   2   9   0  574.52   18.84   0
  -2  14   1   70.12    9.95   0
  -1   6   2  281.13   14.14   0
  -5  12   3   20.85    8.47   0
  -7  10   4    6.30    8.19   0
   6   9  -4   12.20    8.74   0
   4  13  -3   -3.48    8.24   0
   3  13  -2    4.52    7.84   0
   0  11   1   95.61   10.31   0
  -4  14   2   -4.96   10.01   0
  -3  13   2    6.25    8.68   0
  -6  13   3   35.14    9.35   0
  -3   8   3   46.67    9.94   0
  -6   8   4   12.71    8.32   0
  -6   6   4    7.97    7.83   0
   2  13  -1   24.47    8.27   0
   0  14   0    8.69    7.83   0
  -1   9   2    6.16    8.60   0
  -1   5   2   69.59    9.99   0
  -4  11   3    6.00    7.48   0
  -9  12   4   -3.35    8.78   0
  -6   9   4   18.66    8.48   0
   4  11  -2    4.79    7.36   0
   2   1  -1   54.37   21.00   0
   2  10   0    2.99    7.88   0
  -2  12   2   20.33    8.41   0
  -3   9   3   27.35    8.65   0
  -6   5   4   50.55    8.93   0
   6  10  -4    6.49    7.54   0
   5  11  -3   -0.49    7.35   0
   2   4   0   94.75   12.63   0
   0  12   1   15.32    7.31   0
   1   6   1  534.81   18.54   0
  -1  10   2  107.02   10.44   0
  -5  13   3    4.90    8.67   0
  -6  10   4   20.86    8.25   0
   3  14  -2    6.72    9.08   0
   2  11   0   47.53    8.98   0
   1   9   1    1.15    8.17   0
  -4  12   3    9.85    7.93   0
  -3  10   3    1.72    7.69   0
   4  12  -2   17.97    7.36   0
   2  14  -1   77.68    9.84   0
  -1  14   1   10.53    7.22   0
  -3  14   2   12.03    8.88   0
  -1  11   2  119.93   10.53   0
  -7  12   4   16.37    8.90   0
  -5   8   4  111.88   11.31   0
   6  11  -4   12.95    7.25   0
   6   4  -4  242.78   20.17   0
   5  12  -3   21.04    8.04   0
   3  12  -1    8.28    7.04   0
   1   5   1   20.57    8.51   0
  -2  13   2   -4.07    7.80   0
  -3  11   3    3.10    7.37   0
  -6  11   4    8.31    7.48   0
  -5   9   4   -1.92    8.01   0
   5  14  -4    9.26    7.63   0
   1  14   0    0.67    8.28   0
   0  13   1    6.44    6.90   0
  -4  13   3   -2.60    8.17   0
  -3   4   3  749.99   24.48   0
  -8  13   4    8.45    8.02   0
  -5   6   4   23.96    6.86   0
   4   7  -1   88.79   10.67   0
   1  11   1  207.59   11.60   0
  -1  12   2    3.60    7.68   0
  -2   8   3    3.49    7.06   0
  -5  10   4   50.98    8.46   0
   6  12  -4  135.33   11.32   0
   5   3  -3  437.28   28.31   0
   4  13  -2    9.39    7.80   0
   5   7  -2    0.16    6.15   0
   4   9  -1  134.88   10.98   0
   0   9   2   80.73    9.91   0
   0   8   2   44.63    8.44   0
  -3  12   3   18.60    8.34   0
  -7  13   4    4.23    8.19   0
  -6  12   4  140.38   10.92   0
   5  13  -3    0.92    6.99   0
   5  10  -2   -3.04    8.15   0
   4  10  -1   -0.01    7.75   0
   4   6  -1   43.24    8.81   0
   3   9   0   39.68    9.15   0
   3   7   0  118.52   10.87   0
   0  14   1   -5.11    7.87   0
   1  12   1  154.38   11.15   0
  -2  10   3    3.58    7.33   0
  -5  11   4   29.87    7.91   0
  -5   5   4  442.99   17.82   0
  -8   2   4  108.43   17.96   0
   2  13   0   63.63    9.01   0
   1   4   1  107.78   12.12   0
  -1  13   2    8.93    7.47   0
   0  10   2  155.01   11.02   0
   0   6   2   33.84    7.34   0
  -4  14   3   44.32    9.21   0
  -8   9   5   10.66    8.00   0
  -8   8   5    6.17    8.77   0
   4  14  -2    8.89    8.43   0
   5  11  -2    5.60    7.83   0
   4  11  -1    5.84    7.49   0
   0   2   1    2.76    9.84   0
   0  11   2   15.96    7.78   0
  -3  13   3   51.34    8.83   0
  -2  11   3    0.16    7.00   0
  -6  13   4   94.07    9.98   0
  -5  12   4   22.18    8.05   0
  -4   9   4   55.68    8.90   0
  -4   8   4    6.73    7.65   0
  -8  10   5   12.57    7.68   0
   6  10  -3    8.58    7.06   0
   3  14  -1    6.05    7.72   0
   3  11   0   17.53    8.09   0
   3   6   0   93.01    8.95   0
   1  13   1    1.36    7.79   0
  -4  10   4   31.54    7.95   0
   5  14  -3   63.92    9.43   0
   2   9   1    8.36    7.62   0
  -1   3   2 2845.10   49.51   0
  -2  12   3   75.27    9.74   0
  -2   5   3    9.83    6.51   0
  -4   6   4  146.76   11.82   0
  -8   6   5   88.66   11.30   0
   6  11  -3    5.52    6.91   0
   5  12  -2   -1.56    6.55   0
   5   5  -2   26.54    8.54   0
   4   5  -1   49.68    8.68   0
   2  10   1   10.62    7.40   0
   0  12   2   78.09    8.72   0
   0   5   2  554.37   18.92   0
  -5  13   4   -3.46    8.09   0
  -4  11   4   37.56    7.84   0
  -7  10   5   15.33    7.54   0
  -7   9   5   15.24    7.00   0
  -7   8   5    2.71    6.59   0
   7   9  -4   19.97    8.63   0
   3  12   0    8.55    7.47   0
   2  11   1   20.35    7.25   0
  -1   9   3  190.43   11.69   0
  -1   8   3   86.17    9.73   0
  -3   3   3 1578.91   37.21   0
  -5   4   4  159.58   12.26   0
   6  12  -3   10.64    7.53   0
   4  13  -1    2.29    7.54   0
   3   5   0  116.96   10.80   0
   2   6   1  365.98   14.56   0
   0  13   2   12.13    6.99   0
  -1  10   3   14.37    7.55   0
  -4  12   4   -5.08    6.96   0
  -8  12   5    6.14    7.22   0
  -7  11   5    9.25    7.42   0
   7   7  -4    1.42    7.73   0
   5  13  -2    3.61    6.84   0
   3  13   0    9.80    7.76   0
   2  12   1    8.90    7.22   0
   1   9   2    3.34    6.41   0
  -1  11   3  127.65    9.79   0
  -3  10   4    1.32    7.33   0
  -4   5   4  430.18   17.15   0
  -7   6   5    5.43    7.40   0
  -8   5   5   27.84    8.64   0
   1  10   2   68.73    8.57   0
   1   8   2   80.63    8.65   0
  -8  13   5    0.25    7.67   0
  -7  12   5  102.79   10.62   0
  -6   9   5  129.31   10.00   0
  -6   8   5   64.03    8.56   0
   6  13  -3   25.57    6.96   0
   6   5  -3  424.40   20.94   0
   0  14   2    2.33    7.09   0
   1  11   2   77.79    8.46   0
  -2  14   3    0.21    7.20   0
  -1  12   3   29.67    7.47   0
  -1   6   3  254.17   12.98   0
  -2   4   3   31.98    8.18   0
  -3  11   4    4.47    7.60   0
  -6  11   5   37.63    7.62   0
   5  14  -2    0.68    7.38   0
   4  14  -1   34.25    7.98   0
   5   9  -1  149.80   11.08   0
   3  14   0   27.40    8.55   0
   2  13   1   89.52    8.70   0
  -7  13   5   13.08    8.19   0
   7   6  -4   25.48    9.26   0
   5  10  -1   -4.62    6.48   0
   4  10   0   -0.59    6.77   0
   4   9   0   34.52    8.15   0
   2   5   1   25.07    7.43   0
   1  12   2   14.24    6.76   0
  -1  13   3    2.40    7.22   0
  -7   2   4    3.21    8.75   0
  -6  12   5   35.58    8.39   0
   6  14  -3    7.42    7.19   0
   5  11  -1    3.00    6.46   0
   4   4  -1    9.79    7.42   0
   4  11   0   27.17    7.21   0
   2  14   1   17.47    7.65   0
   1   6   2   55.35    7.74   0
  -3   6   4   -1.76    6.53   0
  -5  10   5  105.43    9.35   0
  -5   9   5    7.06    7.56   0
  -7   5   5    5.79    7.40   0
   5  12  -1    2.42    6.65   0
   5   7  -1   23.80    7.83   0
   3  10   1    7.39    6.78   0
   3   9   1  528.22   15.54   0
   1  13   2   -0.58    6.48   0
   0  10   3  121.46    9.68   0
  -6  13   5   12.41    7.67   0
  -5  11   5    5.53    6.47   0
  -5   8   5   40.71    7.67   0
  -6   6   5   39.61    7.45   0
   6  12  -2   53.04    8.66   0
   4  12   0    2.76    6.71   0
   3   4   0   81.65   10.96   0
   3   8   1  525.95   15.61   0
  -1  14   3    3.85    7.30   0
   0  11   3   35.66    6.99   0
   0   8   3   -1.74    6.00   0
  -1   5   3   68.57    7.94   0
  -2  11   4    1.93    7.42   0
  -2  10   4   -0.47    5.59   0
  -2   8   4    8.64    6.95   0
   7  10  -3   81.77    9.26   0
   7   9  -3    4.29    7.90   0
   6   7  -2    4.12    7.28   0
   5  13  -1   29.34    7.81   0
   1  14   2    0.21    7.64   0
   0  12   3   23.04    7.32   0
  -4   4   4   51.06    7.41   0
  -5   3   4  108.95   12.12   0
  -5  12   5   71.47    8.74   0
   6   3  -4   55.14   14.28   0
   7  11  -3   -1.97    6.43   0
   4  13   0    8.75    6.35   0
   2  10   2  436.35   14.34   0
   7  12  -3    3.71    6.43   0
   6  13  -2    9.48    6.10   0
   5   6  -1  336.77   14.74   0
   3  13   1  108.70    9.17   0
   2  11   2   86.00    7.96   0
   2   9   2    4.50    6.33   0
   0  13   3    2.63    6.56   0
  -2  13   4   -2.44    6.99   0
  -3   5   4  164.01   10.38   0
  -5  13   5   81.20    8.98   0
  -4  11   5   11.16    7.23   0
  -4  10   5    6.97    6.07   0
  -4   9   5  153.68   10.13   0
   4   2  -2 3909.70   86.91   0
   5  14  -1    1.27    6.85   0
   2  12   2   35.13    7.06   0
   2   8   2   70.00    7.78   0
  -6   5   5   15.92    7.43   0
   3  14   1   57.40    8.45   0
   2   4   1  113.94   11.08   0
   0  14   3    0.02    6.85   0
  -4  12   5    3.41    6.38   0
  -5   6   5   21.57    6.79   0
   7   5  -4   -0.08    7.52   0
   7   7  -3   33.34    7.97   0
   6   6  -2   -3.62    7.04   0
   3   6   1    6.29    5.83   0
   2  13   2   -5.30    6.17   0
  -1   2   2 2744.46   52.19   0
   0   6   3   -1.47    5.40   0
  -2   3   3   19.46    7.84   0
  -1  10   4    3.54    6.00   0
  -1   9   4  150.64    9.97   0
  -2   6   4  512.09   15.82   0
   6   4  -3  390.57   21.31   0
   2   2   0 5367.23   78.68   0
   1  11   3   10.74    5.71   0
  -1  12   4   97.49    8.93   0
  -7   4   5  166.71   13.24   0
  -7  11   6    5.20    5.75   0
  -7   9   6   51.29    7.99   0
   6  11  -1   44.24    7.75   0
   6  10  -1   15.35    6.67   0
   5  11   0    3.26    6.19   0
   5  10   0    1.33    6.24   0
   5   9   0   -0.45    7.22   0
   2  14   2   -0.83    6.72   0
   0   3   2  515.81   19.61   0
   1  12   3    0.77    5.92   0
   1   9   3   24.82    6.57   0
  -1   4   3 1258.43   26.87   0
  -3   2   3 1791.34   43.23   0
  -1   8   4   16.87    6.80   0
  -3  10   5    4.66    5.78   0
  -7  12   6   12.86    6.47   0
   6  12  -1   21.67    6.39   0
   6   9  -1   24.78    7.28   0
   5  12   0    5.40    6.22   0
   4  11   1    2.24    5.99   0
   1   8   3  269.63   11.32   0
  -3  12   5    0.88    6.42   0
  -3   9   5   59.34    7.84   0
  -7   8   6   15.43    6.37   0
   5  13   0   11.29    6.96   0
   4   5   0  158.60   10.46   0
   4  12   1    0.79    5.92   0
   4   9   1   18.32    6.42   0
   2   6   2   -1.54    6.34   0
   1  13   3   -3.31    5.08   0
  -3   8   5   15.05    6.78   0
  -6  11   6   26.73    6.46   0
  -6  10   6   56.05    7.32   0
   7  11  -2    7.79    5.80   0
   7  10  -2   25.57    6.53   0
   6  13  -1    5.09    5.93   0
   4  13   1  -11.03    6.15   0
   4   8   1    8.69    6.67   0
   3  11   2  114.98    7.66   0
   3  10   2   -1.63    6.14   0
   1  14   3    6.39    7.05   0
  -3   4   4    3.35    4.83   0
  -5   5   5   10.89    5.23   0
  -6   9   6    9.02    5.70   0
   7   6  -3   -1.42    6.22   0
   7  12  -2    6.38    5.44   0
   7   9  -2    2.16    6.48   0
   3  12   2   91.20    8.04   0
   3   9   2  130.63    8.86   0
   0   5   3   33.50    6.15   0
  -2   5   4  988.86   21.65   0
  -6  13   6    6.47    6.26   0
  -6   8   6   52.35    7.49   0
  -7   7   6    3.41    6.72   0
   7  13  -2    0.41    5.94   0
   6  14  -1   -5.20    6.44   0
   3   3   0   19.62    8.36   0
   4  14   1    4.47    6.38   0
   3  13   2   39.12    6.94   0
   0  10   4   -3.64    5.53   0
  -4   3   4  315.94   15.97   0
  -3   7   5  100.29    8.82   0
  -6   4   5  271.06   14.95   0
  -5  11   6    5.52    5.75   0
   6   5  -2   -1.31    6.04   0
   3   8   2    0.44    5.25   0
  -2  12   5   -2.09    5.87   0
  -2  10   5   14.98    6.31   0
  -5  12   6   72.09    8.15   0
  -5  10   6  206.73   10.09   0
   3  14   2    0.30    6.16   0
   2  12   3   19.24    6.12   0
   2  11   3   58.01    7.22   0
   2  10   3    9.15    5.85   0
  -2  13   5   12.21    6.67   0
  -2   9   5   92.55    7.98   0
  -5  13   6   -1.99    7.13   0
  -5   9   6  248.85   11.00   0
   1   2   1 4399.24   64.02   0
   2  13   3    3.52    5.27   0
   2   9   3   28.08    6.40   0
   0   8   4   51.64    6.88   0
   2   5   2  461.39   14.89   0
  -2   8   5    9.71    6.09   0
  -5   8   6  110.50    8.52   0
   5   3  -2  267.66   17.90   0
   6  11   0    6.90    5.78   0
   5  12   1   -1.47    5.98   0
   5  11   1   24.24    6.41   0
   2   3   1  196.82   12.64   0
   2   8   3   -2.41    5.04   0
  -4   5   5   12.82    5.51   0
  -4  10   6   -3.38    5.61   0
   6  13   0   16.01    7.01   0
   6  10   0   10.65    5.84   0
   5   6   0    1.82    4.67   0
   5  10   1   27.10    6.20   0
   1  11   4   -0.02    5.80   0
   0   7   4  101.21    7.72   0
  -1  12   5   13.10    6.30   0
  -1  11   5    3.60    5.51   0
  -4  13   6   -1.84    5.99   0
  -4   9   6   -1.45    5.72   0
   7  12  -1  114.83    8.16   0
   7  11  -1  128.63    8.64   0
   7  10  -1   -1.65    5.94   0
   6   9   0   18.37    6.39   0
   4   6   1   86.71    7.65   0
   0   1   1  499.59   28.25   0
   4  12   2  182.82    9.36   0
   4  11   2    3.64    5.91   0
  -1   3   3  178.04   12.93   0
   1  12   4    7.76    5.05   0
   1  10   4   10.44    5.47   0
  -1  13   5   40.06    7.42   0
  -1  10   5    9.12    5.55   0
  -2   7   5   96.15    7.64   0
  -5   4   5    6.95    6.19   0
  -5   7   6   30.54    7.14   0
   7  13  -1   39.59    6.63   0
   6   6  -1   -0.80    4.25   0
   6  14   0    8.49    6.74   0
   5  14   1   35.57    6.79   0
   4  13   2    5.40    5.75   0
   0   4   3  254.50   11.95   0
   1   9   4   -3.54    5.59   0
  -2   4   4   66.43    7.24   0
  -1   9   5   -0.59    5.32   0
   7  14  -1   11.25    6.35   0
   7   9  -1   54.59    7.04   0
   5   4  -1    3.17    4.48   0
   3   4   1   26.88    6.74   0
   4   9   2  104.91    7.82   0
   2   7   3    6.05    5.15   0
  -1   5   4   88.01    7.48   0
  -3  12   6    3.90    5.88   0
  -3  11   6   67.82    6.96   0
  -4   8   6   55.75    6.91   0
   7   5  -3  154.73   12.24   0
   8  11  -2   48.12    6.40   0
   6   8   0  100.38    8.66   0
   5   8   1  274.90   11.41   0
   3  13   3   -3.81    5.17   0
   3  10   3    2.94    4.49   0
   1   5   3  503.75   14.63   0
  -4   1   3   34.33   11.26   0
  -3  10   6   11.56    5.09   0
   8  10  -2  102.80    8.02   0
   1   8   4  125.21    8.31   0
  -3   3   4  436.64   16.66   0
  -1   8   5   10.01    5.54   0
  -3   9   6   28.63    6.29   0
  -6  12   7    0.15    5.91   0
   7   4  -4  152.73   15.68   0
   5   2  -3  216.29   27.02   0
   7   8  -1   18.80    6.36   0
   4   8   2  294.73   10.89   0
   1   3   2  128.25   10.04   0
  -2   2   3   47.24    8.12   0
   0  12   5   30.60    6.30   0
   0  11   5    7.82    5.37   0
  -3   5   5  395.65   13.42   0
  -4   7   6   73.84    7.91   0
  -7   5   6   22.69    6.82   0
  -6  10   7   49.82    6.43   0
   8   7  -3    9.79    5.99   0
   8   9  -2   39.54    7.41   0
   7   6  -2   43.26    7.19   0
   2   4   2   24.65    7.01   0
   2  12   4   11.68    4.97   0
   2  11   4    2.38    5.64   0
   0  10   5    8.83    5.28   0
  -2  12   6    4.77    6.30   0
   5   5   0  521.01   15.74   0
   0   2   2  154.88   11.86   0
   2  13   4   37.22    6.00   0
   2  10   4  117.34    7.63   0
  -1   7   5  653.79   15.53   0
  -4   4   5    8.13    5.00   0
  -2  13   6   22.56    6.27   0
  -2  11   6   -2.64    5.01   0
  -3   8   6  185.79    9.38   0
  -5  12   7    0.68    5.74   0
  -6   9   7   96.34    7.55   0
   6   4  -2   33.90    7.09   0
   7  12   0   -1.37    5.41   0
   6  13   1   -1.61    5.60   0
   6  12   1   25.41    6.04   0
   6  11   1   18.26    5.71   0
   5  12   2    1.39    5.39   0
   3   8   3  312.81   10.84   0
   1   7   4  144.06    8.22   0
   0   9   5   18.19    5.19   0
  -2  10   6    1.71    5.23   0
  -5  11   7   21.01    5.51   0
   7  13   0   -2.92    5.32   0
   7  11   0   -4.25    4.92   0
   6  10   1   -0.05    4.76   0
   5  13   2   22.84    6.40   0
   5  11   2    6.93    5.33   0
  -2   9   6   22.84    5.77   0
  -6   5   6   72.10    7.82   0
  -5  10   7   12.92    5.07   0
   6   5  -1    2.95    3.93   0
   7  10   0   27.00    5.67   0
   5  10   2   11.92    5.22   0
   3   5   2   48.16    6.01   0
   4  13   3   13.36    6.56   0
   4  12   3   -1.36    5.19   0
   4  11   3    3.99    5.56   0
  -6   8   7   76.01    7.60   0
   8  13  -1    2.86    5.94   0
   8  12  -1    3.27    4.92   0
   8  11  -1   10.00    4.97   0
   6   9   1    3.21    5.10   0
   0   5   4  351.52   11.96   0
  -1   4   4  284.57   11.62   0
   1  13   5   23.39    6.38   0
   1  12   5    5.82    5.02   0
   1  11   5   -0.04    5.41   0
   0   8   5   52.22    5.73   0
  -3   7   6   66.51    6.95   0
  -4  11   7   76.05    7.16   0
  -5   9   7   59.70    6.52   0
   7   9   0   15.33    5.63   0
   5   9   2    2.05    4.95   0
   4  10   3  140.72    7.71   0
   3   7   3   27.73    5.26   0
   1  10   5    5.34    5.37   0
  -2   5   5  104.85    8.21   0
  -1  11   6   18.99    5.34   0
  -2   8   6   19.72    5.57   0
  -4  10   7   -0.54    4.77   0
   8  10  -1    4.17    4.74   0
   1   4   3 1393.17   24.16   0
   3  13   4    4.41    5.52   0
   3  12   4   28.91    5.73   0
  -1  10   6   24.89    5.50   0
   6   3  -3   35.18    8.90   0
   6   6   0   24.01    5.99   0
   4   9   3   18.43    5.17   0
   2   5   3   31.37    5.40   0
   0   3   3   44.41    7.12   0
   3  11   4    4.99    4.55   0
  -2   3   4   43.23    7.26   0
  -5   5   6   77.20    7.30   0
  -3  12   7   10.12    5.94   0
  -5   8   7    8.10    4.90   0
   8   6  -3   25.16    6.41   0
   8   9  -1   29.70    6.18   0
   6   8   1    1.02    4.99   0
   5   8   2    3.42    4.63   0
   3  10   4   44.58    5.81   0
   1   9   5   16.90    4.66   0
   0   7   5  367.69   11.66   0
  -3   4   5  460.16   14.52   0
  -5   3   5   20.97    5.98   0
  -1   9   6   10.25    4.80   0
  -3  11   7   -1.62    5.56   0
  -4   9   7   80.78    6.70   0
  -6   7   7   21.49    6.47   0
   7   8   0  112.06    7.60   0
   4   3   0    7.73    6.97   0
   2   7   4  364.60   11.23   0
   0  12   6    3.11    5.55   0
  -3  10   7    3.28    5.68   0
   7  13   1   53.09    6.63   0
   7  12   1    2.11    4.76   0
   3   3   1   96.95    8.80   0
   6  13   2    4.26    5.56   0
   6  12   2   -2.44    4.72   0
   6  11   2    6.76    5.11   0
   4   8   3   42.45    5.68   0
   3   9   4    0.23    4.63   0
   2  12   5    1.93    4.70   0
   0  11   6    5.36    5.18   0
  -2   7   6    6.99    4.70   0
   7   6  -1  154.94    9.07   0
   8  13   0    2.36    5.54   0
   7  11   1    4.55    4.88   0
   4   4   1   30.49    5.43   0
   5  13   3    3.78    5.00   0
   5  12   3   33.49    5.40   0
   1   8   5   14.01    5.04   0
  -1   8   6   11.25    5.24   0
  -4   8   7   11.96    4.64   0
   8  12   0   15.89    4.64   0
   8  11   0    6.92    5.03   0
   5   4   0  268.21   11.80   0
   7  10   1   -1.98    4.59   0
   6   7   1   78.75    7.13   0
   2   2   1   92.96    8.99   0
   6  10   2    9.74    4.75   0
  -1   1   2  183.65   15.25   0
   5  11   3   17.52    5.40   0
   2  10   5    4.90    4.21   0
   0  10   6    0.79    5.02   0
  -4   5   6   55.75    6.83   0
  -2  12   7    3.74    5.17   0
  -2  11   7    8.29    5.26   0
  -3   9   7    2.10    4.33   0
  -5   7   7   56.20    6.05   0
   8   8  -1   60.50    6.47   0
   5   3  -1 4963.98   58.60   0
   5   7   2   13.56    5.05   0
   3   4   2  911.09   19.20   0
   2   3   2 3002.33   37.60   0
   5  10   3    6.28    4.41   0
  -1   2   3 1235.37   27.80   0
   4  12   4   11.29    4.98   0
   3   8   4   16.99    5.12   0
   0   6   5  119.96    7.17   0
   7   4  -3   34.60    8.22   0
   4   2  -1   40.55    8.89   0
   4   7   3    1.30    4.76   0
   4  11   4   52.67    5.87   0
   0   4   4    2.78    3.53   0
   0   9   6   17.69    4.84   0
  -6   4   6  150.83   10.09   0
  -2  10   7   -3.59    4.52   0
  -5  11   8    8.67    5.53   0
   7   9   1    1.72    4.85   0
   6   9   2   21.81    4.79   0
   4   5   2    5.43    4.00   0
   2   6   4  454.75   12.19   0
   2   9   5    4.47    3.76   0
   1   7   5   61.98    5.93   0
  -4   3   5  140.51    9.70   0
   1  12   6   19.17    5.36   0
  -3   8   7    5.22    4.49   0
   6   4  -1   13.33    5.03   0
   6   5   0  688.68   17.33   0
   5   9   3   13.38    4.62   0
  -2   4   5   26.77    4.73   0
   1  11   6   14.91    4.81   0
  -1   7   6   -3.69    4.38   0
  -2   6   6   21.27    4.96   0
  -2   9   7    5.58    4.44   0
   8   9   0   16.00    4.61   0
   2   4   3   28.55    4.90   0
  -1   3   4   70.92    7.30   0
  -3   2   4   55.24    7.93   0
   3  11   5   25.51    5.18   0
   0   8   6    5.47    4.22   0
   8   6  -2   22.87    5.44   0
   9  10  -1   63.65    6.49   0
   7  12   2   14.75    5.35   0
   6   8   2    2.32    4.74   0
   1   2   2  341.73   14.59   0
   4   9   4   61.24    5.47   0
   3   7   4   75.35    6.40   0
   2   8   5   11.34    4.51   0
   1  10   6    1.52    4.01   0
  -5   4   6    9.75    5.02   0
  -5   6   7   82.27    7.13   0
  -4  11   8   -1.06    4.88   0
   8  13   1    2.47    4.86   0
   8  12   1   32.96    6.01   0
   7   8   1   33.31    5.28   0
   6  12   3   10.23    4.59   0
   5   8   3   10.34    4.60   0
   1   3   3    7.52    4.42   0
   3  10   5    4.61    4.40   0
  -1  10   7    4.41    4.68   0
  -4  10   8   10.16    4.99   0
  -5   9   8   22.40    5.11   0
   7  11   2   -1.18    4.25   0
   6  11   3    1.52    4.39   0
   5  12   4   60.48    6.28   0
   1   9   6    1.87    4.81   0
  -2   8   7    6.72    4.13   0
  -3   7   7   22.82    4.90   0
   7   5  -1   25.91    5.93   0
   8  11   1    3.77    4.44   0
   4   6   3  139.11    7.37   0
   5  11   4    1.20    4.73   0
   1   6   5   72.73    5.85   0
   2  12   6   32.67    5.94   0
  -1   9   7   36.21    5.36   0
  -3  11   8    0.02    4.96   0
   8   5  -3   89.52    8.88   0
   9   9  -1   18.93    4.73   0
   9  12   0    8.91    5.37   0
   8   8   0   65.59    6.10   0
   2   1   0 3337.57   65.91   0
   7  10   2    1.76    4.36   0
   6  10   3   29.11    5.07   0
   4   8   4   44.40    5.18   0
   3   9   5    0.72    4.21   0
  -3   3   5   54.52    6.34   0
   2  11   6    1.66    4.43   0
   0   7   6   15.67    4.51   0
  -1   6   6    4.66    4.40   0
   0  11   7    0.98    4.69   0
  -4   6   7   87.32    7.06   0
  -4   9   8   29.23    5.03   0
   9  11   0   15.41    4.66   0
   8  10   1    6.37    4.18   0
   6   7   2   75.92    6.49   0
   5  10   4   11.14    4.95   0
   1   4   4   20.79    4.41   0
   4  12   5   22.03    5.51   0
  -1   4   5  312.94   10.87   0
  -4   4   6  220.68   10.37   0
  -3  10   8    0.69    4.03   0
  -5   8   8    0.38    4.36   0
   6   3  -2  285.02   15.90   0
   7   7   1  182.71    8.57   0
   5   7   3   81.35    6.14   0
   3   6   4  176.63    7.79   0
   4  11   5    0.27    3.91   0
   2  10   6   17.21    4.93   0
   1   8   6   -0.35    3.70   0
  -6   5   7    1.43    4.60   0
   7   9   2    3.91    3.96   0
   6   9   3    0.33    4.15   0
   3   8   5  120.17    6.36   0
  -1   8   7   97.18    6.34   0
  -2   7   7    7.87    4.09   0
  -2  11   8    4.74    4.50   0
   7   4  -2   -0.17    4.28   0
   9  10   0    2.08    3.88   0
   8   9   1    6.44    3.81   0
   5   4   1  192.99    9.07   0
   4   3   1  577.30   16.43   0
   4   4   2  372.44   11.67   0
   0   2   3 1042.94   23.20   0
   5   9   4   14.82    4.50   0
   4   7   4  639.80   13.34   0
   4  10   5   23.71    4.57   0
   2   9   6    7.06    4.36   0
  -3   6   7  151.39    7.94   0
  -3   9   8   19.77    4.59   0
  -4   8   8   16.82    4.57   0
   9   8  -1    5.87    4.40   0
   8   6  -1    5.98    4.77   0
   8  12   2    5.70    4.90   0
   3   3   2  301.56   11.51   0
   7  12   3   -2.31    4.80   0
   0   3   4    5.45    3.67   0
  -2   2   4   59.43    6.89   0
  -7   2   5   11.17    6.80   0
   1  11   7   10.23    5.06   0
   0   9   7   19.88    4.59   0
  -2  10   8    8.97    4.87   0
   8   7   0   39.85    5.41   0
   6   5   1  149.27    7.86   0
   7  11   3    8.90    4.52   0
   3   4   3  236.62    9.20   0
   2   6   5   48.05    5.55   0
  -6   2   5   15.92    6.30   0
   3  11   6    2.68    4.30   0
   1   7   6    7.85    4.06   0
   0   6   6  111.00    6.60   0
  -3   4   6  819.65   17.47   0
  -5   7   8   68.73    6.17   0
   9   9   0   11.01    4.32   0
   6   4   0   25.14    4.44   0
   5   3   0  803.62   20.09   0
   9  12   1   10.46    4.58   0
   8  11   2    1.56    4.23   0
   7   8   2   81.96    6.07   0
   6   8   3    6.54    3.70   0
   6  11   4    8.01    4.84   0
   4   9   5   50.97    5.22   0
  -2   3   5   24.08    4.28   0
   1  10   7   -0.64    4.23   0
  -1  11   8    2.05    4.67   0
   5   2  -2   71.97   11.12   0
   8   8   1   18.66    4.61   0
   6   6   2   -1.62    3.60   0
   5   6   3   68.05    5.88   0
   2   3   3  167.15    8.54   0
  -2   1   3  114.74   10.45   0
   5   8   4   -0.61    3.72   0
   3   7   5  157.65    7.27   0
   0   4   5    4.48    4.12   0
   3  10   6    2.79    3.93   0
   2   8   6    9.25    3.87   0
   0   8   7   28.97    5.18   0
  -1   7   7   81.36    5.74   0
  -2   9   8    1.64    3.93   0
  -3   8   8    4.25    3.93   0
   8   5  -2    3.72    4.38   0
   7   5   0   15.81    4.82   0
   9  11   1    2.71    3.94   0
   3   2   1  379.42   14.61   0
   8  10   2   -2.33    4.22   0
   7  10   3   -1.54    4.04   0
   6  10   4    2.73    4.39   0
   5  11   5    6.25    3.83   0
  -2   6   7  202.75    8.39   0
  -1  10   8   11.95    4.50   0
  -4   7   8   -0.27    4.26   0
   4   6   4   64.18    5.75   0
   2   4   4    2.08    2.90   0
   1   9   7    6.23    4.00   0
   9   7  -1    1.49    4.55   0
   9  10   1    6.55    3.91   0
   2   2   2 1547.14   27.18   0
   5  10   5    2.46    4.37   0
   3   9   6   -2.38    3.87   0
  -2   4   6  412.27   12.27   0
   2  11   7    3.50    4.73   0
  -4  10   9    1.34    4.12   0
   9   8   0    4.74    3.73   0
   4   2   0  122.28    9.57   0
   8   9   2    7.52    4.14   0
   7   7   2    7.56    4.08   0
   7   9   3   57.90    5.36   0
   6   7   3    7.89    4.08   0
   6   9   4   22.43    4.94   0
   4  11   6    0.51    4.51   0
   1   6   6   -0.27    3.66   0
  -5   3   6   67.67    7.14   0
  -1   9   8    6.34    4.31   0
  -2   8   8    1.17    3.70   0
   5   7   4   58.53    5.22   0
   2   7   6    6.49    3.80   0
   0   5   6   51.53    5.43   0
   2  10   7    1.44    3.89   0
   0   7   7   71.98    5.50   0
  -3   5   7  238.40    9.19   0
   9   6  -2    7.43    4.63   0
   6   3  -1    5.61    4.27   0
   8   7   1  128.09    7.34   0
   1   3   4  137.68    7.29   0
  -1   2   4   16.21    4.72   0
   5   9   5   15.17    3.77   0
   3   6   5   21.86    4.37   0
   2   5   5   29.98    4.50   0
  -1   3   5   38.25    4.73   0
   4  10   6  299.57    9.02   0
   3   8   6   11.45    4.31   0
   1   8   7   -1.25    3.90   0
  -1   6   7   22.84    4.42   0
   0  10   8    1.05    4.08   0
  -5   6   8    1.96    4.04   0
  -3  10   9    3.16    4.48   0
  -4   9   9   67.78    5.85   0
   9   9   1   -0.93    3.66   0
   8  11   3    3.67    4.31   0
   1   2   3 2106.40   29.63   0
   7  11   4    4.62    4.46   0
  -6   1   4    2.77    6.68   0
   4   7   5    1.44    3.85   0
  -4   2   5  270.98   12.85   0
  -6   4   7   21.92    5.19   0
   8   5  -1  297.32   11.57   0
   9  11   2    4.04    4.26   0
   5   4   2  359.56   10.94   0
   7   8   3   16.73    4.07   0
   5   5   3  399.39   10.64   0
   6   8   4    9.19    3.48   0
  -4   3   6   93.82    6.90   0
   2   9   7   14.48    4.13   0
  -1   8   8    1.14    3.84   0
  -4   6   8   13.61    4.52   0
   6   4   1   15.55    4.38   0
   8   8   2    4.53    3.65   0
   4   3   2  328.83   11.26   0
   8  10   3    1.17    4.20   0
   7  10   4    7.54    4.34   0
  -5   1   4  157.63   15.54   0
   4   9   6   -0.53    3.86   0
  -2   5   7  222.56    8.62   0
  -5   4   7   87.35    7.00   0
   0   9   8    0.47    3.66   0
  -2   7   8   72.74    5.54   0
  -2  10   9   16.57    5.04   0
  -3   9   9    1.80    3.94   0
   9   7   0   19.19    4.60   0
   6   6   3   88.79    5.87   0
   4   5   4   59.80    5.04   0
   5   8   5   61.33    5.04   0
   3  10   7   75.76    5.89   0
   1  10   8   12.15    4.69   0
  10   9   0    7.59    3.78   0
  10  11   1   -1.99    4.33   0
   9   8   1    6.67    4.07   0
   5   3   1 1253.40   21.95   0
   9  10   2    6.90    3.98   0
   7   6   2   72.24    5.79   0
   3   3   3   13.36    3.61   0
   5   6   4   -0.65    3.64   0
   6  10   5   20.29    3.84   0
   3   7   6   -1.70    2.97   0
   2   6   6  118.87    6.21   0
   2   8   7   11.01    4.27   0
   1   7   7   -0.22    3.55   0
   0   6   7   23.57    4.25   0
  -1   1   3    4.27    3.76   0
   7   9   4   -2.11    3.98   0
  -3   2   5    2.69    3.16   0
   1   5   6   48.82    4.90   0
  -3   3   6  186.49    8.55   0
  -3   6   8  118.71    6.56   0
   5   2  -1 1331.58   31.22   0
   8   6   1   -0.59    4.10   0
   8   9   3   52.01    4.99   0
   7   7   3    2.53    3.48   0
   6   7   4  147.13    6.55   0
   4   6   5   63.02    5.31   0
   3   5   5    9.75    3.99   0
   0   3   5  187.35    8.15   0
   5  10   6   39.09    4.79   0
   4   8   6   35.41    4.36   0
   3   9   7  164.59    7.20   0
   1   9   8    6.06    4.11   0
   0   8   8  139.83    6.69   0
  -1   7   8    4.94    3.71   0
  10  10   1    4.92    3.76   0
   8   7   2   38.26    4.84   0
   2   3   4  350.41   10.45   0
   0   2   4   46.88    5.46   0
   6   9   5    6.24    4.09   0
  -1   5   7   50.54    5.26   0
  -3   8   9   15.94    3.84   0
   8   4  -3   61.83    7.84   0
   2   1   1 2119.55   37.89   0
   3   2   2   31.63    5.06   0
   5   7   5   76.54    5.15   0
  -2   6   8  103.57    6.30   0
  -5   5   8   83.65    6.79   0
  10   8   0    3.25    3.76   0
   6   3   0  812.40   18.36   0
   4   2   1    2.34    4.84   0
   1   1   2  588.48   18.48   0
   7   8   4   16.45    4.13   0
  -2   3   6    3.49    3.78   0
   2   7   7    3.59    3.72   0
   1   6   7   21.47    4.24   0
  -1   9   9    2.85    3.99   0
  -4   7   9   71.10    5.57   0
   8   8   3    1.27    3.65   0
   2   2   3   27.60    4.72   0
   8  10   4    6.00    4.41   0
  -2   2   5  292.56   10.87   0
   3   6   6   21.50    4.00   0
   3   8   7   78.06    5.27   0
   1   8   8   68.34    5.49   0
   0   7   8  133.68    6.57   0
  -4   5   8   11.22    4.09   0
  -2   8   9   13.54    4.10   0
   8   4  -2  361.73   14.24   0
  10   9   1   -0.30    3.36   0
  10  11   2    4.12    3.81   0
   9  10   3    1.33    4.08   0
   6   5   3   32.09    4.42   0
   5   5   4   11.17    3.94   0
   7  10   5    2.11    4.10   0
   6   8   5    4.43    3.53   0
   4   7   6   27.54    4.24   0
   2   5   6   96.58    5.76   0
   2   9   8    0.51    4.53   0
   7   3  -3  101.23   11.34   0
   9   6   0    6.24    3.80   0
   3   1   0 1602.98   36.40   0
   9   8   2    0.84    3.25   0
   7   5   2  129.97    6.60   0
   7   6   3   21.21    4.22   0
   6   6   4   38.18    4.61   0
  -3   1   4  349.41   15.61   0
   1   3   5   -1.84    3.57   0
   4   9   7   13.32    4.30   0
   0   5   7    0.88    3.54   0
  -1   6   8  122.74    6.54   0
  -3   7   9   -0.12    3.29   0
   9   5  -2   12.85    4.60   0
  10  10   2    4.02    3.98   0
   5   8   6   14.04    3.81   0
  -3   5   8    5.22    3.59   0
   0   9   9   -0.72    4.24   0
  -1   8   9   -0.05    3.72   0
   7   3  -2   47.79    6.70   0
   8   6   2   12.52    3.96   0
   5   3   2  102.10    6.11   0
   4   3   3   44.42    4.67   0
   8   9   4    8.05    3.61   0
   7   9   5    3.91    3.57   0
   5   6   5   55.53    4.65   0
   4   5   5   24.43    4.16   0
   1   4   6  805.31   14.14   0
  -1   3   6   59.13    5.11   0
   5   2   0 1031.04   22.45   0
  10   8   1   21.02    4.25   0
   7   4   1  103.60    6.40   0
   9   9   3    0.73    3.55   0
   8   7   3   30.56    4.04   0
   0   1   3  112.35    7.95   0
   7   7   4    0.06    3.14   0
   1   2   4   33.23    4.25   0
   6   7   5   56.97    4.90   0
   3   4   5   69.13    4.94   0
  -1   2   5  588.76   14.48   0
   3   7   7   14.73    3.54   0
   2   6   7   53.24    4.47   0
   2   8   8   -2.85    3.94   0
   1   7   8    7.27    3.54   0
  -2   7   9   51.15    4.70   0
  -3   9  10    9.79    4.00   0
   8   4  -1   -1.10    3.73   0
  10   7   0   65.11    5.76   0
   6   9   6   52.78    5.15   0
   4   8   7    9.19    3.59   0
  -1   4   7   36.21    4.62   0
   0   6   8   74.43    5.44   0
  -2   5   8  168.95    7.26   0
  -4   6   9   48.94    4.85   0
   9   5  -1  333.92   11.65   0
   6   3   1  132.91    7.12   0
  10   9   2   11.10    3.87   0
   9   7   2   -0.10    3.44   0
  -2   1   4  560.50   17.26   0
   5   7   6   39.30    4.54   0
   4   6   6    9.77    3.43   0
   3   5   6   91.24    5.41   0
   1   5   7  209.81    7.41   0
  -6   3   7  153.17    9.13   0
  -5   3   7    1.89    3.90   0
   3   9   8    0.37    3.90   0
   0   8   9    7.88    4.06   0
   7   3  -1    1.92    3.67   0
   9   6   1   68.24    5.32   0
   8   8   4    4.88    3.53   0
   7   8   5    5.00    3.58   0
   5   9   7  123.87    6.23   0
  -1   7   9   47.98    5.11   0
  -3   6   9   12.28    3.85   0
  -2   9  10    6.52    4.32   0
   4   2   2    7.51    3.77   0
   9   8   3   -1.77    3.49   0
   3   2   3  173.76    8.12   0
   2   4   6   41.41    4.72   0
  -4   3   7   14.46    4.00   0
  10  10   3   -0.06    3.84   0
   7   5   3   99.73    5.77   0
   6   4   3   84.79    5.76   0
   6   5   4  505.06   10.87   0
   5   4   4  137.65    6.58   0
   6   8   6   52.27    4.47   0
  -4   2   6   12.03    4.25   0
   0   4   7   25.92    4.25   0
   3   8   8   30.71    4.36   0
   2   7   8   44.44    4.84   0
  -1   5   8   37.05    4.38   0
  -3   8  10   42.05    4.68   0
   8   4   0  114.51    7.06   0
   2   1   2  211.02   10.15   0
   7   6   4    3.22    3.50   0
   6   6   5   15.76    3.27   0
   5   5   5   18.69    3.76   0
   0   2   5  274.09    9.42   0
   4   7   7    1.21    3.27   0
   3   6   7   -0.78    2.94   0
  -3   3   7  499.48   12.40   0
   1   6   8  169.20    6.87   0
   1   8   9   -2.85    4.10   0
  -2   6   9   80.75    5.37   0
  10   7   1   34.55    4.37   0
  10   8   2   10.74    3.71   0
   8   5   2  311.17    9.45   0
   8   6   3   -1.02    3.12   0
   9   9   4   -0.59    3.51   0
   2   2   4 2072.22   24.53   0
  -1   1   4 1508.35   25.52   0
   8   9   5   -3.22    3.88   0
   4   4   5    7.04    3.42   0
  -3   2   6  360.84   11.84   0
   5   8   7   15.56    3.35   0
   2   5   7   63.80    4.80   0
   0   7   9   31.44    3.91   0
  -2   8  10    0.74    4.00   0
   7   3   0   64.64    5.68   0
   5   2   1   27.13    4.28   0
   3   1   1   29.02    4.81   0
  11  10   2    4.47    3.68   0
   1   1   3 1788.36   26.66   0
   8   7   4   31.89    4.22   0
   7   7   5   13.87    3.85   0
   7   9   6   44.45    4.66   0
   5   6   6    1.49    3.46   0
   4   5   6   43.73    4.30   0
  -3   4   8   38.89    4.45   0
  10   6   0   17.53    4.50   0
   9   6   2    3.96    3.36   0
   6   3   2  715.92   14.12   0
  10   9   3    3.10    3.71   0
   9   7   3    9.65    3.69   0
   6   7   6    0.09    3.00   0
   0   5   8    0.86    3.10   0
  -1   6   9   -1.67    3.39   0
   3   4   6  102.23    5.73   0
  -2   2   6   57.52    5.18   0
   1   4   7   87.36    5.39   0
   3   7   8   38.74    4.21   0
  -2   4   8   50.75    4.73   0
  -4   5   9   33.27    4.26   0
  -1   8  10    0.65    3.76   0
  -3   7  10   89.24    5.69   0
  11   8   1   10.13    3.78   0
   9   8   4   -1.39    3.26   0
   8   8   5    4.57    3.54   0
   3   3   5   10.39    3.51   0
   1   2   5  477.73   11.75   0
   7   8   6    2.70    3.83   0
   4   6   7    4.97    3.27   0
   4   8   8  168.76    6.86   0
   2   6   8   -0.20    3.33   0
   2   8   9   27.69    4.22   0
   1   7   9   57.36    4.96   0
  -3   5   9    5.58    3.52   0
   6   2  -2    0.14    4.22   0
   6   2  -1    3.97    3.70   0
   9   5   1    0.63    3.21   0
  11   9   2    7.55    3.32   0
  10   7   2    2.32    3.42   0
   5   7   7    3.05    3.16   0
   3   5   7   80.62    4.71   0
  -2   7  10   -0.09    3.27   0
  10   8   3   -1.18    3.24   0
   4   2   3   32.01    3.94   0
   7   5   4   60.80    4.91   0
   6   4   4  198.36    7.22   0
   0   1   4  436.15   12.85   0
   6   5   5   -1.77    2.91   0
   6   8   7   -1.63    3.75   0
   1   5   8   73.79    4.95   0
  -1   4   8    3.51    3.42   0
   0   6   9    2.02    3.26   0
   4   1  -1    0.97    3.64   0
  10   6   1  136.30    6.61   0
   7   3   1  486.68   12.33   0
   5   2   2    9.19    3.33   0
   8   5   3   11.08    3.52   0
   7   4   3  150.00    6.59   0
   8   6   4  104.50    5.45   0
   3   2   4  198.97    7.70   0
   7   6   5  191.72    6.90   0
   5   4   5    1.57    3.15   0
  -1   2   6   32.89    3.97   0
  -2   5   9    3.36    3.27   0
   6   2   0  600.99   15.68   0
   8   7   5    1.43    3.50   0
  -3   1   5  123.33    8.25   0
   6   6   6   18.97    3.51   0
   5   5   6    2.55    3.02   0
   2   3   6  796.24   13.46   0
   2   4   7   72.46    4.86   0
   4   7   8   67.61    4.92   0
  -1   7  10   26.12    4.22   0
   9   4  -2  112.78    7.93   0
  11   8   2   10.95    3.85   0
   3   1   2  202.17    9.28   0
   9   6   3   42.39    4.31   0
   2   1   3   46.90    5.13   0
   9   7   4    1.17    3.38   0
   5   3   4   13.27    3.16   0
   7   7   6    1.77    3.21   0
   4   4   6   76.38    5.02   0
   0   3   7  122.93    6.09   0
   3   6   8   -0.24    3.02   0
  -3   6  10    1.66    3.28   0
   9   4  -1   69.80    5.77   0
  11   7   1   22.66    4.01   0
   9   5   2   21.07    4.03   0
   8   4   2    5.66    3.42   0
  -2   1   5    2.27    3.10   0
   5   6   7   -1.66    2.87   0
   2   5   8    9.59    3.20   0
   0   4   8    5.67    3.32   0
   1   6   9    0.73    3.08   0
  -1   5   9  140.71    6.19   0
  10   7   3   25.96    4.13   0
   1   1   4   62.89    5.12   0
   9   8   5   13.27    4.13   0
  -5   1   5   98.64    9.37   0
   6   7   7    1.82    2.99   0
   4   5   7    1.66    3.10   0
   0   7  10    3.91    3.70   0
  -2   6  10    5.48    3.62   0
  10   5   0  271.65    9.70   0
   6   2   1  211.56    8.53   0
   4   1   1    0.58    4.03   0
  10   6   2   25.34    4.14   0
  10   8   4   -0.56    3.69   0
  -5   3   8    7.76    3.81   0
   8   3  -1  327.14   11.87   0
   7   5   5   41.83    3.95   0
  -1   1   5   99.11    6.25   0
   3   3   6  190.53    7.05   0
   3   4   7    9.23    3.22   0
   1   3   7  298.15    8.52   0
   3   7   9   -1.31    3.30   0
   0   5   9   46.67    4.36   0
  -4   4   9   -0.02    3.35   0
   8   3  -2   68.95    7.03   0
   8   3   0    8.40    3.38   0
   5   2   3  105.39    5.69   0
   8   5   4   -1.85    3.12   0
   7   4   4    0.59    3.00   0
   8   6   5   10.67    3.41   0
   6   4   5   29.41    3.92   0
   7   6   6   10.97    3.63   0
   6   5   6    4.64    3.01   0
  -4   2   7   51.43    5.19   0
  -3   2   7  112.71    6.69   0
   5   7   8    9.15    3.59   0
   4   6   8   25.81    3.55   0
   1   4   8   45.86    4.33   0
  -2   3   8   52.82    4.59   0
   2   6   9   48.36    4.30   0
  -3   4   9   16.04    3.48   0
   9   4   1    0.90    3.43   0
  11   7   2   40.78    4.23   0
  11   8   3   27.51    4.38   0
   9   6   4    1.05    3.13   0
   5   4   6   14.47    3.51   0
  -5   2   7    0.46    3.37   0
   3   5   8   17.39    3.61   0
  -2   4   9   17.15    3.69   0
   1   7  10   -2.53    3.43   0
  10   5   1   31.28    4.14   0
   9   5   3  213.93    7.17   0
   8   4   3   81.19    5.21   0
   3   1   3  422.23   11.48   0
   6   3   4   99.14    5.43   0
   9   7   5  170.88    6.76   0
   0   1   5  132.77    6.89   0
   8   7   6   -4.94    3.36   0
   6   6   7    4.67    3.02   0
   5   5   7    1.28    3.24   0
   1   5   9   81.20    5.17   0
   6   2   2    5.25    2.97   0
   4   1   2    6.72    3.09   0
  10   6   3    1.15    3.04   0
  10   7   4   21.91    4.23   0
   2   1   4  178.21    7.45   0
   5   3   5    3.77    2.76   0
   7   7   7    2.54    3.33   0
   2   3   7   13.80    3.39   0
  -1   3   8  116.42    5.90   0
   0   6  10    7.77    3.53   0
  -3   5  10    3.55    3.37   0
  -2   7  11   -1.25    3.37   0
  11   6   1   75.83    5.18   0
   0   0   2   19.53    4.76   0
   7   3   3  254.53    7.93   0
   4   3   6   -0.12    3.04   0
   4   4   7    2.51    2.87   0
   2   4   8    8.03    3.06   0
   3   6   9   45.58    4.42   0
  -1   4   9    9.08    3.27   0
   2   2   6  461.94   10.25   0
   5   6   8    0.57    3.02   0
   0   3   8   10.98    3.34   0
  -2   5  10   54.24    4.37   0
  10   5   2   -0.09    2.89   0
   9   4   2    1.56    3.04   0
  11   7   3   10.74    3.65   0
   8   5   5    5.80    3.41   0
   1   1   5  976.80   15.98   0
   4   5   8    5.35    3.13   0
   2   5   9   47.12    4.36   0
   1   6  10    5.73    3.51   0
   7   2  -1   13.46    3.80   0
   7   2   0    5.63    2.53   0
   1   0   1    1.06    3.54   0
   8   3   2  128.05    6.36   0
   9   6   5    1.87    3.20   0
   7   4   5   85.47    4.98   0
   4   2   5    0.30    2.72   0
  -6   1   5   79.51   10.66   0
   8   6   6   25.69    3.91   0
   7   5   6    7.29    3.09   0
   6   4   6   27.66    3.64   0
  -3   1   6   38.38    4.77   0
   0   2   7    8.18    3.15   0
  -1   5  10  207.77    7.02   0
   5   1   0    8.67    3.54   0
   7   2   1   40.45    4.43   0
  -1   0   3   -0.25    2.38   0
   9   5   4   -0.52    3.08   0
   8   4   4   10.38    3.28   0
   3   1   4   26.34    3.61   0
  -2   1   6   -0.20    2.16   0
   7   6   7    4.55    3.00   0
   6   5   7    4.47    2.85   0
   3   3   7  186.72    6.62   0
   3   4   8    3.30    3.10   0
   8   3  -3  184.62   13.63   0
   5   1   1   37.12    4.56   0
   1   0   2  848.22   20.91   0
   4   1   3   -1.26    2.27   0
  10   6   4   41.49    4.35   0
   7   3   4    7.10    3.18   0
  10   7   5   14.07    3.81   0
   6   3   5   10.08    3.23   0
  -4   1   6  112.25    7.53   0
  -1   1   6   20.88    3.30   0
   5   4   7    3.89    3.08   0
   1   3   8    4.90    3.05   0
   4   6   9   22.73    3.67   0
   0   5  10    1.40    3.36   0
  -2   6  11   20.36    3.64   0
   4   1  -2    3.44    6.97   0
  10   4  -1    0.78    3.63   0
  11   5   0   15.33    4.06   0
  10   5   3   15.36    3.82   0
   9   4   3  230.01    7.64   0
   0   0   3    0.46    2.55   0
   2   1   5  378.32    9.97   0
   5   3   6   20.82    3.49   0
   3   2   6  250.85    7.77   0
   1   2   7   -0.30    2.88   0
   6   6   8   -0.82    3.18   0
   3   5   9   16.53    3.54   0
   1   4   9    1.30    3.19   0
   2   6  10    4.25    3.48   0
   5   1   2  166.04    7.42   0
  11   7   4   17.82    3.90   0
   0   1   6   49.99    4.66   0
   5   5   8    2.68    2.96   0
  -4   3   9   15.88    3.85   0
  -3   3   9    9.13    3.16   0
  -2   3   9    2.29    3.19   0
  -1   6  11   40.41    4.59   0
   5   1  -1  430.90   17.83   0
   9   3   0   23.52    4.02   0
  11   5   1   26.66    4.22   0
  10   4   1   29.61    4.11   0
  11   6   3   32.69    3.83   0
   8   3   3    4.47    2.84   0
   4   3   7   13.11    3.42   0
   4   4   8    4.04    3.39   0
   2   3   8    1.86    2.81   0
   1   5  10   36.17    4.26   0
  -3   4  10   58.88    4.51   0
   9   3  -1  305.27   10.98   0
   1   0   3    0.38    2.65   0
   6   2   4  309.86    8.31   0
   9   5   5  111.60    5.41   0
   5   2   5   10.63    3.28   0
   8   5   6   52.58    4.29   0
   2   2   7    6.42    3.10   0
  -4   2   8   54.95    5.20   0
  -2   2   8   56.69    4.71   0
   2   4   9   13.28    3.33   0
  -1   3   9   47.10    4.53   0
  -2   4  10    4.08    2.78   0
   7   2  -2   66.98    7.51   0
   2   0   1    0.51    2.97   0
  -1   0   4   64.36    6.22   0
   8   4   5   12.64    3.44   0
   9   6   6    1.61    3.20   0
   7   4   6    2.25    2.67   0
   4   2   6   34.54    3.99   0
   7   5   7   12.73    3.34   0
  -1   2   8   -0.50    2.86   0
   4   5   9    4.63    3.61   0
  -1   4  10   45.81    4.33   0
  11   5   2   42.07    4.22   0
  10   4   2  199.44    7.21   0
   2   0   2  851.65   18.79   0
  12   7   3    4.82    3.35   0
   7   2   3  230.65    7.68   0
   5   1   3  222.15    7.76   0
  10   5   4   55.58    4.58   0
   9   4   4   23.69    3.74   0
  -2   0   4   35.37    5.44   0
  10   6   5    2.79    3.37   0
   7   3   5    9.77    3.05   0
   6   4   7   14.81    3.15   0
  -5   2   8  228.94    9.36   0
   0   3   9   24.28    3.69   0
   2   5  10   14.46    3.89   0
   9   3   2   -0.08    3.39   0
   6   3   6   60.74    4.11   0
   3   3   8    4.04    3.14   0
   0   2   8  131.00    6.00   0
   0   4  10    0.95    3.51   0
  -2   5  11   53.74    4.40   0
  12   6   2   23.06    3.61   0
   2   0   3    1.42    2.97   0
  11   6   4   -3.21    3.11   0
   8   3   4   10.84    3.29   0
   5   3   7    4.76    2.98   0
   3   2   7  229.22    6.99   0
  -2   1   7  397.01   10.66   0
   5   4   8   20.11    3.46   0
   3   4   9   12.70    3.28   0
  -1   5  11    0.69    3.39   0
   9   3  -2  326.84   13.04   0
   8   2   0   11.02    3.43   0
   8   2   1    2.91    2.64   0
   6   1   1    4.74    2.54   0
  10   4   3    3.25    3.30   0
   1   0   4 1532.18   21.39   0
  -3   1   7  109.83    6.57   0
   1   3   9    0.44    2.73   0
   6   1   0  319.37   11.35   0
   6   1   2  102.55    5.52   0
  11   5   3   86.54    4.96   0
   6   2   5   15.85    3.33   0
   9   5   6    7.47    3.53   0
   5   2   6   18.46    3.37   0
   1   2   8    5.09    2.90   0
   1   4  10   10.51    3.40   0
   0   5  11   30.65    4.06   0
   3   0   2   57.87    5.38   0
   9   3   3   94.30    5.36   0
   7   2   4    7.19    3.10   0
   9   4   5   36.99    4.15   0
   4   1   5    0.16    2.54   0
   8   4   6   76.60    4.84   0
   8   5   7   -0.43    3.36   0
   7   4   7   21.59    3.66   0
  -4   1   7  267.49   10.00   0
   4   3   8    9.14    3.38   0
   8   2  -1   21.54    4.30   0
  11   4   0    3.66    3.55   0
   3   0   1   -0.67    2.34   0
  12   6   3    0.05    2.86   0
   2   0   4 1341.99   19.10   0
  10   5   5   -2.26    3.23   0
  -1   0   5    0.46    2.17   0
   7   3   6    3.42    2.62   0
   3   1   6   11.02    2.91   0
   4   2   7    6.10    3.06   0
   2   2   8   60.49    4.58   0
   4   4   9   15.34    3.64   0
   2   3   9    0.09    2.77   0
  11   4   1   11.22    3.51   0
   3   0   3    0.11    2.55   0
   8   3   5    3.27    2.88   0
  -2   0   5   -1.01    2.22   0
   0   0   5    1.86    2.32   0
   6   3   7    0.88    2.59   0
   1   1   7    0.13    2.65   0
   6   4   8    2.82    2.76   0
   2   4  10    1.63    3.19   0
  -3   3  10   64.74    4.65   0
  -2   3  10   -1.04    3.00   0
   2   0   0 3409.45   61.46   0
  10   3   1   96.54    5.62   0
   8   2   3   42.78    4.12   0
  11   5   4    7.87    3.39   0
  10   4   4  149.29    6.22   0
  -6   1   6   70.57    8.05   0
  -3   2   9    0.84    2.65   0
  -2   2   9    3.44    2.87   0
  -1   2   9   13.54    3.51   0
  -1   3  10   32.65    3.72   0
  -2   4  11    0.44    3.01   0
  11   4   2   16.05    3.30   0
   9   3   4   40.36    3.90   0
   5   1   5  516.06   10.50   0
   1   0   5    0.13    2.07   0
   6   2   6  109.30    5.39   0
   5   3   8   15.29    3.60   0
   3   3   9   10.96    3.17   0
   6   1  -1    3.19    3.71   0
  12   5   2    2.34    2.73   0
  10   3   2  126.10    6.00   0
   4   0   2  448.03   12.06   0
  12   6   4    6.12    3.94   0
   6   1   4   17.37    3.19   0
   3   0   4   86.03    5.10   0
   7   2   5   24.36    3.16   0
  -3   0   5    0.01    2.74   0
   4   1   6   48.88    3.97   0
   2   1   7   52.39    4.17   0
   3   2   8   59.55    4.38   0
   5   4   9   -0.53    3.17   0
   0   2   9   -1.18    2.69   0
   3   4  10   32.19    4.38   0
   0   3  10   55.66    4.32   0
  -1   4  11   39.68    4.18   0
  10   3  -1   31.33    4.61   0
   7   1   1   14.82    2.90   0
   4   0   3    1.19    2.16   0
   8   2   4   49.99    4.08   0
   2   0   5   -0.91    2.48   0
   9   4   6    0.19    2.94   0
   8   4   7   -0.67    2.88   0
   5   2   7   -2.25    2.74   0
   0   4  11   27.66    4.00   0
   4   0   1   -1.05    2.85   0
  12   5   3   16.22    3.58   0
  10   3   3   39.33    4.05   0
   8   3   6   49.20    4.33   0
  -1   0   6   22.25    3.86   0
   7   3   7   76.09    4.71   0
   7   4   8   -0.36    2.88   0
  -1   1   8   15.40    3.40   0
   1   2   9   -1.10    2.72   0
   1   3  10  115.72    5.64   0
   9   2   0  154.47    7.53   0
   7   1   0    0.67    2.58   0
   9   2   2   -3.58    2.88   0
   7   1   3  136.85    5.93   0
  11   5   5    0.47    3.07   0
   9   3   5    0.22    2.97   0
  -2   0   6    8.01    2.95   0
   3   1   7    1.87    2.69   0
   4   2   8   24.88    3.80   0
   0   1   8   19.78    3.53   0
   4   3   9    1.61    3.14   0
   1   4  11   38.25    4.47   0
   3   0   0 2042.79   38.57   0
   6   1   5   55.86    4.42   0
   6   3   8    6.90    2.96   0
   1   1   8   46.97    4.26   0
   2   2   9   -2.77    3.13   0
   2   3  10   -0.95    3.19   0
   9   2   3   95.70    5.26   0
  11   4   4    3.68    3.13   0
   8   2   5   12.84    3.24   0
   7   2   6    1.74    2.92   0
   5   1   6   27.61    3.37   0
   6   2   7    1.44    3.08   0
  -4   1   8    6.95    3.53   0
   8   2  -2  555.12   18.30   0
   5   0   2  245.94    8.48   0
   5   0   3    1.99    2.38   0
  12   5   4    7.68    3.64   0
  10   3   4    2.55    3.04   0
   7   1   4   19.53    3.31   0
  -3   0   6   86.92    6.23   0
   4   1   7   77.57    4.68   0
  12   4   1    0.77    2.92   0
  11   3   1   54.10    4.94   0
  10   4   6    5.32    3.57   0
   5   2   8   12.98    3.10   0
   2   1   8   82.53    4.74   0
   5   3   9    1.08    2.67   0
   3   2   9   11.89    3.28   0
   3   3  10   34.56    4.07   0
  -2   2  10    9.02    3.26   0
  -1   2  10   14.40    3.41   0
  -2   3  11   33.98    3.93   0
  -1   3  11   49.91    4.44   0
   9   2  -1   40.96    4.85   0
   5   0   1   -1.31    2.75   0
  12   4   2    6.70    3.04   0
  11   3   2    2.46    2.95   0
   9   2   4    0.59    2.95   0
   4   0   5   -0.77    2.38   0
   9   3   6    4.41    2.99   0
   8   3   7    2.36    2.88   0
  -3   2  10    9.24    3.38   0
   0   2  10    3.65    2.91   0
   4   0   0 4486.86   49.22   0
   8   1   1    1.73    2.61   0
   8   1   3   14.85    3.51   0
  11   4   5    3.05    3.51   0
   7   1   5  303.31    8.10   0
   6   1   6  148.23    5.84   0
   3   0   6   45.72    3.88   0
   7   3   8    1.90    2.74   0
   3   1   8   32.38    3.45   0
   0   3  11  109.95    5.67   0
  10   2   2  111.07    5.96   0
  12   4   3    5.94    2.96   0
  11   3   3  163.17    6.35   0
  10   3   5    1.83    2.72   0
   8   2   6    5.08    3.05   0
   7   2   7  196.62    6.49   0
   5   1   7   60.93    4.19   0
  -2   0   7   -0.35    2.00   0
   1   0   7   -0.87    2.75   0
   4   2   9    1.18    3.16   0
  -2   1   9   77.47    5.04   0
  -1   1   9   24.38    3.56   0
   0   1   9    0.90    2.88   0
   1   2  10    3.86    2.99   0
   1   3  11    1.40    3.52   0
   7   1  -1   33.48    4.73   0
  10   2   1  103.44    5.75   0
   6   0   2   60.53    4.38   0
   9   2   5   11.23    3.36   0
   5   0   5    1.19    2.96   0
   6   2   8    5.36    3.07   0
  -3   1   9    6.57    3.53   0
   8   1   0   20.03    3.57   0
  10   2   3    1.34    2.74   0
   8   1   4   13.93    3.20   0
  -4   0   6  614.06   16.38   0
   4   0   6   42.78    3.94   0
  -3   0   7    0.08    2.93   0
   2   0   7    0.89    2.65   0
   4   1   8    0.53    2.86   0
   1   1   9    2.52    2.81   0
   2   2  10   44.64    4.06   0
   6   0   1   -0.17    2.62   0
  12   4   4   -0.29    3.18   0
  11   3   4    6.96    3.21   0
   6   0   4  518.05   10.65   0
   9   3   7   68.17    4.78   0
   2   1   9   12.22    3.27   0
  10   2   4    2.11    2.94   0
  10   3   6   11.68    3.42   0
   7   1   6   30.25    3.65   0
   6   1   7    4.51    3.24   0
   3   0   7   -2.73    2.69   0
   5   2   9    2.37    3.02   0
   3   2  10   89.63    5.36   0
   5   0   0   94.30    7.22   0
   9   1   2   40.45    4.13   0
   1  -1   4   63.55    4.91   0
   8   1   5   22.40    3.57   0
   9   2   6    7.53    3.25   0
   5   0   6   79.18    4.53   0
   8   2   7    7.09    3.15   0
  -1   0   8  202.04    7.23   0
   0   0   8    2.30    2.89   0
  12   3   2   -1.50    2.96   0
   9   1   3   19.61    3.39   0
   7   0   3    3.16    2.87   0
   1  -1   3 1854.36   25.54   0
   2  -1   3   48.92    4.75   0
   0  -1   4  444.78   12.35   0
   2  -1   4  184.21    7.27   0
  11   3   5    5.26    3.27   0
   6   0   5   -0.71    2.81   0
   7   2   8    7.07    2.91   0
   5   1   8    4.61    3.08   0
   1   0   8    2.30    2.87   0
   3   1   9   45.26    4.14   0
  -2   2  11   76.12    4.93   0
  -1   2  11    3.33    3.06   0
  12   3   1   -1.97    3.02   0
   9   1   4   -2.99    2.84   0
   3  -1   4   30.13    3.27   0
  10   2   5   17.12    3.66   0
   0  -1   5  137.98    6.56   0
   1  -1   5  944.74   15.45   0
   2  -1   5  386.22    9.84   0
  -4   0   7    1.27    2.88   0
   4   0   7   -1.04    2.36   0
   2   0   8  211.74    6.72   0
   6   2   9    4.21    3.61   0
   4   2  10    1.53    3.64   0
  -1   1  10   35.31    4.10   0
   0   2  11   14.81    3.57   0
  11   2   2    9.86    3.18   0
  13   4   3    3.06    2.90   0
  12   3   3    0.29    2.78   0
   0  -1   3  111.03    7.47   0
   3  -1   3  422.76   11.03   0
   7   0   4    3.95    2.83   0
   8   1   6    2.89    3.13   0
   7   1   7  120.37    5.23   0
   4   1   9    8.01    3.36   0
  -2   1  10   22.86    3.69   0
   0   1  10   -2.44    2.81   0
   1   2  11    9.20    3.45   0
  10   2  -1  142.41    7.80   0
  11   2   1   65.92    5.09   0
   7   0   1   -1.30    2.55   0
  11   2   3   47.21    4.29   0
  -4   0   3    0.10    6.24   0
  -1  -1   4 1480.52   24.08   0
  -1  -1   5  102.58    6.17   0
   6   0   6  285.97    7.59   0
   6   1   8   -1.98    2.86   0
   3   0   8   46.07    3.88   0
  -3   1  10   -0.35    3.37   0
   1   1  10    6.99    3.17   0
   9   2  -2   28.59    5.21   0
   8   1  -1    0.46    3.45   0
   9   1   0   13.91    3.63   0
   6   0   0    1.77    2.94   0
   2  -1   2  229.00    9.76   0
   4  -1   3    0.63    2.14   0
  12   3   4    3.03    3.13   0
   9   1   5    4.78    3.05   0
   7   0   5   -2.94    2.74   0
   0  -1   6   46.53    4.17   0
   9   2   7   33.79    4.16   0
   5   0   7   -0.55    2.70   0
   2   1  10    3.69    3.20   0
   2   2  11    4.23    3.25   0
   3  -1   2  206.08    8.76   0
  11   2   4   15.99    3.38   0
   4  -1   5   -1.27    2.46   0
  10   2   6   18.74    3.69   0
  -1  -1   6   21.68    3.47   0
   5   1   9    6.61    3.35   0
   0   0   9    3.20    2.97   0
  10   1   2    3.63    2.96   0
   1  -1   2  615.30   17.14   0
   4  -1   2    2.96    3.34   0
  10   1   3    3.97    3.00   0
   8   0   3   -0.92    2.86   0
   3  -1   6   10.67    2.91   0
   4   0   8  325.34    8.25   0
  -1   0   9   -2.41    2.82   0
   3   1  10   14.59    3.79   0
   5  -1   3  219.25    7.49   0
  10   1   4   22.22    3.53   0
   8   0   4   61.94    4.22   0
  11   2   5   62.51    4.91   0
   9   1   6   -0.63    3.05   0
   8   1   7   70.14    4.59   0
   6   0   7   -0.72    2.91   0
   1  -1   7    2.18    2.94   0
   7   1   8   -1.85    2.59   0
  -4   0   8   49.28    4.88   0
  -2   0   9   -0.71    2.63   0
   2   0   9    2.47    2.82   0
  10   1   1  264.19    8.67   0
  -1  -1   3    5.64    3.41   0
  -2  -1   5    3.72    2.37   0
   5  -1   5  513.75   10.40   0
  -5   0   6   67.91    7.04   0
   4  -1   6   48.71    4.09   0
   2  -1   7   52.58    4.16   0
   8   0   1   -0.91    2.57   0
   5  -1   2  169.32    7.13   0
  13   3   3    1.53    3.21   0
  -5   0   5    0.73    3.37   0
   8   0   5    3.99    2.43   0
  -2  -1   6    1.39    2.10   0
   3  -1   7    0.43    2.83   0
   6   1   9   11.45    3.40   0
  -3   0   9   -0.49    3.30   0
   3   0   9    3.34    2.87   0
   4   1  10    2.31    3.15   0
  -1   1  11   25.10    3.82   0
   0   1  11   29.25    4.07   0
   7   0   0  169.37    7.91   0
  12   2   2   -1.90    2.79   0
  12   2   3    1.80    2.96   0
  -2  -1   4  534.92   16.44   0
   6  -1   4   13.51    3.36   0
  10   1   5    3.50    2.84   0
   1   1  11   23.74    3.91   0
  12   2   1   -0.99    3.15   0
  13   3   4    0.27    3.76   0
  12   2   4    2.59    3.43   0
   6  -1   5   56.32    4.28   0
   8   0   6  187.29    6.77   0
   5  -1   6   32.24    3.46   0
   9   1   7   25.14    3.99   0
   7   0   7    2.01    2.76   0
   4  -1   7   78.50    4.75   0
   4   0   9    0.14    2.96   0
   2   1  11   12.45    3.69   0
  10   1   0    1.68    3.49   0
   9   0   2   49.41    4.33   0
   6  -1   2  107.92    5.99   0
  11   1   3   18.91    3.83   0
   9   0   4    3.02    2.72   0
  -2  -1   7  386.01   10.41   0
   6   0   8   83.18    4.89   0
   0  -1   8   16.99    3.41   0
   1  -1   8   47.97    4.09   0
  -1   0  10    1.40    2.78   0
   0   0  10    4.44    3.01   0
   1   0  10   -0.93    3.11   0
   9   1  -1  150.10    8.26   0
  11   1   2   38.97    4.04   0
  11   1   4    5.60    3.36   0
   9   0   5    1.12    3.15   0
  10   1   6   -0.13    3.22   0
  -1  -1   8   16.74    3.75   0
   2   0  10    6.21    3.44   0
   3  -1   1   29.12    4.30   0
   4  -1   1   -1.00    2.99   0
   7  -1   3  138.28    5.95   0
   7  -1   4   23.38    3.37   0
  12   2   5   -3.35    3.25   0
   6  -1   6  157.75    5.90   0
   5  -1   7   61.24    4.40   0
   3  -1   8   28.28    3.67   0
   5   0   9    0.05    2.97   0
  -2   0  10   -0.66    2.63   0
   7  -1   5  302.15    8.10   0
   8   0   7    0.14    3.11   0
   7   0   8   -0.81    2.50   0
   3   0  10   10.73    3.39   0
  -1   6  -6   -0.36    4.29   0
  -7   9  -4    2.19    4.52   0
  -5   8  -3    4.71    5.04   0
  -1   5  -3  520.39   17.43   0
  -6   8  -2    1.02    4.48   0
   0   3  -2  505.94   22.99   0
 -11   9  -1    5.16    5.36   0
  -7   8  -1   39.95    5.45   0
 -12   8   1    4.12    4.61   0
  -8   7   1    0.73    4.49   0
 -11   7   2    7.76    4.96   0
  -8   6   2   17.66    5.08   0
 -11   6   3    6.27    4.39   0
 -12   5   4   13.35    5.23   0
 -11   3   5   21.06    5.65   0
  -2   6  -3  126.86    8.38   0
 -10   9  -1   -2.10    5.18   0
  -5   7  -1  331.03   11.12   0
  -1   2   0  581.19   25.32   0
 -11   8   1   26.51    5.55   0
 -15   4   5   -0.01    4.92   0
 -14   4   5    7.46    5.19   0
  -6   9  -5    8.28    4.78   0
  -1   6  -5   77.30    8.01   0
   0   5  -5    1.64    5.44   0
  -7   9  -3   61.36    6.05   0
  -8   9  -2    5.38    4.80   0
  -6   7   0  114.64    7.06   0
  -2   2   1  155.76   11.99   0
 -10   7   2    7.12    4.46   0
  -4   3   2 1085.26   23.76   0
 -11   5   4    2.44    4.90   0
  -9   4   4    9.91    5.05   0
  -9   2   5   12.83    4.97   0
  -8   1   5  551.39   17.57   0
  -6   9  -4   31.83    5.45   0
  -4   8  -4   36.83    5.80   0
   0   4  -3  258.37   15.13   0
  -9   9  -1   -0.43    4.90   0
  -8   8   0   60.56    5.98   0
 -10   8   1   89.99    6.81   0
 -10   6   3    9.94    4.58   0
  -8   5   3   84.16    6.46   0
  -4   1   3   33.70    7.47   0
 -13   4   5   23.78    5.02   0
 -11   9   0   69.93    6.81   0
 -10   3   5   42.89    6.33   0
  -9  10  -4    2.43    5.17   0
  -5   8  -2    9.22    4.97   0
  -6   8  -1   -0.48    4.47   0
  -7   7   1  375.04   11.35   0
  -9   7   2   19.69    5.09   0
 -14   7   3    1.75    4.96   0
 -14   6   4   11.19    5.48   0
 -12   4   5   10.46    4.47   0
  -8  10  -5    9.33    6.23   0
  -5   9  -5   10.62    5.12   0
  -6   9  -3    2.37    4.51   0
  -7   9  -2   -1.68    3.84   0
  -8   9  -1    1.66    5.25   0
 -10   9   0    7.22    4.93   0
  -9   8   1   -1.60    4.12   0
 -13   8   2   35.09    5.73   0
 -12   8   2   85.66    7.08   0
  -7   6   2   37.57    5.02   0
 -12   7   3    9.32    4.92   0
 -13   6   4   67.10    6.66   0
 -10   5   4   18.25    5.06   0
  -8  10  -4    8.03    5.08   0
  -4   8  -3   45.87    5.78   0
 -10  10  -2    2.15    5.15   0
  -3   6  -1   10.30    3.93   0
   0   2  -1    1.03    6.16   0
  -7   8   0  107.12    7.01   0
  -4   6   0  684.37   16.07   0
  -3   5   0  106.81    7.64   0
  -9   6   3    6.42    4.41   0
  -7   3   4   73.99    6.81   0
  -3   8  -5  122.12    8.34   0
  -5   9  -4   12.67    5.00   0
  -1   6  -4   98.67    8.69   0
  -2   5  -1   31.36    5.30   0
 -12   9   1  145.61    8.40   0
 -11   8   2   99.35    7.03   0
  -3   2   2  708.08   22.39   0
 -11   7   3    7.80    4.35   0
  -6   4   3  401.77   12.97   0
 -12   6   4    0.72    4.60   0
 -15   5   5    6.57    5.04   0
 -14   5   5   12.23    5.37   0
 -11   4   5   16.97    4.71   0
  -7  10  -5   -0.42    4.89   0
   1   4  -5  303.20   19.34   0
  -2   7  -4  348.79   12.76   0
  -8  10  -3   -0.48    4.78   0
  -9  10  -2    8.12    4.70   0
  -9   9   0    4.46    4.44   0
  -5   7   0    2.79    3.93   0
  -4   5   1   49.59    5.47   0
  -6   2   4  566.85   17.41   0
 -10   1   6   75.46    7.68   0
  -7  10  -4    6.53    4.85   0
  -6   9  -2   15.07    4.74   0
  -2   6  -2    1.47    3.38   0
 -10  10  -1    9.35    6.02   0
  -7   9  -1   -2.48    4.56   0
  -2   4   0   91.84    8.19   0
  -8   8   1   58.69    5.94   0
  -8   7   2  140.50    7.42   0
 -11   6   4   21.20    5.13   0
  -9   5   4  229.99    9.87   0
 -13   5   5   -1.90    4.39   0
  -8   2   5  178.18   10.02   0
  -6  -2   5   12.37    7.61   0
 -11   2   6   -0.72    5.12   0
  -3   8  -4   20.44    5.78   0
   0   5  -4  345.57   15.88   0
  -5   9  -3   15.70    5.10   0
  -6   7   1  255.08   10.01   0
  -3   4   1  705.09   18.73   0
 -10   8   2   -2.48    3.75   0
 -10   7   3   90.07    6.66   0
  -7  10  -3    2.84    4.73   0
  -8  10  -2   -1.46    4.56   0
  -1   5  -2 1465.09   28.33   0
  -5   8  -1  266.15   10.11   0
  -8   9   0   15.44    4.93   0
  -6   8   0  107.36    7.15   0
 -10   9   1   72.17    6.14   0
  -5   5   2   32.31    4.94   0
 -13   8   3   20.50    6.39   0
  -8   6   3   21.35    4.97   0
 -14   7   4    5.36    5.51   0
 -12   5   5   41.61    5.67   0
 -10   4   5   38.51    5.53   0
 -12   3   6   39.57    5.88   0
  -6  10  -5   15.19    4.98   0
  -4   9  -5   53.59    6.01   0
  -4   8  -2  293.74   10.84   0
  -9  10  -1    5.71    4.75   0
  -1   4  -1  114.74    9.48   0
 -11  10   0    1.80    5.08   0
 -13   7   4   71.83    7.12   0
  -6  10  -4    3.15    4.38   0
 -12   9   2   64.04    7.21   0
  -9   8   2    1.40    4.31   0
  -4   4   2 2289.97   31.72   0
 -12   8   3  113.79    7.32   0
 -10   6   4    1.44    4.43   0
  -7   1   5   13.58    5.38   0
  -4   9  -4   57.76    6.33   0
  -2   7  -3   12.43    4.01   0
  -7  10  -2   -1.32    4.72   0
  -6   9  -1    0.67    4.36   0
 -10  10   0    0.17    4.44   0
  -9   9   1   17.42    4.84   0
  -7   8   1   14.25    4.70   0
  -7   7   2  158.13    8.04   0
  -9   7   3    0.45    3.95   0
 -12   7   4   94.01    7.20   0
 -11   5   5   74.76    6.27   0
  -8  11  -4    9.29    5.30   0
  -1   6  -3  757.87   19.58   0
  -5   9  -2    1.43    4.34   0
  -8  10  -1   10.47    4.58   0
  -7   9   0   19.73    4.82   0
 -11   9   2    1.97    4.46   0
 -11   8   3    8.44    4.70   0
  -4   2   3   19.68    5.65   0
  -8   5   4   92.24    7.36   0
 -13   6   5    0.38    4.63   0
  -9  10   0   -0.84    4.85   0
  -5   1   4  165.20   11.49   0
 -11   3   6   -0.04    4.78   0
  -5  10  -5    3.27    4.28   0
  -1   7  -5   65.03    7.78   0
  -8  11  -3    1.82    5.29   0
  -4   9  -3   18.07    5.23   0
  -9  11  -2   -4.81    4.77   0
 -11  10   1    1.86    4.40   0
  -2   3   1   44.09    6.56   0
  -8   8   2   11.15    4.41   0
  -7   6   3    2.73    3.70   0
 -11   7   4  186.84    8.72   0
  -9   6   4   62.54    6.42   0
  -6   3   4   50.61    6.27   0
  -9   4   5    5.65    4.49   0
  -8   3   5   55.06    6.58   0
  -9   1   6  297.14   13.20   0
  -7  11  -5   15.56    6.06   0
  -5  10  -4    9.64    5.33   0
  -5   8   0  138.94    7.94   0
  -3   6   0   89.92    6.80   0
  -8   9   1   31.95    5.18   0
  -5   7   1   21.15    4.64   0
  -4   6   1   37.16    5.28   0
 -10   9   2    4.78    4.76   0
 -10   8   3    2.55    4.64   0
  -5   4   3   70.77    6.89   0
 -12   6   5   38.43    5.46   0
  -6  -1   5   82.32   10.95   0
 -12   4   6   14.98    4.92   0
  -7  11  -4    9.16    4.99   0
  -6  10  -2    8.59    4.47   0
  -7  10  -1    2.14    4.68   0
  -4   8  -1    7.32    4.28   0
  -1   3   0   83.68    8.73   0
 -10  10   1   21.34    5.00   0
  -8   7   3    7.88    4.35   0
 -13   8   4    1.33    5.61   0
 -14   5   6   27.75    5.41   0
  -3   9  -5    0.29    4.75   0
   0   6  -5  113.10    9.69   0
   1   3  -3  164.99   16.64   0
  -8  11  -2    1.32    4.67   0
   0   4  -2 3907.35   53.58   0
  -9  11  -1    0.24    5.72   0
  -2   6  -1  333.52   12.34   0
  -8  10   0   11.83    4.75   0
  -6   8   1  105.57    7.00   0
 -12   9   3    3.21    5.84   0
 -10   7   4   -3.66    4.52   0
 -14   7   5   10.32    5.34   0
  -7   2   5   12.36    4.95   0
  -1   7  -4  136.17    9.55   0
  -5  10  -3   -2.06    4.36   0
   0   5  -3   31.06    6.41   0
  -2   7  -2    1.94    4.75   0
  -5   9  -1   54.54    5.86   0
  -6   9   0   17.47    4.74   0
  -3   5   1 1726.05   26.93   0
  -9   9   2   12.18    4.85   0
  -6   7   2    0.06    4.63   0
 -12   8   4    5.80    5.19   0
 -11   6   5   19.21    4.95   0
 -13   5   6    3.15    4.22   0
 -10   3   6    3.87    5.45   0
  -6  11  -5    5.42    5.10   0
  -3   9  -4   -2.78    4.87   0
   1   4  -4  278.00   17.98   0
  -4   9  -2  101.02    7.67   0
  -2   5   0   55.54    6.44   0
  -9  10   1   58.67    5.93   0
  -7   9   1   48.62    5.70   0
 -11   9   3   94.68    7.24   0
  -9   8   3   32.51    5.01   0
 -13   7   5   14.49    5.05   0
 -11   4   6    2.68    4.16   0
  -4  10  -5   23.25    5.55   0
  -6  11  -4   12.80    5.12   0
 -11  10   2  172.20    8.24   0
  -7   8   2    4.54    4.39   0
  -4   5   2    3.11    3.42   0
  -8   6   4    0.83    4.49   0
  -7  11  -2    4.43    4.57   0
  -8  11  -1    7.54    4.74   0
  -6  10  -1    5.50    4.42   0
  -7  10   0   26.28    4.94   0
 -11   8   4   -0.70    4.57   0
  -5   2   4  195.84   11.22   0
 -12   7   5   83.88    6.86   0
  -9   5   5   -3.44    4.45   0
 -12   5   6   -5.12    4.11   0
  -4  10  -4   41.44    5.67   0
  -6  11  -3   -0.23    4.87   0
  -5  10  -2   15.58    4.64   0
  -1   6  -2   51.89    5.97   0
  -1   5  -1   18.57    6.00   0
  -9  11   0   11.54    4.72   0
 -10  10   2   70.70    6.57   0
  -8   9   2   44.28    5.53   0
 -10   9   3   14.03    5.41   0
  -7   7   3   38.35    5.34   0
  -9   7   4   73.89    6.07   0
  -6   4   4  243.75   10.26   0
 -10   6   5    1.60    4.40   0
 -14   6   6    1.09    4.48   0
   0   6  -4   71.20    7.93   0
  -3   9  -3  347.10   11.88   0
  -8  10   1    2.41    4.46   0
  -4   8   0  577.15   13.94   0
 -10  11   1   29.30    5.84   0
  -5   8   1   -2.16    4.57   0
  -8   8   3   44.18    5.27   0
  -5   5   3  318.03   11.32   0
 -10   8   4   -5.84    4.92   0
 -11   7   5    2.03    4.90   0
  -7   3   5   30.51    5.80   0
 -13   6   6   40.55    5.52   0
 -10   4   6    5.68    4.43   0
  -7  12  -4   -4.02    5.36   0
  -5  11  -4    1.60    4.33   0
  -4  10  -3  129.15    7.69   0
  -1   7  -3   13.87    4.10   0
  -6  11  -2   15.42    5.16   0
  -7  11  -1    4.33    4.83   0
  -4   9  -1   18.03    4.87   0
   0   3  -1   61.61    8.22   0
  -5   9   0    3.19    4.15   0
  -6   9   1   15.91    5.01   0
  -2   1   2  370.40   20.49   0
 -12   9   4    7.16    4.80   0
 -11   5   6    6.57    4.53   0
  -8  12  -2    3.12    4.97   0
  -2   4   1   69.74    7.33   0
  -1   1   1  875.40   36.48   0
  -6   8   2   -0.48    4.24   0
  -5   7   2    2.09    3.83   0
  -3   4   2   28.05    5.65   0
  -9   9   3    6.84    4.77   0
  -8   1   6   34.88    6.64   0
  -2   9  -5    1.32    4.80   0
  -1   8  -5   14.35    5.74   0
  -7  12  -3   -0.34    5.01   0
  -5  10  -1   17.74    5.14   0
  -2   7  -1   94.17    7.31   0
  -6  10   0   12.62    4.43   0
  -9  11   1   56.54    5.87   0
 -11  10   3   24.83    5.90   0
  -7   6   4   28.58    5.22   0
  -9   6   5   59.01    6.19   0
  -6   1   5   82.34    8.27   0
 -12   6   6    3.11    4.24   0
  -3  10  -5    4.79    5.60   0
   1   5  -5  337.77   18.24   0
  -5  11  -3   16.83    4.87   0
  -3   9  -2  136.04    8.01   0
  -7  10   1   -0.54    4.38   0
  -3   6   1  703.57   16.37   0
  -7   9   2   -0.63    4.15   0
  -5   3   4  110.35    8.24   0
 -12   8   5   -3.66    4.93   0
 -10   7   5    3.20    4.43   0
  -8   5   5   26.82    5.24   0
 -14   7   6    1.29    4.92   0
  -2   9  -4  143.59    8.92   0
  -8  12  -1   39.29    5.79   0
  -2   6   0    4.29    3.63   0
  -1   4   0  246.96   12.53   0
  -4   6   2  140.22    7.87   0
  -6   7   3   39.04    5.58   0
  -4   4   3  537.24   15.92   0
  -9   8   4   91.41    6.89   0
  -6  12  -4    3.79    4.53   0
  -3  10  -4   41.58    5.55   0
  -7  12  -2   16.80    5.27   0
  -6  11  -1   22.18    4.98   0
  -7  11   0    5.65    4.73   0
 -10  11   2    1.87    4.70   0
  -8  10   2   95.65    6.69   0
 -10  10   3    2.78    4.61   0
  -7   8   3    7.83    4.05   0
  -3   1   3   97.26   10.52   0
 -13   7   6    5.86    4.87   0
 -10   5   6    8.82    4.39   0
  -8   2   6   61.86    7.30   0
  -1   8  -4  120.36    8.79   0
  -6  12  -3   -1.43    5.37   0
  -5  11  -2    5.21    4.73   0
   0   5  -2  520.75   18.14   0
  -8  11   1    8.57    4.72   0
 -10   9   4    9.10    4.49   0
 -11   8   5    5.55    4.40   0
 -11   6   6   29.10    5.02   0
  -9   4   6   89.07    7.31   0
   0   7  -5  359.84   14.93   0
  -4  11  -4   39.57    5.60   0
   0   6  -3   -0.26    3.54   0
  -5   9   1  146.97    7.86   0
  -6   2   5   16.05    5.30   0
  -3  10  -3   -4.74    4.30   0
  -2   9  -3   20.39    5.49   0
  -1   7  -2    8.15    4.19   0
  -7  12  -1    4.53    4.61   0
  -1   6  -1  567.77   16.36   0
  -8  12   0   10.27    6.00   0
  -5  10   0    0.76    4.16   0
  -4   9   0   32.67    5.30   0
  -6  10   1   16.52    4.71   0
  -4   8   1   19.05    4.51   0
  -9  10   3    2.83    4.94   0
  -9   7   5    0.27    4.88   0
 -12   7   6    8.37    4.39   0
  -4  11  -3   -0.26    4.55   0
  -6  12  -2   -2.80    4.88   0
  -4  10  -1   -2.95    4.71   0
  -3   9  -1  500.38   13.48   0
  -6   9   2  185.57    8.36   0
  -5   8   2   89.38    6.70   0
  -3   5   2   21.95    4.76   0
  -2   2   2  892.93   26.16   0
 -11  10   4    9.01    5.93   0
  -8   8   4   37.50    5.34   0
  -7   7   4   -4.97    4.23   0
 -12   9   5    8.29    5.20   0
  -8   6   5   95.09    6.87   0
  -5  12  -4   45.29    6.36   0
  -6  11   0    1.78    4.60   0
  -9  12   1   19.71    5.25   0
  -2   5   1   -1.42    4.03   0
  -7  10   2   27.40    5.19   0
  -9   9   4   50.77    6.26   0
  -5   4   4  158.34    8.64   0
 -10   8   5   68.41    6.35   0
 -13   8   6   14.13    5.42   0
 -10   6   6    6.90    4.34   0
  -8   3   6   81.01    7.65   0
   0   7  -4   90.72    8.33   0
  -1   8  -3  251.08   10.86   0
  -5  11  -1   23.64    5.08   0
  -7  11   1  124.09    7.34   0
  -1   2   1 4477.35   63.68   0
  -4   5   3  503.61   14.29   0
  -3   2   3 1833.08   34.90   0
  -6   6   4    8.38    4.17   0
 -11   7   6    4.77    4.37   0
  -9   5   6   -0.57    4.42   0
   1   5  -4   80.59    9.37   0
  -5  12  -3   27.44    5.26   0
   1   4  -3 1201.75   33.99   0
  -3  10  -2    0.23    4.83   0
   0   4  -1   29.96    6.01   0
  -8  11   2   35.88    5.58   0
 -10  11   3    6.70    5.30   0
  -7   9   3    0.69    3.92   0
  -6   8   3   29.21    4.93   0
 -11   9   5    8.95    4.98   0
  -6   3   5   49.79    5.58   0
  -4  11  -2   14.03    4.72   0
  -6  12  -1   18.53    5.18   0
  -7  12   0   -1.44    4.63   0
  -2   7   0   11.59    4.20   0
  -1   5   0   38.28    6.29   0
  -8  10   3    4.85    4.43   0
  -5   7   3  340.24   11.31   0
 -10  10   4    1.30    4.61   0
 -12   8   6   -2.90    4.88   0
  -2  10  -4  117.07    8.01   0
  -2   9  -2   -1.74    3.97   0
  -8  12   1    7.35    4.58   0
  -4   1   4  164.40   12.23   0
  -3  11  -4    9.20    4.62   0
  -6  13  -3    0.54    5.25   0
  -5  12  -2    0.18    4.65   0
  -5  10   1   -1.38    3.75   0
  -2   3   2  391.77   15.57   0
  -9  11   3   25.15    5.62   0
  -7   8   4    4.52    4.44   0
  -5   5   4  416.37   13.10   0
  -9   8   5    0.16    4.03   0
  -8   7   5   57.42    6.16   0
 -12   6   7   87.90    6.90   0
 -11   5   7   -2.67    4.17   0
  -4  12  -4    8.67    4.97   0
  -5  11   0    2.49    4.26   0
  -4  10   0    4.71    4.25   0
  -6  11   1   40.04    5.48   0
  -4   9   1  128.34    7.57   0
  -6  10   2   57.72    5.54   0
  -5   9   2  105.42    6.63   0
  -3   6   2  279.28   10.43   0
  -8   9   4   22.32    4.89   0
 -10   9   5   51.98    5.89   0
  -6   4   5  285.40   11.34   0
 -10   7   6   11.08    4.59   0
  -9   6   6   21.86    5.12   0
  -7   0   6  651.61   23.36   0
  -3  11  -3   88.57    7.03   0
  -1   8  -2   75.31    7.08   0
   0   6  -2   34.70    5.16   0
  -1   7  -1   38.56    5.83   0
  -3   9   0   33.75    5.58   0
  -2   6   1    0.83    3.37   0
  -7  11   2    8.44    4.77   0
  -3   3   3 1501.76   28.15   0
  -9  10   4    5.09    4.63   0
  -6   7   4  219.73    9.12   0
  -4   2   4  227.06   12.56   0
  -7   6   5   -1.08    4.17   0
 -11   8   6   10.53    4.56   0
 -10   4   7   16.94    5.79   0
  -4  12  -3    6.95    4.50   0
  -2  10  -3   10.22    4.42   0
   0   7  -3   -0.37    3.16   0
  -6  13  -2    4.65    5.06   0
  -4  11  -1    4.53    4.45   0
  -3  10  -1    2.22    4.54   0
  -6  12   0   22.28    5.41   0
  -7  12   1  109.84    7.30   0
  -3   8   1   26.79    5.38   0
  -1   3   1 1470.34   31.26   0
  -4   8   2  556.35   13.46   0
  -7  10   3   90.86    6.70   0
  -6   9   3    9.38    4.14   0
   0   8  -5   47.40    6.98   0
   1   6  -5  113.72   10.20   0
  -5  12  -1   -0.40    4.54   0
 -10  11   4   15.85    5.73   0
 -12   9   6   -0.34    5.04   0
  -8   5   6    8.02    4.51   0
  -7   2   6   13.95    5.56   0
  -2   9  -1    5.69    4.27   0
  -7  13   0   -2.18    5.64   0
  -8  12   2    3.93    4.39   0
  -8  11   3   -1.84    4.37   0
  -5   8   3    4.52    4.46   0
  -9   9   5    4.36    5.00   0
  -8   8   5    4.92    4.60   0
 -12   7   7   26.27    5.45   0
 -11   6   7   -2.25    3.91   0
  -5  13  -3    3.33    4.72   0
  -3  11  -2  107.85    7.19   0
  -6  13  -1    5.25    5.38   0
   0   5  -1   12.04    5.11   0
  -1   6   0   75.01    6.46   0
  -2   4   2  893.93   20.86   0
  -3   4   3  717.98   18.25   0
  -4   3   4  327.29   12.94   0
 -10   8   6    7.42    4.88   0
  -9   7   6    0.89    4.50   0
  -7   3   6  314.40   12.54   0
 -10   5   7   -2.36    4.61   0
   0   8  -4   43.41    6.70   0
  -4  12  -2  184.74    8.57   0
  -2  10  -2  431.41   12.70   0
  -9  12   3    2.70    5.24   0
  -8  10   4   -2.45    4.37   0
  -7   9   4   16.80    4.45   0
 -10  10   5   -0.82    4.98   0
  -7   7   5    0.60    4.28   0
 -11   9   6   42.86    6.38   0
   1   5  -3   70.24    8.29   0
  -5  13  -2   23.27    6.04   0
  -4  11   0   28.62    5.35   0
   0   2   0 9781.02  106.11   0
  -6  12   1   24.90    5.46   0
  -5  11   1    7.42    3.91   0
  -4  10   1    8.46    4.15   0
  -6  11   2   56.67    5.74   0
  -5  10   2    2.84    4.12   0
  -9  11   4   14.17    5.10   0
  -6   8   4   16.66    4.64   0
  -8   6   6    7.27    5.14   0
  -3  12  -4   32.56    5.80   0
  -2  11  -4    8.54    4.76   0
   1   6  -4  254.84   13.72   0
  -5  12   0    0.40    4.82   0
  -2   7   1   39.70    4.99   0
  -1   4   1  115.38    8.74   0
  -7  12   2    9.34    4.83   0
 -11   7   7   -2.23    4.37   0
   0   7  -2   38.59    5.62   0
  -3  10   0    4.71    3.82   0
  -7  13   1   49.86    6.65   0
  -3   9   1   41.48    5.59   0
  -4   9   2   13.88    4.71   0
  -7  11   3    0.55    4.27   0
  -6  10   3    1.57    4.12   0
  -4   4   4   46.46    5.59   0
  -5   2   5  157.59   10.28   0
 -12   8   7   89.30    6.89   0
 -10   6   7    0.12    4.61   0
  -9   4   7    2.17    4.99   0
  -1  10  -4   12.41    5.55   0
  -3  12  -3    8.77    5.08   0
  -4  12  -1   -0.01    4.59   0
  -3  11  -1  204.89    8.80   0
  -2   5   2  627.14   16.37   0
  -8  12   3    5.28    5.30   0
  -5   9   3   42.37    5.35   0
  -3   5   3   72.72    6.18   0
  -5   7   4  403.24   11.55   0
  -9  10   5    4.06    4.99   0
  -8   9   5   17.22    4.99   0
  -6   6   5   37.85    5.19   0
  -5   0   5    0.22    4.75   0
 -10   9   6   -0.84    4.66   0
  -9   8   6    1.29    4.43   0
  -4  13  -3   15.94    5.20   0
  -2  11  -3   55.52    5.98   0
   0   8  -3    0.75    3.37   0
  -5  13  -1   -1.01    4.48   0
   0   3   0    1.98    4.58   0
  -7  10   4    1.36    4.90   0
  -7   8   5    2.69    4.21   0
  -5   3   5   17.90    5.09   0
  -2  10  -1    3.56    4.64   0
   0   6  -1   74.16    6.75   0
  -2   9   0  588.79   13.89   0
  -1   7   0   11.84    4.20   0
  -8  11   4   45.76    5.71   0
  -6   9   4   15.99    4.79   0
  -4   5   4  400.38   12.80   0
 -10  11   5   52.65    6.68   0
 -11  10   6   90.65    6.99   0
  -8   7   6    2.46    4.29   0
  -7   5   6   28.23    5.75   0
  -9   5   7    5.19    4.88   0
  -1  10  -3   41.72    6.07   0
  -3  12  -2   79.85    6.63   0
   1   4  -2   56.94    8.75   0
  -1   5   1    0.71    4.21   0
  -3   8   2   18.98    4.63   0
  -4   8   3  167.89    8.20   0
 -11   8   7    0.81    4.45   0
   1   7  -5  613.73   20.19   0
  -4  13  -2    9.31    4.66   0
  -2  11  -2   74.25    6.69   0
  -5  12   1    3.28    4.07   0
  -4  11   1    1.06    4.06   0
  -6  12   2   62.55    6.15   0
  -5  11   2    3.70    4.84   0
  -6   7   5  174.52    8.50   0
  -5   4   5    4.83    4.04   0
   1   6  -3  251.79   12.71   0
  -5  14  -2   -0.51    5.34   0
  -5  13   0    9.69    4.43   0
  -4  12   0    5.34    4.73   0
   0   4   0   34.76    6.49   0
  -6  13   1   -1.93    4.23   0
  -7  13   2    2.64    5.16   0
  -4  10   2   12.66    4.67   0
  -2   6   2  265.58   10.18   0
  -7  12   3    5.74    4.47   0
  -6  11   3    7.99    4.37   0
  -3   6   3  308.03   10.72   0
  -5   8   4  107.43    6.76   0
  -8  10   5    0.72    5.09   0
  -9   9   6   83.10    6.90   0
  -9   6   7   -2.29    4.56   0
  -3  11   0   24.10    4.88   0
  -3  10   1  115.50    7.05   0
  -5  10   3    4.20    4.25   0
  -9  11   5    2.27    4.92   0
  -7   9   5    8.55    4.40   0
  -8   8   6   39.86    5.68   0
  -7   6   6    5.21    4.34   0
  -8   3   7   15.25    5.51   0
  -2  12  -4    5.11    4.34   0
   1   7  -4   82.38    8.20   0
   0   8  -2   36.54    5.43   0
  -4  13  -1   -2.53    5.02   0
  -3  12  -1  233.75    9.48   0
  -7  11   4   72.34    6.75   0
 -11   9   7    3.45    5.29   0
 -10   8   7   86.71    7.02   0
  -3  13  -3   -2.93    4.49   0
  -1  10  -2   67.33    6.27   0
  -5  14  -1   32.11    6.24   0
   0   7  -1    4.80    4.35   0
  -2  10   0    0.79    4.50   0
  -1   6   1   45.64    5.32   0
  -8  12   4    1.11    4.75   0
  -6  10   4   13.81    4.82   0
  -1  11  -4    0.90    4.65   0
  -4  14  -3   -2.97    5.18   0
  -2  12  -3   12.91    4.76   0
   1   5  -2   64.24    8.27   0
  -2  11  -1   27.18    5.13   0
  -3   9   2   21.90    4.63   0
  -4   9   3   18.89    4.95   0
  -6   8   5   58.20    6.06   0
  -6   3   6  126.54    8.89   0
  -6   2   6   10.69    5.08   0
  -9   7   7   10.03    4.36   0
   0   5   0    2.81    4.49   0
  -5  13   1   26.41    5.56   0
  -2   9   1   64.42    5.82   0
  -6  13   2    6.27    4.86   0
  -5  12   2   -3.41    4.18   0
  -5   9   4    2.22    4.42   0
  -9  10   6  135.88    7.87   0
  -7   7   6    2.24    4.22   0
  -6   4   6  143.52    8.79   0
  -8   5   7   16.97    5.18   0
  -1  11  -3    5.43    4.99   0
  -4  14  -2    2.31    5.10   0
  -3  13  -2   43.36    5.53   0
  -4  12   1   31.83    5.07   0
  -4  11   2   11.77    3.92   0
  -6  12   3    1.94    4.40   0
  -4   7   4  431.29   12.11   0
  -8  11   5   16.13    4.89   0
  -7  10   5   19.39    4.94   0
  -8   9   6   -2.87    4.56   0
  -5  14   0    4.46    5.59   0
  -4  13   0    6.09    4.40   0
  -3  12   0   10.10    4.92   0
  -3  11   1  181.70    8.29   0
  -7  13   3   90.21    6.27   0
  -5  11   3   -0.20    4.30   0
 -10   9   7   86.20    6.99   0
   0  10  -4    5.00    5.49   0
   1   7  -3  477.49   15.79   0
  -1  10  -1  107.63    7.26   0
  -1   7   1  146.35    7.88   0
  -7  12   4   12.51    4.84   0
  -6  11   4   15.74    5.23   0
  -6   9   5  138.69    7.87   0
  -7   8   6   17.67    5.09   0
  -9   8   7    6.87    4.10   0
  -8   6   7   -3.59    4.64   0
   1   6  -2  266.90   12.38   0
  -3  13  -1  141.70    7.90   0
   0   8  -1    8.34    4.91   0
  -1   9   0  194.52    8.62   0
   0   6   0   12.66    4.56   0
  -3  10   2   22.22    4.90   0
  -2   8   2  219.31    9.35   0
  -4  10   3    8.23    4.64   0
  -3   8   3   46.30    5.41   0
  -2   3   3   17.90    5.55   0
  -5   7   5   12.17    4.78   0
   1   8  -4   16.59    5.29   0
  -1  11  -2   83.51    6.61   0
  -4  14  -1   -1.16    5.24   0
  -2  11   0   43.37    5.68   0
  -2   4   3   34.23    5.70   0
  -2   2   3   55.03    7.44   0
  -5  10   4   53.14    5.60   0
  -4   8   4    1.34    4.48   0
  -3   4   4    0.69    4.34   0
  -3   3   4  446.89   15.13   0
  -9  11   6   17.57    5.70   0
  -6   6   6   16.72    5.33   0
  -3  14  -3   20.12    5.47   0
  -2  13  -3   -0.28    4.82   0
   0  10  -3  114.79    7.96   0
  -2  12  -1    9.19    4.49   0
  -2  10   1   24.55    5.04   0
  -5  13   2    5.19    4.73   0
  -3   2   4   52.50    7.28   0
  -8  12   5   15.02    5.27   0
  -7  11   5    5.29    5.26   0
  -8  10   6   34.52    5.24   0
 -10  10   7   20.14    5.92   0
  -8   7   7   36.42    5.69   0
  -5  14   1   -0.65    5.29   0
  -4  13   1    1.83    4.46   0
  -4  12   2   24.51    4.84   0
  -1   4   2   61.67    7.13   0
  -1   3   2 2871.21   40.77   0
  -6  13   3   38.44    5.26   0
  -5  12   3   15.61    4.96   0
  -2   5   3   10.01    3.89   0
  -3   5   4  150.64    8.02   0
  -5   8   5   41.01    5.79   0
  -6   0   6  187.79   14.15   0
  -9   9   7   -2.46    4.33   0
  -3  14  -2   -2.76    5.10   0
  -4  14   0   30.12    6.17   0
   0   7   0    0.30    3.20   0
  -3  12   1    7.77    5.12   0
  -3   9   3   21.17    4.44   0
  -6  10   5   93.99    6.61   0
  -7   9   6   49.62    5.74   0
  -6   7   6   47.68    5.46   0
  -1  12  -3   -0.72    4.15   0
   1   8  -3   82.19    7.51   0
  -2  13  -2    0.37    4.57   0
   1   7  -2  104.98    8.18   0
  -1  11  -1  194.36    9.13   0
  -3  13   0    9.65    4.83   0
  -1  10   0   29.18    5.49   0
  -3  11   2   52.26    5.77   0
  -1   5   2   65.78    6.41   0
  -1   2   2 2978.89   47.24   0
  -4  11   3    6.56    4.24   0
  -2   6   3   46.59    5.41   0
  -6  12   4  137.63    7.50   0
  -4   9   4   64.60    5.81   0
  -4   4   5    8.88    4.17   0
  -4   3   5  138.86    8.64   0
  -8   8   7    6.43    4.43   0
  -7   3   7    2.55    5.23   0
   0  10  -2  147.73    8.74   0
   1   4  -1  116.27   10.30   0
  -2   1   3  113.25   11.25   0
  -5  11   4   29.45    4.81   0
  -4   5   5   10.33    4.49   0
  -8  11   6    1.66    5.45   0
  -7   5   7    5.88    4.90   0
  -7   2   7  182.28   11.25   0
   0  11  -4    7.55    5.68   0
  -1  12  -2    6.98    5.14   0
  -3  14  -1   44.29    6.43   0
   1   3  -1 1459.74   37.55   0
  -2  12   0   37.36    5.23   0
  -2  11   1   12.14    4.79   0
  -1   6   2  283.01   10.55   0
  -7  12   5   92.60    7.71   0
  -5   9   5   13.35    4.89   0
  -4   2   5  273.91   13.00   0
  -6   8   6   48.88    5.93   0
  -9  10   7   -0.24    5.39   0
 -10   8   8    7.22    4.21   0
   1   9  -4  146.54    9.94   0
   1   5  -1   -1.12    4.67   0
  -1   9   1   36.85    5.08   0
  -5  14   2    7.12    5.60   0
  -3   7   4  344.51   10.85   0
  -7  10   6  145.54    7.95   0
  -7   6   7    3.07    4.25   0
  -9   6   8  127.49    8.13   0
   0  11  -3   29.39    5.67   0
  -2  13  -1   82.04    6.84   0
  -4  14   1   39.17    6.28   0
  -5  13   3    3.46    4.54   0
  -3  10   3    0.60    4.47   0
  -4  10   4   29.19    5.11   0
  -6  11   5   25.98    4.89   0
  -8   9   7    5.09    4.56   0
   2   4  -5   27.04   11.75   0
  -2  14  -3    3.28    4.89   0
   1   8  -2    7.04    4.62   0
   1   6  -1   46.01    5.98   0
  -3  13   1   21.65    4.82   0
   0   5   1   12.47    4.79   0
   0   4   1   33.85    5.94   0
  -2  10   2  878.81   15.93   0
  -4  12   3    8.21    4.84   0
  -6  13   4   82.49    7.24   0
  -4   7   5  164.96    8.23   0
  -5   4   6    7.01    4.26   0
  -7   7   7   -1.50    4.18   0
 -10   9   8   14.97    5.39   0
  -9   7   8   16.24    4.56   0
   2   5  -5   94.81   12.64   0
  -1  12  -1  151.55    8.19   0
   0  10  -1    9.83    5.47   0
  -3  14   0   40.40    6.38   0
  -1  11   0   18.94    5.16   0
   0   3   1   64.24    7.53   0
  -3  12   2   32.78    5.18   0
  -2   8   3    5.16    4.13   0
  -5  12   4    9.10    4.53   0
  -3   8   4  186.18    8.53   0
  -5  10   5  108.36    7.43   0
  -6   9   6   12.55    4.33   0
  -5   3   6   68.26    7.25   0
  -1  13  -3   -1.31    4.24   0
  -2  14  -2    4.38    4.74   0
   0  11  -2   17.04    5.34   0
  -1  10   1  136.49    7.80   0
   0   6   1   75.37    6.29   0
  -7  11   6    7.68    4.57   0
  -5   6   6   16.60    4.94   0
  -7   8   7   63.45    6.49   0
  -9   8   8   49.07    6.12   0
   1   7  -1  160.89    8.91   0
  -2  13   0   73.65    6.42   0
   0   9   0   -0.48    3.91   0
  -2  12   1    6.66    4.54   0
  -3  11   3   -0.59    4.44   0
  -6  12   5   30.22    4.87   0
  -4   8   5  139.28    7.60   0
  -8  10   7   34.86    5.73   0
   2   5  -4 1011.60   31.57   0
   2   4  -4   70.70   12.21   0
  -1  13  -2    1.21    4.82   0
   0   7   1    4.65    4.13   0
  -2  11   2    5.62    4.42   0
  -1   1   2  184.03   14.96   0
  -4  11   4   33.35    5.34   0
  -6  10   6   51.11    6.26   0
  -5   7   6   25.68    4.99   0
  -5   2   6   82.03    8.19   0
   2   6  -5  105.68   11.15   0
   0  12  -3   21.95    5.65   0
  -2  14  -1   15.03    4.82   0
   1   2  -1 4363.49   83.03   0
  -4  14   2    3.11    5.11   0
  -3   9   4    4.23    4.01   0
  -5  11   5    8.43    5.07   0
  -7   9   7   22.56    5.32   0
  -9   9   8   54.53    6.20   0
  -8   6   8   38.73    5.77   0
  -8   5   8   -0.73    4.26   0
   2   6  -4  524.54   19.80   0
   0  11  -1   91.95    7.39   0
  -1  12   0   20.98    5.31   0
  -3  14   1    3.51    4.97   0
  -3  13   2    6.90    4.67   0
  -4  13   3    4.49    4.04   0
  -5  13   4    3.79    4.50   0
  -4   9   5  149.55    7.65   0
  -7  12   6   14.59    5.69   0
  -5   8   6  112.13    7.07   0
  -8  11   7   50.86    6.62   0
  -6   5   7    2.77    4.72   0
  -1  13  -1    0.63    4.49   0
   1   8  -1   20.69    4.77   0
   0  10   0   90.07    6.87   0
  -1  11   1  189.68    8.22   0
   0   2   1    1.37    5.57   0
  -1   9   2   16.14    4.38   0
  -6   6   7   17.54    5.08   0
  -8   7   8    8.98    4.81   0
   0  12  -2   69.46    6.71   0
  -2  13   1   19.47    5.19   0
  -3  12   3   22.09    4.96   0
  -2  10   3    2.97    4.65   0
  -4  12   4    5.23    3.87   0
  -3  10   4   -0.12    4.24   0
  -6  11   6   24.64    5.41   0
  -6   7   7   29.18    5.13   0
   2   7  -4  282.05   13.85   0
   2   5  -3    8.59    5.69   0
  -2  15  -2   -0.96    4.86   0
  -2  12   2   18.95    5.02   0
  -2   5   4 1006.74   19.24   0
  -4  10   5   -1.50    4.91   0
  -7  10   7   25.94    5.40   0
  -6   3   7  150.17    9.53   0
  -9  10   8   36.23    5.80   0
  -8   8   8    8.78    4.34   0
   2   6  -3   50.33    7.29   0
  -1  14  -2    2.25    4.93   0
   1  10  -2  103.88    7.53   0
   1   6   0   82.59    6.83   0
   1   5   0   48.62    6.78   0
   0   9   1    2.54    4.93   0
  -1  10   2  120.55    7.04   0
  -1   5   3   74.13    6.25   0
  -2   7   4  292.06   10.55   0
  -2   4   4   72.56    6.44   0
  -5  12   5   80.71    6.52   0
  -6   8   7   72.08    6.67   0
  -2  15  -1    9.58    5.26   0
  -3  14   2   -0.03    5.59   0
  -4  14   3   31.92    5.83   0
  -3   7   5  102.38    6.89   0
  -3   4   5  468.29   14.07   0
  -8   9   8    2.64    4.29   0
   0  13  -3    1.70    4.20   0
   1  11  -3  127.91    8.41   0
   2   7  -3  203.82   11.26   0
   2   4  -3   33.50    8.42   0
   0  12  -1   16.03    4.67   0
  -1  13   0    3.19    4.70   0
   0  11   0    4.43    4.59   0
   1   7   0   13.02    4.04   0
   1   4   0  269.43   12.92   0
  -1  12   1   37.17    5.28   0
  -2  11   3    0.85    4.24   0
  -3  11   4    3.73    4.50   0
  -2   8   4    6.85    4.11   0
  -6  12   6   40.80    6.51   0
  -5  10   6  205.73    8.77   0
  -7  11   7   47.25    6.30   0
   2   8  -4    6.61    5.14   0
  -1  14  -1    8.26    4.77   0
  -2  14   1   57.18    6.43   0
  -3  13   3   42.22    5.79   0
  -1   8   3   92.01    6.94   0
  -2   3   4   45.85    6.02   0
  -4  11   5   -0.13    4.71   0
  -3   8   5   14.89    4.62   0
  -4   6   6   -0.09    4.56   0
  -6   9   7   87.62    6.44   0
  -6   2   7  301.92   13.81   0
   0  13  -2    7.82    4.50   0
   1  10  -1  130.14    8.13   0
   0  10   1    8.38    4.66   0
  -2  13   2    0.61    4.48   0
  -1  11   2  116.56    7.10   0
   0   6   2   41.15    5.29   0
   0   5   2  523.41   14.88   0
  -5  13   5   79.00    6.70   0
  -3   3   5   55.74    5.92   0
  -4   7   6   78.69    6.51   0
  -4   4   6  229.67   10.63   0
  -8  10   8   -2.23    5.23   0
  -7   6   8   16.48    5.15   0
  -7   5   8   38.88    5.83   0
   2   8  -3    7.29    5.06   0
   1  11  -2  126.16    7.58   0
  -2  15   0    4.50    4.72   0
  -1   3   3  185.65   10.95   0
  -3   9   5   63.36    5.90   0
  -5  11   6   10.44    4.76   0
  -6  10   7   47.08    6.20   0
  -7   7   8   -2.36    4.20   0
   2   6  -2  260.61   12.31   0
   0  12   0   15.34    5.04   0
   0   4   2 4049.10   42.85   0
  -2  12   3   74.47    5.86   0
  -1   9   3  192.44    8.53   0
  -3  12   4    3.71    4.14   0
  -4   0   5    1.00    4.47   0
  -7   8   8   12.00    4.91   0
   2   9  -4  316.65   13.30   0
   1  12  -3   39.38    5.75   0
  -1  15  -2   -2.38    4.69   0
   2   7  -2    1.82    3.52   0
   2   5  -2  662.58   20.87   0
   0  13  -1    2.02    4.17   0
  -1  14   0    4.05    4.53   0
   1   9   0  186.33    8.57   0
   1   3   0   91.87    8.98   0
  -1  13   1   -0.57    4.78   0
  -3  14   3   23.20    6.13   0
  -2  10   4    1.83    4.67   0
  -4  12   5    0.47    4.11   0
  -4   9   6    2.34    4.53   0
   2   9  -3   52.90    6.83   0
   1  11  -1  163.74    8.46   0
   0  11   1   98.12    6.65   0
  -1  12   2   -4.85    4.60   0
  -1  10   3   12.40    4.87   0
  -3  10   5    0.40    4.14   0
  -4   3   6   90.25    7.43   0
  -6  11   7  104.38    7.76   0
  -5   7   7   48.92    5.90   0
  -7   9   8    3.08    4.37   0
   1  12  -2   -1.52    4.66   0
   2   8  -2  223.06   10.19   0
  -1  15  -1   -1.46    5.07   0
  -2  14   2   -4.87    4.42   0
   0   9   2   74.36    6.33   0
  -2   2   4   67.89    7.58   0
  -5  12   6   75.17    6.54   0
  -5   8   7   11.49    4.59   0
   0  14  -2    3.65    4.23   0
   1  10   0   32.97    5.57   0
  -2  13   3   68.61    6.39   0
  -3  13   4   45.60    5.44   0
  -2  11   4    3.92    4.83   0
  -3   2   5    1.36    3.78   0
  -4  10   6   -4.76    4.51   0
  -5   9   7   64.57    6.16   0
  -5   4   7   86.88    7.68   0
   2   3  -4   35.60   18.64   0
   0  13   0   -0.23    4.56   0
  -1  14   1    5.84    5.01   0
   1   7   1   38.30    4.80   0
   1   6   1  561.92   14.78   0
   0  10   2  155.65    7.70   0
  -3  11   5    9.38    4.79   0
   2   4  -2  888.83   27.69   0
   0  14  -1   -0.02    4.71   0
  -1  15   0   -1.11    5.26   0
   0  12   1   17.74    4.43   0
   1   5   1   17.20    5.24   0
  -1  13   2   10.66    4.84   0
  -1  11   3  130.70    6.85   0
  -4  11   6   -6.54    5.04   0
   1  13  -3   -1.61    4.14   0
   1  12  -1   40.06    5.36   0
   2   7  -1   43.83    5.31   0
   2   6  -1   -0.41    3.91   0
   1  11   0   19.63    4.91   0
  -1   2   3 1280.95   28.57   0
  -1   7   4   89.56    6.36   0
  -2   7   5  100.90    7.07   0
  -5  10   7    7.52    4.96   0
  -7  11   8   10.85    5.29   0
  -6   7   8   24.72    5.42   0
  -6   6   8   10.33    4.75   0
   1  13  -2    9.52    4.29   0
   2  10  -2  845.64   17.52   0
   2   8  -1    5.54    4.32   0
   1   9   1    0.87    4.14   0
   0  11   2   19.38    4.63   0
  -1   8   4   22.54    5.04   0
  -3  12   5    4.23    4.67   0
  -2   8   5    8.29    4.52   0
  -2   5   5  100.11    7.47   0
  -3   7   6   69.90    6.47   0
  -4   2   6   13.61    5.31   0
  -5   3   7    3.62    4.71   0
  -6   8   8   61.64    6.06   0
  -6   5   8  114.79    8.40   0
   0  15  -2    0.31    4.65   0
   2   5  -1   -0.37    5.79   0
   0   1   1  567.27   27.69   0
  -2  14   3    2.86    5.36   0
  -1  12   3   33.08    5.27   0
  -1   9   4  142.35    7.70   0
  -1   5   4   85.41    6.58   0
  -2   9   5   91.17    6.53   0
  -4  12   6    3.37    5.15   0
  -3   8   6  188.78    8.53   0
  -3   6   6   64.28    6.05   0
  -5  11   7   28.03    5.51   0
  -6   9   8   24.91    5.33   0
   2  11  -3    6.02    4.47   0
   2   3  -3   16.70   10.18   0
   0  14   0   -0.12    4.64   0
   0  13   1   -1.66    4.49   0
   1  10   1  120.39    7.25   0
   1   4   1  117.81    8.81   0
   0   8   3    2.51    4.62   0
   0   6   3    1.66    3.51   0
  -3   9   6   25.63    5.18   0
  -5   0   6   64.89    9.89   0
   0  15  -1    6.23    5.53   0
   1  13  -1    4.33    4.36   0
   1  12   0   20.76    4.91   0
  -1  14   2    2.43    4.17   0
   0  12   2   60.04    6.55   0
   0   9   3   46.70    5.67   0
  -1  10   4    4.01    4.36   0
  -3  13   5    4.10    5.69   0
  -2   4   5   29.28    5.37   0
  -4   7   7   84.64    6.86   0
  -6  10   8   16.45    5.21   0
   2  11  -2    0.25    4.58   0
   2  10  -1   20.57    5.38   0
  -1  13   3    1.39    4.90   0
   0   5   3   30.66    4.84   0
  -1   4   4  300.21   11.35   0
  -3  10   6    2.80    4.86   0
  -5  12   7    5.57    5.11   0
  -4   8   7    5.13    4.67   0
  -4   6   7   89.00    6.86   0
   1  14  -2    1.26    4.20   0
   0  10   3  107.55    6.92   0
  -2  11   5    8.71    4.81   0
  -3   4   6  820.24   18.11   0
  -4   9   7   76.33    6.27   0
  -6  11   8    4.22    5.52   0
   2  12  -3   77.24    6.96   0
   0  15   0   -4.24    5.65   0
   2   7   0    9.92    4.23   0
   0  14   1    4.97    4.42   0
   1   8   2   78.50    6.15   0
  -4  10   7    2.07    4.68   0
   2  12  -2   16.91    4.81   0
   2  11  -1   17.78    5.08   0
   2   4  -1   69.02    8.91   0
   1  13   0   -3.18    4.69   0
   2   9   0  576.38   14.03   0
   2   6   0    5.96    3.99   0
   1   2   0  588.68   25.04   0
   0  13   2    7.13    4.74   0
   1   9   2    8.30    4.64   0
   1   6   2   56.99    5.83   0
   0  11   3   30.04    4.79   0
  -5   2   7   -2.58    4.89   0
  -7   9   9   37.46    6.00   0
   1  14  -1    5.52    4.27   0
   1  12   1  138.91    7.70   0
   0   2   2  168.92   11.33   0
   0   4   3  264.55   10.93   0
  -1  12   4   96.97    6.49   0
  -2   1   4  546.21   21.55   0
  -2  12   5    1.76    4.67   0
  -4  11   7   74.25    6.79   0
  -5   8   8    0.29    4.16   0
  -5   7   8   64.67    6.55   0
  -7  10   9   -0.34    4.98   0
   2  10   0    3.92    4.73   0
   1  10   2   58.28    5.64   0
  -2   3   5   23.88    4.81   0
  -4   4   7   18.87    5.63   0
  -5   6   8    6.91    4.63   0
   2  12  -1    2.39    4.16   0
   2   5   0   60.22    6.91   0
   0  15   1   -3.17    5.43   0
   1   3   1  713.16   20.82   0
   1   5   2 1483.92   23.52   0
   0  12   3   14.36    4.88   0
  -1   3   4   70.47    6.93   0
  -1   8   5   15.27    4.99   0
  -5  10   8   12.77    5.00   0
   3   8  -3   42.15    6.57   0
   2  13  -2    5.92    4.27   0
   2   3  -2  389.38   22.15   0
   1  14   0    3.78    4.74   0
   2  11   0   49.27    5.77   0
   1  13   1    4.36    4.53   0
   0  14   2    0.21    4.73   0
   1  11   2   76.31    6.41   0
  -1  13   4   59.07    5.61   0
  -2  13   5   13.77    4.88   0
  -1   9   5    6.08    4.42   0
  -1   7   5  637.25   14.05   0
  -2   9   6   28.43    5.26   0
  -2   8   6   22.00    4.91   0
  -2   7   6    4.79    4.77   0
  -3   3   6  171.86    9.41   0
  -4  12   7    3.36    5.05   0
  -5   5   8   82.94    7.78   0
   3   9  -4    1.39    5.59   0
   3   8  -4  173.23   11.14   0
   3   9  -3   22.37    5.85   0
   3   7  -3   29.12    6.02   0
   1  15  -1   19.53    5.40   0
   0   9   4    3.24    4.41   0
   0   8   4   40.57    5.62   0
   0   7   4   99.24    6.48   0
  -1  10   5    3.69    4.46   0
  -5  11   8    7.50    4.99   0
   3   7  -4  329.49   15.19   0
   3   8  -2   26.07    5.75   0
   2   9   1   10.81    4.89   0
   2   7   1   96.93    6.71   0
   0  13   3    0.07    4.55   0
   0  10   4   -4.70    4.22   0
  -2  10   6    4.71    3.98   0
  -2   6   6   26.23    5.08   0
  -3   9   7    5.02    4.54   0
  -3   8   7    0.08    4.37   0
   3   7  -2    2.61    4.30   0
   2  13  -1   16.41    4.84   0
   2  12   0   42.02    5.49   0
   2  10   1    6.45    4.38   0
  -1   1   3    6.07    5.10   0
  -1  11   5    0.55    4.34   0
  -2  11   6    0.57    4.48   0
  -3  10   7   15.24    5.07   0
  -3   7   7   23.96    5.08   0
  -6   9   9   35.17    5.45   0
  -6   8   9   23.33    4.86   0
   3  10  -2   26.28    5.84   0
   1  15   0   -3.62    4.89   0
   1  14   1    6.69    4.74   0
   2   6   1  345.46   11.33   0
   1   4   2  420.74   14.02   0
   1   9   3   16.29    4.92   0
   1   8   3  263.25    9.34   0
   0   3   3   43.06    6.72   0
   0  11   4   11.77    4.75   0
  -3   6   7  134.44    7.77   0
  -4   3   7   14.57    5.55   0
  -6  10   9    1.16    4.77   0
   3  11  -3   -0.84    5.45   0
   3   6  -3  298.37   14.37   0
   2  14  -2    0.48    4.07   0
   2  11   1   27.61    5.22   0
   1  13   2   -1.63    4.55   0
   0  14   3    2.32    5.49   0
   1  10   3   39.48    5.51   0
  -1  12   5   21.09    4.92   0
  -2  12   6    6.52    4.32   0
  -3  11   7    2.24    4.48   0
  -4   8   8   14.83    5.23   0
   3   6  -4   -1.88    5.49   0
   3  11  -2   48.44    6.12   0
   3   6  -2  275.12   12.41   0
   2  14  -1   65.60    6.18   0
   3   8  -1   24.81    4.78   0
   2  13   0   71.48    6.21   0
   2   4   0   98.57    8.77   0
   1  11   3    5.90    3.77   0
   0  12   4    0.14    4.41   0
   0   5   4  346.78   11.24   0
  -4  10   8   11.84    5.10   0
  -4   9   8   20.38    5.03   0
  -4   7   8   -0.10    4.32   0
   3  10  -1  116.32    7.62   0
   3   7  -1  353.15   12.39   0
   2  12   1   12.57    4.73   0
  -1  13   5   30.35    5.62   0
  -2   2   5  276.42   12.70   0
  -3  12   7    7.83    5.56   0
   3  12  -3   18.03    5.88   0
   3  11  -1  177.98    8.93   0
   1  15   1    4.17    5.07   0
   2   5   1   25.48    5.33   0
   1  14   2    1.25    5.16   0
   2   9   2   -0.76    4.87   0
   1  12   3    1.15    4.18   0
   0  13   4    0.74    4.81   0
  -4  11   8   -1.73    5.02   0
  -4   6   8   10.87    5.11   0
   3  12  -2   28.59    5.30   0
   2   3  -1   42.84    6.99   0
   2  14   0   27.40    5.62   0
   2  10   2  420.09   11.28   0
   2   8   2   64.98    5.99   0
  -1   4   5  313.86   11.15   0
  -3   2   6  350.78   14.26   0
   2  15  -1    5.02    5.93   0
   3   6  -1  746.36   18.06   0
   3   9   0   26.50    5.21   0
   2  13   1   93.33    6.56   0
   2  11   2   80.62    6.38   0
   1   5   3  497.85   13.30   0
  -1   2   4   14.46    5.35   0
   0   9   5   14.22    4.20   0
  -1  10   6   19.54    5.37   0
  -1   9   6   10.40    4.85   0
  -5  10   9   25.35    6.08   0
  -5   9   9    3.48    4.38   0
  -5   8   9    9.75    4.40   0
   3  12  -1    4.56    4.49   0
   3  10   0    4.61    4.79   0
   1  13   3    5.02    4.49   0
   0   4   4    1.34    3.64   0
   0  10   5    8.39    4.77   0
   0   8   5   47.01    5.24   0
  -1  11   6   16.44    5.27   0
  -1   7   6   -0.90    4.89   0
  -2   9   7    4.81    4.53   0
  -4   5   8    6.08    5.12   0
  -5   3   8    6.28    4.99   0
  -5   7   9   -1.32    4.29   0
   3   5  -3   71.23    8.67   0
   3  13  -2    4.83    4.35   0
   3  11   0   15.38    4.99   0
   3   7   0  104.57    7.11   0
   1  10   4    6.38    4.86   0
   1   9   4   -0.64    4.41   0
   1   8   4  115.62    7.26   0
   0  11   5    5.90    4.52   0
   0   7   5  375.81   11.02   0
  -2  10   7    0.18    3.99   0
  -2   8   7    1.48    4.44   0
   3   5  -2   22.01    6.45   0
   3  13  -1   18.24    5.15   0
   2  15   0   -2.98    5.11   0
   2  14   1   12.78    4.98   0
   2   6   2    1.01    3.55   0
   1   3   2  131.18    9.13   0
   1  14   3    1.96    5.46   0
   0  12   5   40.25    5.69   0
  -1  12   6   -4.05    4.59   0
  -2   7   7    7.19    4.60   0
   3  12   0    3.58    4.50   0
   1   2   1 4702.54   58.22   0
   2  13   2   -3.43    4.78   0
   1   7   4  139.70    7.78   0
   0   6   5  107.87    6.83   0
  -1   6   6    3.25    4.64   0
  -2  12   7    3.63    5.11   0
  -4   2   7   47.10    7.17   0
  -3   9   8   16.01    4.95   0
  -3   8   8    1.89    4.54   0
   3  10   1   -0.29    4.93   0
   2   4   1  103.38    8.58   0
   2   9   3   21.76    5.18   0
   1  12   4    7.06    4.35   0
   0  13   5   12.59    5.36   0
  -2   6   7  198.54    9.40   0
  -3  11   8   -1.68    4.62   0
   3  14  -1   11.11    5.02   0
   3   5  -1 1738.61   29.16   0
   3  13   0    9.78    5.03   0
   3   6   0   87.39    6.80   0
   3  11   1  191.76    8.26   0
   3   8   1  488.80   12.48   0
   2  10   3    6.21    4.18   0
   2   8   3   -1.08    4.53   0
   1   4   3 1380.20   22.72   0
   0   2   3 1043.68   24.06   0
  -1   3   5   36.24    5.64   0
  -2   3   6    6.56    4.50   0
  -3   7   8   20.35    4.97   0
   3   5  -4  145.89   13.74   0
   2  14   2    4.66    5.09   0
   2   5   2  445.89   12.78   0
   2   3   0   45.65    6.59   0
   0   1   2 4195.09   60.60   0
   2  12   3   12.57    4.95   0
   2   7   3    6.67    4.57   0
  -3   6   8  109.62    7.28   0
  -4  10   9    0.74    4.92   0
  -4   9   9   63.78    5.98   0
   4   9  -3   22.40    6.00   0
   4  10  -2   12.11    4.81   0
   1   1  -1  859.17   65.85   0
   3  14   0   32.91    5.48   0
   0   3   4    7.74    4.33   0
   0  10   6    0.23    4.97   0
  -2   5   7  210.02    9.77   0
   4  11  -3    2.09    5.00   0
   4  11  -2   10.81    4.46   0
   3  13   1   97.44    7.18   0
   3  10   2   -6.04    4.55   0
   2  13   3    1.01    4.29   0
   1  10   5    8.75    4.14   0
   1   9   5   23.35    4.96   0
   0  11   6    2.26    4.48   0
  -1  11   7    7.05    4.76   0
  -1  10   7    3.69    4.50   0
  -1   9   7   30.39    5.32   0
  -4   7   9   79.35    6.44   0
   4   8  -3  173.59   10.02   0
   4  12  -2   16.78    4.93   0
   4   8  -2  522.50   14.54   0
   4  11  -1   -1.32    4.88   0
   4  10  -1   -4.45    4.55   0
   4   9  -1  125.64    7.94   0
   3   5   0  108.63    8.48   0
   3  11   2   99.84    6.58   0
   3   9   2  132.49    7.31   0
   1   5   4    2.73    4.04   0
   1  11   5    3.38    4.35   0
   1   8   5   15.88    4.81   0
   0  12   6    2.54    4.86   0
   0   8   6   -1.60    4.05   0
  -1  12   7   21.64    5.94   0
  -1   8   7   91.01    6.26   0
   4  12  -1   29.82    5.76   0
   3  14   1   43.80    5.89   0
   3   6   1   10.51    4.40   0
   3  12   2   73.30    6.21   0
   3   8   2   -0.82    4.63   0
   2  14   3   -0.71    4.61   0
   1  12   5   -1.50    4.30   0
  -3   0   5    0.50    5.11   0
   0   7   6   17.28    5.13   0
  -2  11   8    2.91    5.16   0
  -2  10   8    7.74    4.97   0
  -2   9   8    1.09    4.35   0
  -3   5   8    0.61    4.93   0
   4  13  -2   12.60    5.19   0
   4  10   0    5.40    4.71   0
   2  11   4    1.69    4.45   0
   2  10   4  105.60    6.36   0
   1  13   5   24.44    5.30   0
  -1   4   6  269.14   10.66   0
  -1   7   7   73.96    6.23   0
  -2   8   8   -0.08    4.31   0
   4   8  -4    1.56    5.38   0
   4   7  -2    7.30    4.53   0
   4  13  -1    8.07    4.45   0
   4  11   0   24.88    5.12   0
   4   9   0   33.01    5.64   0
   2   4   2   21.78    5.42   0
   2  12   4   11.76    4.22   0
   2   8   4   71.56    6.19   0
   1   7   5   58.75    5.57   0
   0   4   5    2.17    5.01   0
  -2   1   5    1.73    5.11   0
   4   7  -3  109.35    8.85   0
   3   4  -2   25.58    7.82   0
   4   7  -1   77.01    7.26   0
   4  12   0    4.62    4.07   0
   1   3   3    7.42    6.22   0
   2  13   4   38.44    5.49   0
  -2   7   8   70.00    6.22   0
  -4   3   8    5.92    4.73   0
  -3  10   9    4.46    4.77   0
  -3   9   9    0.62    4.50   0
   4  13   0   -2.46    4.66   0
   3  14   2    6.60    4.72   0
   3  11   3   87.48    6.66   0
   3  10   3   -0.54    3.71   0
   2   5   3   31.71    4.65   0
  -1   6   7   18.51    5.63   0
   4  14  -1   29.99    5.05   0
   3   4  -1  729.13   20.46   0
   4  11   1    5.28    4.59   0
   4  10   1   -1.47    4.50   0
   3   5   1  300.65   10.73   0
   2   3   1  189.68   10.58   0
   3  12   3    6.67    5.15   0
  -1   1   4 1453.47   31.08   0
   1   6   5   65.71    5.79   0
  -3   8   9   15.36    4.51   0
   4  12   1    3.63    4.57   0
   4   9   1   13.63    4.91   0
   1   2   2  341.58   14.48   0
   3   8   3  270.50    9.52   0
   1   4   4   16.24    4.06   0
  -1   2   5  548.48   16.50   0
  -2   2   6   56.90    6.90   0
  -2   6   8  108.70    7.31   0
   3   4  -3  693.94   27.27   0
   4  14   0   21.78    5.28   0
   4  13   1    6.08    4.72   0
   3  13   3    2.22    4.36   0
   1  10   6    2.99    4.19   0
   1   9   6    9.38    4.21   0
   0  11   7    4.62    4.64   0
   0  10   7    3.41    4.26   0
   0   9   7   12.13    5.06   0
  -3   7   9    4.09    4.41   0
   4   6  -2  154.08    8.84   0
   4  15  -1    6.37    4.22   0
   4   8   1   14.66    4.25   0
   2   6   4  427.25   11.34   0
   2  12   5    2.78    4.55   0
   2  11   5   20.59    4.48   0
   2  10   5   11.39    4.30   0
  -1  11   8    0.22    4.51   0
  -1  10   8    5.55    4.99   0
   4   6  -1   36.57    5.11   0
   3   4   0   71.84    7.60   0
   4  14   1    9.09    5.29   0
   3   7   3   18.61    4.69   0
   2   9   5    5.47    4.14   0
   1   8   6    7.51    4.43   0
   0   8   7   33.14    5.06   0
  -1   5   7   50.65    5.75   0
  -3   2   7  103.47    8.39   0
  -1   9   8   -1.66    4.43   0
   4   6  -3  131.10    9.74   0
   4  11   2   11.11    4.28   0
   4  10   2  267.63    9.10   0
   3  11   4   12.80    4.70   0
   0   2   4   49.23    6.51   0
   2   8   5   12.98    4.15   0
  -1   3   6   56.77    6.19   0
  -3   6   9   13.17    4.82   0
   5  11  -2    7.24    4.91   0
   5  10  -2   -0.82    4.76   0
   4  13   2    8.23    4.83   0
   4   9   2   98.50    6.41   0
   3  12   4   37.04    5.18   0
   0   3   5  178.63    9.04   0
   1   7   6   14.67    4.96   0
   0   7   7   72.99    6.24   0
  -2   5   8  163.96    8.42   0
  -2   9   9   16.15    5.15   0
   5  10  -3    4.82    5.23   0
   5  12  -2   -4.71    3.94   0
   5  12  -1    2.89    4.70   0
   5  11  -1    4.74    4.17   0
   5  10  -1    3.59    4.24   0
   4   6   0  654.82   15.12   0
   3   5   2   40.20    4.94   0
   2   4   3   30.83    4.80   0
   3  13   4    4.73    4.74   0
   3   9   4    3.87    3.87   0
   5  13  -1   22.27    5.09   0
   5   9  -1  147.46    8.29   0
   5  11   0    4.55    4.50   0
   4  14   2   -9.14    4.58   0
   4   8   2  273.48    9.41   0
   2   3   2 3088.86   35.79   0
   3   8   4   24.81    5.03   0
   2   7   5    5.40    4.29   0
  -1   7   8    3.92    4.24   0
  -2   8   9   18.70    4.96   0
   5  12   0    9.09    4.40   0
   5  10   0    1.18    4.25   0
   3   4   1   20.16    5.32   0
   4  11   3   -4.16    4.66   0
   5  14  -1    0.19    4.53   0
   2   2  -1  147.83   13.79   0
   5  13   0    6.62    4.63   0
   5   9   0    6.25    4.54   0
   4  12   3    1.64    4.57   0
   4  10   3  128.56    6.77   0
   0   1   3  101.78    9.04   0
   1   3   4  146.79    8.05   0
   2  12   6   40.66    5.98   0
   2  11   6   -0.39    4.09   0
   1   6   6    7.20    4.56   0
   1  11   7    5.03    4.56   0
   1  10   7    4.03    4.27   0
   0   6   7   28.52    4.82   0
  -3   3   8   35.34    5.87   0
   5  14   0    4.08    5.15   0
   5  11   1   20.93    4.99   0
   4   6   1   78.88    5.90   0
   4   7   2  328.54   10.06   0
   4  13   3    8.75    5.32   0
   4   9   3   11.43    4.40   0
   3   7   4   64.24    5.65   0
   2  10   6   20.50    4.95   0
   1   9   7    9.87    4.44   0
   0  10   8    5.07    4.61   0
  -1   6   8  129.71    7.36   0
  -2   7   9   43.63    5.26   0
  -3   5   9    0.00    4.22   0
   4   6  -4  149.03   11.75   0
   4   5  -2    3.77    4.72   0
   4   5  -1   56.19    6.07   0
   2   2   0 5017.22   60.84   0
   5  13   1    1.83    4.76   0
   5  10   1   19.43    4.78   0
   3  12   5   40.79    5.17   0
   3  11   5   17.32    4.56   0
   3  10   5    8.12    4.56   0
   2   6   5   61.69    5.71   0
   1   4   5   98.40    6.62   0
   2   9   6   -0.48    4.34   0
   0   9   8    5.30    4.38   0
   5   8  -3    4.89    5.10   0
   5   8   0  136.51    7.42   0
   5   9   1   58.62    5.94   0
   4   8   3   47.81    5.37   0
   1   2   3 2122.07   31.61   0
   1   8   7    0.14    4.31   0
  -1  10   9   -3.08    4.43   0
   4   5   0  153.95    8.20   0
   5  14   1   31.22    5.31   0
   3   9   5    4.76    4.12   0
   2   8   6    7.47    4.32   0
   0   8   8  138.11    7.22   0
  -1   9   9   -2.04    4.65   0
   5   7  -1   22.47    5.46   0
   5  12   2    2.62    4.27   0
   5  11   2   -0.16    4.17   0
   3   4   2  871.42   17.30   0
   4  12   4   10.69    4.22   0
   4  11   4   47.51    5.15   0
   1   5   6   46.78    5.75   0
   0   5   7   -1.86    4.97   0
  -2   6   9   76.28    5.95   0
   5   7  -2    0.80    3.53   0
   5   8   1  277.85    9.38   0
   1   1   1 8351.35   86.62   0
   5  13   2   17.03    5.35   0
   5  10   2   19.59    4.55   0
   4   7   3    6.71    4.42   0
   4  10   4   35.87    4.79   0
   3   6   4  161.41    7.51   0
   2   4   4    0.32    3.64   0
   3   8   5  111.72    6.47   0
   1   7   7    4.42    4.15   0
  -1   8   9    4.42    4.20   0
   4   5  -3  531.72   19.25   0
   3   3  -1 1719.56   33.40   0
   4   5   1  414.26   12.25   0
   5   9   2   -1.14    4.15   0
   2   3   3  175.48    8.74   0
   4   9   4   50.05    5.05   0
   2   5   5   35.81    5.54   0
   2   7   6    7.15    4.38   0
  -1   2   6   30.41    5.20   0
  -1   5   8   48.04    5.43   0
   3   3   0   17.19    6.46   0
   2   2   1   97.44    8.45   0
  -2   1   6    1.22    5.13   0
   2  11   7   10.24    4.52   0
   5   7  -3  354.00   13.51   0
   6  12  -2   50.47    5.47   0
   6  11  -2   54.44    6.06   0
   6  13  -1    5.05    4.07   0
   6  12  -1   20.23    4.41   0
   6  11  -1   39.68    5.13   0
   5  12   3   19.41    4.26   0
   5  11   3    7.08    4.69   0
   4   8   4   38.48    4.63   0
   3   7   5  143.30    7.04   0
   0   2   5  259.48   10.47   0
  -1   1   5   95.21    8.21   0
   3  11   6   -3.61    4.18   0
   0   3   6  203.43    9.17   0
   2  10   7   -3.49    4.17   0
   1  10   8    9.84    4.83   0
  -1   7   9   47.20    5.53   0
   6  10  -2   53.42    6.10   0
   6  14  -1    4.48    4.67   0
   6  10  -1    6.21    4.56   0
   6  13   0   12.82    4.56   0
   6  12   0   18.56    4.69   0
   6  11   0    3.31    3.97   0
   5   7   1  311.83    9.79   0
   5   8   2    8.19    4.14   0
   5  13   3   -1.09    5.00   0
   5  10   3    4.05    4.14   0
   3  10   6    6.80    3.83   0
   2   9   7   12.40    4.48   0
   1   6   7   18.83    4.73   0
  -1   3   7  244.07    9.81   0
   1   9   8   10.41    4.58   0
  -2   5   9    8.23    4.66   0
   6  14   0   19.83    5.32   0
   6  10   0   14.90    4.31   0
   4   6   3  135.53    7.02   0
   4  12   5   22.86    5.04   0
   4  11   5    1.58    3.85   0
   1   3   5   -1.64    4.45   0
   3   9   6   -1.52    4.21   0
   2   6   6  111.59    6.55   0
   0   6   8   72.49    6.01   0
   3   4  -4    3.65    6.63   0
   6  10  -3    5.06    4.91   0
   3   3  -2  739.20   26.22   0
   6   9  -1   20.95    4.70   0
   5   6  -1  320.98   11.02   0
   6  13   1    0.91    4.84   0
   6  12   1   21.09    4.73   0
   6  11   1   20.46    4.81   0
   3   3   1   92.40    7.71   0
   4   5   2    6.59    4.05   0
   5   9   3   11.77    4.11   0
   3   4   3  229.97    8.83   0
   4  10   5   19.13    4.34   0
   2   8   7    9.13    4.49   0
   0   9   9    0.02    4.54   0
   6   9  -2  201.12    8.83   0
   5   6  -2   28.46    5.34   0
   6   9   0   25.32    4.76   0
   5   6   0    2.20    3.78   0
   6  10   1    3.06    4.11   0
   5   7   2   16.44    4.82   0
   4   7   4  629.38   12.72   0
   4   9   5   47.30    5.42   0
   3   6   5   24.11    4.30   0
   3   8   6    9.85    4.79   0
   1   8   8   70.62    5.86   0
  -3   2   8   84.57    7.77   0
   4   4  -1   16.01    5.81   0
   4   4   0  164.28    9.43   0
   2   2   2 1557.81   26.57   0
   5   8   3    8.63    4.49   0
   5  12   4   55.10    5.45   0
   5  11   4    3.06    4.40   0
   1   2   4   29.22    4.92   0
   0   1   4  420.13   15.62   0
  -1   4   8    2.73    4.55   0
   6   8  -1  107.35    7.28   0
   6   9   1    5.30    4.08   0
   6  13   2    2.38    4.54   0
   6  12   2    1.07    3.98   0
   6  11   2   11.20    4.45   0
   1   1   2  583.88   19.64   0
   5  10   4   14.26    3.94   0
   0   8   9    7.62    4.01   0
   6   8   0   98.11    6.58   0
   6  10   2   10.40    4.72   0
   2   3   4  367.37   11.22   0
   4   8   5   17.20    4.13   0
   2   7   7   -0.75    3.75   0
   1   5   7  209.69    8.13   0
   1   7   8    4.20    3.81   0
   5   7  -4  427.05   15.97   0
   4   4   1   32.15    4.73   0
   3   3   2  298.09   11.04   0
   5   9   4   13.74    4.36   0
   4   6   4   62.07    5.89   0
   4  11   6   -4.90    4.84   0
   3   7   6    0.54    3.86   0
   2   5   6  101.17    6.44   0
  -3   0   6   76.87    9.22   0
   2  10   8    1.03    4.31   0
   0   5   8   -2.18    3.65   0
   5   6  -3    0.86    4.62   0
   4   4  -2 2318.62   36.71   0
   6   8   1    4.08    3.97   0
   6   9   2   14.02    3.76   0
   6  12   3    4.75    4.86   0
   5   7   3   84.60    5.89   0
   4  10   6  252.78    8.86   0
   0   7   9   27.88    4.53   0
  -2   4   9   14.71    4.71   0
  -1   8  10   -0.14    3.79   0
   5   6   2   84.93    5.84   0
   6  11   3   -2.62    3.90   0
   4   7   5   -1.65    3.85   0
   3   5   5    6.83    4.17   0
   2   9   8    3.78    4.14   0
   6   8  -3   21.28    5.42   0
   7  13  -1   47.97    5.12   0
   7  12  -1  127.35    6.86   0
   7  11  -1  121.10    7.24   0
   7  13   0    0.50    4.17   0
   7  12   0    3.11    4.01   0
   6  10   3   16.01    4.84   0
   5   8   4   -2.71    3.75   0
   5  11   5    6.71    3.90   0
   4   9   6    4.06    3.68   0
   2   6   7   59.02    5.10   0
   1   9   9   20.80    4.51   0
   7  11  -2    5.66    4.41   0
   7  11   0    0.23    3.73   0
   6   7   0  106.86    6.56   0
   5   5   0  547.43   13.49   0
   6   8   2    6.84    3.75   0
   4   4   2  364.51   10.87   0
   2   2   3   27.05    6.16   0
   3   6   6   21.31    4.60   0
   3   8   7   72.68    5.94   0
   2   8   8    5.53    4.20   0
   1   6   8  168.02    7.40   0
   4   5  -4  397.98   20.25   0
   6   7  -2    0.48    4.42   0
   7  10  -1   -0.62    4.13   0
   7  10   0   35.11    4.94   0
   7  13   1   59.69    5.54   0
   7  12   1   -0.86    3.79   0
   7  11   1    6.61    4.31   0
   5   5   1  533.63   13.07   0
   6   9   3    4.38    3.82   0
   0   2   6   61.52    5.45   0
  -1   2   7    5.30    4.47   0
   7  10  -2   32.49    5.23   0
   5   6   3   63.36    5.54   0
   3   3   3   16.55    3.71   0
   1   1   3 1839.80   30.78   0
   6  11   4    3.93    4.25   0
   5   7   4   61.85    5.38   0
   4   5   4   65.02    5.71   0
   5   9   5   12.51    4.11   0
   4   8   6   31.94    4.79   0
   1   4   7   93.32    6.70   0
   1   8   9    1.51    3.97   0
   0   6   9    3.23    3.70   0
   5   5  -2   32.28    5.24   0
   7  10   1    4.78    3.89   0
   7  12   2    8.63    4.91   0
   4   6   5   73.40    5.38   0
   2   3   5   10.30    4.58   0
   1   2   5  478.09   13.01   0
   2   4   6   48.97    5.05   0
   0   4   8    7.19    3.98   0
   7   9  -1   46.14    5.31   0
   7   9   0    9.29    4.38   0
   7  11   2    1.00    3.71   0
   6   7   2   66.79    5.65   0
   6   8   3    3.69    3.72   0
   6  10   4   -0.40    3.77   0
  -1   1   6   19.93    5.19   0
   4  10   7   -3.13    4.76   0
   3   7   7   15.04    4.27   0
   0   8  10    3.36    4.06   0
   7   9  -2    4.51    4.24   0
   7   9   1    1.82    3.90   0
   7  10   2   -2.56    4.26   0
   5   8   5   66.61    4.94   0
   4   7   6   30.92    4.68   0
   2   5   7   59.43    5.36   0
   1   5   8   77.67    5.75   0
  -2   2   8   49.05    6.04   0
   1   7   9   63.85    5.48   0
   6   7  -3   42.83    6.06   0
   6   9   4   24.66    4.44   0
   3   4   5   70.50    5.45   0
   0   1   5  133.00    8.53   0
   5  10   6   35.16    4.91   0
   3   5   6   94.32    5.97   0
   4   9   7   15.77    4.73   0
  -2   1   7  366.75   13.83   0
   3   9   8   -2.19    4.27   0
  -1   4   9    7.80    4.44   0
   6   6  -1   -1.74    3.66   0
   6   6   1  276.49    8.99   0
   7  12   3   -6.12    4.15   0
   7  11   3    8.18    4.12   0
   5   6   4    2.11    3.40   0
   4   4  -3  560.44   21.39   0
   7   8  -1   19.53    4.43   0
   7   8   0  112.37    6.50   0
   4   3   0    7.89    4.63   0
   7   9   2    1.20    4.01   0
   6   7   3   12.68    4.01   0
   3   3   4    5.03    3.19   0
   2   2   4 2142.11   26.86   0
   5   7   5   63.42    4.90   0
   5   9   6   23.14    4.22   0
   0   5   9   52.81    5.07   0
   0   7  10    3.62    3.88   0
   5   6  -4   21.36    6.02   0
   8  13   0    1.46    4.41   0
   3   2   0 1392.51   27.60   0
   7   8   1   38.04    4.82   0
   4   3   1  601.01   14.91   0
   3   2   1  365.35   13.12   0
   7  10   3    2.27    3.85   0
   5   5   3  410.71   10.49   0
   6   8   4   11.30    4.05   0
   6  10   5   16.42    4.11   0
   4   5   5   21.41    4.22   0
   4   8   7   11.92    3.89   0
   3   6   7    1.33    3.47   0
   3   8   8   33.63    4.94   0
   2   6   8    2.59    3.54   0
   6   6  -2   -0.80    3.13   0
   8  12  -1    2.77    3.64   0
   8  12   0   12.28    4.47   0
   6   6   2    1.46    3.88   0
   4   6   6   12.69    3.88   0
   2   8   9   27.12    4.75   0
   1   6   9    2.41    3.65   0
   8  11  -1    4.42    3.90   0
   8  11   0    3.23    3.78   0
   5   4   0  263.48    9.88   0
   8  12   1   21.87    4.89   0
   5   4   1  207.87    8.44   0
   4   3   2  345.15   10.76   0
   3   2   2   33.44    5.47   0
   7   9   3   62.43    5.12   0
   1   1   4   64.41    6.41   0
   6   9   5   15.86    3.84   0
   5   8   6   17.94    4.29   0
  -4  -3  -2  345.15   11.91   0
  -3  -2   0 1410.21   25.88   0
  -6  -7   3   44.75    4.74   0
  -7 -10   3   91.12    5.08   0
  -5  -8   5   38.36    4.58   0
  -6 -11   5   34.95    4.50   0
  -5 -13   6    2.17    3.65   0
  -3 -10   7    7.06    3.70   0
  -7 -11  -4    0.38    3.30   0
  -7  -9  -3   57.83    4.94   0
  -5  -4  -1  197.64    8.11   0
  -5  -4   0  241.53    8.64   0
  -8 -12   1    6.83    3.56   0
  -4  -5   4  406.14   10.86   0
  -5 -11   6    1.11    3.50   0
  -7 -10  -4    5.15    3.75   0
  -8 -11  -1   -0.23    3.58   0
  -8 -11   1    1.15    3.56   0
  -7  -8   2    3.17    3.55   0
  -7  -9   3    2.65    3.18   0
  -3  -4   4    1.84    2.87   0
  -6  -8   4   13.04    3.80   0
  -7 -11   4   76.17    4.87   0
  -6 -10   5   85.44    5.39   0
  -1  -5   6  216.55   10.05   0
  -4  -8   6   52.79    5.08   0
  -5 -10   6  205.31    7.64   0
  -5  -5  -4    4.62    4.32   0
  -5  -4  -2  361.95   10.78   0
  -8 -12  -2    7.01    3.83   0
  -8 -10   0    4.61    3.76   0
  -4  -3   1  982.11   18.24   0
  -8 -11   2   36.72    4.26   0
  -8 -12   2   -0.28    3.25   0
  -4  -4   3  554.46   12.74   0
  -3  -5   5  383.66   11.11   0
  -3  -9   7    5.88    3.84   0
  -4 -12   7    0.65    3.32   0
  -7  -8  -3    8.85    3.79   0
  -8 -11  -2   -0.94    3.60   0
  -2  -1  -1 2120.02   42.25   0
  -8 -10  -1    4.51    3.55   0
  -5  -4   1   -0.58    2.86   0
  -7  -7   1  355.60    9.08   0
  -8 -10   1    3.90    3.31   0
  -5  -5   3  327.81    9.32   0
  -7 -10   4    8.59    3.64   0
  -4 -11   7   72.54    5.03   0
  -3  -3  -5    7.99    4.93   0
  -7  -9  -4    0.24    3.32   0
  -8 -10   2   94.34    5.44   0
  -3  -3   3 1527.44   23.44   0
  -7  -8   3    4.02    3.43   0
  -8 -12   3    1.48    3.69   0
   0  -3   5  172.79   11.63   0
  -5  -7   5   12.86    3.84   0
  -5  -9   6  246.60    8.02   0
  -3  -2  -3  185.39   11.03   0
  -8 -12  -3   -0.93    3.46   0
  -7  -7  -2    0.78    3.54   0
  -8 -10  -2   -3.06    3.35   0
  -8  -9  -1    7.47    3.68   0
  -8  -9   0    7.12    3.35   0
  -3  -2   1 3329.75   37.98   0
  -7  -7   2  145.01    6.41   0
  -8 -11   3    5.29    3.23   0
   0  -2   4   46.53    7.71   0
  -2  -3   4   45.52    5.68   0
  -6  -7   4  221.17    7.52   0
  -2  -4   5   26.82    4.69   0
  -7 -12   5  105.07    5.88   0
  -6 -12   6   42.44    4.90   0
  -4 -10   7    4.75    3.05   0
  -8 -11  -3    5.42    3.50   0
  -2  -1  -2  210.95   14.63   0
  -6  -6   3  587.95   11.39   0
  -7  -9   4   17.22    3.20   0
  -7 -11   5    9.57    3.85   0
  -3  -6   6   59.95    5.25   0
  -6 -11   6   24.18    4.22   0
  -4  -4  -5    0.81    3.80   0
  -8  -9  -2    5.70    3.44   0
  -5  -4   2  754.10   14.13   0
  -8  -9   2   33.30    4.00   0
  -8 -10   3    5.47    3.32   0
  -6  -8   5   64.33    4.95   0
  -4  -7   6   75.40    5.32   0
  -3  -8   7    1.62    3.45   0
  -5 -12   7    1.17    3.61   0
  -7  -7  -3    0.22    3.70   0
  -8 -10  -3    6.39    3.25   0
  -2  -1   0 3387.64   49.92   0
  -7  -6   0  318.42    8.68   0
  -8  -8   0   57.83    4.60   0
  -9 -12   1   22.69    4.42   0
  -4  -3   2 1068.91   18.38   0
  -8 -12   4    2.56    3.76   0
  -7 -10   5   12.20    3.66   0
  -5  -8   6  106.03    6.00   0
  -6 -10   6   47.48    4.65   0
  -4  -9   7   69.20    5.10   0
  -7  -6  -1  212.92    7.46   0
  -9 -11   0    7.56    3.66   0
  -7  -6   1  168.89    6.57   0
  -8  -8   1   60.51    4.48   0
  -7  -7   3   34.06    4.09   0
  -7  -8   4    3.20    3.12   0
  -8 -11   4   44.56    4.30   0
  -2  -5   6  731.86   16.13   0
  -5 -11   7   28.36    3.95   0
  -9 -11  -1   -2.10    3.79   0
  -9 -11   1   43.40    4.33   0
  -8  -8   2    7.38    3.56   0
  -9 -12   2   20.39    3.50   0
  -8  -9   3   75.96    4.78   0
   0  -4   6  615.38   19.19   0
  -6  -5  -3   32.45    4.12   0
  -8  -9  -3   45.67    4.39   0
  -7  -6  -2   70.19    5.53   0
  -8  -8  -2    5.01    3.51   0
  -9 -10   0   -0.29    3.44   0
  -7  -6   2   35.04    4.19   0
  -9 -11   2   -0.07    3.10   0
  -8 -10   4   -3.68    3.13   0
  -4  -5   5   11.11    3.50   0
  -7  -9   5   11.61    3.41   0
  -6  -9   6   10.63    3.53   0
  -5 -10   7    8.49    3.28   0
  -9 -10  -1    6.91    3.61   0
  -9 -10   1   53.53    4.60   0
  -2  -2   3   55.21    6.42   0
  -9 -12   3   -5.99    3.56   0
  -4  -4   4   47.68    4.37   0
  -6  -6   4   11.87    3.14   0
  -8 -12   5   13.25    4.14   0
  -9 -11  -2   -0.58    3.35   0
  -8  -7   0   36.94    4.12   0
  -8  -7   1    1.44    3.42   0
  -9 -10   2   56.93    4.39   0
  -5  -4   3   71.53    5.01   0
  -8  -8   3   44.83    4.17   0
  -9 -11   3   29.30    3.61   0
  -6  -7   5  172.77    6.61   0
  -7 -11   6    5.54    3.30   0
  -4  -8   7    9.57    3.46   0
  -6 -12   7   -0.77    3.49   0
  -4  -3  -4   15.83    4.25   0
  -7  -7  -4    0.82    3.44   0
  -5  -3  -1 1286.26   20.13   0
  -8  -7  -1  117.29    5.76   0
  -5  -3   0  814.65   15.66   0
  -6  -4   0   23.85    3.65   0
  -9  -9   0   10.72    3.59   0
  -9  -9   1   23.72    3.95   0
  -3  -2   2  696.40   16.85   0
  -7  -7   4   -1.28    3.09   0
  -8  -9   4   17.59    3.74   0
  -8 -11   5   13.12    3.56   0
  -5  -7   6   27.66    3.83   0
  -5  -9   7   63.22    4.71   0
  -6 -11   7  100.46    5.89   0
  -5  -4  -4  135.95    7.85   0
  -7  -6  -3   23.95    4.26   0
  -8  -8  -3   -0.11    3.34   0
  -9 -10  -2    7.30    3.31   0
  -6  -4  -1   19.62    3.34   0
  -9  -9  -1    1.54    3.42   0
  -6  -4   1    8.13    2.89   0
  -8  -7   2  145.93    5.87   0
  -7  -6   3    0.26    2.89   0
  -9 -10   3    1.60    3.00   0
  -3  -4   5  475.09   12.21   0
  -7  -8   5    4.47    3.24   0
  -7 -10   6  138.61    6.12   0
  -9 -11  -3   -1.96    3.94   0
  -8  -7  -2   34.49    4.47   0
  -5  -3   1 4796.26   36.52   0
  -9  -9   2   11.73    3.43   0
  -4  -3   3  934.24   17.04   0
  -9 -11   4    9.76    3.55   0
  -8 -10   5    8.79    3.24   0
  -6  -8   6   54.96    4.49   0
  -5  -3  -2  102.28    6.26   0
  -6  -4  -2  888.12   15.82   0
  -4  -2  -1    0.37    4.18   0
  -3  -3   4  438.60   12.42   0
  -3  -5   6   62.23    5.48   0
  -6 -10   7   45.10    4.16   0
  -6  -5  -4  498.29   12.85   0
  -2  -1  -3   44.36    8.70   0
  -9 -10  -3    2.59    3.21   0
  -9  -9  -2   34.34    4.01   0
  -4  -2   0  128.75    7.66   0
  -9  -8   0    2.49    2.89   0
 -10 -11   0    5.21    3.86   0
  -2  -1   1   61.81    7.51   0
  -9  -8   1    0.58    2.95   0
 -10 -11   1   37.66    4.57   0
  -8  -7   3    4.25    3.14   0
  -9  -9   3   11.23    3.24   0
  -8  -8   4   45.83    3.82   0
  -7  -9   6   43.35    4.32   0
  -3  -2  -4  206.21   12.30   0
  -9  -8  -1    5.00    3.37   0
  -8  -6   0  413.15    9.54   0
  -8  -6   1    6.88    3.45   0
  -6  -4   2   32.39    3.79   0
  -9  -8   2   -0.00    3.13   0
 -10 -11   2   -0.69    3.70   0
  -9 -10   4    8.28    2.97   0
  -6  -6   5   40.05    4.30   0
  -8  -9   5   16.68    3.61   0
  -8 -11   6    4.43    3.84   0
  -4  -7   7   91.95    5.60   0
  -5  -8   7   13.37    3.58   0
  -7 -12   7    1.88    3.27   0
  -8  -6  -1   -4.79    3.26   0
 -10 -11  -1    0.02    3.45   0
 -10 -10   1   24.96    4.00   0
  -7  -6   4   28.43    3.83   0
  -7  -7   5    3.37    3.09   0
  -6  -9   7   95.80    5.22   0
  -7 -11   7   53.29    4.55   0
  -8  -7  -3   34.22    4.01   0
  -4  -2  -2    5.83    3.44   0
 -10 -10   0   -1.45    3.23   0
  -4  -2   1   46.52    5.04   0
  -8  -6   2   20.72    3.52   0
 -10 -10   2   54.20    4.73   0
 -10 -11   3    6.89    3.17   0
  -5  -4   4  159.55    6.78   0
  -9 -11   5    0.97    3.44   0
  -5  -6   6   13.43    3.73   0
  -6  -7   6   46.29    4.17   0
  -7  -6  -4    0.26    3.69   0
  -9  -9  -3   -1.89    2.86   0
  -9  -8  -2   -0.02    3.33   0
 -10 -11  -2   -0.26    3.55   0
 -10 -10  -1    6.97    3.61   0
  -9  -8   3   26.02    3.69   0
  -8  -7   4   17.03    3.53   0
  -9  -9   4   57.65    4.13   0
  -7  -8   6   18.20    3.53   0
  -8 -10   6   28.45    3.83   0
  -3  -6   7  134.52    7.08   0
  -6  -4  -3   87.65    5.76   0
  -8  -6  -2   18.22    3.67   0
  -9  -7   0   22.47    3.62   0
  -9  -7   1    1.09    2.92   0
 -10  -9   1   74.35    4.99   0
  -6  -4   3  413.10   10.04   0
  -7  -5   3  163.72    6.38   0
 -10 -10   3    3.59    2.83   0
  -4  -4   5    5.67    3.13   0
  -8  -8   5   11.56    3.09   0
  -9 -10   5    3.88    3.14   0
  -7 -10   7   30.14    3.65   0
 -10  -9   0    9.15    3.33   0
  -9  -7   2   19.99    3.11   0
  -8  -6   3   25.34    3.73   0
 -10 -11   4    4.52    3.41   0
  -2  -3   5   22.82    4.17   0
  -2  -4   6  408.62   12.98   0
  -4  -5   6   58.72    4.68   0
 -10 -10  -2    0.91    3.18   0
  -9  -7  -1   71.92    4.77   0
 -10  -9  -1    0.99    3.04   0
  -3  -2   3 1908.87   26.98   0
  -9  -8   4   92.09    5.10   0
  -8  -9   6   -0.59    3.00   0
  -5  -7   7   45.19    4.51   0
  -6  -8   7   80.23    5.22   0
  -9  -8  -3   -1.28    2.95   0
 -10  -9   3   21.26    3.35   0
  -4  -3   4  331.98   10.28   0
 -10 -10   4   -2.01    2.88   0
  -9  -9   5   11.42    3.22   0
  -9 -11   6   13.06    3.54   0
  -7  -9   7   20.71    3.67   0
  -8 -11   7   49.71    4.75   0
  -6  -3   0  867.27   15.11   0
  -8  -5   0  186.47    6.78   0
  -8  -5   1  308.38    8.18   0
 -10  -8   1   83.57    5.10   0
  -4  -2   2 3888.60   35.46   0
   0  -1   3   91.77   13.10   0
  -5  -3   3  452.97   11.08   0
  -9  -7   3   -1.60    2.88   0
  -7  -6   5    1.04    2.88   0
  -4  -2  -3   27.54    4.99   0
  -8  -6  -3    1.05    3.12   0
  -9  -7  -2   -0.40    2.74   0
 -10  -9  -2   10.35    3.51   0
  -6  -3  -1  138.32    6.52   0
  -8  -5  -1    5.19    3.43   0
 -10  -8   0    3.89    3.21   0
  -6  -3   1    7.11    2.55   0
 -10  -8   2    3.65    2.89   0
  -7  -5   4    1.66    2.57   0
  -8  -7   5   59.96    4.51   0
  -6  -6   6   13.94    3.22   0
  -7  -7   6    0.15    2.88   0
  -9 -10   6  134.65    6.06   0
  -3  -1  -1   29.34    5.10   0
 -10  -8  -1   22.92    3.79   0
  -9  -6   0    7.64    3.45   0
  -9  -6   1   92.83    5.02   0
 -11 -10   1    0.05    3.51   0
  -8  -5   2    3.98    2.74   0
 -11 -10   2  174.34    6.74   0
  -8  -6   4    6.42    3.08   0
 -10  -9   4   14.44    3.55   0
  -8  -8   6   35.43    3.93   0
  -2  -5   7  204.10    9.23   0
  -8 -10   7   36.64    4.18   0
  -4  -3  -5   50.14    6.28   0
  -3  -1   0 1683.56   29.37   0
 -11 -10   0    6.31    3.51   0
  -9  -6   2   13.71    2.96   0
 -10  -8   3    4.28    3.13   0
  -2  -2   4   61.65    6.45   0
  -9  -7   4   68.70    4.20   0
  -9  -8   5    0.50    3.01   0
 -10 -10   5    4.73    3.14   0
  -6  -4  -4  217.74    9.16   0
  -9  -6  -1   69.03    4.87   0
 -11 -10  -1    9.25    3.83   0
  -2  -1   2  393.71   15.31   0
  -6  -3   2  281.20    8.44   0
 -11 -10   3   28.46    3.62   0
  -5  -4   5    1.39    2.37   0
  -3  -4   6  786.51   16.06   0
  -6  -7   7   25.00    3.63   0
  -7  -8   7   72.12    4.66   0
  -6  -9   8   23.57    3.46   0
  -9  -7  -3   10.89    3.33   0
 -10  -9  -3    1.71    3.34   0
  -6  -3  -2  741.88   14.88   0
  -8  -5  -2  305.53    8.81   0
 -10  -8  -2   13.81    3.61   0
  -5  -2   0 1084.46   18.49   0
 -10  -7   1   19.67    3.58   0
 -11  -9   1    8.39    3.37   0
  -8  -5   3   81.95    4.87   0
  -3  -3   5   51.57    4.74   0
  -9  -9   6   77.90    4.70   0
  -8  -9   7    2.49    3.22   0
  -7 -10   8    4.67    3.26   0
  -5  -3  -4   15.51    3.91   0
  -5  -2  -1   29.87    4.12   0
 -10  -7   0   69.99    4.46   0
 -11  -9   0   77.60    4.76   0
  -5  -2   1 1372.97   20.31   0
 -10  -7   2    7.27    3.07   0
 -11  -9   2    2.91    2.74   0
  -9  -6   3   11.53    3.16   0
 -10  -8   4   -0.17    2.93   0
 -11 -10   4    8.85    3.79   0
 -10  -9   5   47.02    4.11   0
  -5  -6   7   83.19    5.35   0
  -3  -1  -2  200.89   11.91   0
  -9  -6  -2    6.28    3.00   0
 -11 -10  -2    3.90    3.52   0
  -3  -1   1 4306.88   45.06   0
 -11  -9   3  106.73    4.99   0
  -8  -6   5   90.77    4.87   0
  -8  -7   6    6.24    3.02   0
  -3  -5   7  235.51    9.06   0
 -10  -7  -1   36.40    3.85   0
 -11  -9  -1    1.29    3.25   0
  -4  -2   3   19.45    3.81   0
 -10  -7   3   83.18    4.66   0
  -5  -3   4  115.22    5.93   0
  -7  -5   5    1.25    2.74   0
  -9  -7   5    3.07    2.87   0
  -7  -6   6    2.06    3.00   0
 -10 -10   6   20.03    3.52   0
  -9 -10   7    3.94    3.24   0
  -7  -4  -3  154.66    7.31   0
  -8  -4   1   -2.40    3.06   0
 -11  -8   1   26.93    3.71   0
 -11  -8   2   98.83    5.45   0
  -6  -3   3   36.12    3.75   0
  -8  -5   4   95.99    4.93   0
  -9  -6   4   63.03    4.13   0
 -11  -9   4   43.12    4.02   0
  -4  -4   6  233.88    8.53   0
  -9  -8   6    2.99    2.87   0
  -6  -8   8   67.35    4.88   0
  -7  -9   8    8.22    2.96   0
  -8  -5  -3   14.07    3.70   0
 -10  -8  -3    0.85    2.88   0
  -5  -2  -2    9.00    3.24   0
  -9  -5   0  120.01    5.71   0
 -11  -8   0   80.75    4.88   0
  -9  -5   1  323.25    8.30   0
  -5  -2   2   75.34    5.36   0
 -10  -8   5   69.56    4.61   0
 -11 -10   5   17.36    3.57   0
  -6  -5   6   71.41    4.87   0
  -7  -7   7    4.34    2.82   0
  -8  -8   7    4.10    2.80   0
  -8 -10   8    1.05    3.21   0
  -6  -3  -3   15.30    3.60   0
 -10  -7  -2   -0.55    3.25   0
 -11  -9  -2    5.18    3.73   0
  -7  -3   0   66.47    4.68   0
  -7  -3   1   -1.56    2.51   0
 -10  -6   1   33.35    3.89   0
  -8  -4   2  354.44    8.74   0
  -9  -5   2   13.40    2.95   0
 -11  -8   3    6.80    2.99   0
  -3  -2   4   51.27    5.39   0
 -10  -7   4    5.61    2.98   0
  -4  -3   5  135.83    6.81   0
 -10  -9   6   -3.41    3.00   0
  -4  -5   7    7.80    3.48   0
  -6  -6   7   12.02    3.46   0
  -9  -9   7   -1.67    3.20   0
  -9  -6  -3   33.54    4.38   0
  -9  -5  -1    4.32    3.02   0
 -11  -8  -1    7.40    3.37   0
 -10  -6   0   19.57    3.47   0
 -10  -6   2   22.33    3.27   0
  -7  -3  -1  507.93   11.55   0
  -9  -5   3   -1.29    2.83   0
 -11  -8   4    4.05    2.93   0
 -11  -9   5    5.29    3.27   0
 -10  -6  -1  131.99    6.02   0
 -11  -7   1   -2.05    3.05   0
 -12  -9   1  135.48    6.09   0
 -11  -7   2   14.36    3.13   0
 -12  -9   2   76.59    4.99   0
  -8  -4   3   67.24    4.37   0
 -10  -6   3    2.75    3.07   0
  -9  -6   5   69.65    4.38   0
  -8  -6   6    5.09    3.03   0
  -9  -7   6    1.86    2.93   0
 -10 -10   7   21.35    3.87   0
  -7  -8   8   11.82    2.98   0
  -8  -9   8    0.42    2.76   0
  -4  -2  -4   48.59    6.23   0
 -11  -8  -2    7.65    3.52   0
 -11  -7   0   90.31    5.36   0
 -12  -9   0    3.54    3.38   0
  -3  -1   2  120.63    7.76   0
 -12  -9   3    9.35    3.62   0
  -6  -3   4   58.08    4.34   0
  -8  -5   5   25.32    3.50   0
 -10  -7   5    4.81    3.11   0
  -5  -4   6    5.61    2.83   0
 -10  -8   6    2.43    3.01   0
  -8  -7   7   39.30    4.02   0
  -9  -8   7    2.61    3.34   0
  -6  -7   8   25.97    3.77   0
  -9 -10   8   32.73    4.20   0
 -10  -7  -3   25.78    3.75   0
  -9  -5  -2   19.84    3.47   0
  -4  -1   0 3245.15   36.30   0
  -6  -2   0  612.04   13.34   0
  -5  -2   3  228.30    8.30   0
 -11  -7   3    3.10    3.08   0
  -9  -5   4  235.53    7.16   0
  -7  -5   6   26.71    3.62   0
  -7  -3  -2    1.85    2.84   0
 -11  -7  -1   18.45    3.64   0
 -12  -9  -1    1.54    3.22   0
  -6  -2   1    1.72    2.47   0
 -12  -8   2   78.95    5.00   0
 -10  -6   4    4.13    2.75   0
 -12  -9   4    7.12    3.15   0
  -5  -3   5   17.52    3.66   0
  -7  -4   5  177.66    6.77   0
 -11  -8   5    6.68    3.13   0
  -1  -3   6   59.28    6.65   0
   0  -3   6  208.57   14.14   0
 -11  -9   6   48.44    4.80   0
  -7  -6   7    0.83    2.84   0
 -10  -9   7   90.17    5.16   0
  -3  -2  -5    0.04    4.36   0
  -7  -4  -4    2.92    3.52   0
  -5  -2  -3  122.66    7.68   0
 -10  -6  -2   29.64    3.81   0
  -4  -1  -1    0.68    2.96   0
  -6  -2  -1  232.09    8.57   0
  -4  -1   1   -0.03    2.39   0
  -9  -4   1   67.11    4.75   0
 -10  -5   1    6.05    3.05   0
 -12  -8   1    0.69    3.11   0
 -12  -8   3  109.68    5.57   0
  -4  -2   4  246.61    9.23   0
  -8  -4   4   59.55    4.20   0
 -11  -7   4  195.66    6.43   0
  -9  -4   0  158.35    6.41   0
 -10  -5   0  295.97    8.22   0
 -12  -8   0    3.34    3.32   0
  -6  -2   2   -0.79    2.21   0
  -9  -4   2  110.70    5.39   0
 -10  -5   2   54.87    4.17   0
  -5  -6   8    1.60    3.27   0
  -8  -8   8    5.41    2.86   0
  -9  -9   8   58.63    4.61   0
  -3  -1  -3  415.49   18.32   0
 -11  -6   1   22.36    3.44   0
 -11  -6   2   13.93    3.12   0
  -2  -1   3  105.13    8.02   0
 -12  -8   4    9.90    3.20   0
  -9  -6   6   24.67    3.39   0
 -10  -7   6   15.14    3.41   0
  -6  -5   7   -0.01    3.11   0
  -7  -7   8    0.95    2.71   0
  -9  -5  -3  200.11    7.75   0
 -11  -7  -2   35.62    4.24   0
 -12  -8  -1   27.11    4.26   0
 -11  -6   0   15.52    3.39   0
  -9  -4   3   29.07    3.83   0
 -10  -5   3   26.25    3.29   0
 -11  -6   3    4.17    2.68   0
  -9  -5   5    4.43    2.50   0
 -10  -6   5    1.21    2.71   0
 -11  -8   6    8.09    3.29   0
  -9  -7   7    6.23    2.79   0
 -10  -8   7   80.79    5.05   0
  -6  -3  -4  104.00    7.04   0
  -9  -4  -1   -0.65    2.86   0
 -10  -5  -1   31.81    3.77   0
 -12  -7   1    4.31    3.14   0
 -12  -7   2    0.09    2.83   0
 -11  -7   5   -2.11    2.80   0
  -3  -3   6  183.75    8.54   0
  -8  -5   6   10.70    3.16   0
  -3  -4   7   -0.33    3.28   0
  -8  -6   7    4.67    2.74   0
 -10  -6  -3    0.77    2.99   0
  -6  -2  -2    9.33    2.76   0
  -4  -1   2    4.83    2.92   0
 -12  -7   3   10.62    3.40   0
 -10  -5   4   15.08    3.47   0
  -6  -3   5   55.53    4.61   0
 -12  -8   5    0.62    3.45   0
 -11  -9   7   -0.46    3.18   0
  -6  -6   8   16.40    3.44   0
  -9  -8   8   54.05    4.70   0
  -2  -1  -4  163.76   19.12   0
  -4  -1  -2    4.76    3.76   0
 -11  -6  -1   74.61    4.79   0
 -12  -7   0   63.64    4.47   0
  -6  -2   3   81.03    4.93   0
  -5  -2   4  215.12    8.08   0
  -8  -4   5   83.15    4.90   0
  -8  -7   8    9.29    3.05   0
 -10  -9   8   20.18    3.92   0
 -12  -8  -2   18.83    3.61   0
  -7  -2   1   13.91    2.83   0
 -13  -8   2   36.50    4.35   0
  -9  -4   4    7.32    3.09   0
 -12  -7   4   94.04    4.89   0
  -4  -3   6   95.08    6.14   0
  -7  -4   6    1.71    3.25   0
  -4  -4   7   22.82    4.05   0
  -7  -5   7    4.80    2.86   0
  -9  -4  -2   -0.06    2.90   0
 -10  -5  -2    0.85    2.79   0
 -12  -7  -1   21.69    3.93   0
  -7  -2   0    5.58    2.45   0
 -13  -8   1   -3.26    3.31   0
  -3  -1   3  108.73    7.32   0
 -13  -8   3   23.45    3.91   0
 -10  -6   6    5.03    3.01   0
 -11  -7   6    4.02    2.96   0
 -10  -7   7   26.56    3.73   0
  -5  -1   0    5.74    3.39   0
  -5  -1   1  466.82   12.58   0
 -10  -4   1    4.05    2.86   0
 -11  -5   1    9.84    3.00   0
  -7  -2   2   72.63    4.83   0
 -10  -4   2   28.76    3.58   0
 -11  -5   2   22.13    3.35   0
 -13  -8   4    3.42    3.74   0
  -3  -2   5    1.49    2.96   0
 -11  -6   5   23.82    3.64   0
  -9  -5   6    1.44    2.83   0
 -12  -8   6    0.71    3.69   0
  -9  -6   7   -0.09    2.62   0
 -11  -8   7    4.64    3.12   0
  -7  -6   8    9.93    3.34   0
 -11  -6  -2   18.15    3.49   0
  -7  -2  -1   41.06    4.37   0
 -10  -4   0   18.02    3.39   0
 -11  -5   0   15.02    3.34   0
 -12  -6   1    3.64    3.16   0
 -12  -6   2   -2.06    3.07   0
 -11  -5   3    0.45    2.66   0
  -8  -3   4   32.97    4.02   0
 -10  -5   5   24.16    3.18   0
 -12  -7   5   81.26    4.91   0
 -10  -8   8    2.81    3.47   0
  -5  -1  -1   37.48    4.94   0
  -9  -3   1  293.50    8.19   0
  -9  -3   2  349.02    8.75   0
 -10  -4   3   37.06    3.61   0
 -12  -6   3   22.56    3.42   0
  -5  -3   6   64.91    4.83   0
  -9  -7   8   13.85    3.24   0
 -12  -7  -2    2.08    3.32   0
 -13  -8  -1   25.48    4.16   0
  -9  -3   0   28.10    3.53   0
 -12  -6   0    0.61    3.23   0
 -13  -7   1   15.49    3.74   0
  -5  -1   2  175.08    7.89   0
 -13  -7   2   13.00    3.49   0
  -7  -2   3  550.99   11.51   0
 -13  -7   3   17.48    3.77   0
  -6  -2   4  553.69   11.86   0
 -11  -5   4    5.52    2.69   0
 -12  -6   4    1.40    3.04   0
  -4  -2   5  274.95    9.72   0
  -9  -4   5   11.22    3.08   0
  -8  -5   7   17.95    3.39   0
  -6  -2  -3  135.81    7.78   0
 -10  -4  -1   29.12    3.85   0
 -11  -5  -1   22.54    3.65   0
  -4  -1   3   36.67    4.56   0
  -9  -3   3   12.26    2.98   0
 -10  -4   4   43.02    3.93   0
  -8  -4   6   -0.56    2.79   0
  -8  -6   8   37.61    4.10   0
  -5  -2  -4   11.53    3.88   0
  -9  -4  -3  231.72    8.80   0
 -10  -5  -3   12.49    3.98   0
 -12  -6  -1   25.42    3.99   0
 -13  -7   0    5.12    3.48   0
 -13  -7   4   71.65    4.63   0
 -11  -6   6   32.81    3.93   0
 -12  -7   6    6.92    3.12   0
 -10  -6   7    1.85    2.95   0
 -11  -7   7   -1.86    3.22   0
  -7  -2  -2  300.15   10.01   0
  -9  -3  -1   41.67    4.17   0
 -12  -6   5   39.09    4.09   0
 -10  -5   6    8.41    3.00   0
  -6  -5   8  117.08    6.14   0
 -10  -7   8   19.15    3.92   0
 -11  -8   8  105.43    5.76   0
  -7  -3  -4    7.90    3.93   0
 -11  -4   2   51.13    4.21   0
 -12  -5   2    4.31    2.78   0
  -5  -2   5  162.17    7.08   0
  -8  -3   5   65.29    4.39   0
 -11  -5   5   79.54    4.67   0
 -13  -7   5   15.53    3.77   0
  -9  -5   7    3.13    3.05   0
  -5  -1  -2  183.87    9.20   0
 -10  -4  -2  196.86    7.67   0
 -11  -5  -2   41.62    4.55   0
 -13  -7  -1    1.73    3.59   0
  -6  -1   0  317.46   10.17   0
  -6  -1   1    4.45    2.60   0
 -11  -4   1    1.63    2.94   0
 -12  -5   1    3.86    3.23   0
 -13  -6   2   -2.19    3.28   0
 -12  -5   3    1.50    2.93   0
  -9  -3   4   30.50    3.60   0
 -10  -4   5   31.41    3.74   0
  -7  -4   7   41.29    4.19   0
  -9  -6   8  140.06    6.09   0
  -4  -1  -3    0.05    2.93   0
 -11  -4   0    3.09    3.12   0
 -12  -5   0   -2.03    2.96   0
 -10  -3   1   28.84    3.90   0
 -13  -6   1   -2.72    3.31   0
 -10  -3   2   86.39    5.12   0
  -5  -1   3  218.21    8.51   0
 -13  -6   3   -2.01    3.16   0
  -9  -4   6   91.96    5.07   0
  -7  -5   8   34.31    3.91   0
 -12  -6  -2   29.29    4.15   0
  -1   0  -1    0.26    5.22   0
  -6  -1   2  465.23   11.54   0
 -12  -5   4    9.95    3.27   0
 -13  -6   4   72.17    4.60   0
 -12  -6   6    1.91    3.30   0
 -11  -6   7    1.22    3.20   0
 -12  -7   7   24.88    4.19   0
 -10  -8   9   -0.11    3.01   0
  -9  -3  -2   -0.56    3.00   0
  -6  -1  -1    4.92    2.97   0
 -10  -3   0    6.57    3.39   0
 -13  -6   0   13.92    3.37   0
 -10  -3   3   30.44    3.76   0
  -3  -1   4  331.05   12.32   0
  -2  -1   4  509.83   17.38   0
 -11  -4   4  119.57    5.50   0
  -6  -2   5   13.47    3.12   0
 -11  -5   6    5.01    3.10   0
 -13  -7   6    4.93    3.38   0
 -11  -7   8  113.90    5.89   0
  -9  -7   9   34.74    3.93   0
 -11  -4  -1   10.58    3.68   0
  -2   0   0 3529.94   55.86   0
  -9  -3   5   42.51    4.00   0
  -8  -4   7    8.15    3.07   0
 -10  -5   7    1.88    2.89   0
  -8  -5   8   -1.70    3.03   0
 -10  -6   8    7.63    3.51   0
 -12  -5  -1   13.03    3.30   0
  -9  -2   1   38.66    4.23   0
  -4  -1   4  173.85    8.41   0
 -10  -3   4   67.80    4.71   0
 -12  -5   5   42.63    3.90   0
 -13  -6   5    0.10    3.01   0
 -10  -3  -1   90.72    5.59   0
 -13  -6  -1   27.23    4.15   0
  -7  -1   1   40.06    3.86   0
  -9  -2   2   30.95    3.61   0
 -13  -5   2    8.51    3.53   0
  -6  -1   3   60.39    4.65   0
 -11  -4   5   21.06    3.39   0
  -8  -3   6   94.32    5.36   0
 -10  -4   6    2.51    2.67   0
  -4  -3   7   12.77    3.82   0
  -7  -2  -3  235.91    9.63   0
 -10  -4  -3    1.13    3.23   0
  -7  -1   0    0.36    2.86   0
 -12  -4   1   17.92    3.70   0
 -13  -5   1    2.48    3.31   0
  -7  -1   2  494.66   11.32   0
 -12  -4   2   33.33    3.79   0
  -9  -2   3  180.40    6.64   0
 -12  -4   3   -1.26    2.92   0
 -13  -5   3    9.43    3.37   0
  -5  -3   7    2.69    3.15   0
 -12  -6   7   86.88    5.40   0
 -10  -7   9   19.61    4.09   0
  -8  -2  -2   12.09    3.12   0
  -2   0  -1   -0.57    2.86   0
  -3   0   0 2124.28   35.47   0
  -2   0   1    0.54    3.67   0
 -11  -3   2   39.34    3.91   0
 -14  -6   2    1.68    3.50   0
 -14  -6   3   91.87    5.49   0
  -5  -1   4  172.48    7.63   0
 -13  -5   4   85.64    4.97   0
 -13  -6   6   41.59    4.36   0
  -9  -4   7    4.31    2.86   0
  -9  -5   8    5.82    2.89   0
 -12  -7   8    1.08    3.28   0
  -6  -2  -4  310.10   12.27   0
  -6  -1  -2  114.06    7.01   0
 -11  -4  -2   18.76    3.71   0
 -12  -5  -2    3.90    3.39   0
 -12  -4   0    3.50    3.15   0
 -13  -5   0    4.34    3.44   0
 -11  -3   1    5.02    3.12   0
 -14  -6   1    4.00    3.66   0
 -11  -3   3    6.98    3.05   0
 -12  -4   4   25.16    3.64   0
 -14  -6   4    6.17    3.70   0
 -10  -3   5   43.66    3.93   0
  -4  -2   6   14.02    3.75   0
  -3  -2   6  351.52   12.62   0
 -12  -5   6    0.46    2.79   0
 -11  -5   7   -2.56    3.05   0
  -6  -4   8   -0.86    3.17   0
 -11  -6   8   70.36    4.83   0
  -3   0   1    0.22    2.75   0
  -7  -1   3  298.09    8.89   0
  -9  -2   4  190.76    6.83   0
 -13  -5   5    2.30    3.26   0
  -5  -2   6   72.65    5.32   0
  -9  -3   6  237.32    7.59   0
 -11  -4   6    0.88    3.34   0
  -9  -6   9   -0.69    2.81   0
  -3  -1  -4   24.44    6.60   0
  -5  -1  -3  223.53   10.94   0
 -10  -3  -2  136.95    6.82   0
  -7  -1  -1   13.21    3.08   0
 -11  -3   0   31.16    4.04   0
 -14  -6   0   13.55    3.98   0
  -6  -1   4    3.04    2.26   0
 -11  -3   4   41.23    4.01   0
  -8  -2   5  180.49    6.74   0
 -14  -6   5   27.07    4.16   0
  -7  -3   7    8.63    3.49   0
  -7  -4   8    9.83    3.04   0
 -10  -5   8   10.00    3.38   0
 -11  -7   9   -1.93    3.54   0
  -3   0  -1   -0.48    2.87   0
 -10  -2   1  129.99    6.15   0
 -10  -2   2    2.80    2.77   0
 -12  -4   5   12.89    2.91   0
  -6  -2   6    8.54    3.04   0
 -10  -4   7   15.68    3.24   0
 -13  -6   7    6.92    4.01   0
 -12  -4  -1    1.19    2.95   0
 -13  -5  -1    3.73    2.93   0
  -4   0   0 4638.23   45.74   0
  -4   0   1   -0.19    2.48   0
 -13  -4   2   59.81    5.01   0
 -14  -5   2    7.59    3.60   0
 -10  -2   3   86.97    5.17   0
 -14  -5   3   28.19    4.10   0
 -12  -5   7   66.05    4.89   0
  -8  -4   8   16.43    3.45   0
 -12  -6   8    6.15    3.90   0
 -10  -6   9   48.96    4.59   0
 -11  -3  -1   55.85    4.76   0
 -14  -6  -1   -0.57    3.96   0
  -8  -1   0   19.79    3.56   0
 -10  -2   0  333.39    9.31   0
 -13  -4   1   21.81    4.10   0
 -13  -4   3    4.90    2.91   0
 -14  -5   4    0.58    3.74   0
 -11  -3   5   27.09    3.41   0
 -10  -3   6    6.74    3.40   0
 -13  -5   6    2.54    3.06   0
  -8  -3   7   14.88    3.53   0
 -14  -5   1   41.37    4.41   0
  -3   0   2 1161.72   24.25   0
 -12  -3   2   11.05    3.19   0
 -12  -3   3   10.89    3.00   0
  -7  -1   4  119.04    5.93   0
 -10  -2   4    9.68    3.40   0
 -13  -4   4    7.55    3.25   0
  -9  -2   5    8.71    3.22   0
 -12  -4   6   16.04    3.84   0
  -8  -5   9    2.90    3.10   0
  -8  -2  -3   38.35    5.00   0
  -5   0   1    1.05    3.04   0
 -12  -3   1   23.38    3.72   0
  -4   0   2 1734.27   26.17   0
  -2   0   2   58.14    7.12   0
 -11  -4   7    1.21    3.30   0
  -9  -4   8    2.51    3.30   0
  -7  -1  -2    3.89    3.13   0
  -4   0  -1    0.03    2.88   0
  -5   0   0   94.58    6.89   0
 -13  -4   0    3.04    3.22   0
 -14  -5   0   -0.39    3.59   0
 -12  -3   4   -3.05    3.06   0
  -5  -1   5  100.54    6.18   0
  -4  -1   5  747.43   16.50   0
 -13  -4   5   20.22    3.63   0
  -8  -2   6   63.20    5.09   0
  -9  -3   7   35.99    3.93   0
  -9  -5   9    2.06    2.89   0
 -11  -6   9    0.93    3.28   0
 -12  -4  -2    8.76    3.70   0
  -8  -1  -1    2.14    2.43   0
 -12  -3   0    8.29    3.33   0
  -5   0   2  309.18   10.56   0
  -9  -1   2   59.17    4.53   0
 -11  -2   2   -2.15    2.95   0
 -11  -2   3   -2.75    3.05   0
  -3  -1   5  121.44    7.93   0
 -13  -5   7    3.52    3.85   0
  -7  -2  -4    8.69    3.82   0
 -10  -3  -3   37.54    5.00   0
 -11  -2   1   42.78    4.31   0
  -9  -1   3  601.33   11.96   0
  -6  -1   5   82.06    5.21   0
 -10  -2   5  228.76    7.33   0
 -12  -3   5   26.33    3.79   0
 -11  -3   6   -0.47    3.04   0
 -14  -5   6   25.75    4.36   0
 -10  -4   8   37.76    4.44   0
 -12  -5   8   11.36    3.87   0
  -6  -1  -3   -0.04    3.22   0
 -11  -3  -2    2.90    3.12   0
  -6   0   1   -1.66    2.53   0
 -14  -4   2   18.32    3.68   0
 -14  -4   3   33.06    4.40   0
 -11  -2   4    2.34    2.73   0
  -9  -2   6  320.55    8.92   0
 -13  -4   6  314.39    8.56   0
 -10  -3   7    1.01    3.17   0
 -12  -4   7   24.74    4.20   0
 -10  -5   9  102.71    5.78   0
 -12  -6   9   14.70    3.92   0
  -5   0  -1   -0.40    3.57   0
 -13  -4  -1    4.23    3.16   0
 -14  -5  -1   -1.50    3.74   0
  -6   0   0    2.87    3.23   0
 -11  -2   0   15.52    3.66   0
 -14  -4   1   11.07    3.73   0
  -6   0   2   33.08    3.99   0
 -13  -3   2   30.05    4.18   0
 -13  -3   3    8.06    3.45   0
 -14  -4   4   -3.81    3.13   0
  -1  -2   6   28.35    6.15   0
  -4  -1  -4   33.86    6.30   0
 -12  -3  -1    0.30    3.04   0
 -13  -3   1   -1.44    3.52   0
  -5   0   3   -1.17    2.90   0
  -4   0   3   -0.34    3.22   0
  -9  -1   4   28.94    3.66   0
 -13  -3   4   -1.17    3.20   0
  -7  -3   8   69.89    5.31   0
  -5  -3   8    6.76    3.79   0
 -10  -1   2   62.21    4.68   0
  -3   0   3    0.29    2.61   0
 -11  -2   5    0.57    3.19   0
 -14  -4   5   10.38    2.96   0
 -12  -3   6   42.55    4.38   0
  -5  -2   7   -1.14    3.38   0
  -8  -3   8   85.29    5.62   0
 -11  -4   8   20.28    3.61   0
 -11  -5   9   10.67    3.57   0
  -3   0  -2   55.68    7.72   0
  -8  -1  -2  102.33    6.62   0
 -10  -2  -2  102.08    6.20   0
 -14  -4   0   -0.59    3.58   0
  -7   0   1   -0.28    2.31   0
 -10  -1   1   13.54    3.29   0
  -7   0   2   29.37    3.53   0
 -12  -2   2    4.48    3.01   0
  -6   0   3   -1.71    2.21   0
 -10  -1   3  192.75    7.12   0
 -12  -2   3   -0.54    2.89   0
 -13  -3   5    9.24    3.54   0
 -10  -2   6   67.66    4.82   0
 -11  -3   7   -0.05    3.01   0
 -13  -5   8   30.54    4.14   0
  -8  -4   9    1.26    3.13   0
 -11  -2  -1   60.81    5.03   0
 -13  -3   0   32.81    4.00   0
 -12  -2   1    1.40    3.24   0
 -12  -2   4    1.55    2.64   0
 -14  -4   6   20.42    4.29   0
  -8  -2   7  132.50    6.49   0
  -4  -2   7   43.98    5.22   0
 -13  -4   7    3.03    3.26   0
  -9  -3   8   -2.84    2.99   0
  -4   0  -2  435.76   16.57   0
  -6   0  -1   -2.00    2.38   0
  -7   0   0  173.89    7.59   0
 -10  -1   0    4.68    3.51   0
  -7   0   3   -0.24    2.22   0
 -15  -4   3    3.06    3.96   0
 -10  -1   4   19.85    3.78   0
 -15  -4   4   -1.92    3.98   0
  -9  -1   5    3.78    2.79   0
 -12  -4   8    3.34    3.34   0
  -9  -4   9   -0.35    2.86   0
 -12  -5   9   19.22    4.26   0
  -7  -1  -3  143.63    8.20   0
 -12  -3  -2    2.10    3.36   0
 -12  -2   0   27.66    4.42   0
 -14  -3   2   13.36    3.99   0
 -15  -4   2   93.52    5.83   0
 -14  -3   3    9.78    3.59   0
 -11  -2   6    2.35    3.27   0
 -13  -3   6   94.67    5.61   0
  -9  -2   7   31.50    4.15   0
 -14  -4  -1   -0.55    3.31   0
  -8   0   1   -1.25    2.26   0
 -15  -4   1   -2.83    4.18   0
 -11  -1   2    4.36    3.29   0
  -2   0   3    0.39    2.99   0
 -14  -3   4    4.10    3.38   0
 -12  -2   5   40.12    4.18   0
  -6  -1   6   77.81    5.28   0
  -5  -1   6  249.95    9.46   0
 -10  -3   8   17.32    3.66   0
 -10  -4   9    5.72    3.07   0
  -5  -1  -4   40.61    6.34   0
 -13  -3  -1   11.86    3.81   0
 -11  -1   1   26.82    4.26   0
 -14  -3   1   61.51    5.05   0
 -11  -1   3    5.80    3.11   0
 -13  -2   3    2.38    3.63   0
  -6   0   4   22.85    3.39   0
  -5   0   4  565.33   13.74   0
 -14  -3   5   45.90    4.51   0
 -14  -4   7   39.17    4.55   0
  -5   0  -2  237.13   11.03   0
  -7   0  -1    0.44    2.27   0
 -10  -1  -1  284.79    9.42   0
 -13  -2   2    4.96    3.24   0
  -7   0   4  401.06   10.46   0
  -4   0   4  515.25   14.31   0
 -11  -1   4    1.92    3.07   0
 -13  -2   4  208.52    7.23   0
 -10  -1   5  168.23    6.47   0
  -8  -1   6   38.53    4.13   0
  -4  -1   6  105.92    7.11   0
 -10  -2   7   65.81    4.70   0
 -11  -3   8   18.31    4.31   0
 -13  -4   8   -1.73    3.50   0
 -11  -4   9    4.52    3.15   0
 -11  -2  -2    9.52    3.52   0
 -15  -4   0   24.37    4.32   0
 -13  -2   1   14.87    3.90   0
  -9   0   2  313.55    9.30   0
 -12  -2   6   16.63    3.87   0
 -10  -2  -3    0.51    4.08   0
 -12  -2  -1   -2.04    3.08   0
 -11  -1   0    2.95    3.17   0
 -14  -3   0    1.47    3.45   0
  -9   0   3   -0.62    2.82   0
 -13  -2   5    8.59    3.38   0
  -9  -1   6  288.52    8.61   0
 -14  -3   6    5.51    3.57   0
 -13  -3   7    6.92    3.45   0
  -8  -1  -3   14.51    4.21   0
  -6   0  -2   60.69    5.95   0
 -12  -1   2   32.23    4.13   0
 -15  -3   2    5.70    4.29   0
 -12  -1   3  103.81    5.62   0
 -15  -3   3   -2.43    3.71   0
 -15  -3   4    4.02    3.94   0
 -11  -1   5   10.46    3.30   0
 -12  -4   9   12.32    3.95   0
 -13  -2   0   41.59    4.50   0
 -12  -1   4   18.59    3.74   0
 -15  -3   5    7.95    3.84   0
  -8  -2   8   58.04    5.11   0
  -7  -2   8  296.94    9.77   0
 -12  -3   8    3.17    3.20   0
  -8  -3   9   32.88    4.40   0
  -6  -1  -4   16.99    4.94   0
  -8   0  -1    1.36    2.85   0
 -12  -1   1    8.15    3.50   0
 -15  -3   1    3.80    4.25   0
 -10   0   2  226.09    7.87   0
 -14  -2   2    1.98    3.70   0
 -14  -2   3    1.05    3.25   0
  -9   0   4  983.12   15.18   0
 -14  -2   4   28.80    4.12   0
  -3  -1   6   34.89    5.10   0
 -13  -2   6  133.13    6.04   0
  -9  -2   8    4.02    3.45   0
  -9  -3   9    0.28    3.26   0
 -11  -1  -1   84.82    5.90   0
 -14  -3  -1    0.75    3.25   0
 -10   0   1    1.47    3.20   0
 -10   0   3   -2.35    3.00   0
  -6   0   5   -0.30    2.30   0
 -12  -2   7   -0.01    3.27   0
 -14  -3   7    7.51    4.09   0
 -10  -3   9    8.43    3.43   0
 -13  -4   9   -5.64    3.94   0
  -7   0  -2   37.10    4.96   0
 -10  -1  -2    0.52    3.24   0
 -14  -2   1  152.61    6.80   0
  -5   0   5    0.90    2.34   0
 -12  -1   5   77.36    4.98   0
  -1  -1   5   89.13   10.49   0
 -14  -2   5   92.81    5.35   0
 -11  -1   6   98.18    5.53   0
  -8  -1   7  541.62   12.21   0
 -10  -2   8    1.67    3.03   0
 -13  -3   8    6.63    3.70   0
 -12  -2  -2    0.44    3.18   0
 -13  -2  -1    1.12    3.29   0
 -12  -1   0    5.72    3.14   0
 -13  -1   3   15.79    3.77   0
 -10   0   4   59.30    4.55   0
  -9   0   5   -5.60    3.29   0
  -9  -1   7    1.37    3.39   0
  -6  -1   7  123.32    6.91   0
 -11  -3   9    3.22    3.44   0
 -10   0   0  689.33   13.92   0
 -15  -3   0   32.56    4.81   0
 -11   0   2   22.75    3.97   0
 -13  -1   2    6.73    3.39   0
 -11   0   3    2.31    3.19   0
 -13  -1   4    8.97    3.53   0
 -14  -2   6    0.86    3.67   0
 -13  -2   7    9.31    3.76   0
  -2  -2   7  168.56   11.65   0
 -11  -2   8    0.18    3.22   0
 -14  -2   0   21.69    4.32   0
 -13  -1   1   44.61    4.80   0
 -15  -2   3   -1.44    4.00   0
 -15  -2   4    7.14    3.50   0
  -4   0   5   -1.41    2.84   0
 -12  -1   6   11.96    3.75   0
 -10  -1   7   21.25    3.78   0
  -5  -1   7  150.77    7.98   0
 -12  -3   9   59.05    5.15   0
  -7  -1  -4   18.33    4.97   0
  -6   1   1    2.65    2.85   0
  -5   1   1  454.71   13.50   0
 -11   0   1    1.75    3.31   0
  -6   1   2  468.96   12.43   0
  -5   1   2  181.22    8.63   0
 -15  -2   2   33.84    4.35   0
 -11   0   4   26.72    3.88   0
 -13  -1   5   10.93    3.37   0
 -15  -2   5    3.16    3.88   0
  -8   0  -2   96.82    6.19   0
 -12  -1  -1  106.85    6.29   0
  -7   1   1   36.52    4.04   0
  -7   1   2  498.26   12.15   0
 -11  -1   7   -1.65    3.01   0
 -12  -2   8   14.33    3.84   0
  -4   0  -3    0.11    3.43   0
 -11  -1  -2   38.79    4.71   0
  -6   1   0  317.29   11.27   0
  -5   1   0    4.01    3.40   0
 -13  -1   0   -1.81    3.62   0
  -4   1   1    1.42    2.67   0
 -15  -2   1   33.70    4.60   0
  -7   1   3  293.80    9.44   0
  -6   1   3   59.99    4.93   0
 -12   0   3   -2.52    2.76   0
 -14  -1   3   80.63    5.37   0
  -2   0   4   34.06    5.97   0
 -14  -1   4   -0.04    3.07   0
 -11   0   5    0.65    2.71   0
  -9   0   6    4.40    3.46   0
  -8   0   6  256.33    8.50   0
 -13  -1   6    6.55    3.92   0
 -14  -2   7   16.60    3.99   0
 -13  -3   9    0.59    3.58   0
  -5   0  -3    0.37    3.26   0
 -10   0  -1   -0.25    3.30   0
 -11   0   0  343.06    9.90   0
  -4   1   2    5.10    3.12   0
 -12   0   2    7.98    3.51   0
 -14  -1   2    3.55    3.37   0
  -5   1   3  219.53    9.47   0
 -12   0   4   78.90    5.17   0
  -6   0   6  207.99    8.29   0
 -12  -1   7    1.09    3.75   0
 -13  -2   8    2.82    4.16   0
 -14  -2  -1   10.04    3.51   0
  -7   1   0    0.95    2.39   0
  -4   1   0 3203.50   39.96   0
 -12   0   1    0.39    3.48   0
  -9   1   2   62.08    4.94   0
 -14  -1   5    6.64    3.09   0
 -10   0   6    3.46    3.04   0
  -4  -1   7  255.91   11.07   0
 -10  -2   9    6.50    3.79   0
  -9  -2   9   -0.03    3.49   0
  -8  -2   9   19.15    4.35   0
  -6   0  -3    0.64    3.21   0
 -10  -1  -3    3.06    4.24   0
 -15  -2   0   83.64    6.10   0
 -14  -1   1   52.88    5.06   0
  -9   1   3  606.43   12.44   0
  -7   1   4  129.99    6.49   0
 -12   0   5   -3.83    3.10   0
  -9  -1   8   58.69    4.90   0
  -8  -1   8    1.29    3.46   0
  -3   0  -3   -0.38    4.51   0
  -8   1   0   16.96    3.72   0
 -13   0   3   -4.49    3.92   0
  -6   1   4    3.04    2.43   0
  -3   0   5   -1.72    3.13   0
  -5   0   6   66.02    5.35   0
 -14  -1   6   -1.18    3.39   0
 -13  -1   7    2.40    3.62   0
 -10  -1   8   28.31    3.99   0
  -7  -1   8    9.87    4.14   0
 -14  -2   8   -2.88    4.09   0
 -11  -2   9    5.72    3.11   0
 -13  -1  -1    6.76    3.66   0
  -3   1   1 4339.32   50.66   0
 -10   1   2   66.38    5.09   0
 -13   0   2   33.24    4.50   0
 -10   1   3  177.52    7.20   0
  -4   1   3   33.23    4.86   0
 -15  -1   3    1.33    3.42   0
  -9   1   4   28.11    3.77   0
 -13   0   4  287.18    8.65   0
 -15  -1   4    5.46    3.71   0
 -11  -1   8   26.93    4.19   0
 -12  -2   9   17.77    4.06   0
 -12  -3  10    5.04    3.72   0
  -7   0  -3   -1.11    3.73   0
 -12  -1  -2    7.33    3.70   0
  -6   1  -1    5.37    2.79   0
  -5   1  -1   35.85    5.03   0
 -11   0  -1    1.03    3.33   0
 -12   0   0  151.76    6.99   0
 -14  -1   0    4.22    3.51   0
 -10   1   1    6.58    3.70   0
 -15  -1   2    1.61    3.98   0
 -10   1   4   26.56    4.15   0
 -13   0   5    2.39    3.51   0
 -15  -1   5    4.41    3.50   0
 -12   0   6    2.37    3.82   0
  -7   1  -1   15.38    3.28   0
 -13   0   1    1.66    3.18   0
  -3   1   2  119.66    8.47   0
  -5   1   4  164.06    7.93   0
 -10   0   7    1.07    3.28   0
  -9   0   7   -0.11    3.23   0
  -8   0   7    0.67    3.21   0
 -14  -1   7    5.24    4.11   0
 -12  -1   8    3.61    3.48   0
 -13  -2   9    5.74    4.01   0
 -10   0  -2   57.47    5.44   0
  -3   1   0 1672.65   32.95   0
 -15  -1   1   33.78    4.70   0
 -11   1   2    9.16    3.46   0
 -11   1   3   -2.50    3.05   0
 -14   0   3    1.67    3.65   0
  -9   1   5    1.95    3.51   0
  -8   1   5  556.28   12.24   0
 -15  -1   6   -2.41    3.61   0
  -8   0  -3    1.13    3.43   0
  -8   1  -1    1.28    2.90   0
  -4   1  -1    0.88    3.18   0
 -14   0   2    3.67    3.84   0
 -11   1   4    2.88    3.22   0
 -14   0   4    1.07    3.60   0
 -10   1   5  157.22    6.87   0
 -13   0   6   12.23    3.72   0
  -4   0   6  599.96   16.10   0
 -11   0   7    3.14    3.10   0
 -13  -1   8   59.10    5.35   0
 -12   0  -1   -0.93    3.69   0
 -10   1   0    2.62    3.51   0
 -13   0   0  165.09    7.37   0
 -11   1   1   30.67    4.32   0
  -6   1   5   84.94    5.69   0
 -14   0   5   -1.30    3.18   0
 -14  -1  -1   64.72    5.72   0
 -12   1   2   27.56    3.92   0
 -12   1   3  107.83    5.83   0
 -12   1   4   16.62    3.33   0
 -11   1   5    8.93    3.33   0
 -12   0   7   -3.70    3.18   0
  -6   0   7    0.82    2.89   0
 -11   0  -2    1.91    3.88   0
 -15  -1   0   43.68    5.27   0
 -14   0   1    2.02    3.54   0
  -4   1   4  168.78    8.79   0
 -14   0   6   21.38    4.16   0
 -14  -1   8    4.62    3.91   0
  -5  -1   8    4.00    3.78   0
 -11  -1   9    1.05    3.58   0
 -10  -1   9    6.83    3.71   0
  -9  -1   9    0.78    3.63   0
 -11   1   0    0.78    3.50   0
 -12   1   1    7.08    3.75   0
  -3   1   3  104.20    7.95   0
 -15   0   3   -1.30    3.45   0
 -15   0   4   39.05    4.90   0
 -12   1   5   81.08    5.17   0
 -15   0   5    0.33    3.97   0
 -10   1   6   78.48    5.25   0
  -9   1   6  300.58    9.15   0
  -8   1   6   34.04    4.34   0
 -13   0   7   -0.83    3.56   0
 -15   0   2    6.16    4.14   0
 -13   1   3   16.56    3.98   0
 -13   1   4   10.16    3.74   0
  -5   1   5  107.49    6.57   0
 -11   1   6   94.74    5.57   0
 -10   0   8   31.71    4.62   0
  -9   0   8   88.95    6.13   0
 -12  -1   9   -0.15    3.33   0
  -8  -1   9  122.71    6.95   0
  -7   1  -2    3.78    3.28   0
  -6   1  -2  105.52    7.37   0
 -10   1  -1  276.18    9.64   0
 -13   0  -1   -2.43    3.60   0
 -14   0   0   52.41    5.44   0
 -13   1   2    7.56    3.77   0
 -15   0   6   -1.40    4.31   0
 -14   0   7    0.27    3.85   0
  -5   0   7    0.73    3.32   0
 -11   0   8  153.04    6.88   0
 -13  -1   9    1.17    4.20   0
  -5   1  -2  168.75   10.10   0
  -3   1  -1   28.25    5.66   0
  -9   2   2   31.40    3.98   0
  -7   2   2   69.40    5.12   0
  -9   2   3  182.19    7.43   0
 -13   1   5    9.69    3.48   0
 -12   1   6   11.28    3.81   0
 -12   0   8   10.67    3.78   0
  -8   0   8  100.92    6.41   0
  -7  -1   9    1.56    4.08   0
  -8   1  -2  104.89    6.62   0
 -12   0  -2   21.64    4.65   0
 -12   1   0    2.58    3.52   0
  -7   2   1   14.20    3.13   0
 -13   1   1   39.06    4.60   0
 -15   0   1    2.21    3.88   0
  -6   2   2   -0.64    2.60   0
 -10   2   3   96.29    5.63   0
  -7   2   3  559.98   12.84   0
 -14   1   3   68.82    5.71   0
 -14   1   4   -0.73    3.81   0
  -6   1   6   68.76    5.82   0
 -13   0   8   14.71    4.31   0
 -11   1  -1   95.52    6.40   0
  -9   2   1   35.26    4.35   0
  -6   2   1    3.21    2.89   0
  -2   1   1   61.59    8.05   0
 -10   2   2    1.71    3.23   0
 -10   2   4   11.24    3.86   0
  -9   2   4  200.10    7.74   0
 -14   1   5    7.80    3.80   0
 -13   1   6    8.26    3.92   0
 -10   1   7   21.61    4.13   0
  -7   0   8 1051.19   18.66   0
 -10   2   1  141.38    7.06   0
 -14   1   2    0.65    3.72   0
 -11   2   3    2.00    3.28   0
  -6   2   3   82.69    5.67   0
  -3   0   6   85.19    7.48   0
 -11   1   7    2.57    3.23   0
  -9   1   7    1.38    3.47   0
 -14   0  -1    0.51    3.92   0
  -7   2   0    6.67    2.98   0
 -15   0   0  233.61    9.19   0
 -11   2   2   -1.16    3.33   0
  -2   1   2  376.50   17.03   0
 -11   2   4    3.19    3.35   0
  -4   1   5  744.75   17.92   0
 -14   1   6   -2.94    3.87   0
 -12   1   7    4.85    3.42   0
  -8   1   7  550.30   12.62   0
 -14   0   8    1.74    3.89   0
  -6   0  -4  522.76   18.99   0
  -4   1  -2    4.40    4.03   0
 -13   1   0    3.01    3.46   0
 -14   1   1   57.51    5.34   0
  -5   2   2   68.32    5.88   0
 -12   2   3    1.57    3.10   0
 -15   1   3    0.65    3.90   0
 -12   2   4    4.94    3.46   0
 -15   1   4    3.68    3.67   0
  -3   1   4  330.94   13.19   0
 -10   2   5  230.88    8.04   0
  -9   2   5   12.30    3.67   0
  -8   2   5  183.31    7.74   0
 -13   1   7   -2.03    4.05   0
 -12  -1  10    1.69    3.62   0
 -11  -1  10    2.31    3.74   0
 -10   1  -2    0.70    4.00   0
 -12   1  -1  106.51    6.58   0
  -6   2   0  614.28   15.26   0
  -2   1   0 3509.96   57.44   0
 -11   2   1   43.42    4.76   0
  -5   2   1 1380.21   23.24   0
 -12   2   2   -2.06    3.43   0
  -6   2   4  560.16   13.44   0
 -11   2   5    1.57    3.26   0
 -15   1   5   -0.36    3.72   0
  -5   1   6  247.14    9.97   0
 -12   0   9   -1.58    3.75   0
 -11   0   9    2.18    3.34   0
 -10   0   9    2.25    3.71   0
 -13  -1  10    0.76    4.08   0
  -5   0  -4   -0.16    4.46   0
 -10   2   0  343.69   10.37   0
 -15   1   2   -1.30    4.20   0
  -5   2   3  228.66    9.40   0
 -12   2   5   38.49    4.60   0
 -15   1   6    1.04    4.40   0
  -4   0   7    1.52    3.74   0
 -13   0   9   -2.41    4.18   0
  -9   0   9    1.56    3.37   0
 -12   2   1   -1.97    3.71   0
 -13   2   3    6.48    4.01   0
 -13   2   4  223.34    8.02   0
 -10   2   6   73.66    5.44   0
 -14   1   7   11.71    3.89   0
 -11   1   8   19.68    4.36   0
 -11   1  -2   36.08    5.17   0
 -11   2   0   17.55    4.17   0
  -5   2   0 1052.61   21.24   0
 -14   1   0   -0.49    3.47   0
 -15   1   1   32.70    5.03   0
 -13   2   2    8.11    3.73   0
 -13   2   5   10.35    3.73   0
 -11   2   6   -1.61    3.48   0
  -9   2   6  318.97    9.65   0
 -12   1   8    1.56    3.68   0
 -10   1   8   29.18    4.14   0
  -8   2  -1    2.00    3.20   0
  -7   2  -1   39.98    4.98   0
 -13   1  -1    1.93    4.17   0
 -14   2   4   25.29    4.74   0
 -12   2   6   20.10    4.07   0
  -8   2   6   69.20    5.67   0
 -13   1   8   62.77    5.36   0
  -9   1   8   53.14    4.93   0
  -8   0   9    0.55    3.70   0
  -7   1  -3  140.01    9.28   0
  -2   0  -3   -0.00    6.49   0
 -13   2   1   15.86    4.35   0
  -4   2   2 4003.41   41.40   0
 -14   2   3    2.97    3.71   0
  -2   1   3  110.26    9.21   0
  -5   2   4  211.01    8.92   0
 -14   2   5   86.61    5.87   0
  -6   2   5   12.36    3.72   0
 -13   2   6  135.60    6.58   0
  -8   1  -3   16.38    4.58   0
 -10   2  -1  112.55    6.88   0
  -6   2  -1  221.39    9.71   0
 -12   2   0   27.90    4.37   0
  -4   2   1   40.24    5.33   0
 -14   2   2    4.12    3.60   0
 -14   1   8    8.31    4.31   0
  -8   1   8    5.81    3.54   0
  -6   1  -3    0.25    3.68   0
 -12   1  -2   12.02    4.33   0
 -15   1   0   36.59    5.65   0
  -4   2   3   19.43    5.01   0
 -15   2   4    1.60    4.40   0
 -14   2   6   -0.13    3.88   0
 -12   2   7    0.88    3.86   0
 -11   2   7   20.11    3.98   0
 -10   2   7   65.79    5.43   0
  -7   0   9   -2.82    4.14   0
 -14   1  -1   65.93    6.15   0
 -10   3   2   83.38    5.50   0
  -9   3   2  330.48    9.84   0
 -10   3   3   38.10    4.53   0
  -9   3   3   10.36    3.75   0
 -15   2   3    0.86    4.00   0
 -10   3   4   70.74    5.44   0
 -15   2   5    5.08    3.64   0
  -1  -1   6   19.80    6.90   0
 -13   2   7    7.13    4.09   0
  -9   2   7   34.98    4.71   0
 -13   0  10    1.49    4.43   0
 -12   0  10    6.04    3.62   0
 -11   0  10   50.75    5.34   0
  -4   0  -4    3.19    4.95   0
 -11   2  -1   69.61    5.65   0
 -13   2   0   39.46    4.96   0
 -14   2   1  147.52    7.22   0
 -11   3   2   40.80    4.77   0
 -11   3   4   44.61    4.65   0
  -9   3   4   35.46    4.41   0
  -3   1   5  118.37    8.55   0
  -4   1   6  104.34    7.21   0
 -12   1   9   -1.48    4.27   0
 -11   1   9    3.28    3.52   0
  -5   1  -3  214.80   12.71   0
  -3   1  -2  186.25   14.11   0
  -5   2  -1   31.19    4.89   0
  -4   2   0  128.63    8.71   0
 -10   3   1   32.51    4.52   0
  -9   3   1  311.55    9.69   0
  -7   3   2   51.60    4.91   0
 -12   3   3    7.37    3.60   0
 -12   3   4   -1.48    3.61   0
  -8   3   4   39.83    4.51   0
 -11   3   5   33.36    4.47   0
 -10   3   5   44.20    4.80   0
  -5   2   5  162.73    8.21   0
 -14   2   7   19.14    4.56   0
  -7   1   8   12.30    3.82   0
 -13   1   9    4.90    4.05   0
 -10   1   9    2.34    3.62   0
 -12   3   2   13.90    3.89   0
 -13   3   4   -1.03    3.86   0
 -12   3   5   23.70    4.16   0
  -9   3   5   49.52    4.99   0
  -6   2   6    9.33    4.06   0
  -8   2   7  132.13    6.91   0
  -5   1   7  143.60    8.32   0
  -8   2  -2   11.26    4.24   0
 -12   2  -1    1.60    3.53   0
  -2   1  -1 2145.78   49.81   0
 -11   3   1    2.32    3.52   0
  -7   3   1    2.43    3.07   0
 -15   2   1   27.98    5.35   0
   0   0   2   13.03   10.13   0
 -13   3   3    8.93    3.99   0
  -4   2   4  247.89   10.39   0
 -13   3   5    0.47    3.82   0
 -12   2   8   18.01    4.61   0
 -11   2   8    2.61    3.88   0
  -9   1   9    6.24    3.62   0
  -7   2  -2  300.75   11.60   0
 -14   2   0   22.00    4.33   0
 -12   3   1   21.96    4.50   0
 -13   3   2   25.91    4.60   0
  -8   3   5   59.93    4.91   0
 -11   3   6   -2.60    3.82   0
 -13   2   8    0.82    4.06   0
 -10   2   8    2.83    3.82   0
 -10   2  -2  103.70    7.35   0
 -10   3   0    9.18    3.97   0
  -9   3   0   27.30    4.28   0
  -6   3   2  272.38    9.76   0
 -14   3   3    9.59    3.98   0
  -6   3   3   32.41    4.30   0
 -14   3   4    6.74    3.74   0
 -14   3   5   47.68    4.66   0
 -13   3   6   92.43    6.33   0
 -12   3   6   40.87    4.80   0
 -10   3   6   11.56    3.86   0
  -7   2   7  197.94    8.65   0
 -14   2   8    4.06    3.90   0
 -13   2  -1   -1.25    3.47   0
  -6   3   1    7.63    3.01   0
  -2   1   4  514.08   19.18   0
  -9   3   6  241.95    8.63   0
  -9   2   8    0.20    3.75   0
  -8   1   9  113.73    7.16   0
 -11   2  -2    9.86    4.42   0
  -6   2  -2    8.97    3.26   0
 -11   3   0   39.50    4.76   0
  -7   3   0   62.68    5.18   0
 -13   3   1   -0.19    3.84   0
 -14   3   2   19.68    4.46   0
  -3   2   2  708.43   19.31   0
 -15   3   4    4.96    4.51   0
 -15   3   5   -0.27    4.74   0
 -14   3   6    3.17    3.85   0
 -13   1  10    2.61    4.11   0
 -12   1  10   -2.46    3.94   0
 -12   3   0   12.52    4.10   0
 -15   2   0   82.53    6.25   0
  -3   2   1 3278.62   42.87   0
 -15   3   3    0.01    4.42   0
  -6   3   4   56.70    5.03   0
  -8   3   6   93.44    6.23   0
 -12   3   7  263.58    8.84   0
 -11   3   7    5.07    3.94   0
 -11   1  10    1.29    3.70   0
 -14   2  -1    9.02    4.48   0
  -4   2  -1    0.36    3.49   0
 -14   3   1   57.13    5.91   0
 -15   3   2    3.72    4.90   0
  -5   2   6   80.81    6.41   0
 -13   3   7   14.27    3.60   0
 -10   3   7    0.29    3.50   0
  -8   2   8   61.33    5.49   0
 -13   2   9    4.15    4.06   0
 -12   2   9   15.91    4.46   0
  -4   1  -3    1.43    4.16   0
 -12   2  -2    1.89    3.63   0
  -6   3   0  830.83   17.47   0
  -5   3   2  250.07   10.02   0
  -3   2   3 1898.98   30.64   0
  -4   2   5  269.58   11.00   0
 -14   3   7   20.29    4.50   0
 -11   2   9    6.38    3.70   0
 -10   3  -1   93.60    6.37   0
 -13   3   0   25.02    4.66   0
 -12   4   3   -2.05    3.76   0
 -11   4   3   29.06    4.40   0
 -10   4   3   31.71    4.43   0
  -9   4   3   27.92    4.55   0
  -5   3   3  429.18   12.55   0
 -12   4   4   31.44    4.19   0
 -11   4   4  113.65    6.46   0
 -10   4   4   39.29    4.57   0
  -9   3   7   34.05    4.57   0
 -10   2   9   13.16    4.31   0
  -7   1   9    1.95    4.21   0
  -5   2  -2    6.54    4.05   0
 -11   3  -1   54.08    5.50   0
  -3   2   0 1395.75   29.08   0
 -15   3   1   -1.84    5.04   0
  -5   3   1 5000.25   43.22   0
 -11   4   2   63.11    5.22   0
 -10   4   2   27.23    4.32   0
 -13   4   4    3.66    3.47   0
  -9   4   4    7.13    3.81   0
 -12   4   5   15.19    4.13   0
 -11   4   5   11.56    3.84   0
  -7   3   6  327.45   10.14   0
  -4   1   7  257.59   11.39   0
  -7   3  -1  497.42   13.83   0
 -12   4   2   29.45    4.65   0
 -13   4   3    3.54    3.73   0
  -8   4   3   68.90    5.50   0
 -13   4   5   17.73    4.17   0
 -10   4   5   35.61    4.49   0
  -3   1   6   32.91    5.54   0
 -12   3   8   -0.61    3.76   0
 -11   3   8   19.11    4.63   0
 -12   3  -1   -0.74    4.10   0
 -14   3   0    1.18    3.78   0
 -11   4   1    2.05    3.68   0
 -10   4   1    3.14    3.56   0
 -13   4   2   69.65    5.77   0
  -8   4   2  361.67   10.37   0
 -14   4   3   33.13    5.18   0
 -14   4   4    0.87    3.87   0
  -8   4   4   53.91    5.24   0
  -5   3   4  109.90    6.59   0
 -14   4   5    8.25    4.06   0
  -9   4   5    8.64    3.90   0
 -12   4   6   13.39    4.51   0
  -8   3   7   22.80    4.21   0
  -7   2   8  313.61   10.43   0
  -5   1   8    3.51    4.57   0
  -9   2   9    0.66    3.51   0
  -8   2  -3   43.53    6.07   0
 -12   4   1   18.89    4.25   0
  -9   4   1   66.14    5.38   0
  -3   2   4   46.35    6.14   0
 -13   4   6  319.68    9.59   0
 -11   4   6    3.93    3.67   0
 -10   3   8   15.87    4.04   0
  -5   3   0  807.06   18.24   0
 -14   4   2   15.20    4.34   0
 -15   4   4   -0.26    4.15   0
  -1   0   5    0.47    3.95   0
 -10   4   6    3.62    3.58   0
 -12   2  10   18.88    4.50   0
  -7   2  -3  238.21   11.26   0
 -13   3  -1   10.44    4.14   0
  -6   3  -1  136.68    7.84   0
 -13   4   1   19.68    4.56   0
  -1   1   1  837.23   32.70   0
 -15   4   3    3.32    4.56   0
  -8   4   5   83.25    5.85   0
  -9   3   8    3.93    3.69   0
  -6   1  -4   15.59    5.51   0
 -11   4   0    1.83    3.97   0
 -10   4   0   15.46    4.25   0
 -15   4   2  104.92    6.97   0
  -1   1   2  170.87   14.05   0
  -9   4   6   94.58    6.00   0
 -14   4   7   43.22    5.63   0
 -13   4   7    2.72    3.84   0
 -12   4   7   26.49    4.67   0
 -11   4   7   -4.84    4.00   0
  -7   3   7    9.19    4.30   0
 -13   3   9    1.16    4.26   0
 -12   3   9   70.97    5.98   0
  -8   2   9   20.36    4.47   0
 -11   2  10   54.25    5.29   0
 -10   3  -2  138.57    7.96   0
 -14   3  -1   -1.56    4.17   0
  -9   4   0  165.52    7.69   0
 -14   4   1    7.48    4.32   0
  -4   3   2 1045.77   20.90   0
  -5   3   5   20.33    3.79   0
  -4   2   6   14.37    4.26   0
  -5   2   7   -0.41    3.18   0
 -11   3   9    2.44    3.79   0
 -11   3  -2    4.23    4.33   0
  -8   3  -2  124.10    7.50   0
 -12   4   0   -3.06    3.57   0
  -4   3   1  972.69   20.68   0
  -4   3   3  942.43   19.40   0
 -10   4   7   15.06    4.07   0
  -6   2  -3  130.99    9.12   0
 -13   4   0    2.92    3.84   0
  -6   4   2   30.16    3.97   0
  -6   4   3  407.69   11.48   0
 -12   5   4   15.05    4.22   0
  -7   4   5  185.32    7.69   0
  -8   4   6   -1.97    3.70   0
 -13   4   8   -2.81    4.55   0
  -8   3   8   79.51    6.33   0
 -12   3  -2   -0.75    3.51   0
  -7   3  -2    0.49    3.71   0
  -4   2  -2    8.15    3.94   0
  -3   2  -1  353.36   15.66   0
 -15   4   1   -0.55    4.33   0
 -13   5   3    8.48    4.35   0
 -12   5   3    1.01    3.92   0
 -11   5   3   -0.66    3.48   0
 -10   5   3   24.85    4.00   0
 -13   5   4   92.98    6.15   0
 -11   5   4    1.44    3.11   0
 -10   5   4   17.20    4.14   0
 -13   5   5    4.89    3.85   0
 -12   5   5   43.35    4.64   0
  -9   4   7    3.66    3.80   0
 -12   4   8   -1.34    3.61   0
 -10   3   9    9.16    3.69   0
  -5   3  -1 1271.33   23.94   0
 -14   4   0    2.12    4.43   0
  -6   4   1   11.95    3.59   0
 -12   5   2    0.13    4.10   0
 -11   5   2   26.53    4.57   0
 -10   5   2   53.30    5.05   0
 -14   5   4    1.29    4.15   0
  -4   3   4  330.06   11.67   0
 -14   5   5   17.24    4.75   0
  -3   2   5    2.99    3.38   0
 -11   4   8   22.37    4.43   0
 -11   4  -1   11.01    4.23   0
 -10   4  -1   33.18    4.74   0
 -13   5   2    7.27    4.41   0
 -14   5   3   28.11    4.63   0
  -9   5   3    3.56    3.52   0
  -9   5   4  241.42    8.31   0
 -10   5   5   24.22    4.20   0
 -13   5   6    0.51    3.66   0
 -12   5   6    3.00    3.69   0
  -7   2   9   25.22    5.24   0
 -12   4  -1    2.93    3.76   0
  -9   4  -1    0.72    3.84   0
  -4   3   0    8.52    4.00   0
  -9   5   2    8.63    3.86   0
  -2   2   2  940.96   24.47   0
 -14   5   6   30.52    4.81   0
 -11   5   6    5.79    3.96   0
  -7   4   6   -0.67    4.03   0
  -5   3   6   75.52    5.99   0
 -10   4   8   50.72    4.98   0
  -9   3   9   -2.11    3.51   0
 -12   3  10    2.77    4.44   0
 -15   4   0   20.16    5.14   0
 -12   5   1    5.81    4.13   0
 -11   5   1    6.19    3.93   0
 -10   5   1    3.67    3.69   0
  -2   2   1  150.12   10.71   0
 -14   5   2   11.16    4.65   0
  -8   5   3   88.03    6.11   0
  -9   5   5   -1.88    3.61   0
 -10   5   6    5.96    4.08   0
  -8   4   7    8.78    3.83   0
  -7   3   8   77.48    6.06   0
  -5   1  -4   40.51    7.49   0
  -6   3  -2  694.56   17.48   0
 -13   4  -1    4.32    4.01   0
 -13   5   1    1.92    3.91   0
  -9   5   1  305.99    9.88   0
  -8   5   2    5.94    3.52   0
  -8   5   4   94.73    6.10   0
 -13   5   7    0.85    4.34   0
 -12   5   7   78.68    5.68   0
  -4   1   8    8.76    4.11   0
 -12   4   9    8.98    4.57   0
 -11   3  10   33.61    4.79   0
  -6   4   0   24.53    3.91   0
  -5   4   2  761.73   16.22   0
  -5   4   3   73.06    5.73   0
  -2   2   3   49.13    6.42   0
 -11   5   7    4.13    3.98   0
  -9   4   8    3.72    4.14   0
  -5   2  -3  116.82    9.18   0
  -2   1  -2  200.48   17.94   0
 -14   4  -1   -1.93    4.07   0
  -7   4  -1  107.03    7.09   0
 -14   5   1   39.40    5.37   0
  -8   5   5   28.39    4.28   0
  -4   3   5  135.44    7.58   0
  -9   5   6    0.56    3.55   0
  -8   3   9   28.96    4.77   0
  -3   0  -4   74.29   17.84   0
 -12   5   0    2.99    3.88   0
 -11   5   0   16.79    4.13   0
 -10   5   0  282.47    9.70   0
  -8   5   1  307.35    9.74   0
  -5   4   1    2.73    2.93   0
  -7   5   3  159.07    7.33   0
  -5   4   4  165.50    7.78   0
 -10   5   7    2.51    3.94   0
  -4   2   7   44.81    5.83   0
  -2   0   7    0.10    4.57   0
 -13   5   8   23.56    5.14   0
  -5   2   8  232.55   10.34   0
  -3   1  -3  406.03   22.97   0
 -13   5   0    0.40    3.89   0
  -9   5   0  111.46    6.92   0
 -15   5   1    9.08    4.47   0
  -3   3   2  753.75   18.80   0
   0   0   3   -0.16    5.05   0
 -13   6   4   79.59    6.01   0
 -12   6   4    2.20    4.01   0
  -7   5   4    5.33    3.24   0
  -7   4   7   41.45    4.92   0
 -12   5   8   15.85    4.45   0
 -10   4   9    3.57    3.92   0
  -8   3  -3   -1.32    4.52   0
 -11   4  -2   18.26    4.29   0
 -10   4  -2  193.99    9.05   0
  -2   2   0 5266.94   63.10   0
 -13   6   3    0.41    4.00   0
 -12   6   3   26.00    4.68   0
 -11   6   3    0.08    3.60   0
  -3   3   3 1492.45   25.89   0
 -14   6   4   10.36    4.79   0
 -11   6   4   18.41    4.25   0
 -13   6   5    0.80    3.57   0
 -12   6   5   38.35    4.87   0
  -8   4   8   18.86    4.30   0
  -9   4  -2    3.15    3.64   0
  -4   3  -1  603.12   17.38   0
 -14   5   0   -1.80    4.43   0
  -3   3   1 1677.66   28.49   0
 -12   6   2   -0.82    4.07   0
 -10   6   3    3.96    3.78   0
 -10   6   4    3.49    3.69   0
 -11   6   5   19.81    4.20   0
 -13   6   6   35.85    4.94   0
  -8   5   6   11.11    4.01   0
  -9   5   7   -0.20    3.60   0
  -5   3   7    3.42    3.80   0
 -11   5   8   82.36    5.95   0
  -5   3  -2   93.10    7.53   0
  -6   4  -1   22.63    4.45   0
  -8   5   0  199.06    8.13   0
  -5   4   0  256.32   10.31   0
 -13   6   2   -0.72    3.73   0
 -11   6   2   16.84    4.07   0
  -2   2   4   60.94    6.91   0
  -7   5   5   -0.29    3.47   0
  -5   4   5   -0.17    3.30   0
 -12   6   6    0.92    3.78   0
  -3   2   6  338.92   13.47   0
 -12   4  10    4.24    4.28   0
  -7   3  -3  258.27   11.39   0
 -15   5   0    1.40    4.57   0
 -14   6   2   -0.35    4.14   0
 -10   6   2   18.17    4.00   0
  -9   6   3   11.01    3.99   0
 -10   6   5    4.21    3.23   0
 -11   6   6   35.24    4.65   0
 -10   5   8   11.20    4.04   0
  -9   4   9   -2.98    3.52   0
 -12   5  -1   10.15    4.14   0
 -11   5  -1   24.53    4.43   0
 -10   5  -1   30.03    4.96   0
 -12   6   1    5.42    4.21   0
  -9   6   4   70.00    5.16   0
  -3   3   4  442.28   14.03   0
  -4   3   6   92.94    6.91   0
 -13   6   7   10.95    4.48   0
 -12   6   7   92.69    6.43   0
 -12   5   9   16.43    5.03   0
  -7   3   9    0.76    4.29   0
 -11   4  10  137.05    7.68   0
 -13   5  -1    3.53    4.07   0
  -9   5  -1    3.69    4.31   0
 -13   6   1    1.78    3.93   0
 -11   6   1   27.27    4.47   0
 -10   6   1   34.29    5.02   0
  -9   6   2   10.26    4.07   0
  -4   4   2 2210.11   28.57   0
  -4   4   3  542.47   14.30   0
  -9   6   5   56.66    5.27   0
 -10   6   6    8.75    3.92   0
  -7   5   6   17.61    4.53   0
  -8   5   7   14.65    4.34   0
  -7   4  -2  173.09    8.83   0
  -3   3   0   18.45    4.53   0
 -14   6   1    0.49    4.65   0
 -11   6   7    1.04    3.65   0
  -6   4   7   24.72    4.48   0
  -7   4   8   14.60    4.10   0
 -11   5   9    9.66    4.52   0
  -3   2  -2   28.53    5.91   0
  -9   6   1   88.72    5.94   0
  -4   4   1   12.63    3.72   0
  -8   6   3   23.86    3.96   0
  -8   6   4    8.86    3.88   0
  -9   5   8    3.41    3.59   0
  -8   5  -1    8.62    3.59   0
  -8   6   2   14.51    4.01   0
  -4   4   4   54.83    5.12   0
  -6   5   5   19.31    3.97   0
  -9   6   6   23.71    4.19   0
 -10   6   7    2.38    3.99   0
  -8   4   9    1.07    3.59   0
 -12   6   0    6.36    3.95   0
 -11   6   0   11.17    4.03   0
 -13   7   4   75.07    5.93   0
 -12   7   4   81.86    5.82   0
 -13   7   5   13.55    4.08   0
  -8   6   5   90.03    5.81   0
  -9   1   0   13.07    3.53   0
 -12   0   0  141.00    6.54   0
 -11  -1   2    7.98    3.73   0
 -13  -2   2    6.55    3.87   0
 -14  -4   3   31.09    4.34   0
 -12  -4   4   26.48    4.20   0
 -10  -5   5   24.77    4.65   0
 -12  -6   5   38.07    4.72   0
 -13  -7   5   12.35    4.22   0
  -3   3  -5   12.51    6.35   0
 -10   2  -4   -0.71    3.88   0
 -12   1  -3    3.04    3.79   0
  -9   2  -2    1.74    3.58   0
  -6   2  -1  216.27    9.32   0
 -11   1  -1   88.97    5.78   0
 -13   0  -1   -3.07    3.78   0
 -13  -1   1   38.25    4.97   0
 -11  -2   3    5.00    3.19   0
 -13  -3   3    6.87    4.02   0
  -5   3  -4   13.54    5.00   0
 -10   2  -3   -0.44    4.05   0
 -12   1  -2    8.95    4.15   0
  -7   2  -1   38.67    4.52   0
  -5   2  -1   27.84    4.67   0
 -14  -1   0   -2.63    3.87   0
 -11   0   1   -2.03    3.22   0
  -5  -3   4  107.01    7.12   0
 -14  -5   4    5.75    3.99   0
  -4   3  -4   16.76    5.44   0
 -14   0  -3    0.49    4.03   0
 -10   1   0    2.94    3.53   0
 -15  -3   2    9.09    3.69   0
 -13  -4   4    5.61    4.14   0
 -11  -5   5   84.45    5.69   0
  -5  -5   5   12.07    4.26   0
 -13  -6   5   -3.16    4.06   0
 -14  -7   5    7.72    4.36   0
 -11  -8   6    4.93    3.49   0
  -6   3  -4   94.52    7.78   0
 -14   0  -2   39.38    5.17   0
  -4   2  -1    1.60    4.46   0
  -2   0   1    2.10    4.76   0
 -15  -2   1   27.89    5.38   0
  -7   0   2   23.76    4.09   0
  -6   0   2   35.96    4.56   0
 -12  -1   2   30.82    4.28   0
 -14  -2   2    1.80    3.67   0
 -12  -2   3    2.46    3.28   0
  -3  -2   3 1777.76   34.01   0
 -15  -4   3    1.56    4.15   0
 -11  -3   4   48.85    4.72   0
  -9  -7   6    3.32    4.26   0
  -8  -7   6    2.39    4.29   0
 -10   2  -2  122.78    6.86   0
 -12   1  -1  113.07    6.52   0
 -13   0   0  161.19    7.18   0
  -9   0   2  316.20    9.60   0
  -9  -1   3  603.87   13.15   0
  -7  -1   3  310.44   10.12   0
 -14  -3   3   15.07    3.92   0
 -12  -5   5   46.67    4.93   0
 -10  -7   6   19.14    3.88   0
 -12  -8   6    2.64    3.80   0
  -7   3  -4    3.68    4.36   0
 -13   1  -3    3.25    3.88   0
  -9   2  -1   14.35    3.80   0
 -14   0  -1   -0.05    4.11   0
 -11   1   0   -1.46    3.75   0
  -7   1   1   35.41    4.29   0
  -6   1   1    3.59    3.16   0
 -12   0   1    0.81    3.35   0
 -14  -1   1   56.69    5.27   0
  -6  -1   3   59.78    5.27   0
 -12  -3   4    2.36    3.50   0
  -9  -4   5    8.44    3.82   0
 -11  -7   6    2.66    3.46   0
  -6   3  -3    7.57    4.29   0
 -11   2  -3   54.40    5.21   0
 -13   1  -2    0.98    3.75   0
 -15  -1   0   42.85    5.47   0
  -9   1   1  151.92    7.40   0
 -10   0   2  234.58    8.37   0
  -5   0   2  303.86   11.56   0
 -13  -1   2    8.73    3.95   0
 -10  -1   3  174.44    7.49   0
 -13  -2   3    4.41    3.89   0
 -14  -4   4    0.64    3.58   0
 -10  -4   5   32.82    4.61   0
  -7  -4   5  166.32    8.19   0
 -14  -6   5   31.01    5.00   0
  -3   3  -4    2.02    4.53   0
  -7   3  -3  254.72   10.93   0
  -5   3  -3  433.07   15.50   0
  -2  -1   2  377.82   19.25   0
  -9  -2   4  190.81    7.76   0
  -4  -3   4  327.08   13.41   0
 -11  -4   5   14.92    4.36   0
 -13  -5   5    4.37    3.73   0
  -3  -6   5  487.41   20.97   0
 -12  -7   6    7.59    3.85   0
 -13  -8   6   13.15    4.23   0
 -11   2  -2   10.77    4.06   0
 -10   2  -1  104.70    6.47   0
 -12   1   0    3.29    4.09   0
 -14   0   0   45.62    5.33   0
 -10   1   1   10.61    4.20   0
  -5   1   1  466.35   14.32   0
 -13   0   1    2.82    4.28   0
 -11   0   2   27.42    4.46   0
 -15  -2   2   38.59    4.61   0
 -11  -1   3    2.56    3.37   0
 -15  -3   3   -1.90    3.98   0
 -10  -2   4   10.98    3.86   0
  -7  -2   4    0.90    3.34   0
 -13  -3   4    2.29    3.74   0
 -10  -6   6    9.09    4.01   0
  -9  -6   6   25.14    4.81   0
 -13   1  -1    6.83    4.06   0
 -15  -1   1   25.46    5.53   0
  -5  -1   3  209.90    9.80   0
 -12  -4   5    5.24    4.22   0
  -6  -4   5  275.51   10.66   0
 -11  -6   6   27.34    5.03   0
  -8  -6   6    7.20    4.02   0
 -13  -7   6    1.66    4.64   0
  -4   3  -3   46.52    6.70   0
 -12   2  -3    1.80    3.68   0
 -14   1  -3    5.99    4.76   0
  -3   2  -1  352.21   16.61   0
 -15   0  -1    7.65    4.27   0
  -7   2   0    5.06    2.90   0
  -2   1   0 3521.95   59.62   0
 -14  -1   2    6.20    3.89   0
 -12  -1   3  103.65    6.06   0
 -14  -2   3   -2.81    3.61   0
 -11  -2   4    6.04    3.49   0
 -15  -4   4   -0.23    4.29   0
 -14  -5   5   11.71    4.35   0
 -14   1  -2    6.48    4.78   0
 -11   2  -1   65.71    5.59   0
  -9   2   0  155.62    7.70   0
  -6   2   0  613.58   15.55   0
 -11   1   1   25.82    4.40   0
 -12   0   2    9.82    3.71   0
  -6  -2   4  557.14   14.60   0
 -14  -3   4    3.95    4.31   0
 -12  -6   6    0.83    3.86   0
  -9   3  -3  101.25    7.18   0
  -7   3  -2    1.66    3.83   0
 -12   2  -2   -1.37    3.75   0
 -13   1   0   -1.05    4.01   0
 -14   0   1   -0.85    3.87   0
  -4   0   2 1723.80   29.24   0
 -12  -2   4    3.91    3.50   0
 -13  -4   5   24.44    4.58   0
 -14  -7   6    2.07    4.43   0
  -2   3  -5    8.72    9.32   0
  -6   3  -2  707.30   17.51   0
 -14   1  -1   71.72    6.25   0
 -10   2   0  321.30   10.10   0
 -15   0   0  238.81    9.09   0
  -4   1   1    2.50    3.22   0
 -13  -1   3   16.87    4.10   0
 -10  -3   5   41.38    5.02   0
  -9  -3   5   47.80    5.35   0
 -13  -6   6   39.51    5.35   0
 -12   2  -1    2.45    4.02   0
  -5   2   0 1087.49   22.16   0
 -12   1   1    8.28    3.87   0
 -15  -1   2   11.31    3.99   0
 -13  -2   4  220.74    8.17   0
 -11  -3   5   30.66    4.78   0
  -5  -4   5    6.18    4.07   0
 -11  -5   6    4.84    4.07   0
 -10  -5   6   10.23    3.84   0
  -9  -5   6   -2.38    4.19   0
 -10   3  -3   42.38    5.22   0
 -13   2  -3   -0.33    4.18   0
  -9   3  -2    3.24    3.73   0
  -5   3  -2   99.23    7.61   0
 -10   0   3   -1.79    3.93   0
  -9   0   3    1.29    3.48   0
  -4  -1   3   36.39    6.34   0
 -15  -3   4    3.65    4.67   0
  -2  -4   4   63.83   10.05   0
 -12  -3   5   23.68    4.02   0
 -12  -5   6    2.69    4.30   0
  -6  -6   6   15.20    4.81   0
 -13   2  -2   33.59    4.77   0
 -11   2   0   20.80    4.28   0
 -14   1   0    2.85    4.19   0
 -15   0   1    5.26    4.88   0
 -10   1   2   55.41    5.60   0
  -9   1   2   69.79    5.46   0
 -14  -1   3   74.26    5.28   0
  -5  -2   4  199.79    9.79   0
  -7  -3   5   29.74    4.54   0
 -14  -6   6    1.16    4.24   0
 -10   3  -2  133.20    7.81   0
 -13   1   1   43.57    5.07   0
  -7   1   2  503.76   13.17   0
 -14   0   2    2.87    3.52   0
  -7   0   3    0.04    3.12   0
 -10  -1   4   22.31    4.56   0
  -9  -1   4   26.38    4.34   0
 -14  -2   4   18.63    4.64   0
 -13  -3   5    3.43    3.88   0
 -15  -4   5   -2.33    4.79   0
 -13  -5   6    6.01    4.26   0
 -11   3  -3  164.01    8.41   0
  -3   3  -3   13.65    5.77   0
 -13   2  -1   -4.09    4.43   0
 -15   1  -1   18.01    5.24   0
 -12   2   0   28.56    4.77   0
 -11   1   2    8.76    3.99   0
 -12   0   3   -0.28    3.78   0
 -11  -1   4   -1.96    3.71   0
  -7  -5   6   22.15    5.08   0
  -9   3  -1   53.23    5.80   0
  -7   3  -1  479.80   13.55   0
  -9   2   1   41.00    4.80   0
 -15  -1   3    0.99    4.20   0
 -12  -1   4   21.72    4.18   0
 -14  -3   5   43.31    5.40   0
 -14  -5   6   30.34    5.31   0
 -11   3  -2    3.36    3.91   0
  -4   3  -2  330.34   15.23   0
 -14   2  -2   53.80    6.24   0
  -4   2   0  126.74    9.09   0
 -15   1   0   40.76    6.14   0
 -10   2   1  142.78    7.21   0
  -7   2   1   10.07    3.77   0
 -14   1   1   58.65    5.37   0
 -12   1   2   29.49    4.45   0
  -6   1   2  454.65   13.33   0
  -6   0   3    0.42    2.99   0
  -7  -1   4  125.83    7.00   0
 -15  -2   4    1.05    4.44   0
 -10  -2   5  228.11    8.85   0
  -6  -3   5   50.42    5.32   0
 -11  -4   6    2.90    3.83   0
 -10  -4   6    0.86    3.76   0
 -10   3  -1   97.71    6.57   0
  -6   3  -1  137.17    8.05   0
 -13   2   0   44.55    5.30   0
 -11   2   1   44.04    5.06   0
 -15   0   2    4.68    4.55   0
 -13   0   3   -0.78    3.87   0
 -13  -1   4   11.77    4.16   0
 -11  -2   5   -0.80    3.83   0
  -9  -2   5   12.81    4.10   0
 -12  -4   6   13.19    4.16   0
  -9  -4   6   92.07    6.64   0
 -12   3  -3    2.97    3.85   0
 -14   2  -1    3.92    4.68   0
 -13   1   2    3.14    4.22   0
 -12  -2   5   38.27    5.04   0
 -15  -3   5    2.31    5.27   0
 -13  -4   6  310.40    9.96   0
 -12   3  -2   -0.76    3.79   0
 -11   3  -1   51.69    5.56   0
 -12   2   1   -0.18    3.89   0
  -6   2   1    6.60    3.34   0
  -3   0   2 1164.94   27.94   0
 -14   0   3    2.12    3.64   0
 -14  -1   4   -2.60    4.13   0
 -13  -2   5   16.54    4.54   0
  -6  -5   6   71.98    7.44   0
 -15   1   1   26.30    5.24   0
  -6  -1   4    6.51    3.41   0
 -14  -4   6   23.92    4.96   0
 -12  -6   7  103.13    7.11   0
 -11  -6   7    1.23    3.61   0
 -10  -6   7   -0.05    4.63   0
 -12   3  -1   -0.61    4.08   0
  -5   3  -1 1268.53   24.98   0
 -10   3   0   11.74    4.58   0
  -9   3   0   19.77    4.43   0
 -14   2   0   18.74    4.73   0
 -14   1   2    0.68    3.89   0
  -5   1   2  164.89    9.23   0
 -10   1   3  187.18    8.15   0
  -4  -2   4  238.93   11.89   0
 -14  -2   5   94.83    6.49   0
  -3  -5   5  361.15   19.11   0
 -13  -6   7    9.39    4.27   0
 -13   3  -2    5.15    4.12   0
 -15   2  -1    8.69    5.01   0
 -13   2   1   21.56    4.16   0
 -11   1   3   -5.52    3.78   0
  -9   1   3  613.47   13.68   0
 -15   0   3   -0.15    3.95   0
  -5   0   3   -1.07    3.54   0
 -11   0   4   32.69    4.69   0
 -10   0   4   57.68    5.41   0
 -15  -1   4    3.50    4.18   0
  -7  -2   5   12.40    4.01   0
 -12  -3   6   30.91    5.06   0
 -11  -3   6   -2.76    3.76   0
 -10  -3   6    8.32    4.35   0
  -7  -4   6    1.81    4.23   0
 -14  -6   7   67.82    6.41   0
 -11   3   0   32.86    5.18   0
  -7   3   0   69.11    5.84   0
 -10   2   2    1.78    3.95   0
  -9   2   2   35.89    5.08   0
 -12   1   3  111.05    6.48   0
 -12   0   4   75.21    5.89   0
  -9   0   4 1011.17   17.30   0
 -15  -2   5   -3.32    5.11   0
  -5  -3   5   23.11    5.22   0
 -13  -3   6   95.69    6.79   0
  -6   4  -4  200.19   11.65   0
  -9   4  -3  236.80   10.81   0
  -7   4  -3  153.60    9.40   0
 -13   3  -1   15.73    4.93   0
  -2   2  -1   92.66   11.25   0
 -15   2   0   74.34    6.86   0
 -14   2   1  134.18    7.77   0
  -5   2   1 1378.26   25.08   0
 -11   2   2   -2.60    3.79   0
 -15   1   2    2.99    4.42   0
  -3  -1   3  107.45    9.66   0
 -13   0   4  292.98    9.49   0
 -11  -1   5    7.95    3.84   0
  -9  -3   6  230.96    9.30   0
 -12  -5   7   83.12    6.33   0
 -11  -5   7   -0.15    3.86   0
 -10   4  -3    3.22    4.87   0
 -12   3   0   10.00    4.28   0
 -12   2   2   -0.64    3.59   0
 -13   1   3   13.17    4.04   0
 -12  -1   5   90.65    6.20   0
 -10  -1   5  161.70    7.47   0
 -14  -3   6    6.57    4.70   0
 -13  -5   7    0.26    3.86   0
 -10  -5   7    3.15    3.82   0
  -6   4  -3   83.62    7.83   0
  -9   4  -2    0.46    4.48   0
 -14   3  -2   12.23    5.59   0
  -6   3   0  842.94   18.83   0
  -7   1   3  300.35   10.49   0
 -14   0   4    0.69    3.94   0
 -13  -1   5   15.44    4.45   0
  -9  -1   5    3.28    3.97   0
 -14  -5   7   49.36    6.24   0
 -10   4  -2  196.14    9.13   0
  -7   4  -2  173.50    9.39   0
 -14   3  -1    2.08    4.91   0
 -13   3   0   29.47    4.93   0
 -10   3   1   38.49    5.14   0
 -15   2   1   31.31    5.90   0
 -13   2   2    4.51    4.49   0
  -7   2   2   63.07    5.63   0
 -14   1   3   70.24    5.68   0
  -5  -1   4  174.40    9.38   0
 -14  -1   5    8.41    4.11   0
  -6  -2   5   13.70    4.20   0
 -15  -3   6   16.87    5.15   0
  -9  -5   7    5.71    4.68   0
  -5   4  -4  135.59   10.97   0
 -11   4  -2   16.69    5.21   0
  -3   3  -2  290.65   16.89   0
  -4   3  -1  604.07   19.70   0
  -3   2   0 1381.28   31.68   0
 -11   3   1    4.21    3.92   0
  -9   3   1  300.01   10.16   0
  -7   0   4  422.75   12.40   0
 -12  -2   6   16.16    4.66   0
 -12   3   1   20.10    4.59   0
 -14   2   2    0.28    4.15   0
 -15  -1   5    0.49    4.43   0
 -13  -2   6  137.75    7.38   0
 -11  -2   6   -0.60    3.86   0
  -6  -4   6  135.86    9.04   0
 -13  -4   7   -1.03    4.51   0
 -12  -4   7   25.39    4.71   0
 -11  -4   7    4.55    4.29   0
 -10   4  -1   31.85    5.28   0
  -9   4  -1    1.05    4.18   0
 -14   3   0   -1.96    4.52   0
  -4   1   2    3.30    3.89   0
 -10  -2   6   70.19    6.06   0
 -14  -4   7   34.07    5.94   0
  -5   4  -3   52.19    7.49   0
 -12   4  -2    8.37    4.23   0
  -6   4  -2  826.86   20.23   0
 -11   4  -1   14.71    4.37   0
 -15   3  -1   -4.26    4.78   0
 -13   3   1   -1.99    4.07   0
 -15   2   2   34.86    5.91   0
  -6   1   3   58.97    5.66   0
  -4   0   3   -0.78    5.17   0
 -12   1   4   21.61    4.55   0
 -11   1   4    2.99    3.83   0
 -10   1   4   23.05    4.80   0
  -7  -3   6  313.17   11.81   0
 -10  -4   7   14.82    4.25   0
 -12   4  -1    1.84    4.67   0
  -5   3   0  797.38   19.73   0
  -7   3   1    1.24    3.39   0
  -6   2   2    0.79    3.15   0
 -12   2   3    3.92    3.69   0
 -10   2   3   83.76    6.28   0
 -13   1   4    6.78    4.24   0
 -11   0   5   -3.82    3.87   0
 -15  -2   6    2.45    4.59   0
  -9  -2   6  335.32   11.18   0
 -13   4  -2    0.50    4.23   0
  -7   4  -1  104.26    7.11   0
 -15   3   0   35.72    5.56   0
 -14   3   1   61.43    5.94   0
  -4   2   1   40.97    6.11   0
 -13   2   3    4.23    4.11   0
  -9   2   3  176.65    7.93   0
 -14   1   4    0.79    3.86   0
  -9   1   4   26.62    4.46   0
  -6   0   4   21.85    4.04   0
 -13   0   5    1.74    3.89   0
 -10   0   5   -1.18    4.01   0
  -7  -1   5   17.36    4.28   0
 -11   4   0    7.30    4.49   0
 -10   4   0   13.77    4.70   0
 -11   3   2   48.46    5.24   0
 -10   3   2   77.54    5.91   0
 -14   2   3   -0.98    4.63   0
 -14   0   5    0.67    4.19   0
 -13  -3   7    6.84    4.91   0
 -12  -3   7  269.36    9.96   0
  -9  -4   7    0.70    4.04   0
 -13   4  -1    6.86    4.08   0
 -12   4   0    4.95    4.27   0
  -9   4   0  165.34    8.30   0
 -12   3   2   17.87    4.18   0
  -9   3   2  343.87   10.99   0
 -15   1   4    2.66    4.27   0
  -9   0   5    1.09    3.85   0
  -4  -3   5  128.20    9.80   0
 -13  -1   6    8.04    4.50   0
 -12  -1   6    7.90    4.49   0
 -14  -3   7   15.56    5.03   0
 -11  -3   7    0.34    4.58   0
 -15   3   1    7.21    5.06   0
  -6   3   1    5.16    3.93   0
 -13   3   2   31.87    5.04   0
 -15   2   3    2.84    4.84   0
  -5  -2   5  158.92    9.61   0
 -14  -1   6   -1.03    4.10   0
  -5   4  -2  349.81   14.79   0
 -14   4  -1    4.79    4.85   0
  -6   4  -1   20.34    4.32   0
 -13   4   0    0.35    4.99   0
 -14   3   2   12.16    5.12   0
  -3  -2   4   49.66    7.56   0
 -15  -1   6    3.53    4.52   0
 -10  -1   6   85.74    6.37   0
 -10  -3   7   -3.98    4.35   0
  -4   4  -4  112.38   11.50   0
  -5   1   3  220.05   10.35   0
  -4  -1   4  173.63   10.34   0
  -2   3  -3  167.75   19.11   0
 -14   4   0    5.26    4.78   0
  -7   4   0  284.28   11.33   0
 -12   4   1   13.55    4.88   0
 -11   4   1    2.28    3.92   0
 -10   4   1    2.28    4.33   0
 -15   3   2    1.16    5.60   0
  -5   2   2   70.77    6.72   0
  -7   2   3  569.42   14.32   0
 -12   2   4   -3.64    3.44   0
  -6  -1   5   92.93    6.80   0
  -6  -3   6  135.01    8.80   0
  -5  -4   6    6.05    4.55   0
 -13   2   4  210.95    8.58   0
 -11   2   4    5.07    4.16   0
  -7   1   4  121.20    7.40   0
 -13   1   5   12.55    4.14   0
 -12   1   5   77.81    6.26   0
 -11   1   5    6.53    3.76   0
  -9  -1   6  301.74   10.54   0
 -14  -2   7   13.65    5.07   0
 -13  -2   7    9.07    4.50   0
 -12  -2   7    3.04    4.02   0
  -9  -3   7   38.38    5.77   0
 -10   5  -2    0.90    3.95   0
 -13   4   1   25.34    4.89   0
  -9   4   1   66.71    6.21   0
  -2   1   1   62.91    9.29   0
  -2   0   2   61.89    8.38   0
 -13   3   3   15.35    4.85   0
 -12   3   3    7.76    4.02   0
 -11   3   3   10.77    4.19   0
 -14   2   4   29.77    4.59   0
 -10   2   4   10.99    4.32   0
  -7  -2   6   14.91    4.47   0
 -11  -2   7   25.09    5.11   0
 -14  -4   8   -2.42    5.42   0
  -4   4  -3   97.89    9.68   0
 -11   5  -2   46.92    5.65   0
  -9   5  -2   24.80    4.94   0
 -15   4   0   16.75    5.38   0
  -4   3   0    9.15    4.71   0
 -14   4   1   14.21    5.25   0
  -7   3   2   50.62    5.37   0
 -14   3   3    8.26    4.96   0
 -10   3   3   42.11    5.09   0
 -15   2   4    1.52    4.38   0
  -5   0   4  561.94   16.11   0
  -2  -3   4   39.59    8.69   0
 -15   1   5   -2.48    4.79   0
 -10   1   5  167.59    7.95   0
 -14   0   6   15.40    4.98   0
 -12   0   6    6.44    4.21   0
 -13  -4   8    2.83    4.29   0
 -12  -4   8    2.48    4.54   0
 -11   5  -1   24.46    5.48   0
 -10   5  -1   33.22    5.68   0
  -3   3  -1   89.57    9.81   0
  -9   2   4  192.01    8.54   0
 -15   0   6    4.26    4.50   0
 -10  -2   7   69.02    6.54   0
 -12   5  -1    9.35    4.54   0
  -9   5  -1    5.98    4.69   0
  -5   4  -1  181.08   10.60   0
 -15   4   1    0.78    5.27   0
  -5   3   1 4934.87   47.29   0
 -12   4   2   37.24    5.35   0
 -15   3   3   -1.02    5.09   0
  -9   3   3    8.62    4.07   0
  -9   1   5   -0.13    4.52   0
  -7  -4   7   40.97    6.19   0
 -11  -4   8   15.69    4.61   0
  -7   5  -3   87.15    8.15   0
  -6   4   0   24.57    4.45   0
 -13   4   2   72.20    6.09   0
 -11   4   2   56.68    5.83   0
  -3   1   2  125.75    9.64   0
  -6   2   3   79.53    6.59   0
 -10   0   6    8.02    4.02   0
 -14  -1   7   11.62    5.10   0
 -13  -1   7   -2.50    4.66   0
 -13   5  -1    7.01    4.23   0
 -11   5   0   17.90    4.89   0
  -6   1   4    2.87    3.04   0
 -12  -1   7   -0.20    4.32   0
 -13  -3   8    6.01    4.52   0
  -7   5  -2  131.08    8.85   0
 -12   5   0    3.33    4.03   0
 -10   5   0  268.81   10.32   0
  -7   4   1  354.00   11.84   0
  -3   0   3    0.50    4.58   0
 -13   2   5   11.67    4.19   0
  -9  -2   7   36.26    5.61   0
 -12  -3   8    6.96    4.11   0
 -10  -4   8   47.53    6.24   0
  -4   4  -2  358.82   16.56   0
 -14   5  -1   -4.52    4.39   0
 -13   5   0    0.21    4.11   0
  -9   5   0  117.31    7.56   0
  -3   2   1 3291.41   47.12   0
 -15   4   2  100.76    7.44   0
  -9   4   2  100.85    6.68   0
  -6   3   2  284.73   10.78   0
 -14   3   4   11.24    4.90   0
 -13   3   4    2.74    4.13   0
 -12   3   4   -3.95    4.32   0
 -15   2   5    5.92    4.67   0
 -14   2   5   89.38    6.25   0
 -12   2   5   43.34    5.03   0
 -14   1   6    2.82    4.69   0
 -13   1   6    5.92    4.83   0
  -9   0   6    1.03    3.92   0
 -11  -1   7    2.30    4.01   0
 -14   5   0    2.86    5.03   0
  -2  -1   3  107.63   11.34   0
 -15   3   4    1.14    5.58   0
 -11   3   4   49.90    5.44   0
 -11   2   5    2.27    4.13   0
  -5  -1   5  103.15    7.58   0
 -15   1   6   -6.08    4.92   0
 -12   1   6   11.21    4.77   0
  -6  -2   6    9.40    4.15   0
 -11  -3   8   19.19    4.94   0
  -6   5  -3   27.44    6.55   0
 -12   5   1    5.08    4.36   0
 -11   5   1    7.16    4.72   0
  -4   2   2 4122.77   45.55   0
 -13   4   3    0.96    4.20   0
 -12   4   3   -1.93    4.15   0
  -4   1   3   38.51    6.01   0
  -4  -2   5  267.10   12.94   0
  -5  -3   6   69.80    7.45   0
 -10  -1   7   21.81    5.12   0
 -14  -2   8    2.25    5.05   0
  -7   5  -1  575.97   15.83   0
  -2   2   0 5328.64   73.31   0
 -13   5   1   -0.95    4.38   0
 -10   5   1    4.70    4.51   0
 -14   4   3   36.28    5.64   0
 -11   4   3   30.24    4.89   0
 -10   3   4   72.57    5.75   0
 -10   2   5  223.34    9.03   0
  -6   0   5   -0.23    3.18   0
 -14   0   7    2.27    4.75   0
 -13   0   7    2.69    4.80   0
 -13  -2   8    3.98    5.06   0
 -14   5   1   36.25    5.80   0
 -15   4   3    1.19    5.02   0
 -12   0   7   -2.70    4.66   0
  -8  -2   7  128.35    8.08   0
 -12  -2   8   15.57    4.93   0
 -10  -3   8   18.53    5.28   0
  -6   5  -2  160.32    9.72   0
  -5   4   0  259.16   11.64   0
 -15   5   1    2.07    5.21   0
  -9   5   1  336.34   11.35   0
  -6   4   1   13.00    3.81   0
 -10   4   3   37.80    4.92   0
  -9   3   4   32.87    4.80   0
 -10   1   6   82.44    6.21   0
  -8   0   6  264.30   10.12   0
 -13   5   2   10.43    5.01   0
 -12   5   2    1.64    4.58   0
  -5   2   3  234.95   10.41   0
  -4   0   4  520.15   16.74   0
  -9   2   5   10.89    4.33   0
 -11   0   7    0.58    4.50   0
  -9  -1   7    1.47    4.52   0
  -6  -4   7   18.60    5.93   0
  -2   3  -2 3003.89   67.35   0
  -4   3   1  964.64   22.94   0
 -14   5   2    3.86    5.55   0
 -11   5   2   20.85    4.58   0
  -9   4   3   27.27    4.98   0
 -15   3   5    7.04    5.43   0
 -14   3   5   54.20    5.69   0
 -13   3   5    4.59    4.14   0
 -14   2   6    0.54    4.06   0
 -13   2   6  136.25    7.86   0
 -14  -1   8    7.03    5.33   0
 -11  -2   8    2.48    4.07   0
 -10   6  -2   27.73    6.08   0
 -12   6  -1   30.79    5.36   0
 -11   6  -1   71.47    6.52   0
  -4   4  -1   29.82    5.39   0
  -7   5   0   13.60    4.58   0
 -15   5   2   43.83    6.25   0
  -5   3   2  273.92   11.22   0
 -14   4   4    0.63    4.72   0
  -5   1   4  173.59    9.11   0
  -3  -1   4  337.21   16.05   0
 -12   3   5   21.63    4.82   0
 -12   2   6   10.93    5.16   0
  -9   1   6  303.41   10.53   0
 -13  -1   8   56.24    6.14   0
 -10   6  -1  119.38    7.96   0
  -6   5  -1  140.18    8.58   0
 -10   5   2   50.20    5.73   0
 -15   4   4   -2.17    4.50   0
  -8   3   4   43.87    5.68   0
 -11   3   5   24.94    4.60   0
 -14   1   7   10.24    4.86   0
 -10   0   7    2.14    4.27   0
  -9  -3   8   -0.61    4.60   0
  -9   6  -2    2.18    4.65   0
 -13   6   0    6.28    4.79   0
 -12   6   0    3.94    4.40   0
 -11   6   0    9.49    4.82   0
  -3   3   0   18.54    5.20   0
 -11   4   4  121.49    7.01   0
  -8   2   5  186.41    8.52   0
 -11   2   6   -3.49    3.54   0
  -6  -1   6   67.95    6.67   0
 -13   1   7    2.51    4.30   0
 -12  -1   8    2.58    4.29   0
 -10  -2   8   -1.98    4.20   0
  -9   6  -1   65.10    6.58   0
 -14   6   0   18.98    5.12   0
  -9   5   2   10.72    4.54   0
 -14   5   3   28.88    5.61   0
  -8   4   3   71.26    5.91   0
  -6   3   3   33.32    4.73   0
  -6   2   4  583.17   14.90   0
 -12   1   7    3.54    4.35   0
 -10   6   0   11.97    4.58   0
 -12   5   3    0.80    4.43   0
 -10   4   4   40.91    5.12   0
 -10   3   5   44.50    5.50   0
  -5  -2   6   82.97    7.83   0
  -8  -1   7  573.03   14.88   0
 -11  -1   8   22.00    5.36   0
 -14   6   1    6.99    5.01   0
 -13   6   1   -5.01    4.51   0
 -12   6   1    6.19    4.52   0
 -11   5   3    2.75    4.21   0
  -5   0   5   -0.94    3.10   0
 -10   2   6   63.90    5.80   0
 -11   1   7    0.28    4.25   0
 -14   0   8    7.89    4.84   0
  -3   4  -4    1.79    6.66   0
  -3   4  -3  222.44   17.12   0
  -5   5  -2    0.15    4.24   0
  -9   6   0    4.63    5.16   0
  -6   5   0  664.27   17.31   0
 -11   6   1   21.02    4.98   0
  -5   4   1    2.65    3.63   0
  -6   4   2   31.99    5.54   0
 -14   4   5   14.11    4.86   0
  -6   1   5   88.64    6.66   0
 -14   3   6    1.49    4.62   0
  -9   0   7   -0.03    4.00   0
  -6  -3   7  146.13    9.82   0
 -13   0   8   18.39    5.11   0
 -14  -2   9   -2.60    4.94   0
 -10   6   1   27.39    5.60   0
  -8   5   2    3.74    4.31   0
 -10   5   3   32.64    5.11   0
 -13   4   5   21.96    4.83   0
  -9   3   5   53.20    5.72   0
  -4  -1   5  761.78   21.09   0
 -13   3   6   98.15    6.90   0
 -14   2   7   14.93    5.55   0
  -9  -2   8    1.44    4.53   0
 -13  -2   9    0.95    4.78   0
 -14   6   2   -0.75    5.25   0
 -13   6   2   -2.25    4.77   0
 -14   5   4   -1.11    4.86   0
  -9   4   4    2.50    4.17   0
 -12   4   5   11.27    4.30   0
 -12   3   6   41.59    5.41   0
 -13   2   7    6.70    4.89   0
 -12   0   8   11.11    4.75   0
 -10  -1   8   31.80    5.48   0
  -8  -3   8   88.97    8.05   0
  -4   4   0  154.00    9.96   0
 -12   6   2    4.42    4.48   0
 -13   5   4   91.34    6.65   0
  -9   2   6  315.55   10.57   0
 -10   1   7   15.40    4.88   0
 -12  -2   9   19.65    5.10   0
  -7   6  -2   75.46    7.68   0
  -5   5  -1  515.92   16.80   0
  -8   6   0  435.89   13.24   0
  -9   6   1   96.64    7.54   0
 -11   6   2   13.11    4.47   0
  -9   5   3    0.16    3.46   0
  -4   2   3   22.21    5.95   0
 -12   5   4   14.68    4.72   0
 -11   4   5   17.79    4.54   0
 -11   3   6    5.31    3.89   0
 -12   2   7   -2.31    4.52   0
 -14   1   8   13.56    5.67   0
 -11   0   8  160.78    8.37   0
 -14  -1   9    0.58    5.18   0
  -3   4  -2  869.38   28.55   0
  -3   2   2  731.34   20.85   0
  -3   1   3  106.59    8.95   0
 -11   5   4    1.57    4.26   0
  -8   0   7   -4.33    4.42   0
 -10   6   2   20.09    4.82   0
  -4   3   2 1031.30   22.49   0
 -14   6   3   90.54    7.95   0
 -13   6   3    1.73    4.84   0
  -8   4   4   62.03    5.66   0
  -8   3   5   57.63    5.90   0
  -6   0   6  210.75    9.74   0
 -11   2   7   26.00    5.50   0
 -13   1   8   54.03    6.02   0
 -13  -1   9   -0.04    4.66   0
 -11   7  -1   22.25    5.11   0
 -13   7   0    3.33    4.80   0
 -12   7   0   59.86    6.58   0
  -6   5   1   -0.61    3.77   0
 -12   6   3   20.11    5.41   0
  -5   3   3  447.31   13.77   0
  -5   2   4  207.17    9.65   0
  -4   1   4  169.08    9.80   0
 -10   4   5   33.41    5.11   0
 -10   3   6    4.70    3.77   0
  -9   1   7    1.28    4.24   0
  -9  -1   8   51.48    6.12   0
 -11  -2   9    7.98    4.22   0
  -2   3  -1  176.68   14.59   0
 -11   7   0   89.51    7.24   0
  -8   6   1    8.39    4.96   0
  -2   1   2  385.11   18.11   0
 -10   5   4   15.23    4.65   0
 -14   5   5   17.62    5.08   0
 -13   4   6  317.11   10.46   0
  -8   2   6   66.29    6.31   0
  -5  -1   6  246.77   11.38   0
 -14   3   7   17.48    5.13   0
 -12   1   8    3.59    4.60   0
 -10   0   8   34.97    5.52   0
  -8  -2   8   60.53    6.57   0
 -12  -1   9   -1.63    4.40   0
 -10   7  -1   28.10    5.81   0
 -14   7   1    3.87    5.16   0
 -13   7   1   13.35    5.13   0
  -9   6   2    7.07    4.22   0
 -11   6   3    7.42    4.41   0
  -8   5   3   89.06    6.66   0
  -6   3   4   54.32    5.73   0
 -13   5   5    4.75    4.55   0
 -13   3   7    9.11    4.80   0
 -10   7   0   69.98    6.79   0
  -5   5   0  534.97   16.03   0
 -12   7   1    0.63    4.32   0
  -3   3   1 1657.38   31.77   0
  -5   4   2  766.30   17.85   0
  -6   4   3  406.00   12.54   0
 -12   5   5   41.98    5.22   0
  -9   4   5    9.10    4.46   0
  -5   1   5  101.04    7.69   0
 -12   4   6   22.47    4.67   0
 -10   2   7   67.00    6.06   0
 -14   2   8    5.22    5.35   0
  -6   6  -2    0.59    4.84   0
  -1   2  -1 4193.89   98.36   0
 -11   7   1   -2.97    4.07   0
  -2   2   1  149.11   11.85   0
 -10   6   3   12.57    4.70   0
 -14   6   4    9.68    5.11   0
 -13   6   4   78.56    7.03   0
  -3   0   4 1202.27   27.29   0
  -9   3   6  226.98    9.31   0
 -11   1   8   24.95    5.05   0
 -13   0   9    1.33    4.66   0
 -10  -2   9    7.37    4.87   0
  -6   6  -3  101.04    9.14   0
  -9   7  -1   77.60    6.89   0
  -3   4  -1   24.41    6.51   0
  -4   4   1    8.89    4.55   0
 -14   7   2    7.36    5.02   0
 -13   7   2   17.44    5.21   0
  -2   0   3   -0.51    3.31   0
  -9   5   4  229.34    9.12   0
  -7   4   4  152.91    7.80   0
 -11   5   5   82.30    6.56   0
  -7   3   5   24.35    5.21   0
 -11   4   6    3.94    4.34   0
 -13   2   8    2.84    4.91   0
 -11  -1   9    1.71    4.06   0
  -6   6  -1  278.88   12.10   0
 -10   7   1   24.21    5.22   0
 -12   7   2   -3.31    4.38   0
 -12   6   4    4.71    4.46   0
  -4   0   5    2.64    3.81   0
  -8   1   7  578.92   14.38   0
 -12   0   9    0.01    4.89   0
  -4   5  -3    3.71    4.48   0
  -4   5  -2    7.42    4.70   0
  -9   7   0   21.86    4.98   0
 -11   7   2    8.07    5.10   0
  -8   6   2   20.35    4.76   0
 -14   5   6   30.27    5.68   0
 -11   3   7    5.04    4.39   0
 -12   2   8   16.96    4.98   0
  -9   0   8   92.42    6.92   0
  -8  -1   8    3.09    4.71   0
 -14   7   3    4.78    5.35   0
  -9   6   3   13.76    4.44   0
  -7   5   3  152.50    8.04   0
 -11   6   4   16.26    5.06   0
 -10   4   6    3.68    4.19   0
  -7   2   6   16.92    4.33   0
  -4  -2   6   15.07    5.14   0
 -14   4   7   47.20    5.81   0
  -9   2   7   31.13    5.25   0
  -6  -1   7  120.94    8.33   0
  -5  -3   7    2.56    4.34   0
 -10   1   8   20.85    4.90   0
  -8   7  -1  118.95    8.34   0
  -5   5   1  669.70   17.34   0
 -13   7   3   16.13    5.15   0
 -14   6   5   19.37    5.93   0
 -10   5   5   26.77    4.48   0
 -13   5   6    1.84    3.90   0
 -13   4   7   -0.59    4.47   0
 -13   1   9    0.98    5.05   0
 -10  -1   9    2.40    4.60   0
  -4   5  -1  406.37   16.21   0
  -6   6   0   24.07    4.58   0
  -9   7   1    2.34    4.36   0
 -10   7   2    2.05    4.32   0
 -12   7   3   16.21    4.82   0
  -8   5   4   86.42    6.66   0
 -13   6   5    7.56    4.53   0
 -12   5   6    1.95    4.42   0
  -8   3   6   85.88    6.48   0
 -10   3   7    4.01    4.53   0
 -11   2   8    0.47    4.49   0
 -11   0   9    1.14    4.67   0
  -8   7   0   33.69    5.98   0
 -10   6   4    5.06    3.96   0
  -5   0   6   67.78    6.33   0
 -13   3   8    4.63    4.87   0
 -12   8   0    5.39    4.66   0
 -14   8   1    3.93    5.20   0
 -11   7   3   11.41    4.78   0
  -4   3   3  920.81   20.25   0
  -5   3   4  109.15    7.08   0
 -12   6   5   31.04    5.42   0
 -12   1   9    0.03    4.28   0
  -3   4   0   79.88    8.22   0
 -13   8   1    1.04    4.82   0
  -7   6   2   31.35    4.98   0
  -8   6   3   24.92    4.70   0
  -5   4   3   72.98    6.27   0
 -13   7   4   75.27    6.60   0
  -4   2   4  239.76   10.70   0
  -9   5   5    3.40    4.06   0
 -11   5   6   11.95    4.50   0
  -9   4   6   90.21    6.50   0
 -12   3   8    0.76    4.69   0
  -9   1   8   59.60    5.80   0
  -8   0   8  108.79    7.62   0
 -11   8   0   86.35    6.74   0
  -2   3   0   47.45    7.51   0
 -12   8   1    4.62    4.18   0
  -8   7   1    0.01    4.45   0
  -9   7   2   17.46    4.74   0
 -11   6   5   22.59    4.88   0
  -5   2   5  169.96    8.76   0
 -11   4   7    0.13    4.57   0
  -8   2   7  129.23    7.69   0
  -7   1   7   27.43    5.23   0
 -10   2   8    3.75    4.38   0
  -7   7  -2    8.78    5.43   0
  -5   6  -2   81.80    8.65   0
 -11   8   1   29.57    5.16   0
  -1   1   1  513.62   26.05   0
 -13   8   2   26.90    5.70   0
  -4   4   2 2208.63   31.17   0
 -10   7   3   74.02    6.32   0
  -3   2   3 1940.74   31.69   0
  -9   6   4   60.03    5.74   0
  -7   4   5  179.90    8.37   0
  -3  -1   5  117.89    9.76   0
  -2  -4   5   23.12    9.37   0
  -9   3   7   32.99    5.13   0
  -5  -2   7   -0.60    4.15   0
 -13   2   9    5.26    4.73   0
 -11   1   9    2.61    4.69   0
 -10   0   9    1.76    4.11   0
 -10   8   0    4.91    4.72   0
  -4   5   0  149.72    9.32   0
 -12   8   2   82.71    6.94   0
  -3   3   2  746.23   20.10   0
  -1   0   2  668.54   30.20   0
  -2  -1   4  520.14   21.84   0
 -13   6   6   43.77    5.26   0
 -13   5   7   -8.26    4.42   0
  -9  -1   9    4.72    4.06   0
 -13   0  10   -0.54    4.90   0
  -5   6  -3   56.36    8.18   0
  -5   6  -1  111.63    8.11   0
  -5   5   2   31.06    4.77   0
 -11   7   4  183.26    8.51   0
 -10   6   5   -2.47    4.34   0
  -4   1   5  768.72   18.98   0
 -10   5   6    7.95    3.89   0
  -7   3   6  327.96   10.99   0
  -4  -1   6  111.96    8.72   0
 -13   4   8    3.30    5.35   0
 -11   3   8   22.07    4.53   0
 -12   2   9   17.41    5.47   0
 -10   8   1   84.50    6.61   0
 -11   8   2   93.13    7.02   0
 -13   8   3   28.44    5.87   0
  -3   1   4  336.08   13.99   0
 -13   7   5   20.29    5.23   0
  -8   5   5   24.34    4.93   0
 -12   6   6    3.50    3.78   0
  -8   4   6   -3.82    4.18   0
  -3  -4   6  735.16   29.34   0
 -12   5   7   72.07    6.30   0
 -10   4   7    8.96    4.92   0
  -9   8  -1    7.22    5.21   0
  -8   7   2  127.38    7.63   0
 -12   8   3  103.63    7.78   0
  -9   7   3   -1.23    4.21   0
  -7   6   3   -2.96    3.86   0
  -9   2   8   -0.78    4.41   0
 -12   0  10    6.40    4.50   0
  -9   8   0    2.44    4.22   0
  -5   6   0    0.40    3.10   0
  -7   7   1  358.33   12.11   0
 -10   7   4    1.19    4.22   0
  -8   6   4    4.72    4.18   0
 -12   7   5   95.44    6.85   0
  -5   1   6  253.15   10.47   0
 -12   4   8   -3.04    4.33   0
  -8   1   8    4.55    4.22   0
 -13   3   9   -3.81    5.33   0
 -10   1   9    6.74    4.47   0
 -10   8   2    0.90    4.15   0
 -11   6   6   36.51    5.08   0
  -9   5   6    2.18    3.96   0
 -11   5   7    3.57    4.46   0
  -8   3   7   17.20    4.84   0
  -7   2   7  183.70    9.00   0
 -10   3   8   15.23    4.76   0
 -11   2   9    6.07    4.92   0
  -9   0   9    1.58    4.01   0
  -9   8   1    2.02    4.09   0
  -4   5   1   52.40    5.96   0
  -3   4   1  722.61   19.84   0
  -2   2   2  918.14   25.12   0
 -11   8   3    6.71    4.68   0
 -13   8   4    5.45    4.66   0
  -9   6   5   63.74    5.76   0
  -5  -1   7  150.46    9.18   0
  -7   0   8 1083.58   20.28   0
  -6  -2   8   72.21    7.46   0
  -6   7  -1   80.03    7.44   0
 -13   9   1   12.02    5.23   0
  -2   1   3  110.58    9.30   0
  -5   4   4  161.57    8.04   0
 -11   7   5    0.50    4.61   0
 -13   6   7    7.01    4.81   0
  -9   4   7   -0.10    3.77   0
 -11   4   8   20.95    5.10   0
 -12   3   9   53.78    6.57   0
 -11   0  10   49.74    5.83   0
  -6   7  -2   68.16    7.61   0
  -8   8  -1   22.43    5.82   0
 -12   9   1  142.92    8.29   0
  -5   6   1  312.84   11.90   0
  -8   7   3   13.79    4.32   0
 -12   8   4    6.97    4.61   0
  -9   7   4   65.91    5.52   0
  -5   3   5   20.90    4.01   0
 -13   7   6    8.85    4.92   0
  -8  -1   9  121.33    8.02   0
 -12   1  10   -6.02    4.76   0
  -8   8   0   65.50    6.38   0
 -13   9   2    6.00    4.88   0
  -9   8   2    1.30    4.11   0
  -7   7   2  152.57    8.20   0
 -10   8   3    5.58    4.71   0
  -4   4   3  540.68   14.93   0
  -4   3   4  322.77   11.75   0
  -7   5   5   -1.21    4.17   0
  -7   4   6    2.50    4.27   0
 -12   6   7   94.15    6.98   0
 -10   5   7   -1.03    4.38   0
  -1   2   0  548.27   27.20   0
 -11   9   1    6.51    4.98   0
  -2   3   1   42.29    6.44   0
 -12   9   2   70.13    6.88   0
 -11   8   4   -0.65    4.42   0
  -7   6   4   33.97    5.00   0
 -10   7   5   -0.51    4.25   0
  -3   0   5    0.80    3.72   0
 -12   7   6    6.78    4.63   0
  -6   3   6  135.15    7.50   0
  -4   0   6  610.30   17.21   0
  -3  -3   6  175.73   13.30   0
 -12   5   8   12.00    5.74   0
  -9   3   8   -1.33    4.18   0
  -8   2   8   57.07    5.93   0
 -10   2   9    8.72    4.37   0
  -9   1   9    1.99    4.32   0
  -8   8   1   65.94    6.24   0
 -13   9   3   12.86    5.79   0
  -8   6   5   93.40    6.35   0
  -8   5   6   14.09    4.47   0
 -11   3   9   -2.14    4.23   0
 -10   9   0    5.65    4.86   0
 -11   9   2    2.38    4.97   0
  -3   3   3 1544.13   26.67   0
 -12   8   5    3.54    4.89   0
  -4   2   5  266.70   10.82   0
  -2  -3   5   21.46    7.01   0
 -11   6   7    1.81    4.59   0
  -7   1   8   12.03    4.62   0
  -8   0   9    3.72    4.59   0
 -12   2  10   20.97    5.43   0
 -11   1  10    1.28    4.23   0
  -3   5  -2   40.24    7.11   0
  -3   5  -1  305.85   14.86   0
 -10   9   1   76.63    7.03   0
  -4   5   2    2.01    3.11   0
 -12   9   3    8.07    5.15   0
  -9   8   3   33.98    5.21   0
 -10   8   4   -3.82    4.62   0
  -8   7   4   14.40    4.86   0
 -11   7   6    2.85    4.25   0
  -9   6   6   26.37    4.38   0
  -8   4   7    9.98    4.06   0
  -7   3   7    9.05    4.39   0
  -5   0   7    1.34    3.62   0
 -12   4   9    8.61    4.94   0
 -10   0  10   30.06    5.25   0
  -8   8   2   11.87    4.47   0
  -7   7   3   40.89    5.18   0
  -3   2   4   45.31    5.90   0
  -2   0   4   34.80    6.86   0
  -9   7   5    0.31    4.15   0
  -9   5   7   -3.79    3.89   0
  -6   2   7  326.30   11.43   0
 -11   5   8  100.61    6.74   0
  -4   6  -2   49.55    7.08   0
  -4   6  -1   81.35    7.54   0
  -7   8   0  103.30    7.73   0
  -3   4   2   27.03    5.08   0
 -11   9   3   97.78    7.18   0
 -11   8   5    3.46    4.65   0
  -2   4  -2   21.44    6.74   0
  -9   9   0   10.61    4.85   0
 -10   9   2   -0.00    4.10   0
  -6   7   2   -2.20    4.23   0
 -12   9   4    2.59    5.44   0
 -10   6   7    3.01    4.72   0
  -8   3   8   86.81    6.75   0
 -10   3   9   10.67    4.43   0
  -9   2   9    1.65    3.99   0
  -3   5  -3   59.30    9.56   0
  -2   4  -1  102.50   10.70   0
  -4   6   0  662.36   17.57   0
  -3   5   0  102.54    8.26   0
  -9   9   1   13.54    5.20   0
  -7   8   1   19.39    4.80   0
  -6   5   5   17.37    4.30   0
 -10   7   6   20.83    4.46   0
 -12   6   8    3.46    4.69   0
  -9   4   8    1.43    4.37   0
 -11   4   9    1.01    4.62   0
  -8   1   9  115.80    7.69   0
  -7  -1   9    3.88    4.93   0
 -12   3  10    2.12    5.26   0
 -11   2  10   56.11    6.10   0
 -10   1  10    9.68    4.70   0
  -5   7  -1  310.69   12.74   0
  -9   8   4   96.06    6.57   0
  -6   6   4   14.73    4.24   0
  -7   6   5    4.92    3.63   0
 -12   8   6   -5.34    4.83   0
  -7   5   6   24.45    4.34   0
  -6   4   6  141.56    7.43   0
  -4   1   6  108.08    7.37   0
  -4  -2   7   44.48    6.87   0
 -10   5   8   12.83    4.67   0
  -7   2   8  313.25   11.06   0
  -5   7   0   -1.84    4.14   0
 -10   9   3   25.62    5.09   0
 -11   9   4   41.05    5.47   0
  -4   4   4   48.22    5.32   0
 -10   8   5   63.16    6.30   0
  -3   1   5  118.31    8.43   0
  -8   6   6    9.23    3.94   0
  -4   6  -3  131.11   11.62   0
  -5   7  -2   14.90    5.58   0
 -12  10   2   86.17    7.34   0
  -9   9   2   12.93    4.51   0
  -7   8   2    3.98    4.31   0
  -7   7   4    0.72    3.95   0
  -8   7   5   65.36    5.75   0
 -11   7   7    3.04    4.34   0
  -8   5   7   13.20    4.37   0
  -7   4   7   39.49    5.01   0
  -2   4   0   90.30    9.25   0
 -11  10   1    2.07    4.60   0
  -4   6   1   37.65    4.87   0
  -4   5   3  508.92   13.83   0
  -2   2   3   52.78    6.57   0
 -12   9   5   15.64    5.54   0
  -4   3   5  138.13    7.75   0
 -11   8   6    4.75    4.33   0
  -9   7   6    2.47    3.94   0
  -9   6   7    1.45    4.04   0
  -6   3   7  153.38    8.28   0
  -5  -2   8  228.44   11.76   0
 -10   4   9    5.93    4.89   0
  -9   3   9   -4.25    4.21   0
  -8   9   0   11.54    4.50   0
  -3   5   1 1725.96   28.39   0
  -2   3   2  385.75   14.95   0
  -1   1   2  177.96   13.56   0
  -6   7   3   47.48    5.19   0
  -6   1   8    1.86    4.11   0
  -7   0   9   -0.87    3.86   0
 -11   3  10   32.29    5.42   0
 -10   2  10    4.27    4.32   0
  -8   9   1   31.55    5.14   0
 -11  10   2  185.53    8.76   0
  -9   9   3    4.02    4.42   0
 -10   9   4   12.35    4.37   0
  -8   8   4   38.74    4.93   0
  -9   8   5    1.18    4.04   0
  -3  -1   6   33.91    6.06   0
  -4  -1   7  257.07   12.06   0
  -9   5   8    1.38    4.42   0
  -8   4   8   13.90    4.42   0
 -11   5   9    8.25    5.18   0
  -8   2   9   24.92    4.71   0
  -2   4  -3   32.76   10.05   0
  -7   8   3    6.07    4.02   0
  -3   4   3  711.41   17.19   0
  -3   3   4  445.76   13.72   0
 -11   9   5    6.17    4.28   0
 -10   7   7   22.77    4.63   0
  -7   3   8   66.86    6.22   0
  -9   1  10   49.54    5.44   0
 -10  10   1   27.95    5.09   0
  -6   8   1  105.49    7.46   0
  -1   2   1 4524.97   63.60   0
  -8   9   2   35.35    5.13   0
 -11  10   3   22.32    5.36   0
  -2   1   4  530.85   17.84   0
  -6   6   5   36.12    5.38   0
 -10   8   6    3.90    4.04   0
  -7   6   6   -0.60    4.13   0
  -4   2   6   15.48    4.72   0
 -10   6   8    9.36    4.28   0
  -5  -1   8    7.21    4.64   0
 -10  10   2   59.96    5.86   0
  -4   6   2  145.59    7.92   0
  -5   5   5    9.36    4.03   0
  -6   5   6   69.58    6.07   0
  -7   1   9    7.10    4.22   0
  -2   4   1   67.02    7.11   0
  -9   9   4   60.87    5.75   0
  -6   7   4  215.31    8.89   0
  -5   6   4   22.70    4.35   0
 -10   9   5   45.37    5.79   0
  -8   7   6    0.16    4.02   0
 -11   8   7    0.82    4.14   0
  -8   6   7    4.25    3.82   0
  -7   5   7    9.48    4.03   0
 -10   5   9  111.50    6.91   0
  -9   4   9    0.97    4.21   0
 -10   3  10    6.64    4.92   0
  -7   9   0   16.30    5.05   0
  -6   8   2   -0.75    4.01   0
  -3   5   2   22.66    4.37   0
 -10  10   3    8.44    4.64   0
  -8   9   3   71.51    5.95   0
 -11  10   4    9.67    5.11   0
  -8   8   5    8.78    4.43   0
  -3   2   5    1.85    3.19   0
  -5   4   6    5.31    3.74   0
  -9   7   7    3.36    4.29   0
  -6   4   7   22.50    4.94   0
  -4   0   7    4.22    4.25   0
  -6   2   8   66.99    6.07   0
  -8   3   9   32.96    4.85   0
  -9   2  10    1.03    4.37   0
  -7   9  -1    2.61    5.09   0
  -9  10   0   -1.09    3.93   0
  -9  10   1   66.14    6.06   0
  -7   9   1   49.60    5.65   0
  -1   0   3   -0.01    3.04   0
  -7   8   4    4.89    4.08   0
 -11   9   6   39.91    5.74   0
  -9   8   6    5.45    4.04   0
  -3   0   6   85.95    7.64   0
  -8   5   8   -0.90    4.12   0
 -11   6   9    3.75    5.17   0
  -9  10   2   53.76    5.90   0
  -9   6   8  145.24    7.09   0
  -7   4   8    9.68    4.39   0
  -7   9   2    2.45    3.94   0
  -5   7   3  336.92   10.72   0
 -10  10   4   -0.44    4.64   0
  -9   9   5    9.18    4.74   0
 -10   8   7   84.23    6.11   0
 -10   7   8   23.70    4.72   0
  -7   2   9   30.59    5.31   0
  -8   1  10   32.18    5.33   0
  -4   7  -1   51.89    5.99   0
  -3   6  -1   12.11    4.59   0
  -4   7   0 1141.36   21.87   0
  -9  10   3   -0.53    4.54   0
  -6   8   3   26.69    4.58   0
  -2   3   3   17.30    5.03   0
  -8   9   4   20.79    5.06   0
 -11  10   5   15.08    5.29   0
 -10   9   6    2.77    4.46   0
  -5   3   7    4.55    3.73   0
  -9   5   9   -0.86    4.31   0
 -10   4  10    0.12    4.43   0
  -1   3  -1  631.73   29.14   0
  -3   6   0   87.42    7.06   0
  -4   7   1   79.09    6.83   0
 -11  11   2   12.94    5.12   0
  -7   7   6   -3.34    3.90   0
  -6   6   6   15.89    4.43   0
  -6   3   8   48.98    5.74   0
 -10   6   9   57.65    5.82   0
  -8   4   9    2.36    4.27   0
  -6   0   9    1.38    4.79   0
  -9   3  10   22.04    4.53   0
 -11   3  11    8.46    4.93   0
  -5   8  -1  267.06   11.33   0
  -8  10   0    8.02    4.71   0
  -8  10   1    2.61    4.01   0
  -2   4   2  904.70   20.58   0
 -11  11   3   -1.20    5.06   0
  -7   9   3   -0.09    4.12   0
  -3   4   4    6.11    3.50   0
  -2   2   4   62.39    7.14   0
  -6   7   5  180.34    8.04   0
  -5   6   5   25.31    4.89   0
  -8   8   6   36.80    5.29   0
  -8   7   7   40.81    5.04   0
  -7   6   7    0.72    3.70   0
  -4   1   7  263.46   10.39   0
  -4   7  -2  330.66   14.47   0
  -3   6   1  719.95   17.38   0
  -8  10   2  100.60    6.96   0
  -3   5   3   73.01    5.91   0
 -10  10   5    7.67    4.77   0
  -7   8   5    3.01    3.59   0
  -2   0   5   -0.83    3.96   0
  -5   5   6   83.18    6.18   0
  -3   1   6   35.50    5.17   0
  -9   8   7    5.17    4.41   0
  -6   5   7   -0.09    3.75   0
  -8   6   8   29.88    5.35   0
  -8   2  10   -0.79    4.23   0
  -3   6  -2   -1.82    3.95   0
  -6   9   0   18.47    5.14   0
  -1   3   0   84.18    9.14   0
  -6   9   1   19.85    5.11   0
 -10  11   2   -0.08    4.46   0
  -9  10   4    1.49    4.34   0
  -6   8   4   17.99    4.56   0
  -5   7   4  428.65   11.71   0
  -3   3   5   53.25    5.22   0
  -9   7   8   15.60    4.61   0
  -7   5   8   35.95    5.24   0
  -7   3   9    0.39    3.86   0
  -5   8  -2    2.52    4.98   0
  -5   8   2   93.99    6.54   0
  -1   2   2 2879.35   43.96   0
  -8   9   5   18.97    4.64   0
  -9   9   6   89.38    6.32   0
  -6   1   9  186.87    8.98   0
 -10   5  10    5.61    4.79   0
  -2   5  -1   28.97    6.06   0
  -2   5   0   60.47    7.35   0
  -6   9   2  192.63    8.72   0
 -10  11   3    4.20    4.82   0
  -8  10   3    4.91    4.36   0
  -7   9   4   17.72    4.41   0
 -10   9   7   90.46    6.33   0
  -5   4   7   85.80    6.37   0
 -10   8   8    7.87    4.74   0
  -9   6   9    3.13    4.58   0
 -10   3  11   45.05    5.85   0
  -3   6   2  280.07   10.47   0
  -1   1   3    5.65    4.40   0
  -6   4   8    2.85    3.76   0
  -5   2   8  242.18    9.72   0
 -10   7   9   26.80    5.10   0
  -8   5   9    0.25    3.93   0
  -1   3  -2  109.27   18.20   0
  -7  10   0   27.45    5.57   0
  -9  11   1   53.73    5.59   0
  -7  10   1    2.26    4.42   0
  -9  11   2   -0.31    4.11   0
  -5   8   3    1.70    4.00   0
 -10  11   4    8.21    5.28   0
  -9  10   5    6.95    4.07   0
 -10  10   6   15.65    5.35   0
  -7   7   7    2.05    4.38   0
  -8   3  10   10.01    4.04   0
  -2   5   1    3.63    3.92   0
  -1   3   1 1490.17   31.37   0
  -7  10   2   34.58    5.11   0
  -6   9   3   17.54    4.35   0
  -8  10   4   -1.83    4.07   0
  -1  -2   4   12.37    7.00   0
  -2   1   5    0.53    3.73   0
  -7   8   6   19.43    4.55   0
  -6   7   6   42.22    4.68   0
  -3   2   6  351.86   11.81   0
  -8   8   7   -1.43    4.09   0
  -6   6   7    9.59    4.35   0
  -7   4   9    7.88    3.84   0
  -6   2   9   27.81    4.87   0
  -7   1  10   16.18    4.70   0
  -9  11   3   25.40    5.20   0
  -2   4   3   34.91    5.00   0
  -3   5   4  145.70    7.44   0
  -2   3   4   45.73    5.78   0
  -6   8   5   62.29    5.52   0
  -5   7   5   13.97    3.90   0
  -8   9   6   -1.48    3.95   0
  -5   6   6   23.70    4.42   0
  -9   8   8   45.91    5.74   0
  -8   7   8    7.05    4.42   0
  -7   6   8   12.55    3.91   0
  -9   5  10   78.36    6.32   0
 -10   4  11   23.89    5.10   0
  -7  10   3   88.03    6.53   0
  -7   9   5   10.95    4.17   0
  -3   4   5  478.75   12.79   0
  -9   9   7    1.56    3.54   0
  -4  -1   8    9.79    4.50   0
  -2   5  -2  425.91   19.91   0
  -3   6   3  326.45   10.71   0
  -9  11   4   10.71    4.81   0
 -10  11   5   56.09    6.14   0
  -9  10   6  115.95    7.17   0
  -5   5   7    0.05    3.70   0
  -6   5   8  111.76    6.96   0
  -5   3   8    9.02    4.00   0
  -9   7   9   39.98    5.59   0
  -8   6   9    4.34    4.33   0
  -8   4  10    7.28    4.19   0
  -7   2  10   34.23    5.05   0
  -9   3  11    5.73    4.61   0
  -4   8   0  572.56   15.16   0
  -8  11   1    3.56    3.99   0
  -5   9   1  138.12    8.01   0
  -8  11   2   40.86    5.29   0
  -2   5   2  613.80   15.78   0
  -6   9   4   17.55    4.26   0
  -5   8   4  106.28    6.64   0
  -8  10   5    6.08    4.23   0
  -4   6   5  110.67    6.64   0
  -3  -1   7  104.08    8.40   0
  -4   0   8   47.10    6.20   0
  -6   3   9   23.14    4.93   0
  -4   8  -1   10.91    4.97   0
  -3   7   0  114.62    7.71   0
 -10  12   2   -0.53    5.00   0
  -4   7   4  428.04   11.43   0
  -4   5   6   53.95    5.23   0
  -7   5   9    0.02    4.17   0
  -3   6  -3   98.24   10.96   0
  -6  10   1   15.51    4.71   0
  -3   7   1  348.39   11.59   0
  -5   9   2  117.97    7.07   0
 -10  12   3   35.14    5.66   0
  -8  11   3    1.55    3.88   0
  -2   2   5  276.97   10.87   0
  -3   3   6  190.61    8.54   0
  -7   8   7   72.56    5.72   0
  -3   0   7    1.98    3.86   0
  -9   6  10    2.66    4.82   0
  -3   7  -1   32.32    5.65   0
  -6  10   0   14.38    4.71   0
  -6  10   2   60.48    5.76   0
  -1   3   2 2933.72   39.01   0
  -1   2   3 1253.54   25.99   0
  -9  11   5   -1.78    4.25   0
  -7   9   6   49.08    5.28   0
  -6   8   6   52.00    5.17   0
  -8   9   7   -0.53    3.94   0
  -6   7   7   23.50    4.33   0
  -8   8   8    7.73    4.26   0
  -7   7   8   -2.36    3.58   0
  -7   3  10  122.54    6.99   0
  -9   4  11    0.76    4.42   0
  -5   9   3   41.48    5.09   0
  -8  11   4   44.53    5.77   0
  -1   0   4   60.27    8.10   0
  -6   9   5  131.10    6.92   0
  -8  10   6   22.62    5.29   0
  -5   7   6   24.05    4.66   0
  -4   4   7   24.95    4.86   0
  -9   9   8   55.01    5.70   0
  -5   4   8   14.73    4.10   0
  -6   4   9   -0.41    4.11   0
  -5   1   9   33.03    5.54   0
  -8   5  10   29.39    4.90   0
  -9  12   2   13.18    4.73   0
  -6  10   3    2.98    4.18   0
  -4   8   3  174.05    7.81   0
  -2   5   3   10.29    3.89   0
  -2   4   4   67.38    5.61   0
  -5   8   5   38.78    4.79   0
  -9  10   7    4.87    4.08   0
  -5   6   7   80.27    5.75   0
  -3   1   7  105.04    7.45   0
  -6   6   8   19.33    4.09   0
  -8   7   9   18.86    4.54   0
  -1   4   0  252.59   13.43   0
  -7  11   1  136.34    7.44   0
  -7  11   2    6.90    4.68   0
  -9  12   3   -0.16    4.46   0
  -7  10   5   10.86    4.05   0
  -7   6   9   15.61    4.37   0
  -4   8  -2  260.96   12.78   0
  -7  11   0    0.65    3.98   0
  -2   6   0    5.01    3.30   0
  -2   6   1    2.50    3.22   0
  -4   7   5  159.17    7.63   0
  -4   6   6   -0.01    3.67   0
  -5   2   9   13.24    4.46   0
  -7   4  10   88.28    6.19   0
  -9   5  11   -0.58    4.71   0
  -8   3  11    6.60    3.81   0
  -1   4   1  112.85    8.50   0
  -7  11   3    0.60    4.09   0
  -9  12   4   -1.15    4.51   0
  -6  10   4   12.94    4.38   0
  -5   9   4    2.33    3.63   0
  -1   1   4 1593.35   29.45   0
  -8  11   5   15.62    4.48   0
  -2   3   5   24.26    4.12   0
  -2   0   6    7.80    4.30   0
  -8   6  10   -2.81    4.63   0
  -3   7  -2   47.56    6.57   0
  -2   6  -1  344.97   14.25   0
  -1   4  -1  111.38   10.78   0
  -2   6   2  261.58   10.08   0
  -4   8   4    2.96    3.74   0
  -7   9   7   19.57    4.31   0
  -6   8   7   78.36    5.66   0
  -8   9   8    1.69    3.88   0
  -7   8   8   10.28    4.29   0
  -5   5   8   88.78    6.17   0
  -6   5   9    0.43    3.52   0
  -6   2  10   19.27    4.65   0
  -8  12   1   -0.11    4.39   0
  -4   9   1  130.17    7.53   0
  -8  12   2    9.51    4.55   0
  -1   3   3  175.38    9.56   0
  -7  11   4   76.86    5.88   0
  -7  10   6  138.29    7.03   0
  -6   9   6    3.10    4.11   0
  -2  -3   6    6.55    5.77   0
  -8  10   7   36.33    4.94   0
  -4   5   7    6.57    4.10   0
  -6   7   8   16.85    4.87   0
  -8   8   9   -3.52    4.88   0
  -5   3   9   12.69    4.44   0
  -8   4  11   49.59    5.48   0
  -5  10   1    0.36    3.81   0
  -5  10   2   -0.06    3.90   0
  -4   9   2   14.23    4.81   0
  -1   4   2   59.75    6.31   0
  -8  12   3    6.90    4.34   0
  -3   6   5  523.03   12.28   0
  -5   8   6  122.62    6.40   0
  -2   1   6    1.25    2.78   0
  -5   7   7   51.63    4.94   0
  -4   3   8    5.10    3.90   0
  -7   7   9   -4.34    4.35   0
  -7   5  10    4.54    3.69   0
  -5  10   0   -0.37    4.10   0
  -3   7   4  350.97   10.20   0
  -2   5   4 1027.03   17.96   0
  -6  10   5   85.77    6.07   0
  -5   9   5    6.01    3.81   0
  -8  11   6    4.49    4.78   0
  -6   3  10   13.11    4.41   0
  -3   8   0   -0.06    3.02   0
  -6  11   1   44.40    5.20   0
  -6  11   2   53.02    5.41   0
  -5  10   3   -4.34    3.88   0
  -4   9   3   24.63    4.61   0
  -2   6   3   53.75    5.06   0
  -8  12   4    0.55    4.18   0
  -1   2   4   14.78    4.48   0
  -7  11   5   16.38    4.61   0
  -2   4   5   28.68    4.25   0
  -4   7   6   75.63    5.36   0
  -3   5   6   71.87    5.52   0
  -8   7  10    3.61    4.74   0
  -4   9  -1   13.53    5.04   0
  -6  11   0    1.70    4.17   0
  -6  11   3    9.34    3.97   0
  -4   8   5  132.43    6.78   0
  -2   2   6   55.85    5.20   0
  -5   6   8   -5.36    3.37   0
  -4   4   8  106.94    6.70   0
  -6   6   9   69.48    5.69   0
  -5   4   9   29.23    4.75   0
  -8   5  11   21.15    4.76   0
  -8  12   5    9.65    4.80   0
  -7  10   7   27.50    4.85   0
  -6   9   7   85.87    6.01   0
  -4   6   7   89.23    5.90   0
  -7   9   8    2.87    4.03   0
  -6   4  10    2.13    3.87   0
  -3   8  -1  514.45   15.32   0
  -7  12   1  111.49    7.07   0
  -7  12   2    4.05    3.90   0
  -7  12   3    7.97    4.49   0
  -3   8   3   43.43    4.62   0
  -1   4   3 1235.26   21.58   0
  -6  11   4   15.81    4.56   0
  -5  10   4   54.65    5.13   0
  -6   8   8   71.39    5.51   0
  -2   6  -2    0.38    4.35   0
  -2   7   1   41.61    4.63   0
  -1   5   1   -0.94    3.57   0
  -4   9   4   55.09    4.89   0
  -3   7   5   90.49    6.18   0
  -7  11   6    3.59    3.76   0
  -6  10   6   57.14    4.89   0
  -5   9   6  251.03    8.56   0
  -5   8   7   11.10    4.14   0
  -3   4   7   -4.39    3.68   0
  -7   8   9   -5.09    3.68   0
  -2   5  -3   32.25    8.31   0
  -2   7   0    9.35    3.36   0
  -1   5   0   47.46    6.04   0
  -2   7   2   -0.31    3.02   0
  -7  12   4   22.08    4.19   0
  -1   3   4   64.84    5.88   0
  -3   6   6   64.13    5.37   0
  -2   3   6    6.66    3.49   0
  -6   7   9    6.96    4.21   0
  -5   5   9   12.17    4.11   0
  -7   4  11   -2.00    4.10   0
  -1   5   2   57.73    5.62   0
  -3   8   4  186.98    7.75   0
  -6  11   5   42.11    5.08   0
  -5  10   5  103.07    5.97   0
  -4   8   6   52.38    5.04   0
  -5   7   8   64.97    5.13   0
  -4   5   8   13.91    4.06   0
  -3   1   8    3.60    4.45   0
  -3   0   8   27.01    5.12   0
  -3  -1   8    4.22    4.54   0
  -6   5  10   13.51    4.00   0
  -4  10   1    3.70    3.86   0
  -8  13   2    1.36    3.88   0
  -5  11   2   11.33    4.23   0
  -4  10   2   13.58    4.11   0
  -8  13   3   -5.70    4.18   0
  -1   0   5    1.33    3.63   0
  -4   7   7   93.62    5.80   0
  -4   2   9    2.32    3.50   0
  -7   7  10   12.24    4.62   0
  -5   2  10   36.02    5.12   0
  -5  11   1    3.51    3.69   0
   0   1   1  277.26   18.33   0
  -5  11   3   -2.52    3.85   0
  -4  10   3   11.27    4.15   0
  -7  12   5   89.42    6.54   0
  -4   9   5  137.81    6.60   0
  -1   1   5   96.69    7.11   0
  -3   5   7  242.55    8.71   0
  -7  10   8    7.46    4.19   0
  -7   5  11   12.93    4.45   0
  -2   7  -1   87.65    7.02   0
  -4  10   0   -1.24    3.69   0
  -6  12   2   52.74    5.32   0
  -3   9   2   20.70    4.62   0
  -6  12   3    7.46    4.16   0
  -1   5   3   69.76    5.89   0
  -1   4   4  287.27   10.42   0
  -7  11   7   46.92    4.94   0
  -6  10   7   45.92    4.64   0
  -6   9   8   19.90    4.51   0
  -7   9   9   43.54    4.90   0
  -5   6   9    3.28    4.14   0
  -4   3   9   19.48    4.59   0
  -5   3  10    9.78    4.02   0
  -3   7  -3   20.93    6.27   0
  -1   5  -1   20.81    5.55   0
  -5  11   0    6.01    3.85   0
  -6  12   1   14.38    4.03   0
  -3   9   3   20.82    3.84   0
  -5  11   4   28.92    4.66   0
  -1   2   5  573.20   14.99   0
  -6  11   6   26.70    4.66   0
  -3   7   6   69.54    5.58   0
  -5   9   7   63.87    5.08   0
  -4   6   8   13.94    4.07   0
  -6   8   9   20.05    4.49   0
  -6   6  10   10.21    3.91   0
  -3   8  -2    0.07    4.38   0
  -1   4  -2  408.49   23.74   0
  -6  12   4  134.84    7.00   0
  -4  10   4   35.02    4.42   0
  -2   7   4  277.06    9.02   0
  -3   8   5   15.89    3.82   0
  -2   6   5  106.23    6.19   0
  -5  10   6  192.68    7.41   0
  -2   1   7  384.79   12.46   0
  -2   0   7   -0.06    3.64   0
  -5   8   8    0.24    3.81   0
  -3   3   8   30.23    4.58   0
  -1   6   1   45.69    4.98   0
   0   2   1    1.40    4.40   0
  -7  13   2   -3.58    3.74   0
   0   1   2 4450.00   59.26   0
  -7  13   3   74.72    5.97   0
  -4   9   6    4.19    3.42   0
  -2   5   6  764.49   14.64   0
  -4   8   7   13.56    3.98   0
  -3   6   7  144.09    6.86   0
  -2   2   7  180.15    8.49   0
  -4   4   9   -2.41    3.33   0
  -5   4  10    0.60    3.33   0
  -7   6  11   -0.18    3.95   0
  -1   6   2  267.28    9.54   0
  -7  13   4   -0.80    4.62   0
  -3   9   4   -0.58    3.54   0
  -5  11   5    4.19    3.55   0
  -1   3   5   35.05    4.38   0
  -3   4   8   36.06    4.87   0
  -5   7   9   -0.68    3.95   0
  -2   8   0  177.82    8.64   0
  -1   6   0   76.77    6.40   0
   0   2   2  166.54   10.26   0
  -2   8   3    1.40    3.32   0
  -1   5   4   82.53    5.75   0
  -6  12   5   31.54    4.72   0
  -4  10   5    1.73    3.58   0
  -6  10   8   14.31    4.00   0
  -4   7   8    5.42    3.93   0
  -6   7  10   22.41    4.56   0
  -6   4  11   52.62    4.91   0
  -3   9  -1  518.92   14.20   0
  -4  11   2    8.97    3.97   0
  -1   6   3  258.29    9.06   0
  -6  11   7  109.52    6.16   0
  -5  10   7   15.37    4.07   0
  -6   9   9   39.74    5.32   0
  -4   5   9   34.63    4.56   0
  -5   5  10   -0.46    3.56   0
   0   2   0 9999.99  106.62   0
  -4  11   1    0.97    3.92   0
  -5  12   2    1.28    3.43   0
  -5  12   3   14.78    4.39   0
  -4  11   3    3.07    3.46   0
  -2   7   5   99.87    6.03   0
  -1   4   5  306.05    9.73   0
  -3   8   6  172.78    7.12   0
  -5   9   8   20.66    4.22   0
  -3   5   8    5.12    4.23   0
  -6   5  11    0.56    3.98   0
  -5  12   1    2.21    3.51   0
  -3  10   1  126.05    7.05   0
   0   3   1   57.72    6.66   0
  -3  10   2   28.22    4.42   0
  -3  10   3   -1.07    3.90   0
  -2   8   4    3.64    3.61   0
  -3   9   5   69.75    5.26   0
  -6  12   6   48.13    5.22   0
  -5  11   6    2.86    3.79   0
  -2   6   6   25.84    4.14   0
  -3   7   7   20.82    3.81   0
  -2   4   7    1.48    3.42   0
  -2   7  -2    0.26    3.77   0
  -6  13   2    8.93    3.65   0
   0   3   2  497.96   15.29   0
  -6  13   3   36.36    4.93   0
   0   1   3  109.55    8.90   0
  -5  12   4    8.11    4.02   0
  -4  11   4   32.99    4.61   0
  -4  10   6   -0.39    3.65   0
  -4   9   7   75.60    5.04   0
  -2  -2   7  167.92   11.35   0
  -5   8   9    3.48    3.97   0
  -4   6   9   47.72    4.93   0
  -6   8  10   61.66    5.42   0
  -5   6  10   72.20    5.56   0
  -2   8  -1    0.98    3.92   0
  -4  11   0   31.56    4.58   0
  -1   7   1  139.69    7.48   0
  -1   7   2  109.24    6.24   0
   0   2   3 1049.27   22.40   0
  -6  13   4   90.03    6.15   0
  -4   8   8   14.68    3.93   0
  -6   6  11    3.07    4.17   0
  -1   6  -1  557.82   17.11   0
  -3  10   0    3.73    3.62   0
  -2   9   2  284.06    9.05   0
  -3  10   4    3.87    2.98   0
  -5  12   5   76.60    5.40   0
  -1   2   6   31.79    4.11   0
  -1   1   6   19.39    3.75   0
  -2   5   7  219.75    7.97   0
  -3   6   8  119.87    6.33   0
  -3   2   9    0.10    4.03   0
   0   3   0    2.99    3.41   0
   0   4   1   29.93    4.77   0
   0   4   2 3886.66   38.36   0
  -2   9   3   51.21    4.87   0
   0   3   3   38.37    5.29   0
   0   0   3   -0.05    3.67   0
  -6  13   5    5.44    3.91   0
  -4  11   5    2.02    3.35   0
  -2   8   5    6.92    3.58   0
  -3   9   6   22.62    3.97   0
  -2   7   6    2.89    3.33   0
  -1   3   6   66.06    5.67   0
  -1   0   6   21.78    4.53   0
  -5  11   7   25.46    4.52   0
  -3   8   7    4.20    3.52   0
  -5  10   8   15.48    3.82   0
  -3   3   9    8.76    3.94   0
  -4   3  10    0.57    3.05   0
  -1   7   0   14.17    3.84   0
  -5   9   9    2.12    4.34   0
  -4   7   9   79.02    5.52   0
  -5   7  10    1.82    3.91   0
  -4   4  10    0.16    3.36   0
  -3   9  -2  125.99    8.71   0
  -4  12   2   15.97    4.43   0
  -2   9   4  322.42    9.01   0
  -3  10   5    1.52    2.93   0
  -5  12   6   79.75    5.37   0
  -4  10   7    0.46    3.37   0
  -2   6   7  206.31    7.84   0
  -4   9   8   27.16    4.41   0
  -3   4   9   17.17    3.82   0
  -1   5  -2 1442.12   35.10   0
  -5  13   2   -0.14    3.40   0
  -3  11   2   45.25    4.98   0
  -5  13   3    5.22    3.71   0
  -4  12   3    6.08    3.84   0
  -3  11   3    5.47    3.72   0
   0   4   3  244.18    9.59   0
  -1   7   4   85.51    5.40   0
  -1   6   5  107.32    5.87   0
  -4  11   6   -3.44    3.67   0
  -3   7   8   25.59    4.06   0
  -2   3   8   46.79    5.26   0
  -2   1   8   50.13    5.46   0
  -4   5  10    5.05    3.74   0
  -2   6  -3  117.53   11.84   0
   0   4   0   33.64    5.77   0
  -4  12   1   32.40    4.34   0
  -3  11   1  182.38    7.84   0
   0   5   2  501.98   13.17   0
  -5  13   4    3.11    3.84   0
  -4  12   4   -3.94    3.51   0
   0   2   4   46.25    5.39   0
  -3   5   9   -1.49    3.59   0
  -5   8  10   20.73    4.54   0
  -5   5  11    2.73    3.53   0
  -5  13   1   24.22    4.29   0
   0   5   1   12.77    4.17   0
  -6  14   2    2.78    4.18   0
  -6  14   3    5.09    3.84   0
  -1   8   3   78.44    5.59   0
  -3  11   4   10.02    3.79   0
   0   3   4    8.24    3.43   0
   0   1   4  428.37   14.47   0
  -2   9   5   86.06    5.30   0
  -3  10   6    6.73    3.71   0
  -2   8   6   19.67    3.50   0
  -1   5   6  204.83    7.72   0
  -3   9   7   -0.43    3.22   0
  -2   4   8   42.38    4.71   0
  -2   0   8  437.78   13.68   0
  -4   8   9  143.19    6.69   0
  -2  10   2  848.33   14.62   0
  -2  10   3    5.60    3.32   0
   0   5   3   30.03    3.88   0
  -4  12   5    4.07    3.51   0
  -2   7   7    2.76    3.45   0
  -4   6  10   28.28    4.62   0
  -5   6  11    8.48    4.35   0
  -4  12   0    0.12    3.66   0
  -3  11   0   19.62    4.21   0
  -2  10   1   21.97    4.38   0
   0   4   4    1.98    2.62   0
  -1   7   5  627.95   12.22   0
  -4  11   7   65.02    5.13   0
  -4  10   8    8.59    3.40   0
  -3   8   8    6.89    3.12   0
  -2   5   8  164.57    7.13   0
  -3   6   9    8.68    3.57   0
  -2   8  -2   66.10    6.58   0
  -2   9  -1    2.01    3.64   0
  -1   7  -1   43.17    4.95   0
  -1   8   0  105.77    6.70   0
  -2  10   4    5.16    3.35   0
  -1   8   4   15.92    3.66   0
  -1   6   6    7.99    3.22   0
   0   5   0   -1.01    3.52   0
   0   6   2   35.00    3.94   0
   0   5   4  335.29    9.66   0
  -4  12   6   -1.74    3.34   0
  -2   9   6   19.01    3.77   0
  -1   2   7    6.77    3.24   0
  -4   9   9   71.43    5.34   0
  -4   7  10   45.95    4.76   0
   3 -11  -3   -0.22    3.38   0
   6 -14  -2    2.55    3.89   0
   1  -7   1   44.84    4.38   0
   2  -9   1    0.64    3.13   0
   1  -1   3 1865.42   33.31   0
   1  -3   3    7.09    3.66   0
   3  -7   4   68.68    5.12   0
   5  -8   5   67.43    4.87   0
   6  -9   5    7.17    3.93   0
   5  -5   6    1.33    3.57   0
   1  -8  -1   27.74    4.39   0
   6 -14  -1    1.09    4.09   0
   4 -12   0   -1.33    3.53   0
   5 -13   0    2.31    4.08   0
   1  -6   2   53.43    4.55   0
   4 -11   2   14.66    3.69   0
   2  -7   3    7.37    3.20   0
   4 -10   3  138.55    6.32   0
   5 -11   3   13.59    3.76   0
   7 -10   5    1.68    4.25   0
   6  -7   6   -0.98    3.79   0
   1  -8  -2    2.83    3.59   0
   0  -5  -1   16.93    4.83   0
   2 -10  -1   20.22    4.40   0
   0  -2   1    1.32    4.00   0
   3 -10   2    2.29    3.26   0
   5 -12   2    3.62    3.41   0
   6 -12   3    2.36    3.59   0
   4  -9   4   62.26    4.61   0
   5 -10   4   14.50    3.97   0
   4  -7   5   -3.56    3.20   0
   7  -8   6    2.00    3.60   0
   1  -7  -4   82.80    7.62   0
   0  -3   1   62.31    6.34   0
   4 -12   1   -0.42    3.77   0
   6 -13   2    5.75    4.32   0
   6 -11   4    6.96    3.54   0
   4  -2   6   29.27    4.92   0
   5  -6   6    1.04    3.16   0
   0  -5  -2  540.39   17.65   0
   0  -5   0    0.42    3.56   0
   2 -10   0    4.03    3.42   0
   3 -11   1  199.62    7.25   0
   5 -13   1   -0.03    3.70   0
   3  -8   4   20.71    3.75   0
   1  -8  -3   83.37    6.69   0
   0  -4   1   31.60    4.66   0
   2  -9   2   -2.54    3.20   0
   1  -5   3  484.69   11.62   0
   2  -8   3   -0.53    3.10   0
   3  -6   5   22.06    4.22   0
   5  -9   5    6.51    3.38   0
   6 -10   5   18.24    3.84   0
   4  -1   6   41.00    5.47   0
   4  -4   6   77.15    5.48   0
   6  -8   6   49.76    4.97   0
   4 -13  -2   11.47    3.70   0
   0  -1   1  368.04   19.69   0
   2 -10   1    5.75    3.46   0
   4 -11   3    0.85    3.24   0
   4  -8   5   24.23    3.75   0
   4  -5   6   52.44    4.92   0
   5  -7   6   38.12    4.16   0
   7  -9   6   26.94    4.59   0
   7  -6   7    3.09    3.27   0
   8  -7   7    2.80    3.55   0
   3 -12  -2   35.10    4.14   0
   5 -14  -2    3.46    3.38   0
   3 -12  -1    6.91    3.46   0
   5 -14  -1   -0.73    3.61   0
   4 -12   2  169.07    6.60   0
   3 -10   3   -0.21    3.10   0
   5 -12   3   26.97    3.62   0
   4 -10   4   45.21    4.47   0
   5 -11   4    4.02    3.35   0
   0  -6  -1   73.11    5.76   0
   0  -6   0   11.96    3.90   0
   3 -12   0    4.30    3.28   0
   4 -13   0    0.72    3.46   0
   5 -14   0    3.60    3.92   0
   0  -5   1   15.27    3.85   0
   3 -11   2  105.19    5.58   0
   5 -13   2   23.41    4.19   0
   2  -7   4  354.80    9.08   0
   3  -9   4    2.90    3.27   0
   3   1   5  210.30   13.12   0
   3  -7   5  154.95    6.62   0
   6  -5   7    2.79    3.39   0
   3 -12  -3   20.79    3.89   0
   1  -9  -2    9.72    3.88   0
   2 -11  -1   13.31    3.76   0
   5 -10   5    0.20    3.21   0
   4  -6   6    8.33    3.33   0
   5  -8   6   16.16    3.97   0
   6  -9   6   52.06    4.80   0
   7  -7   7    1.49    3.60   0
   0  -6  -2   32.46    4.88   0
   2 -11  -2    3.96    3.27   0
   2 -11   0   54.71    4.72   0
   3 -12   1  240.31    7.97   0
   4 -13   1    4.36    3.31   0
   1  -8   2   79.13    4.94   0
   2 -10   2  411.25    9.43   0
   2  -9   3   29.09    3.80   0
   2  -3   5    8.29    3.42   0
   4  -9   5   43.00    4.33   0
   6 -11   5    2.43    3.90   0
   6  -6   7    8.03    3.24   0
   0  -6   1   71.69    5.03   0
   1  -9   1    4.58    2.87   0
   0  -3   2  492.21   14.11   0
   0  -4   2 3947.88   35.84   0
   2  -2   5  249.50    9.77   0
   2  -4   5   49.66    4.40   0
   4  -7   6   20.64    4.06   0
   1  -8  -4   18.60    4.47   0
   2 -11  -3    6.02    4.01   0
   2 -11   1   27.15    4.07   0
   3 -11   3   95.25    5.34   0
   4 -12   3    5.53    3.47   0
   1  -3   4  141.31    7.07   0
   1  -4   4   16.77    3.24   0
   2  -8   4   75.57    4.89   0
   4 -11   4   47.75    4.26   0
   5 -12   4   53.26    4.59   0
   3  -8   5  122.76    5.72   0
   5  -4   7    4.48    3.93   0
   6  -7   7   -1.29    3.21   0
   7  -8   7    9.14    3.59   0
   0  -5  -3   31.52    5.95   0
   1  -9  -3  188.09    8.26   0
   0  -7  -1    6.31    2.60   0
   4 -14  -1   34.87    4.89   0
   0  -7   0   -0.92    2.41   0
   0  -2   2  154.06    9.22   0
   0  -5   2  508.71   12.27   0
   4 -13   2    9.47    3.68   0
   1  -5   4    3.21    3.21   0
   3 -10   4   34.01    4.13   0
   3  -3   6  187.10    7.94   0
   5  -9   6    8.65    3.57   0
   6 -10   6   82.78    5.41   0
   5  -5   7   -0.57    2.99   0
   3 -13  -2    3.10    3.41   0
   4 -14  -2    5.82    3.03   0
   1 -10  -1  138.78    6.62   0
   3 -13  -1   27.98    3.68   0
   4 -14   0   32.62    4.46   0
   1  -9   2    4.44    3.37   0
   3 -12   2   84.41    4.91   0
   1  -2   4   32.45    4.32   0
   2  -6   5   51.00    4.41   0
   4 -10   5   23.09    3.97   0
   5 -11   5   10.38    3.60   0
   3  -2   6  235.69    9.41   0
   3  -5   6   92.35    5.48   0
   4  -8   6   31.89    4.11   0
   5  -6   7    0.36    3.27   0
   1 -10   0   34.77    4.27   0
   3 -13   0   13.29    3.50   0
   0  -7   1    5.98    2.78   0
   0  -6   2   34.61    4.26   0
   2 -11   2   74.64    4.92   0
   1  -8   3  264.36    7.87   0
   2 -10   3    6.26    2.89   0
   2  -1   5  362.95   12.63   0
   6  -8   7   -5.67    3.56   0
   0  -7  -2   35.31    4.44   0
   2 -12  -1    2.09    3.42   0
   1 -10   1  105.15    5.30   0
   4 -14   1    6.49    3.91   0
   2  -9   4  138.60    5.91   0
   2  -7   5   -0.69    3.09   0
   3  -9   5    1.31    2.91   0
   3  -6   6   20.73    3.68   0
   2 -12  -2   18.32    3.76   0
   0  -8   0  779.80   14.18   0
   2 -12   0   39.70    4.12   0
   3 -13   1  122.88    5.72   0
   4 -13   3   17.45    3.90   0
   4 -12   4    4.14    3.11   0
   5 -10   6   33.45    4.29   0
   5  -7   7    6.19    3.14   0
   0  -6  -3    0.16    3.23   0
   0  -8  -1    8.21    2.81   0
   2 -12   1   10.51    3.49   0
   3 -12   3    6.89    3.26   0
   1  -1   4   61.28    6.26   0
   1  -7   4  144.10    6.17   0
   3 -11   4    9.81    3.28   0
   4 -11   5    0.64    3.44   0
   3  -1   6    9.54    3.76   0
   3  -7   6   -3.48    2.94   0
   4  -9   6   -0.89    3.12   0
   4  -4   7    0.31    3.22   0
   6  -9   7    1.23    3.84   0
   1 -10   2   62.72    4.49   0
   3 -13   2   41.39    4.30   0
   0  -4   3  242.28    8.68   0
   0  -5   3   31.21    3.96   0
   1  -9   3   16.61    3.45   0
   2 -11   3   60.86    4.58   0
   2  -8   5   13.67    2.92   0
   3 -10   5    7.07    3.49   0
   4  -5   7   -1.64    2.88   0
   5  -8   7    8.85    3.56   0
   1 -11  -1  182.62    7.16   0
   1 -11   0   24.93    3.83   0
   0  -1   2 4396.58   54.40   0
   0  -3   3   39.34    4.76   0
   2 -10   4  116.66    5.22   0
   3  -8   6    8.92    3.44   0
   4  -6   7   -1.53    2.97   0
   0  -8  -2   36.58    3.98   0
   3 -14  -1    3.06    3.01   0
   4 -15  -1    7.10    3.43   0
   3 -14   0   37.53    4.63   0
   1 -11   1  196.33    6.99   0
   2 -12   2   23.35    3.85   0
   0  -6   3    1.27    2.59   0
   1  -8   4  110.99    5.49   0
   0  -7  -3    1.48    3.72   0
   1 -11  -2  118.91    6.33   0
   3 -14  -2    4.98    3.37   0
   3 -12   4   32.03    4.07   0
   2  -9   5    3.24    3.04   0
   4  -7   7    6.02    3.16   0
   5  -9   7  112.69    6.08   0
   2 -13  -1   22.70    3.59   0
   2 -13   0   73.52    5.04   0
   0  -9   1    8.12    2.91   0
   3 -14   1   48.93    4.60   0
   1 -10   3   34.33    3.84   0
   3 -13   3   -5.07    2.99   0
   1  -4   5  100.32    5.62   0
   4 -12   5   16.86    4.05   0
   2  -5   6   92.03    5.45   0
   2  -6   6  105.41    5.71   0
   3  -9   6   -3.70    3.26   0
   2 -13  -2   -1.28    2.88   0
   1 -11   2   83.37    4.74   0
   0  -2   3 1023.46   20.44   0
   2 -12   3   12.14    3.61   0
   1  -9   4   -2.91    2.86   0
   2 -11   4    6.62    3.16   0
   1  -3   5   -0.07    2.77   0
   1  -6   5   71.38    4.60   0
   3 -11   5   22.11    3.34   0
   2  -3   6  763.99   14.66   0
   4  -8   7    8.31    3.18   0
   0  -9   2   68.52    4.62   0
   3 -14   2   -2.31    3.83   0
   1  -7   5   69.29    4.61   0
   2  -7   6    7.56    3.16   0
   0  -9  -2   64.72    5.24   0
   1 -12   0   26.68    3.65   0
   2 -13   2   -2.51    3.20   0
   0  -8   3   -0.43    2.66   0
   2 -10   5    8.46    3.13   0
   3  -4   7    9.03    3.44   0
   3  -5   7   83.89    5.16   0
   3  -6   7   -2.49    2.85   0
   4  -9   7   12.60    3.80   0
   0  -8  -3    0.36    3.33   0
   1 -11  -3  126.73    6.88   0
   1 -12  -1   39.00    4.12   0
   0 -10   0   90.92    5.44   0
   0 -10   1    3.55    3.19   0
   1 -12   1  146.24    5.97   0
   1 -11   3    7.19    2.86   0
   0  -4   4    2.11    2.24   0
   0  -5   4  356.22    9.17   0
   1 -10   4    8.66    3.18   0
   3 -13   4    8.09    3.48   0
   1  -8   5   16.97    3.34   0
   2  -8   6    9.50    3.12   0
   3 -10   6    5.17    2.83   0
   3  -7   7   14.09    3.72   0
   0 -10  -1    5.87    3.16   0
   3 -15  -1   17.06    4.10   0
   3 -15   0   -0.37    3.30   0
   2 -12   4   15.03    3.41   0
   1  -2   5  457.51   12.29   0
   3 -12   5   39.97    4.30   0
   5  -7   8    7.75    3.06   0
   1 -12  -2    2.34    2.85   0
   2 -14  -1   66.21    4.92   0
  -1  -5   0   48.01    5.02   0
  -1  -6   0   71.54    5.51   0
   2 -14   0   24.76    3.83   0
  -1  -5   1   -0.49    3.03   0
  -1  -6   1   45.97    4.45   0
   0 -10   2  138.35    5.90   0
   1 -12   2    9.10    3.45   0
   0  -9   3   41.72    4.05   0
   2 -13   3    8.43    3.05   0
   0  -7   4   95.37    4.95   0
   2 -11   5   13.27    3.67   0
   3  -8   7   70.99    4.95   0
   4 -10   7    0.34    3.58   0
   5  -8   8    5.54    3.71   0
   2 -14   1   16.69    3.58   0
   0  -3   4    8.02    2.95   0
   0  -8   4   42.19    4.04   0
   1  -9   5   16.03    3.23   0
   2  -9   6    6.14    2.81   0
   3 -11   6   -2.44    3.29   0
  -1  -4   0  253.45   10.54   0
  -1  -7   0   11.54    2.86   0
   0 -11   0    0.70    3.10   0
  -1  -4   1  117.46    6.92   0
  -1  -7   1  144.46    6.29   0
   2 -14   2    3.33    3.68   0
   1 -12   3   -3.75    3.28   0
   1 -11   4    3.21    3.08   0
   0  -9  -3   44.92    5.08   0
  -1  -6  -1  563.03   14.04   0
   1 -13  -1    3.07    3.13   0
   1 -13   0    2.93    2.95   0
   0 -11   1   98.18    5.26   0
   1 -13   1   -0.38    2.98   0
  -1  -5   2   63.80    4.84   0
  -1  -6   2  267.60    8.12   0
   0 -10   3  113.31    5.20   0
   1  -5   6   45.32    4.38   0
   1  -6   6    3.70    3.31   0
   2 -10   6   23.11    3.74   0
   3  -9   7  128.72    5.87   0
   4  -5   8    1.40    3.09   0
   4  -6   8   29.13    3.53   0
   4  -7   8   57.01    4.44   0
  -1  -5  -1   18.79    3.98   0
   0 -11  -1   98.50    5.34   0
  -1  -8   0   98.87    5.96   0
  -1  -4   2   54.20    5.11   0
   0 -11   2   15.11    3.32   0
   1 -13   2   -1.33    3.11   0
   0  -1   3   99.89    7.50   0
   0  -9   4    6.35    2.90   0
   2 -13   4   32.26    4.00   0
   3   2   5    0.71    5.41   0
   1 -10   5    6.40    3.01   0
   2 -12   5   -0.39    3.19   0
   2  -1   6  233.29    9.76   0
   1  -7   6   17.35    3.22   0
   2  -6   7   50.40    4.58   0
  -1  -7  -1   42.97    4.19   0
   2 -14   3    3.75    3.39   0
   0  -6   5  109.85    5.23   0
   1  -8   6    2.46    3.02   0
   2  -5   7   60.97    4.57   0
   2  -7   7   -1.83    3.11   0
   3 -10   7   69.37    4.62   0
   1 -13  -2    1.43    2.90   0
   2 -15   0    1.29    3.40   0
  -1  -3   1 1438.21   24.68   0
  -1  -6   3  250.91    7.60   0
   0 -11   3   29.92    3.67   0
   0  -2   4   47.11    4.83   0
   1 -12   4    8.95    2.97   0
   0  -7   5  352.40    8.51   0
   2 -11   6    0.56    3.22   0
   2  -4   7   67.56    4.92   0
   2  -8   7    7.15    3.17   0
   0  -6  -4   72.22    8.08   0
   0 -11  -2   11.10    3.65   0
  -1  -4  -1  110.46    8.31   0
  -1  -8  -1   36.51    4.32   0
   2 -15  -1   10.40    3.42   0
   0 -12   0   18.88    3.66   0
  -1  -9   1   40.77    3.82   0
   0 -12   1   15.02    3.25   0
  -1  -5   3   71.72    4.64   0
   1 -13   3    0.95    3.07   0
   0 -10   4   -1.56    2.78   0
   0  -4   5    3.28    2.46   0
   0  -8   5   47.28    4.04   0
   1 -11   5    4.50    2.88   0
   1  -3   6   15.12    3.80   0
   1  -9   6    3.90    3.39   0
   4  -9   8   59.01    4.62   0
   0  -7  -4   83.52    7.88   0
   0 -10  -3  111.72    6.73   0
  -1  -3   0   88.08    7.21   0
   1 -14   0    5.66    3.34   0
   1 -14   1    5.88    3.35   0
  -1  -9   2    6.56    3.23   0
   0 -12   2   62.94    4.49   0
  -1  -8   3   82.32    4.72   0
   2  -9   7   15.20    3.49   0
   3  -6   8    0.66    3.14   0
   0  -5  -4  332.85   20.49   0
   0 -12  -1   14.71    3.25   0
   1 -14  -1    5.53    3.27   0
  -1  -3   2 2864.64   31.31   0
   1 -14   2    2.12    3.59   0
  -1  -4   3 1223.99   18.04   0
   0  -9   5   11.43    3.18   0
   3  -5   8   24.11    3.61   0
   3  -7   8   34.80    3.79   0
  -1 -10   1  125.96    5.80   0
  -1  -9   3  177.31    6.35   0
   0 -12   3   21.00    3.83   0
   0 -11   4   10.24    3.25   0
   1 -13   4    5.11    2.75   0
   0  -3   5  177.41    7.38   0
   1 -12   5    3.78    2.93   0
   1 -10   6   -2.84    2.99   0
   2 -12   6   34.02    4.06   0
   2 -10   7    4.24    3.33   0
   3  -4   8   -0.37    3.36   0
   3  -8   8   26.47    3.66   0
  -1  -6  -2   55.08    5.49   0
  -1  -7  -2    6.44    3.39   0
  -1 -10   0   37.75    4.08   0
  -1 -10   2   96.23    5.21   0
   1 -14   3    0.07    3.61   0
  -1  -7   4   86.69    4.85   0
   0 -10   5   19.24    3.31   0
   3  -9   8   -1.06    3.41   0
   0 -13   0    2.54    2.91   0
   0 -13   1    2.25    2.85   0
  -1  -5   4   83.86    4.92   0
  -1  -8   4   17.87    3.41   0
   1  -2   6   88.28    6.10   0
   1  -6   7   19.57    3.58   0
   1  -7   7    2.38    2.96   0
  -1  -8  -2   73.82    5.64   0
   0 -12  -2   65.60    4.99   0
  -1 -11   1  176.52    6.55   0
   0 -13   2    8.05    3.00   0
  -1  -3   3  174.54    7.83   0
  -1 -10   3    8.75    3.15   0
   0 -12   4    3.81    3.16   0
   0  -6   6  111.89    5.43   0
   0  -7   6   17.51    3.50   0
   1 -11   6   10.40    3.01   0
   2  -2   7    3.00    3.33   0
   1  -5   7  187.86    7.04   0
   1  -8   7   -6.00    3.03   0
   2 -11   7    7.02    3.48   0
  -1  -5  -2 1432.53   27.52   0
   0 -13  -1   -1.60    2.83   0
  -1 -11   0   17.94    3.92   0
   1 -15   0   -3.50    3.76   0
   1 -15   1    1.60    3.37   0
  -1 -11   2  115.09    5.44   0
   0 -13   3    1.74    3.30   0
  -1  -4   4  290.80    8.61   0
  -1  -9   4  137.78    5.57   0
   0 -11   5   10.51    3.06   0
   1 -13   5   27.33    3.28   0
   0  -8   6    2.84    2.64   0
   0  -9   6   17.63    3.33   0
   1  -9   7    7.64    2.81   0
   2  -6   8   -0.46    2.66   0
   2  -7   8   46.31    4.07   0
   2  -8   8    0.06    3.17   0
  -1  -9  -2    2.29    3.00   0
  -1 -11   3  130.89    5.35   0
   0  -1   4  409.17   13.42   0
  -1 -10   4    2.66    2.73   0
   0  -2   5  261.23    9.35   0
  -1  -7   5  626.25   10.97   0
   1 -12   6   19.09    3.64   0
   1 -10   7    5.19    3.12   0
   2  -5   8   11.30    3.35   0
   2  -9   8    3.18    3.53   0
  -1  -3  -1  677.12   22.18   0
  -1 -11  -1  208.35    7.41   0
   0 -14   0    4.01    2.92   0
  -1  -2   1 4538.19   49.41   0
  -1 -12   1   42.05    4.02   0
   0 -14   1    0.67    2.98   0
  -1 -12   2   -4.84    3.17   0
   0 -14   2    4.65    3.32   0
   0 -13   4   -0.88    2.99   0
  -1  -6   5  113.00    5.27   0
  -1  -8   5   16.33    3.39   0
   0 -12   5   34.26    3.46   0
   0 -10   6    4.33    2.94   0
  -1 -12   0   22.02    3.65   0
  -1  -2   2 2863.78   34.93   0
  -1 -11   4   11.06    3.39   0
  -1  -9   5    5.95    2.93   0
   2  -4   8    7.42    3.56   0
   2 -10   8   -3.81    3.39   0
  -2  -7   1   39.61    3.84   0
  -2  -6   2  256.07    7.84   0
  -1 -12   3   38.82    4.02   0
   0 -14   3   -2.41    3.33   0
  -1  -3   4   69.88    5.12   0
   0 -11   6    3.94    2.94   0
   1 -11   7    4.47    3.45   0
   0 -14  -1    0.88    2.77   0
  -2  -6   1   -0.65    2.21   0
  -2  -9   2  284.09    7.82   0
  -2  -8   3    1.79    3.15   0
  -1 -10   5    4.13    3.03   0
   0  -3   6  220.24    8.01   0
   0  -7   7   67.28    4.66   0
   3  -8   9   21.11    3.60   0
  -1 -12  -1  149.92    6.63   0
  -2  -7   0    7.38    3.18   0
  -2  -9   1   73.75    4.74   0
  -1 -13   1   -1.00    2.98   0
  -1 -13   2    1.45    3.37   0
  -2  -6   3   51.51    3.89   0
  -2  -9   3   58.81    4.41   0
  -1 -12   4   90.76    4.82   0
  -1  -4   5  316.85    8.77   0
   1  -1   6   17.27    3.94   0
   0  -6   7   25.63    3.47   0
   0  -8   7   37.67    3.70   0
   0  -9   7   19.77    3.58   0
   1  -7   8    3.59    3.00   0
   1  -8   8   66.11    4.80   0
  -1  -4  -2  425.53   18.02   0
  -1 -11  -2   82.70    5.80   0
  -2  -8   0  187.02    7.14   0
  -2  -5   1    0.96    3.74   0
  -2 -10   1   27.74    4.09   0
   0 -15   1    0.82    3.30   0
  -2  -5   2  655.65   12.80   0
  -2 -10   2  825.67   12.45   0
  -1  -2   3 1247.69   21.17   0
  -1 -13   3    4.83    3.21   0
  -1 -11   5    6.00    2.87   0
  -1  -7   6    0.84    2.79   0
  -1  -8   6   13.41    3.15   0
   0 -12   6    0.65    2.95   0
   2  -1   7   45.82    5.07   0
   1  -6   8  164.66    6.60   0
   1  -9   8   12.29    3.43   0
  -1  -2   0  565.59   20.87   0
  -2  -6   0    4.03    2.73   0
  -1 -13   0    5.16    3.01   0
   0 -15   0    2.76    2.84   0
  -2  -5   3   10.66    2.70   0
  -2 -10   3    2.82    2.87   0
  -2  -7   4  294.38    7.78   0
  -2  -8   4    8.78    3.10   0
  -1  -6   6    6.91    2.95   0
  -1  -9   6   12.26    3.03   0
   0  -5   7    0.39    3.00   0
   0 -10   7    5.03    3.20   0
  -1  -7  -3    9.82    4.01   0
  -1  -8  -3  273.94   10.80   0
  -2 -11   2   -2.45    3.24   0
  -2  -9   4  325.05    7.86   0
  -1 -13   4   67.06    4.75   0
  -1 -12   5   14.13    3.34   0
  -1 -10   6   14.09    3.56   0
   1  -5   8   74.35    4.86   0
   1 -10   8    5.95    3.44   0
  -2 -10   0    4.06    3.04   0
  -2 -11   1   16.96    3.53   0
  -1 -14   2   -5.27    3.64   0
  -2 -11   3    5.71    2.73   0
  -2 -10   4    7.07    3.00   0
   0 -11   7    2.87    3.19   0
   2  -7   9    6.50    2.91   0
   2  -8   9   25.18    3.66   0
   2  -9   9    3.88    3.34   0
  -1  -9  -3   19.36    4.05   0
  -1 -13  -1   -0.40    2.68   0
  -2  -5   0   63.18    5.83   0
  -1 -14   1    5.92    3.09   0
  -2  -4   2  922.02   16.24   0
  -1 -14   3    3.56    3.78   0
  -2  -5   4 1051.61   15.01   0
  -1  -3   5   36.61    3.73   0
   1  -2   7    3.01    2.98   0
  -2  -7  -1   96.47    5.94   0
  -2  -8  -1    1.89    2.39   0
  -2 -11   0   54.79    4.48   0
  -1 -14   0    2.95    2.96   0
  -2 -12   2   16.01    3.49   0
  -1  -2   4   14.69    4.33   0
  -2 -11   4    4.91    2.91   0
   0  -1   5  126.03    7.54   0
  -2  -7   5  103.77    5.11   0
  -2  -8   5    7.25    3.12   0
  -2  -9   5   88.83    4.78   0
  -1 -13   5   35.64    4.29   0
   0  -2   6   60.54    4.94   0
   1  -4   8   55.48    4.70   0
  -1  -6  -3  803.74   21.28   0
  -2  -4   1   66.17    5.51   0
  -2 -12   1    0.02    2.68   0
  -2  -4   3   37.18    4.00   0
  -2 -12   3   77.93    4.76   0
   1   1   4   54.20    8.85   0
  -1 -14   4   40.73    3.97   0
  -2  -6   5  113.17    5.24   0
  -2 -10   5   18.92    3.54   0
  -1 -12   6    0.28    3.37   0
  -1  -8   7   89.05    4.96   0
   0  -7   8  146.14    6.10   0
   0  -8   8  145.51    5.95   0
   0  -9   8    3.16    3.24   0
  -1  -7   7   70.26    4.57   0
  -1  -9   7   26.39    3.78   0
   0 -10   8    1.63    3.49   0
  -2  -6  -1  365.91   11.07   0
  -2 -12   0   32.96    3.91   0
  -1 -15   1   15.20    3.75   0
  -2 -13   2    1.62    3.14   0
  -1 -15   2    7.39    3.46   0
  -2 -12   4   23.14    3.47   0
  -2 -11   5    9.23    3.01   0
  -1  -6   7   22.36    3.58   0
  -1 -10   7    2.41    3.07   0
   0  -6   8   81.34    4.76   0
   1  -8   9   -1.26    3.04   0
   1  -9   9   15.73    3.92   0
  -2 -11  -1   27.34    4.05   0
  -2 -13   1   21.47    3.60   0
  -2 -13   3   76.44    4.68   0
  -2  -4   4   75.55    4.75   0
  -2  -8   6   19.56    3.05   0
  -2  -9   6   22.02    3.39   0
  -1 -11   7    0.32    2.70   0
   1  -7   9   50.77    4.17   0
  -1 -15   0   -0.07    2.95   0
  -2 -13   4    4.41    3.22   0
  -2  -7   6    0.31    2.86   0
  -2 -10   6    0.03    2.63   0
   0  -5   8    0.82    3.09   0
   1  -6   9    2.13    2.69   0
  -3  -9   2   28.55    3.71   0
  -3  -8   3   37.09    4.05   0
  -3  -9   3   21.98    3.49   0
  -2  -6   6   22.86    3.67   0
  -1  -5   7   53.29    4.39   0
  -2 -12  -1   14.16    3.70   0
  -2  -4   0   91.26    6.74   0
  -2 -13   0   69.33    4.78   0
  -3 -10   2   26.51    3.70   0
  -2 -14   2   -1.53    3.23   0
  -3 -10   3    3.74    2.81   0
  -2 -14   3    2.92    3.74   0
  -3  -8   4  191.52    6.51   0
  -3  -9   4    3.41    2.77   0
  -1  -3   6   64.86    5.03   0
  -2 -11   6    1.85    2.75   0
  -2  -9  -2   -0.32    3.35   0
  -2  -5  -1   26.07    4.73   0
  -3  -9   1   41.37    4.02   0
  -3 -10   1  119.39    5.90   0
  -2 -14   1   61.52    5.06   0
  -3 -11   2   48.89    4.10   0
  -2  -3   3   18.92    3.98   0
  -3 -11   3    4.84    3.14   0
  -3  -7   4  354.99    8.39   0
  -3 -10   4    1.13    2.87   0
  -2 -14   4   70.28    5.02   0
  -1  -2   5  577.45   13.07   0
  -2  -4   5   28.33    3.52   0
  -2 -13   5   19.16    3.56   0
  -1  -8   8   -2.37    3.19   0
  -1  -9   8    3.27    2.74   0
   1  -5   9   78.37    5.14   0
  -2  -8  -2   71.04    5.67   0
  -1  -1   2  184.90   10.64   0
  -3  -6   2  285.03    8.17   0
  -3 -11   4    9.07    3.31   0
   1  -1   7   -0.66    3.10   0
  -2  -9   7    1.29    3.17   0
   0  -4   8    5.72    3.39   0
  -1  -7   8    5.09    2.95   0
  -1 -10   8    1.12    3.32   0
   0  -8   9    1.18    3.20   0
   0  -9   9   -1.19    3.31   0
  -2 -14   0   27.65    3.95   0
  -3 -11   1  198.64    6.75   0
  -1  -1   3    5.41    3.05   0
  -3 -12   3   25.89    3.75   0
  -3  -8   5   10.95    3.25   0
  -3  -9   5   68.35    4.39   0
  -3 -10   5    0.90    3.06   0
  -2  -8   7    2.77    2.95   0
  -2 -10   7    1.64    2.97   0
  -1 -11   8    2.87    3.13   0
   0  -7   9   29.06    3.76   0
  -1  -5  -3  483.93   20.00   0
  -2  -7  -2    3.49    3.25   0
  -2 -13  -1   87.41    5.49   0
  -2  -3   1   44.44    5.01   0
  -3 -12   2   26.84    3.68   0
  -2 -15   2   41.21    4.45   0
  -2  -3   4   44.90    4.28   0
  -3 -12   4   -2.49    2.78   0
  -3  -7   5   96.92    5.06   0
  -3 -11   5   11.16    3.12   0
  -2  -7   7    7.43    3.16   0
  -2 -11   7    8.87    3.18   0
  -1  -6   8  131.39    5.69   0
  -2 -11  -2   78.71    5.52   0
  -3  -8   0   -0.50    2.82   0
  -3 -10   0    5.35    3.19   0
  -3  -6   1  736.97   13.59   0
  -3 -12   1    8.24    3.32   0
  -2 -15   1    7.76    3.73   0
   0  -1   6   47.11    5.00   0
   0  -2   7    7.11    3.10   0
   0  -6   9    5.17    3.19   0
  -3 -11   0   17.34    3.85   0
  -3 -13   2    4.52    3.36   0
  -3  -5   3   81.80    4.97   0
  -3 -13   3   51.21    4.16   0
  -3 -13   4   38.52    4.19   0
  -3  -6   5  545.59   10.21   0
  -3 -12   5    6.75    3.03   0
  -3  -9   6   18.17    3.02   0
  -2  -6   7  215.07    6.88   0
  -3  -7   0  122.28    5.88   0
  -3  -5   2   25.39    3.48   0
  -3  -5   4  154.91    6.14   0
  -3  -8   6  185.17    6.12   0
  -3 -10   6    7.46    2.82   0
  -3 -11   6   62.45    4.28   0
  -1  -5   8   44.32    4.02   0
  -1  -1   1  363.79   16.94   0
  -3 -13   1   20.72    3.41   0
  -2  -3   5   25.10    3.36   0
  -3 -13   5    6.56    3.84   0
  -3  -7   6   73.59    4.47   0
  -2  -9   8   -1.85    3.25   0
   0  -5   9   51.24    4.43   0
  -1  -9   9    4.39    3.26   0
  -2  -6  -2    2.92    3.07   0
  -3 -12   0    5.04    2.92   0
  -3 -14   2    3.27    3.31   0
  -3 -14   3   30.31    4.04   0
  -1  -2   6   31.88    3.70   0
  -3 -12   6    2.99    2.81   0
  -2  -5   7  211.43    7.08   0
  -2  -8   8   -0.57    2.93   0
  -2 -11   8   -0.10    3.63   0
  -1  -8   9    0.30    3.02   0
  -3  -5   1 1807.62   22.09   0
  -3  -6   6   60.09    4.39   0
  -3  -9   7    0.41    3.30   0
  -2  -7   8   78.59    4.67   0
  -1  -7   9   50.17    4.18   0
  -3  -6   0   91.55    5.45   0
  -3 -13   0   12.94    3.30   0
  -3 -14   1    7.69    2.95   0
  -4  -9   3   26.60    3.60   0
  -4 -10   3   14.35    3.11   0
  -4  -9   4   59.63    4.35   0
  -4 -10   4   33.15    3.52   0
  -3  -8   7    2.55    2.98   0
  -3 -10   7   13.25    3.07   0
  -3 -11   7    2.10    3.26   0
  -1  -4   8    0.82    3.19   0
   0  -8  10    8.30    3.26   0
  -3 -11  -1  199.78    7.49   0
  -4  -9   2   14.35    3.37   0
  -4 -10   2   12.20    3.41   0
  -4  -8   3  191.52    6.55   0
  -4 -11   3    9.47    2.99   0
  -4  -8   4    1.08    3.07   0
  -4 -11   4   31.38    3.90   0
  -2  -6   8  111.11    5.49   0
  -1  -6   9    6.50    2.99   0
  -1  -2  -1 4189.22   73.08   0
  -2  -4  -1  112.48    7.95   0
  -2  -3   0   51.81    5.84   0
  -4  -8   2  565.07   10.79   0
  -4 -11   2   12.17    3.21   0
  -3 -15   2   13.41    3.59   0
  -2  -2   3   54.12    5.28   0
  -4 -12   3    6.49    3.37   0
  -3  -4   4    4.82    2.47   0
  -4 -12   4   -1.45    2.69   0
  -4  -8   5  143.33    5.75   0
  -4  -9   5  149.18    5.65   0
  -4 -10   5    2.02    2.69   0
  -4 -11   5    8.58    2.82   0
   0  -4   9    8.07    3.37   0
  -1  -3  -2  122.74   13.41   0
  -3 -12  -1  241.18    8.39   0
  -3 -14   0   35.04    3.87   0
  -3 -15   1    9.89    3.91   0
  -2  -2   2  981.76   19.64   0
  -3  -4   2   30.97    4.20   0
  -4 -12   2   19.60    3.49   0
  -2  -2   4   69.43    5.46   0
  -4  -7   4  438.86    9.15   0
  -1  -1   5  104.26    6.57   0
  -4 -12   5   -0.77    3.25   0
  -2  -3   6    5.86    2.68   0
  -3  -5   6   68.61    4.45   0
  -2 -10   9   20.53    3.81   0
  -3  -7  -1   36.54    4.35   0
  -4  -9   1  132.41    6.00   0
  -4 -10   1    1.06    3.07   0
  -4 -11   1    4.98    3.27   0
  -4 -13   3   -2.28    2.99   0
  -4 -13   4   22.62    3.80   0
   1   1   5  922.10   27.72   0
  -3  -4   5  491.19   10.35   0
  -4  -7   5  162.52    5.93   0
  -4  -9   6    2.19    2.68   0
  -4 -10   6   -2.64    2.99   0
  -3  -6   7  142.09    5.91   0
  -3 -10   8   -4.31    3.18   0
  -2  -8   9   21.22    3.75   0
  -2  -9   9   14.23    3.69   0
  -4 -13   2   19.59    3.87   0
  -4 -13   5   21.86    3.72   0
  -4  -8   6   52.42    4.12   0
  -4 -11   6   -0.87    2.50   0
   0  -1   7   40.54    5.18   0
   0  -2   8  133.15    6.92   0
  -2  -5   8  162.57    6.39   0
  -3  -8   8    1.79    3.33   0
  -3  -9   8   14.19    3.24   0
  -3 -11   8   -1.26    3.24   0
  -1  -5   9  140.63    5.98   0
  -2  -8  -3    1.18    3.70   0
  -3  -5   0  115.80    6.94   0
  -4 -12   1   31.23    3.76   0
  -4 -14   3   36.71    4.41   0
  -4 -12   6    3.49    3.06   0
  -1  -2   7    6.37    3.67   0
  -2  -7   9   45.68    4.36   0
  -1  -8  10   -0.36    2.96   0
  -3  -4   1  758.04   15.70   0
  -2  -2   5  281.98    9.14   0
  -4  -6   5  119.87    5.26   0
  -4  -7   6   80.21    4.68   0
  -4 -10   7    0.34    3.30   0
  -3  -7   8   21.94    3.36   0
  -4  -7   1   82.76    5.09   0
  -4 -13   1    3.97    2.91   0
  -4  -6   2  158.87    6.30   0
  -4 -14   2   -2.39    3.15   0
  -3  -5   7  252.30    7.53   0
  -4  -9   7   79.65    4.68   0
  -4 -11   7   71.15    4.68   0
  -1  -7  10   24.21    3.49   0
  -2  -5  -2  437.48   15.42   0
  -4 -10   0   -0.46    3.05   0
  -4 -11   0   30.99    3.82   0
  -4  -8   7    8.04    3.17   0
  -2  -6   9   75.71    4.70   0
  -3  -6  -1   11.82    3.56   0
  -4 -12   0    0.12    3.09   0
  -2  -2   1  156.07    9.37   0
  -4 -14   1   31.25    3.83   0
  -3  -3   3 1538.13   20.47   0
  -3  -3   4  441.78   10.73   0
  -5 -10   4   52.22    4.16   0
  -1  -1   6   23.87    4.19   0
  -4  -6   6   -1.62    3.08   0
  -2  -4   8   50.23    4.38   0
  -3  -6   8  123.22    5.41   0
  -1  -4   9    7.77    3.76   0
  -3  -9   9    6.50    3.42   0
  -3  -9  -2  137.06    7.32   0
  -4  -5   3  537.07   10.91   0
  -5 -10   3    1.19    3.00   0
  -5 -11   3   -2.95    2.95   0
  -5  -9   4    4.12    3.00   0
  -5 -11   4   28.70    3.72   0
  -5 -12   4    9.66    3.70   0
  -5 -10   5  102.34    5.16   0
  -5 -11   5    4.47    2.91   0
  -4  -7   7   85.90    4.83   0
  -3  -8   9   13.33    3.57   0
  -2  -7  -3   12.29    4.44   0
  -4 -13   0    1.04    3.17   0
  -4  -6   1   38.52    4.32   0
  -5  -9   3   38.01    3.84   0
  -5 -12   3   12.24    3.58   0
  -5  -8   4  120.21    5.46   0
  -3  -3   5   56.22    4.32   0
  -5  -9   5    6.13    3.04   0
  -5 -12   5   68.76    4.53   0
  -2  -2   6   52.02    4.69   0
  -4  -9   8   32.79    3.71   0
  -4 -10   8    7.72    2.93   0
  -2  -8  10    4.56    3.12   0
  -3  -8  -2    0.07    3.97   0
  -4 -15   1   10.16    3.49   0
  -3  -3   2  771.48   15.47   0
  -5 -10   2   -3.12    3.00   0
  -5 -11   2   11.07    3.09   0
  -5  -8   3    0.06    3.71   0
  -5 -13   3    6.98    3.46   0
  -5 -13   4    2.57    3.21   0
  -5  -8   5   35.11    3.90   0
  -5 -13   5   75.74    5.13   0
  -5  -9   6  247.42    7.12   0
  -5 -10   6  187.90    6.21   0
  -5 -11   6    7.31    2.97   0
  -3  -4   7    0.57    3.28   0
  -4  -8   8   12.09    3.54   0
  -2  -5   9    5.04    2.96   0
  -3  -7   9   -0.44    2.99   0
  -4  -5   2    2.72    2.55   0
  -5  -9   2  115.17    5.63   0
  -5 -12   2   -0.70    2.77   0
  -4  -5   6   60.54    4.57   0
  -5 -12   6   66.46    4.42   0
  -4  -6   7   92.87    5.03   0
  -3  -5   8    8.32    3.15   0
  -2  -7  10    0.51    3.13   0
  -4  -7   0 1174.68   17.19   0
  -5 -13   2    5.90    3.37   0
  -5 -14   3   61.00    5.09   0
  -5  -7   4  402.05    8.94   0
  -5  -7   5    8.67    3.57   0
  -5  -8   6  109.38    5.13   0
  -5 -10   7   13.42    3.57   0
  -5 -11   7   25.34    4.17   0
  -4  -7   8    0.73    3.25   0
  -4 -10  -1    0.75    3.61   0
  -4 -11  -1    3.04    3.56   0
  -5  -8   2   96.18    5.09   0
  -5  -7   3  371.36    8.81   0
  -3  -3   6  191.91    7.00   0
  -5  -9   7   59.04    4.40   0
  -1  -2   8   -1.59    3.49   0
  -3  -4   0   84.82    6.91   0
  -5 -10   1    3.09    2.90   0
  -5 -11   1    6.95    2.90   0
  -5 -12   1    2.01    3.09   0
  -5 -14   2    1.88    3.39   0
  -4  -4   4   54.33    4.15   0
  -1  -3   9   46.04    4.84   0
  -3  -6   9   13.48    3.06   0
  -4  -9   9   64.72    5.07   0
  -2  -6  10    4.94    3.15   0
  -5  -9   1  148.66    6.34   0
  -4  -4   3  560.90   11.59   0
  -4  -5   7    6.88    3.20   0
  -5  -8   7   13.21    3.46   0
  -2  -4   9   18.89    3.45   0
  -3  -8  10   48.49    4.52   0
  -3  -7  -2   51.47    5.44   0
  -4  -5   1   52.98    4.56   0
  -5 -13   1   28.39    3.50   0
  -2  -1   4  546.39   14.20   0
  -5  -6   4   20.21    3.39   0
  -5  -6   5   19.00    3.70   0
  -1  -1   7    1.01    3.15   0
  -2  -2   7  176.00    7.36   0
  -4  -6   8   18.07    3.30   0
  -5 -10   8   11.79    3.41   0
  -4  -8   9  145.37    6.08   0
  -3  -5  -1  306.52   10.93   0
  -4  -6   0  687.85   13.75   0
  -3  -3   1 1700.77   24.61   0
  -1   0   3    0.85    3.34   0
  -2  -1   3  113.86    7.28   0
  -1   0   4   62.92    7.00   0
  -6 -11   4   13.43    3.73   0
  -6 -11   5   33.27    4.11   0
  -5  -7   7   47.88    4.10   0
  -3  -4   8   37.47    3.83   0
  -4  -8  -1    9.35    3.16   0
  -5 -14   1    0.30    3.00   0
  -6 -10   4    8.14    3.39   0
  -2  -1   5    3.10    3.16   0
  -6 -12   5   31.89    3.91   0
  -5  -6   6   16.01    3.37   0
  -6 -11   6   22.75    3.96   0
  -5  -8   8   -0.41    3.31   0
  -3  -5   9    4.75    2.94   0
  -4  -7   9   77.79    4.87   0
  -3  -7  10   85.66    4.84   0
  -5 -11   0    6.96    3.37   0
  -4  -4   2 2243.53   23.77   0
  -6 -10   3    3.00    3.03   0
  -6 -11   3    7.00    3.48   0
  -6 -12   3   11.99    3.26   0
  -3  -2   4   51.62    4.82   0
  -6  -9   4   15.19    3.38   0
  -6 -13   4   83.01    5.01   0
  -6  -9   5  123.07    5.17   0
   1   1   6   18.55    5.37   0
  -6 -10   6   42.70    3.83   0
  -6 -12   6   42.64    4.41   0
  -2  -3  -1  177.51   11.28   0
  -5 -10   0    0.19    2.98   0
  -5 -12   0    4.72    2.89   0
  -3  -2   3 1909.57   24.17   0
  -6  -9   3   14.24    3.24   0
  -6 -13   3   33.47    4.24   0
  -3  -2   5    3.02    2.50   0
  -6  -8   5   61.17    4.53   0
  -6  -9   6    4.30    3.01   0
  -5  -6   7   72.67    4.88   0
  -4  -5   8    7.46    3.28   0
  -2  -6  -3  110.04    8.90   0
  -6 -11   2   50.34    4.44   0
  -6  -8   4   14.10    3.46   0
  -1   0   5    1.19    3.24   0
  -5  -5   5   14.67    3.55   0
  -6  -8   6   49.05    4.14   0
  -4  -4   7   26.36    3.83   0
  -6 -10   7   41.18    4.10   0
  -5  -7   8   63.81    4.62   0
  -4  -6   9   46.65    4.34   0
  -5  -9   9    1.92    3.69   0
  -3  -6  10    0.79    2.83   0
  -4  -7  -1   53.72    4.95   0
  -5  -9   0   -0.12    3.38   0
  -6 -10   2   48.27    4.19   0
  -6 -12   2   55.83    4.26   0
  -6  -8   3   28.52    3.95   0
  -6 -14   3    2.87    3.36   0
  -5  -5   6   80.21    5.05   0
  -6  -9   7   85.65    4.86   0
  -4  -8  10   10.19    3.33   0
  -2  -1   2  408.19   14.27   0
  -6  -9   2  184.56    6.76   0
  -6 -13   2    8.59    3.16   0
  -5  -5   3  346.29    8.78   0
  -4  -3   4  333.33    9.13   0
  -4  -3   5  131.05    5.99   0
  -6  -7   5  181.07    6.03   0
  -2  -1   6    0.96    2.94   0
  -3  -2   6  353.78    9.62   0
  -6  -8   7   81.92    5.02   0
  -2  -3   9    1.97    3.24   0
  -5  -8   9   13.96    3.36   0
  -2  -2   0 5132.25   55.83   0
  -6 -14   2    3.25    3.53   0
  -6  -7   4  224.36    6.91   0
  -6  -7   6   40.55    3.96   0
  -3  -3   8   31.44    4.01   0
  -5  -6   8   -3.63    3.05   0
  -6 -10   8   11.80    3.46   0
  -3  -4   9   15.89    3.33   0
  -4  -7  10   42.56    4.19   0
  -3  -6  -2    1.44    3.18   0
  -1   0   2  688.54   23.82   0
  -4  -3   3  924.82   15.53   0
  -5  -5   7    0.33    3.06   0
  -6  -9   8   19.58    3.65   0
  -3  -5  10    4.52    3.24   0
  -2  -4  -2   20.69    5.27   0
  -4  -5   0  152.03    7.14   0
  -4  -4   1   11.09    3.73   0
  -5  -6   1  313.17    9.14   0
  -6 -11   1   38.54    4.00   0
  -6 -12   1   17.01    3.75   0
  -3  -2   2  710.36   15.84   0
  -6  -8   2   -0.75    3.32   0
  -6  -7   3   35.63    4.06   0
  -7 -11   5    6.01    3.52   0
  -7 -12   5  102.21    5.55   0
  -6  -7   7   27.43    3.43   0
  -1  -1   8   15.53    3.89   0
  -4  -4   8   98.06    5.28   0
  -4  -5   9   37.22    3.77   0
  -5  -7   9   -0.14    2.99   0
  -4  -9  -2  102.16    6.51   0
  -6 -10   1   10.15    3.38   0
  -6 -13   1    2.95    3.02   0
  -5  -5   2   31.00    3.69   0
   0   1   4  393.98   19.83   0
  -7 -11   4   72.55    4.70   0
  -7 -12   4   11.93    3.16   0
  -6  -6   5   37.56    4.01   0
  -7 -10   5   11.73    3.52   0
  -1   0   6   22.05    4.22   0
  -7 -11   6    6.14    3.20   0
  -6  -8   8   56.08    4.15   0
  -5  -4   4  155.95    6.10   0
  -6  -6   4   12.57    3.16   0
  -7 -10   4    4.66    3.18   0
  -7 -13   4    3.59    3.39   0
  -7  -9   5    9.50    3.48   0
  -6  -6   6   21.41    3.45   0
  -3  -2   7  105.39    5.75   0
  -7 -11   7   55.23    3.99   0
  -6  -9   9   33.90    4.50   0
  -4  -6  10   27.41    3.45   0
  -5  -8  10   14.94    4.09   0
  -5 -10  -1   20.49    4.28   0
  -5  -7   0   -1.10    3.47   0
  -6  -9   1   20.30    3.63   0
  -7 -11   3   -0.68    3.16   0
  -7 -12   3    4.01    3.17   0
  -7  -9   4   16.71    3.40   0
  -5  -4   6    6.17    3.02   0
  -7  -9   6   41.37    3.95   0
  -2  -1   7  371.36   10.95   0
  -7 -10   7   32.40    3.78   0
  -5  -5   8   85.41    4.90   0
  -6  -7   8   23.79    3.69   0
  -5  -6   9    6.76    3.36   0
  -4  -6  -1   82.96    6.08   0
  -4  -3   2 1023.22   17.12   0
  -6  -7   2    3.90    2.83   0
   0   1   3   94.87   12.45   0
  -6  -6   3  591.27   11.06   0
  -7 -10   3   82.26    4.81   0
  -7 -13   3   85.51    5.21   0
  -6  -6   7   10.14    3.16   0
  -7  -9   7   24.51    3.61   0
  -6  -8   9   26.63    3.96   0
  -3  -3   0   16.69    4.10   0
  -5  -4   3   72.82    4.91   0
  -7  -8   5    4.40    3.04   0
  -7  -8   6   16.77    3.50   0
  -5  -4   7   93.42    5.29   0
  -7 -10   8   12.69    3.32   0
  -3  -3   9    9.31    3.25   0
  -3  -4  10   56.14    5.01   0
  -5  -7  10    1.36    3.36   0
  -4  -7  11    3.17    3.43   0
  -4  -8  -2  271.12   10.08   0
  -3  -4  -1   21.53    5.12   0
  -6 -12   0   22.71    4.06   0
  -6  -8   1  112.89    5.75   0
  -7 -12   2    7.40    3.17   0
  -7  -9   3   -2.16    3.05   0
  -7  -8   4    1.84    3.01   0
   0   1   5  120.18   10.05   0
  -7  -8   7   74.64    4.34   0
  -4  -4   9    1.79    2.80   0
  -6 -11   0    3.17    2.97   0
  -7 -11   2    5.16    3.17   0
  -7 -13   2   -0.97    3.27   0
  -6  -5   5   15.76    3.24   0
  -6  -5   6   68.03    4.70   0
  -6  -6   8   11.04    3.27   0
  -7  -9   8    4.02    2.88   0
  -6  -7   9    6.37    3.43   0
  -4  -5  10    4.85    2.99   0
  -6 -10   0   19.07    3.45   0
  -5  -5   1  644.25   12.84   0
  -7 -10   2   32.72    3.89   0
  -7 -14   2    1.92    3.29   0
  -7  -8   3    4.87    2.81   0
  -4  -2   5  276.59    8.68   0
  -7  -7   5   -1.26    3.04   0
  -7  -7   6   -4.07    3.16   0
  -4  -3   8    7.74    3.27   0
  -5  -5   9   15.06    3.18   0
  -5  -8  -1  258.43    9.11   0
  -3  -1   4  330.47   10.72   0
  -4  -2   4  242.08    8.28   0
  -7  -7   4   -2.34    3.09   0
  -3  -1   5  124.13    6.49   0
  -8 -11   5    9.52    3.62   0
  -8 -12   5    7.15    3.98   0
  -6  -5   7    1.50    2.91   0
  -7  -7   7    3.17    2.84   0
  -5  -4   8   10.19    3.72   0
  -7  -8   8   10.93    3.36   0
  -5  -6  10   65.44    4.37   0
  -6  -8  10   50.11    4.51   0
  -5  -6   0   -0.15    2.87   0
  -6  -9   0   16.59    3.69   0
  -5  -4   2  740.60   13.45   0
  -7  -9   2   -0.31    3.10   0
  -5  -3   5   21.93    3.37   0
  -8 -10   5    8.46    3.70   0
  -4  -2   6   14.91    3.02   0
  -8 -10   6   32.33    3.57   0
  -7  -9   9   40.11    4.04   0
  -2  -1   1   65.48    7.60   0
  -3  -2   1 3233.09   36.18   0
  -5  -3   4  110.87    5.90   0
  -8 -11   4   45.41    4.06   0
  -8 -12   4   -4.29    3.38   0
  -3  -1   6   32.30    3.76   0
  -8 -10   7   31.34    3.72   0
  -2  -1   8   49.82    5.05   0
  -6  -6   9   67.60    4.54   0
  -4  -4   0  148.18    7.68   0
  -7 -11   1  120.69    5.72   0
  -7 -12   1  117.94    5.55   0
  -7 -13   1   44.71    4.46   0
  -7  -7   3   39.27    3.98   0
  -8 -10   4   -3.55    3.13   0
  -7  -6   5   -0.66    3.16   0
  -8  -9   5   15.78    3.62   0
  -7  -6   6    2.32    3.03   0
  -8  -9   6   -1.55    2.93   0
  -6  -5   8  109.24    5.29   0
  -7  -7   8    2.70    3.18   0
  -7  -8   9    0.05    3.17   0
  -6  -7  10   20.80    3.76   0
  -5  -7  11    2.59    3.10   0
  -3  -5  -2   37.97    5.62   0
  -4  -7  -2  326.27   11.27   0
  -7 -10   1   -0.47    3.15   0
  -7  -8   2    7.34    3.28   0
  -3  -1   3  103.20    6.78   0
  -4  -2   3   19.09    4.19   0
  -8 -11   3   -1.22    3.24   0
  -8 -12   3   -2.44    4.00   0
  -8 -13   3   -3.55    3.54   0
  -2   0   5    0.33    3.36   0
  -5  -3   7    4.66    3.37   0
  -7  -6   7    0.92    2.92   0
  -8  -9   7   -1.09    2.87   0
  -4  -4  10    1.57    2.66   0
  -3  -7  -3   18.23    4.78   0
  -4  -3   1  951.08   17.59   0
  -2   0   4   32.34    5.07   0
  -7  -6   4   25.05    3.91   0
  -8  -9   4   15.40    3.68   0
   0   1   6   41.81    6.41   0
  -6  -4   6  141.66    5.80   0
  -8  -8   6   31.11    3.89   0
  -8  -9   8   -2.42    3.53   0
  -4  -3   9   16.85    3.37   0
  -5  -4   9   26.70    4.03   0
  -5  -5  10    1.17    2.86   0
  -4  -5  -1  404.69   12.27   0
  -5  -7  -1  301.14    9.90   0
  -5  -3   3  445.74   10.53   0
  -8 -10   3    4.89    3.31   0
  -8  -8   5    5.27    3.09   0
  -3  -1   7  104.15    6.09   0
  -6  -4   7   22.76    3.64   0
  -8  -8   7   -1.96    2.96   0
  -7  -6   8   13.05    3.51   0
  -3  -2   9    0.59    3.08   0
  -7  -7   9    3.19    2.89   0
  -7  -9   1   46.29    4.32   0
  -6  -5   2   -0.19    2.43   0
  -8  -8   4   34.38    3.88   0
  -2   0   6    6.58    3.63   0
  -6  -5   9    0.74    2.91   0
  -6  -6  10    3.35    3.47   0
  -5  -6  11    8.68    3.12   0
  -2  -5  -3   29.63    6.16   0
  -7  -7   2  150.52    6.18   0
  -8 -12   2    6.51    3.14   0
  -8 -13   2   -2.05    3.50   0
  -7  -6   3    1.57    2.87   0
  -8  -9   3   69.20    4.52   0
  -7  -5   6   19.52    3.76   0
  -8  -7   6    1.05    3.16   0
  -5  -3   8    7.68    3.27   0
  -8  -8   8    7.29    3.13   0
  -6 -10  -1    4.68    3.77   0
  -5  -4   1    1.43    3.39   0
  -8 -11   2   37.19    3.85   0
  -7  -5   5    3.12    3.18   0
  -8  -7   5   62.77    4.23   0
  -7  -5   7    3.38    3.13   0
  -8  -7   7   34.04    3.78   0
  -6  -4   8   -3.39    2.98   0
  -6  -7  11    2.81    3.30   0
  -5  -5   0  522.92   12.38   0
  -7  -8   1   13.01    3.60   0
  -8 -10   2   99.00    5.12   0
  -2   0   3    0.76    2.73   0
  -6  -4   3  397.00    9.45   0
  -9 -11   5   -1.22    3.68   0
  -9 -10   6  117.46    5.29   0
  -9 -10   7    2.47    3.53   0
  -7  -6   9   10.00    3.30   0
  -8  -8   9    4.17    3.68   0
  -7  -7  10   17.03    3.73   0
  -7 -11   0    0.32    2.79   0
  -4  -2   2 3878.35   34.35   0
  -8  -8   3   45.03    4.04   0
  -7  -5   4    4.54    2.84   0
  -8  -7   4   15.77    3.46   0
  -9 -11   4   14.96    3.66   0
  -9 -12   4    1.43    3.43   0
  -9 -10   5    1.42    3.08   0
  -7  -5   8   31.57    3.90   0
  -8  -7   8    6.21    3.20   0
  -5  -4  10   -1.61    3.05   0
  -7 -10   0   27.47    3.97   0
  -8  -9   2   36.02    3.91   0
  -5  -2   5  169.09    6.78   0
  -9  -9   6   75.58    4.74   0
  -2   0   7    0.38    3.71   0
  -3  -1   8    6.55    3.56   0
  -6  -5  10   15.45    3.05   0
  -3  -1   2  119.28    7.38   0
  -5  -3   2  259.64    8.54   0
  -7  -6   2   36.52    4.25   0
  -9 -10   4    2.81    3.30   0
  -9  -9   5   16.94    3.40   0
  -6  -3   6  130.42    5.65   0
  -8  -6   6    2.72    3.12   0
  -8  -6   7   -1.67    2.52   0
  -9  -9   8   53.58    4.76   0
  -5  -3   9   14.52    3.28   0
  -6  -4   9    3.09    3.11   0
  -6  -6  11    2.58    3.34   0
  -8 -12   1    3.84    3.25   0
  -9 -12   3   -0.85    3.17   0
  -5  -2   4  210.43    7.62   0
  -4  -1   5  777.90   14.38   0
  -8  -6   5   87.46    4.63   0
  -4  -1   6  111.33    5.97   0
  -9  -8   6    2.71    3.20   0
  -6  -3   7  157.87    6.31   0
  -9  -8   7    6.33    3.19   0
  -4  -2   9    4.83    3.40   0
  -8  -7   9   13.07    3.17   0
  -7  -6  10   14.82    3.62   0
  -4  -6  -2   48.94    5.42   0
  -5  -6  -1  112.57    6.59   0
  -7  -9   0   15.38    3.73   0
  -6  -5   1    1.74    2.87   0
  -8 -11   1    7.17    3.08   0
  -8  -7   3    7.84    3.05   0
  -9 -11   3   28.79    3.89   0
  -9  -9   4   55.96    4.28   0
  -9  -8   5    0.14    3.01   0
  -7  -4   6   -1.26    3.05   0
  -8  -6   8   37.52    3.77   0
  -7  -5   9    4.51    2.96   0
  -5  -8  -2    5.27    3.52   0
  -8 -10   1    5.59    3.12   0
  -6  -4   2   34.55    3.53   0
  -8  -8   2   10.43    3.35   0
  -9 -10   3   -0.01    3.10   0
  -4  -1   4  171.21    7.47   0
  -8  -6   4    9.27    3.09   0
  -7  -4   5  179.24    6.23   0
  -7  -4   7   35.48    3.91   0
  -9  -8   8   50.34    4.25   0
  -6  -6   0   22.64    3.83   0
  -4  -1   7  262.07    8.25   0
  -6  -3   8   55.80    4.41   0
  -8  -7  10    4.73    3.49   0
  -9  -9   3    3.78    3.39   0
  -7  -4   4  155.66    6.10   0
  -9  -8   4   89.51    4.85   0
  -8  -5   6    6.43    3.17   0
  -9  -7   6    3.08    3.17   0
  -8  -5   7   14.45    3.34   0
  -9  -7   7    5.62    2.95   0
  -5  -2   8  234.59    7.50   0
  -7  -4   8   10.46    3.15   0
  -8  -6   9    4.14    2.88   0
  -9  -8   9    0.60    3.12   0
  -6  -4  10    1.67    2.87   0
  -6  -5  11    4.42    2.95   0
  -7  -8   0  105.23    5.73   0
  -8  -9   1   34.57    3.95   0
  -9 -11   2    2.67    3.01   0
  -9 -12   2   15.39    3.39   0
  -9 -13   2   -0.18    3.25   0
  -5  -2   3  225.64    8.01   0
  -8  -5   5   18.74    3.59   0
  -9  -7   5    0.47    2.81   0
 -10 -11   5   57.14    4.28   0
 -10 -10   6   11.93    3.85   0
  -9  -7   8   15.58    3.33   0
  -5  -3  10    7.31    2.78   0
  -7  -5  10    0.28    3.02   0
  -7  -6  11   -0.77    3.18   0
  -3  -6  -3   97.95    8.38   0
  -3  -3  -1   92.54    7.92   0
  -4  -3   0    6.44    3.69   0
  -8  -7   2  130.37    5.75   0
  -6  -3   3   34.19    3.57   0
  -8  -6   3   28.59    3.71   0
  -3   0   5   -0.87    2.38   0
 -10 -10   5    2.90    3.09   0
  -3   0   6   83.63    5.85   0
 -10  -9   7   85.52    4.78   0
  -2   0   8  442.30   12.47   0
  -8  -5   8    1.20    2.85   0
  -3  -2   0 1412.66   25.84   0
  -9 -10   2   53.50    4.38   0
  -4  -1   3   40.04    4.74   0
  -9  -8   3   30.23    3.84   0
  -9  -7   4   64.85    4.43   0
 -10 -11   4    9.62    3.59   0
 -10  -9   6    1.97    2.66   0
  -6  -3   9   22.22    3.41   0
  -7  -4   9    5.03    2.91   0
  -9  -7   9   37.09    3.99   0
  -8  -6  10    0.44    3.21   0
  -4  -4  -1   31.15    4.82   0
  -5  -4   0  260.60    9.19   0
  -3   0   4 1201.97   20.86   0
  -8  -5   4   94.10    4.85   0
 -10 -10   4   -2.89    3.20   0
 -10  -9   5   52.98    4.05   0
  -9  -6   6   21.76    3.36   0
  -9  -6   7    5.44    2.83   0
  -5  -2   9   13.42    3.35   0
  -8  -5   9    5.54    3.06   0
  -6  -7  -1   73.27    5.72   0
  -4  -2   1   43.07    4.82   0
  -5  -3   1 4921.14   36.95   0
  -8  -8   1   65.62    4.57   0
  -2   0   2   60.42    6.48   0
  -9  -6   5   58.87    4.32   0
  -7  -3   6  330.69    8.27   0
 -10  -8   6    6.72    3.41   0
  -3   0   7    0.65    3.00   0
  -7  -3   7    6.23    3.38   0
 -10  -8   7   82.76    4.49   0
  -9  -6   8  146.48    5.67   0
  -5  -7  -2   16.85    4.38   0
  -2  -2  -1   93.62    9.42   0
  -9  -9   2   11.11    3.18   0
 -10 -12   3   24.31    3.86   0
  -7  -3   5   29.34    3.53   0
  -6  -2   7  312.55    8.23   0
  -7  -5  11    7.87    3.20   0
  -8 -10   0    7.91    3.39   0
  -6  -4   1   12.14    2.84   0
 -10 -11   3    7.63    3.24   0
 -10  -9   4   10.88    3.26   0
 -10  -8   5   75.45    4.60   0
  -5  -1   6  264.68    8.32   0
  -8  -4   6   -5.56    2.92   0
  -8  -4   7   12.17    3.08   0
  -7  -3   8   78.83    4.80   0
  -9  -6   9    1.44    3.03   0
  -7  -4  10   86.22    4.87   0
  -5  -5  -1  524.31   13.16   0
  -9 -11   1   44.95    4.33   0
  -8  -6   2   21.88    3.47   0
  -8  -5   3   80.04    4.68   0
  -9  -7   3    1.50    2.92   0
 -10 -10   3    1.05    3.25   0
  -9  -6   4   61.56    3.97   0
  -5  -1   5  105.55    5.53   0
  -8  -4   5   80.40    4.80   0
 -10  -7   7   28.69    3.60   0
  -6  -2   8   71.32    4.94   0
  -8  -4   8   12.83    3.25   0
  -6  -3  10   13.94    3.08   0
  -8  -5  10   27.47    3.61   0
  -8  -6  11    4.84    3.15   0
  -3  -4  -2  895.81   22.71   0
  -7  -9  -1   -0.37    3.48   0
  -6  -5   0  675.55   13.13   0
  -5  -2   2   77.41    5.34   0
  -6  -3   2  274.80    8.25   0
  -9  -8   2   -0.58    2.82   0
  -9  -5   6    1.18    2.94   0
 -10  -7   6   21.82    3.20   0
  -9  -5   7    3.22    2.85   0
 -10  -7   8   25.28    3.62   0
  -8  -9   0   10.00    3.24   0
  -8  -7   1    2.93    2.99   0
  -9 -10   1   59.97    4.30   0
 -10  -8   4    1.01    2.93   0
 -10  -7   5    6.01    3.16   0
  -1   1   7    0.08    3.33   0
  -3   0   8   29.29    4.29   0
  -9  -5   8    8.48    2.87   0
  -7  -3   9    2.37    2.85   0
  -8  -4   9   -0.14    3.25   0
 -10  -7   9   27.53    3.98   0
  -9  -6  10    0.04    3.47   0
  -3  -1   1 4308.23   43.53   0
 -10 -12   2    2.90    3.49   0
  -3   0   3   -0.25    2.87   0
 -10  -9   3   22.95    3.49   0
  -5  -1   4  171.84    6.85   0
  -8  -4   4   60.78    4.22   0
  -9  -5   5    3.05    2.90   0
 -11 -10   5   16.23    3.52   0
 -11  -9   6   50.68    4.02   0
  -2  -3  -2 3118.87   54.77   0
 -10 -11   2    3.84    2.82   0
 -10  -6   7    3.89    3.19   0
  -6  -2   9   28.91    3.54   0
  -9  -5   9    4.22    2.84   0
  -2  -1   0 3550.73   51.23   0
  -9  -9   1   20.53    3.40   0
  -4  -1   2    5.88    3.07   0
  -9  -7   2   20.27    3.49   0
  -9  -6   3   10.20    3.15   0
 -11  -9   5    6.66    3.00   0
  -4   0   6  618.11   13.21   0
 -10  -6   6   13.22    2.90   0
 -11  -8   7   -0.06    2.78   0
 -10  -6   8   13.86    3.15   0
  -7  -4  11    3.38    2.67   0
  -8  -5  11   21.31    3.37   0
  -6  -6  -1  279.77    9.29   0
  -8  -8   0   58.00    4.83   0
 -10 -10   2   66.23    4.35   0
  -6  -2   3   86.35    5.02   0
 -10  -8   3    6.74    3.00   0
  -9  -5   4  243.60    6.89   0
 -11 -10   4   11.47    3.38   0
  -4   0   5    0.96    2.16   0
  -8  -3   6   95.69    5.00   0
 -11  -8   6    2.01    2.88   0
  -8  -3   7   19.60    3.31   0
  -8  -4  10    5.27    2.79   0
  -8  -5   2    5.39    2.72   0
 -10  -6   5    3.48    2.67   0
  -7  -2   6   16.94    3.07   0
  -4   0   7    1.03    2.86   0
  -7  -2   7  200.79    6.73   0
  -9  -4   7   -0.87    2.45   0
  -8  -3   8   89.01    4.84   0
 -10  -6   9   50.46    4.00   0
  -7  -3  10  133.48    5.51   0
  -9  -5  10   78.43    4.69   0
  -8  -6   1    3.97    3.29   0
 -10  -9   2    1.85    2.90   0
  -8  -4   3   70.40    4.42   0
 -11 -11   3    2.07    3.34   0
 -11  -9   4   42.12    3.92   0
  -2   1   5    3.35    2.99   0
  -8  -3   5   68.44    4.44   0
 -11  -8   5    3.75    3.09   0
  -9  -4   6   98.94    4.80   0
 -11  -7   7    0.33    2.91   0
  -7  -2   8  311.85    8.24   0
  -9  -4   8    7.65    2.92   0
  -5  -1   9   33.07    4.12   0
  -5  -6  -2   87.60    6.45   0
  -9  -8   1    2.11    2.71   0
  -5  -1   3  220.23    7.95   0
 -11  -7   6    2.11    2.91   0
 -10  -5   7    3.91    3.03   0
 -11  -7   8  118.78    5.38   0
  -6  -2  10   14.12    3.26   0
 -10  -7   3   85.33    4.54   0
 -11 -10   3   28.86    4.01   0
  -4   0   4  543.39   12.90   0
 -10  -6   4    4.77    2.67   0
  -9  -4   5    7.70    2.94   0
 -10  -5   6    7.43    2.73   0
  -4   0   8   47.75    4.77   0
 -10  -5   8    8.90    3.18   0
  -8  -3   9   39.91    3.58   0
  -9  -4   9    0.90    2.64   0
  -9  -6   2   11.76    3.22   0
  -9  -5   3   -0.28    2.71   0
 -11  -8   4   -0.24    2.88   0
  -6  -1   5   91.33    4.88   0
 -11  -7   5    6.81    3.08   0
  -6  -1   8    0.65    2.88   0
  -7  -2   9   28.78    3.70   0
 -10  -5   9  105.70    5.14   0
  -8  -4  11   56.12    4.11   0
  -9  -5  11   -1.23    3.09   0
  -5  -3   0  831.78   15.90   0
  -6  -4   0   22.87    3.64   0
  -8  -7   0   35.03    3.90   0
  -6  -3   1    6.77    2.45   0
 -10  -8   2    0.77    2.66   0
 -11  -9   3   99.70    5.10   0
  -2   1   4  548.71   16.48   0
  -8  -3   4   45.17    3.80   0
 -10  -5   5   26.27    3.53   0
  -5  -2   1 1420.05   20.18   0
  -7  -4   1  370.92    9.23   0
  -9  -7   1    2.28    3.11   0
 -10 -10   1   20.41    3.66   0
  -9  -4   4    8.32    3.10   0
 -11  -6   7    4.69    2.82   0
 -11  -6   8   65.32    4.30   0
  -8  -3  10    9.64    2.87   0
  -9  -4  10    0.62    2.76   0
  -9  -9   0    9.86    3.20   0
  -7  -3   2   49.65    4.04   0
 -11 -11   2    8.08    3.57   0
  -6  -1   4    4.65    2.29   0
 -12  -9   5   13.29    3.34   0
 -11  -6   6   33.53    3.41   0
 -12  -8   6    3.99    3.25   0
  -9  -3   7   35.25    3.73   0
 -11  -6   9   -0.31    3.00   0
 -10  -5  10    2.27    2.86   0
  -5  -4  -1  193.60    8.33   0
  -4  -2   0  127.46    7.65   0
  -7  -5   0   12.77    2.85   0
  -6  -2   2    0.15    2.30   0
 -10  -6   3   10.54    2.92   0
  -5   0   6   70.29    4.53   0
  -8  -2   6   73.27    4.49   0
  -9  -3   6  243.14    6.86   0
  -5   0   7    0.38    2.82   0
  -8  -2   7  136.34    5.67   0
 -10  -4   7   20.27    3.23   0
  -9  -3   8   -1.53    2.51   0
  -7  -2  10   36.75    3.59   0
  -6  -7  -2   68.12    5.38   0
 -10  -9   1   75.92    4.58   0
 -10  -7   2    8.75    3.20   0
 -11 -10   2  170.49    6.15   0
 -11  -8   3    6.43    3.05   0
 -10  -5   4   17.77    3.08   0
  -5   0   5   -0.59    2.47   0
 -11  -6   5   20.30    3.20   0
 -10  -4   6    5.20    2.83   0
  -8  -2   8   62.59    4.19   0
 -10  -4   8   47.27    3.84   0
  -6  -5  -1  145.07    6.64   0
  -4   0   3    0.12    2.76   0
 -12  -9   4    5.01    3.39   0
  -9  -3   5   55.30    4.08   0
 -12  -8   5    2.86    2.78   0
  -3   1   6   34.86    4.35   0
  -7  -1   7   30.55    3.69   0
 -12  -7   7   24.45    3.23   0
 -11  -5   8   88.92    4.82   0
  -9  -3   9    1.05    2.34   0
 -10  -4   9    2.86    2.83   0
  -9  -4  11    0.06    3.23   0
  -9  -5   2    9.78    2.94   0
  -7  -2   3  565.63   10.74   0
  -9  -4   3   26.48    3.17   0
  -8  -2   5  187.31    6.13   0
 -12  -7   6    7.56    2.75   0
 -11  -5   7    1.77    2.47   0
  -8  -2   9   21.70    3.44   0
  -3  -5  -3   60.11    7.20   0
  -8  -8  -1   17.88    3.83   0
  -9  -8   0    2.39    2.48   0
  -9  -6   1   94.14    5.14   0
  -5  -1   2  181.74    7.42   0
 -11  -9   2    1.07    2.55   0
  -3   1   5  123.54    6.91   0
 -10  -4   5   36.53    3.52   0
 -11  -5   6    5.86    2.87   0
  -3   1   7  103.65    6.34   0
  -7  -1   8   11.54    2.95   0
 -11  -5   9   10.68    3.10   0
  -4  -1   1    1.26    2.35   0
 -10  -8   1   81.83    4.63   0
 -11  -7   3    7.02    2.91   0
 -12 -10   3    5.00    3.03   0
 -11  -6   4   19.19    3.03   0
 -12  -8   4    7.44    3.10   0
 -12  -7   5   88.35    4.73   0
 -12  -6   8    9.84    3.39   0
  -9  -3  10   24.47    3.19   0
 -10  -4  10    1.91    2.81   0
  -4  -6  -3  133.10    8.69   0
  -7  -6  -1  210.79    7.53   0
  -2   0   1    0.28    3.45   0
 -10  -6   2   14.51    3.56   0
  -6  -1   3   58.28    4.14   0
 -10  -5   3   27.96    3.27   0
  -5   0   4  591.24   12.14   0
  -9  -3   4   37.41    3.48   0
 -11  -5   5   83.07    4.32   0
 -12  -6   7   94.76    4.39   0
  -7  -1   9    0.57    2.78   0
 -11  -8   2   98.15    4.68   0
 -12  -9   3    5.88    3.07   0
 -10  -4   4   39.80    3.64   0
 -12  -6   6    4.20    2.59   0
 -10  -3   7    1.60    2.76   0
 -10  -3   8   21.61    3.28   0
  -8  -2  10    0.55    2.29   0
  -2   1   3  111.88    7.93   0
  -6   0   6  209.09    6.90   0
  -9  -2   7   31.01    3.35   0
 -11  -4   7   -2.84    2.97   0
  -9  -2   8    0.94    2.37   0
 -11  -4   8   17.00    3.01   0
 -10  -4  11   22.93    3.43   0
  -5  -5  -2   -0.00    2.63   0
  -9  -7   0   20.93    3.53   0
  -7  -3   1    1.77    2.35   0
 -10  -7   1   18.47    3.27   0
 -11 -10   1    0.63    2.46   0
  -3   1   4  344.61   11.19   0
 -12  -7   4   80.42    4.46   0
 -10  -3   6    5.82    2.29   0
 -10  -3   9    5.51    2.80   0
 -11  -4   9    2.92    2.73   0
  -9  -3  11    1.71    2.52   0
  -4  -4  -2  353.01   12.66   0
  -7  -4   0  268.13    8.13   0
  -9  -4   2  111.43    5.07   0
 -11  -6   3    4.24    2.52   0
 -12  -8   3  107.14    5.13   0
 -11  -5   4    2.60    2.41   0
  -6   0   5    0.74    2.21   0
 -12  -6   5   41.08    3.45   0
  -4   1   6  110.63    6.07   0
 -11  -4   6    2.82    2.48   0
  -8  -1   7  572.44   10.15   0
 -12  -5   7   78.10    4.27   0
 -12  -5   8    6.38    2.84   0
  -9  -2   9   -0.36    2.46   0
  -7  -1  10   20.62    3.30   0
  -6  -6  -2   -0.09    2.70   0
  -3  -2  -1  356.82   13.78   0
  -6  -3   0  845.19   14.60   0
 -10  -9   0    6.27    2.53   0
  -6  -2   1    2.20    2.26   0
 -11  -9   1    8.76    2.98   0
  -7  -2   2   70.00    4.32   0
 -11  -7   2   12.02    2.99   0
 -12 -10   2   89.35    4.92   0
  -9  -2   5    7.27    2.58   0
 -10  -3   5   42.83    3.57   0
  -8  -1   6   31.14    3.50   0
 -13  -7   6    3.06    3.15   0
  -4   1   7  259.94    8.76   0
  -8  -1   8    3.76    2.65   0
 -10  -3  10   10.76    3.14   0
 -11  -4  10  147.32    5.50   0
  -3  -1   0 1709.94   28.18   0
  -9  -5   1  313.78    7.98   0
  -9  -3   3   10.99    2.67   0
 -11  -4   5   17.28    2.63   0
 -12  -5   6    1.00    2.49   0
 -10  -5   2   52.22    3.85   0
 -12  -9   2   62.15    4.44   0
  -5   0   3   -0.03    2.55   0
 -10  -4   3   34.74    3.29   0
 -12  -6   4   -2.64    2.77   0
  -4   1   5  778.65   14.52   0
  -8  -1   5  565.64   10.11   0
 -13  -6   7    8.28    2.89   0
  -6   0   9   -1.93    2.53   0
  -8  -1   9  104.67    4.89   0
  -9  -2  10    1.49    2.27   0
  -4   0   2 1736.96   22.91   0
 -12  -7   3   11.96    3.02   0
 -13  -8   4    3.38    2.66   0
 -13  -7   5   12.27    2.96   0
  -4   1   8    7.68    2.99   0
  -2  -4  -3   29.17    7.28   0
  -6  -4  -1   20.52    2.98   0
  -7  -5  -1  589.18   12.04   0
  -5  -2   0 1051.93   17.54   0
  -9  -6   0    8.18    3.11   0
 -10  -8   0    4.83    2.86   0
 -10  -6   1   31.64    3.74   0
 -11  -8   1   29.31    3.41   0
  -6  -1   2  476.26   10.43   0
  -7  -1   3  305.70    8.03   0
 -11  -5   3    0.53    2.61   0
  -6   0   4   24.33    2.81   0
  -9  -2   4  189.75    6.03   0
 -10  -3   4   74.65    4.15   0
 -12  -5   5   39.81    3.59   0
 -13  -6   6   39.17    3.59   0
  -7   0   7    1.21    2.51   0
 -10  -2   7   59.59    3.87   0
 -11  -3   7    2.23    2.59   0
 -10  -2   8    1.21    2.37   0
 -11  -3   8   15.95    3.05   0
 -12  -4   8   -3.71    2.59   0
 -11  -3   9    2.28    2.80   0
 -10  -3  11   47.84    3.82   0
  -7  -7  -2    7.32    3.08   0
 -11  -6   2   13.89    2.85   0
 -13  -9   3   15.18    3.37   0
 -11  -4   4  108.11    4.65   0
 -11  -3   6    3.01    2.40   0
 -12  -4   7   29.23    3.33   0
  -7   0   8 1080.43   14.12   0
 -10  -2   9   11.25    2.87   0
 -12  -4   9   10.83    2.84   0
  -8  -1  10   38.64    3.42   0
  -5  -1   1  444.13   11.05   0
 -12  -8   2   80.60    4.41   0
  -5   1   6  239.93    7.70   0
 -10  -2   6   65.58    3.83   0
  -5   1   7  147.05    6.26   0
  -9  -1   7    1.11    2.49   0
  -9  -1   8   52.57    3.73   0
 -11  -3  10   32.06    3.64   0
  -3  -3  -2  281.87   13.36   0
  -5  -3  -1 1258.78   19.44   0
  -4   1   4  165.48    7.02   0
 -13  -7   4   67.39    4.13   0
 -13  -6   5   -0.41    2.73   0
  -9  -1   6  287.08    7.04   0
 -12  -4   6   15.64    2.64   0
 -13  -5   7   -1.68    2.49   0
  -7   0   9    0.67    2.41   0
  -9  -3   2  320.23    7.66   0
  -3   1   3  100.52    6.37   0
 -12  -6   3   28.41    3.15   0
 -13  -8   3   20.12    3.41   0
 -12  -5   4   10.97    2.96   0
 -10  -2   5  221.86    6.22   0
 -11  -3   5   29.35    3.02   0
  -5   1   8    3.84    2.80   0
  -9  -1   9    3.30    2.25   0
 -10  -2  10    3.26    2.32   0
 -10  -7   0   60.30    4.17   0
  -9  -4   1   66.67    4.19   0
 -11  -7   1    2.12    2.38   0
 -10  -4   2   23.34    3.00   0
  -5   1   5   98.55    5.03   0
 -12  -4   5    5.24    2.60   0
 -13  -5   6    2.76    2.42   0
  -3   0   1   -0.05    2.25   0
 -12  -7   2    0.69    2.50   0
 -10  -3   3   31.43    3.18   0
  -9  -1   5    6.76    2.44   0
   4  -6  -2  138.16   11.03   0
   5  -4   1  192.60    7.88   0
   3   2   3  177.27    8.24   0
  13  -1   3   -2.30    3.52   0
   5  -6  -1  315.11   12.13   0
   7  -6   0  323.44    9.77   0
  13  -5   1   -0.91    3.05   0
   3  -1   2  197.53    8.70   0
   9  -4   2    1.21    3.10   0
  10  -4   2  193.01    6.92   0
  11  -4   2   21.90    3.76   0
   8  -2   3   37.88    4.06   0
   9  -2   3   95.30    5.07   0
  10  -2   3   -0.10    2.92   0
  11  -2   3   55.42    4.49   0
  12   2   4    1.77    3.31   0
   8   1   4   22.28    3.77   0
  10   1   4   16.55    3.68   0
   4  -2   2    5.48    2.70   0
   6   2   4  311.16    8.84   0
  11   1   4    4.27    3.26   0
   8  -4   2   10.79    2.89   0
  12  -4   2   13.37    3.12   0
   4   0   3    2.75    2.77   0
   7  -2   3  241.26    7.49   0
  12  -2   3    0.15    3.09   0
   7   1   4   22.04    3.51   0
  12   1   4   -2.05    3.27   0
   7  -7  -1  355.34   11.22   0
   2  -3   0   46.30    6.52   0
  13  -4   2   -3.85    3.41   0
   2   5   3   31.57    4.95   0
   5  -1   3  232.66    7.79   0
  13  -2   3   -3.89    3.77   0
   9   0   4   -1.85    2.47   0
  10   0   4    3.72    3.21   0
   3  -4   0   78.44    7.23   0
  11  -7   0   93.91    5.61   0
   2   0   2  830.56   19.27   0
   5  -3   2  101.04    5.56   0
   7  -4   2  165.68    6.60   0
   2   4   3   34.59    4.90   0
   6   1   4   14.65    3.20   0
   8   0   4   73.81    4.76   0
  11   0   4    8.71    3.44   0
   6  -6   0   23.10    4.02   0
  10  -7   0   63.42    4.90   0
  12  -7   0   56.82    4.75   0
   6  -5   1  143.25    6.75   0
  10  -6   1  124.61    5.94   0
  11  -6   1   73.12    4.95   0
  12  -6   1   25.34    4.13   0
   1   2   2  333.29   15.00   0
   3   1   3  421.46   11.84   0
   9  -3   3   96.10    5.34   0
  10  -3   3   35.84    3.87   0
  11  -3   3  166.20    6.73   0
   4   5   4   56.42    5.20   0
  12   0   4   51.85    4.20   0
   9  -7   0   24.04    3.89   0
  13  -7   0    2.28    3.20   0
   3  -3   1   92.27    6.81   0
   9  -6   1   70.83    4.94   0
  12  -3   3    2.55    3.32   0
   4   6   4   57.85    5.49   0
   4   4   4  112.21    6.33   0
   7   0   4    6.55    2.75   0
  14  -7   0    7.74    4.19   0
   2  -2   1   96.34    7.46   0
  13  -6   1   20.01    4.05   0
  10  -5   2   -0.05    2.99   0
  11  -5   2   35.43    4.55   0
   2   3   3  176.24    9.15   0
   8  -3   3    1.31    2.62   0
   9  -1   4    2.78    2.88   0
  10  -1   4   16.17    3.59   0
  11  -1   4    5.34    3.20   0
   9   5   5   99.90    5.77   0
   4  -5   0  148.60    8.50   0
   4  -4   1   27.80    4.13   0
   8  -6   1    2.46    3.43   0
   9  -5   2   19.36    3.64   0
  12  -5   2    8.49    3.32   0
   2   7   3   10.73    4.27   0
  13  -3   3   -1.06    3.42   0
   4   3   4   16.52    3.11   0
   6   0   4  521.12   10.86   0
   8  -1   4   16.71    3.48   0
   9   6   5   -4.26    3.36   0
  10   6   5    0.80    3.55   0
   8   5   5    5.23    3.15   0
  10   5   5   -1.56    3.12   0
  11   5   5   -0.36    3.72   0
   9   4   5   33.57    4.15   0
  10   4   5    1.91    3.22   0
  11   4   5    2.69    3.83   0
  13  -5   2   13.24    3.97   0
   4  -1   3    1.22    2.29   0
   7  -3   3  261.72    7.99   0
  12  -1   4    0.38    2.95   0
   8   6   5    4.38    3.21   0
  11   6   5   54.66    4.82   0
   8   4   5   16.04    3.57   0
   9   3   5   -0.28    3.10   0
  10   3   5    4.35    3.19   0
  11   3   5    4.81    3.78   0
   8  -5   2  311.37    8.81   0
   4   2   4   45.14    4.69   0
   7  -1   4   21.86    3.62   0
   7   5   5   40.28    4.18   0
   7   4   5   89.70    5.60   0
   8   3   5    7.05    2.98   0
   9   2   5    4.08    3.51   0
  10   2   5   14.21    3.80   0
   2  -4  -1   59.26   10.04   0
   3  -5  -1 1667.57   36.47   0
   3  -2   2   32.61    4.43   0
   4  -3   2  331.68   10.16   0
   3   0   3   -0.90    2.57   0
  10  -4   3   -1.88    3.19   0
  11  -4   3   57.30    4.61   0
  10  -2   4    1.42    2.76   0
  11  -2   4   10.44    3.56   0
   7   6   5  188.10    7.23   0
   7   3   5    7.71    3.46   0
   8   2   5    7.57    3.47   0
  11   2   5   67.39    4.95   0
   5  -7  -2    1.51    3.65   0
   5  -5   1  524.89   12.77   0
   2   2   3   28.62    4.49   0
   9  -4   3  231.34    7.50   0
  12  -4   3    0.66    3.36   0
   9  -2   4    2.31    2.92   0
  12  -2   4    1.57    3.55   0
   7   7   5   14.89    3.91   0
  10   1   5   -2.44    3.47   0
   5  -4   2  355.18   10.15   0
   7  -5   2  120.31    5.95   0
   8  -4   3   81.86    4.83   0
   6  -1   4   17.08    3.22   0
   8  -2   4   61.37    4.44   0
   6   5   5   -1.03    2.87   0
   6   4   5   31.90    4.00   0
   7   2   5   25.51    3.79   0
   9   1   5    3.99    3.30   0
  11   1   5    7.55    3.33   0
   5  -6   0    1.37    3.18   0
  10  -7   1   33.74    4.25   0
  11  -7   1   21.72    3.61   0
  12  -7   1   27.52    3.93   0
  13  -7   1   -0.62    3.80   0
  11  -6   2   21.62    4.00   0
   3   5   4   85.69    6.43   0
   3   4   4    1.86    2.77   0
   4   1   4   32.89    3.91   0
   6   6   5   13.97    3.65   0
   6   3   5    7.95    3.40   0
   8   1   5   29.46    3.88   0
   1  -2   0  546.06   27.84   0
  11  -8   0   70.76    5.39   0
   1   1   2  591.84   18.99   0
   2  -1   2  215.73    9.82   0
  12  -6   2   25.18    4.00   0
   7  -2   4    9.39    3.19   0
  10   0   5   -0.05    2.88   0
  11   0   5   -0.11    3.39   0
   4  -6  -1   33.59    5.67   0
  10  -8   0    2.10    3.44   0
   9  -7   1   72.77    5.46   0
   9  -6   2    0.81    3.21   0
  13  -6   2    0.01    3.55   0
   7  -4   3  156.28    6.43   0
   3   3   4    2.06    3.10   0
  10  -3   4    1.10    3.14   0
   6   2   5   13.55    3.65   0
   7   1   5  288.42    8.31   0
   9   0   5    2.14    2.89   0
   6  -6   1  286.83    9.50   0
   2   1   3   42.28    5.51   0
   4  -2   3   27.40    3.50   0
  10  -5   3    9.53    3.76   0
  11  -5   3   91.34    5.39   0
  12  -5   3    9.25    4.07   0
   9  -3   4   36.41    3.88   0
  12  -3   4    1.09    3.72   0
   5   4   5    2.15    3.43   0
   8   0   5    0.41    2.77   0
   9  -8   0   -1.79    3.66   0
   1  -1   1 8853.77   82.87   0
   3  -1   3  401.55   11.22   0
   6  -2   4  323.40    8.88   0
   8  -3   4   11.89    3.12   0
   5   3   5   -0.04    3.23   0
  10  -1   5   -1.92    3.32   0
   8  -7   1  117.81    6.51   0
   8  -6   2   15.57    3.50   0
   3   2   4  203.21    8.09   0
   4   0   4    4.07    2.68   0
   6   1   5   55.59    4.62   0
   7   0   5    1.03    3.00   0
   9  -1   5    1.60    3.19   0
  11  -1   5    8.71    3.12   0
   7  -8  -1   16.94    4.37   0
   6  -4   3   79.83    5.13   0
   5   2   5   12.10    3.62   0
   8  -1   5   28.46    3.41   0
   6  -7   0  104.29    6.80   0
   3  -4   1   27.07    4.70   0
   8  -5   3    9.17    3.23   0
   7  -3   4    9.99    3.22   0
  10  -4   4  143.08    6.50   0
  11  -4   4    0.40    3.28   0
  12  -4   4   -4.66    3.96   0
   9   5   6    3.78    3.25   0
  10   5   6    4.72    3.52   0
   9   4   6   -1.15    3.46   0
  10   4   6    7.07    3.67   0
  10   3   6   16.02    4.07   0
   8  -8   0   57.28    5.70   0
   4  -5   1  421.05   12.47   0
   3  -3   2  301.26   10.45   0
   4  -4   2  367.10   10.67   0
   7  -6   2   66.40    5.17   0
  11  -7   2   40.05    4.46   0
  12  -7   2    2.60    3.78   0
   9  -4   4   26.89    4.15   0
   6   0   5   -1.04    3.04   0
   7  -1   5  296.58    8.43   0
  10  -2   5   14.72    3.28   0
  11  -2   5   61.76    4.61   0
   9   6   6    5.03    3.27   0
   8   5   6   53.39    4.92   0
   8   4   6   75.93    5.25   0
   9   3   6    3.45    3.11   0
  10   2   6   20.33    4.21   0
   5  -7  -1   23.44    4.58   0
  11  -8   1   11.70    3.72   0
  12  -8   1   30.77    4.07   0
  10  -7   2   -1.26    3.28   0
  13  -7   2    8.79    3.93   0
   3   1   4   22.64    3.43   0
   5   1   5  523.00   11.36   0
   9  -2   5    6.38    3.25   0
   8   6   6   33.43    4.39   0
   8   3   6   53.09    4.76   0
   9   2   6    0.98    3.59   0
  10  -8   1   24.48    4.26   0
   5  -5   2    0.54    2.64   0
   2   0   3    0.48    3.06   0
   7  -5   3   85.86    5.39   0
  10  -6   3    1.44    3.46   0
  11  -6   3   29.23    4.27   0
  12  -6   3    1.59    3.55   0
   6  -3   4  106.07    5.66   0
   8  -4   4   11.84    3.31   0
   8  -2   5   10.46    3.31   0
   7   4   6   -0.76    3.33   0
   8   2   6    3.52    3.59   0
  10   1   6    3.59    3.56   0
   2  -3   1  189.45   10.11   0
   5  -6   1  119.71    6.84   0
   9  -7   2   -1.16    3.03   0
   4  -3   3   47.54    4.34   0
   4   6   5   60.36    5.70   0
   7   5   6    8.70    3.25   0
   7   3   6    2.30    3.01   0
   9   1   6    4.33    3.23   0
   1   0   2  832.01   21.82   0
   3  -2   3  183.20    7.90   0
   9  -6   3   41.45    4.15   0
   5   0   5   -2.80    3.05   0
   6  -1   5   61.98    4.72   0
  11  -3   5    5.52    3.86   0
   7   6   6   12.00    3.63   0
   7   2   6    4.53    3.25   0
   8   1   6    4.69    3.35   0
   3  -5   0  109.79    8.41   0
   9  -8   1    4.01    3.09   0
   2  -2   2 1555.60   25.01   0
   2   4   4    5.28    3.20   0
   3   0   4   86.09    5.34   0
   7  -4   4    5.09    3.02   0
  10  -5   4   50.93    4.75   0
  11  -5   4    8.02    3.47   0
   7  -2   5   25.27    3.59   0
   9  -3   5   -3.70    3.27   0
  10  -3   5    4.64    3.05   0
   9   0   6   26.41    4.03   0
  10   0   6    1.55    3.00   0
   4  -6   0  675.87   17.59   0
   8  -7   2   35.21    4.22   0
   1   3   3    7.31    4.06   0
   6  -5   3   29.96    3.75   0
   8  -6   3    1.62    3.19   0
   2   5   4   32.16    4.81   0
   9  -5   4    0.98    3.46   0
   6   5   6    1.47    3.16   0
   6   4   6   25.76    3.91   0
   6   3   6   60.81    5.02   0
   7   1   6   31.63    4.48   0
   2   3   4  364.66   11.55   0
   8  -3   5    7.03    3.26   0
   6   6   6   14.15    3.85   0
   8   0   6  197.60    7.10   0
  10  -1   6    1.10    3.83   0
  12  -8   2   16.27    4.09   0
   5  -3   4   14.83    3.19   0
   5  -1   5  528.95   11.34   0
   6  -2   5   14.39    3.63   0
   6   2   6  108.66    5.82   0
   9  -1   6    2.06    2.97   0
   6  -8  -1  116.69    7.88   0
   8  -8   1   17.38    3.77   0
  11  -8   2    9.37    3.92   0
   1   2   3 2119.33   32.32   0
  11  -7   3   11.79    3.75   0
  12  -7   3    3.93    3.58   0
   2   2   4 2170.99   27.03   0
   6  -4   4  206.08    7.28   0
   8  -5   4   -0.31    3.13   0
  10  -4   5   -1.23    3.48   0
  11  -4   5    0.11    3.49   0
   7   0   6   45.55    4.41   0
   2  -4   0   87.39    8.72   0
   5  -7   0    1.52    3.35   0
   7  -7   2    6.56    3.78   0
  10  -8   2   17.60    3.77   0
   2  -1   3   42.42    4.81   0
   7  -6   3   18.37    3.70   0
  10  -7   3   21.89    4.03   0
   3   4   5   67.54    5.45   0
   7  -3   5    7.24    3.14   0
   9  -4   5   42.47    4.68   0
   5   4   6   15.95    4.02   0
   6   1   6  157.64    6.53   0
   8  -1   6    3.09    3.27   0
   4  -5   2    6.77    3.28   0
   3  -1   4   26.78    3.65   0
  11  -6   4    0.97    3.46   0
   3   5   5   10.25    3.86   0
   3   3   5   15.95    3.53   0
   5   5   6   -0.92    3.32   0
   5   3   6   24.21    3.65   0
   3  -4   2  876.47   17.26   0
   4  -4   3  111.15    5.86   0
   9  -7   3   10.34    3.44   0
   2   1   4  175.17    8.17   0
   7  -5   4   58.68    4.61   0
  10  -6   4   28.37    4.28   0
   8  -4   5   22.46    3.78   0
   5   2   6   13.96    3.70   0
   6   0   6  285.60    8.27   0
   7  -1   6   31.04    3.96   0
   9  -2   6    5.52    3.18   0
   9   5   7   11.72    3.82   0
   9   4   7   35.74    4.45   0
   9   3   7   68.67    5.13   0
   9  -8   2    2.48    3.07   0
   3  -3   3   14.46    3.11   0
   9  -6   4    1.85    3.30   0
   3   2   5    1.08    2.73   0
   5  -2   5   10.74    3.39   0
   6  -3   5    8.00    3.40   0
   5   6   6   -1.14    3.46   0
   8  -2   6    1.91    3.49   0
   8   4   7    1.56    3.31   0
   8   3   7    0.23    3.81   0
   9   2   7   32.21    4.40   0
   7  -8   1   28.23    4.53   0
   5  -4   4  145.99    6.59   0
   3   6   5   19.65    4.29   0
   5   1   6   26.74    4.03   0
   8   5   7   -1.58    3.04   0
   8   2   7    7.82    3.70   0
   9   1   7   19.95    4.49   0
   6  -8   0  102.62    7.01   0
   3  -5   1  299.29   11.40   0
   4  -6   1   84.21    6.25   0
   1   1   3 1806.57   28.33   0
   6  -6   3   95.08    5.73   0
   8  -7   3   29.82    4.01   0
   4  -1   5    1.16    2.68   0
   7  -4   5   94.11    5.26   0
  10  -5   5    3.81    3.44   0
   6  -1   6  148.05    6.35   0
  10  -3   6   15.25    3.46   0
   1  -2   1 4381.00   55.69   0
   1  -1   2  598.75   17.62   0
   2  -3   2 3106.48   34.80   0
   8  -8   2    8.85    3.50   0
   6  -5   4  490.03   10.72   0
   8  -6   4  101.97    5.54   0
   9  -5   5  110.89    5.77   0
   7  -2   6    2.75    3.13   0
   9  -3   6   -2.22    3.07   0
   7   5   7   13.46    3.82   0
   7   4   7   20.43    3.75   0
   7   3   7   67.95    5.13   0
   8   1   7   59.80    4.83   0
   9   0   7   -2.13    4.09   0
   5  -7   1  319.63   10.65   0
  11  -8   3   24.67    4.59   0
   2   0   4 1304.94   20.00   0
   3  -2   4  204.75    7.70   0
  11  -7   4   14.65    4.32   0
   4   4   6   77.17    5.45   0
   4   3   6    0.57    3.10   0
   5   0   6   84.49    5.24   0
   8  -3   6   54.45    4.58   0
   7   2   7  197.23    7.36   0
   2  -2   3   29.52    4.17   0
  10  -8   3    3.81    3.19   0
  10  -7   4   23.18    4.34   0
   5  -3   5   -1.39    3.40   0
   8  -5   5    7.63    3.43   0
   4   5   6   42.75    4.62   0
   4   2   6   36.06    4.26   0
   7   1   7  107.53    5.53   0
   8   0   7   -0.05    3.17   0
   7  -7   3    2.71    2.97   0
   7  -6   4    3.13    3.24   0
   4  -2   5    0.02    3.16   0
   6  -4   5   32.29    3.82   0
   6  -2   6  122.35    5.69   0
  10  -4   6    2.82    3.72   0
   6   4   7   15.80    3.60   0
   6   3   7    1.52    3.14   0
   9  -1   7   19.82    4.10   0
   2  -4   1  106.79    8.18   0
   9  -8   3   -0.79    3.50   0
   9  -7   4    0.35    3.46   0
  10  -6   5    1.45    4.09   0
   4   1   6   43.06    4.37   0
   5  -1   6   28.12    3.86   0
   7  -3   6    7.01    3.25   0
   9  -4   6   -1.83    3.29   0
   6   5   7    0.27    3.30   0
   6   2   7    2.19    3.13   0
   7   0   7    3.04    3.45   0
   8  -1   7   59.70    5.02   0
   8  -9   1    4.65    3.89   0
   7  -8   2   74.90    5.48   0
   1   7   3    8.46    5.81   0
   1   0   3   -0.04    2.70   0
   7  -5   5   41.50    4.36   0
   6   1   7    7.54    3.53   0
   4  -7  -2    1.79    4.91   0
   4  -7  -1   79.20    8.09   0
   3  -4   3  224.86    8.28   0
   5  -6   3   61.14    4.74   0
   2  -1   4  175.70    7.63   0
   5  -5   4   11.92    3.34   0
   2   3   5    9.12    3.37   0
   9  -6   5   -1.91    3.27   0
   4   0   6   40.27    4.38   0
   8  -4   6   69.63    4.95   0
   9  -2   7   27.54    4.40   0
   4  -6   2   51.51    4.76   0
   3  -3   4    3.22    3.08   0
   8  -7   4   32.78    4.07   0
   2   4   5   48.53    4.68   0
   2   2   5  245.42    8.99   0
   6   0   7   -2.45    3.51   0
   7  -1   7  117.31    5.87   0
   3  -6  -1  692.39   25.20   0
   3  -5   2   36.28    4.22   0
   6  -7   3    8.89    3.61   0
   8  -8   3   -0.32    3.06   0
   1   3   4  141.68    8.16   0
   6  -6   4   42.67    4.39   0
   2   5   5   37.79    4.92   0
   5  -4   5    5.88    3.16   0
   8  -6   5    1.50    3.86   0
   5  -2   6   16.88    3.49   0
   6  -3   6   61.87    4.66   0
   5   4   7    3.53    3.22   0
   5   3   7    5.75    3.16   0
   5   2   7    2.49    3.26   0
   8  -2   7    5.19    3.29   0
   5  -8  -1    1.15    3.61   0
  11  -9   3    4.64    3.69   0
   1   4   4   21.46    4.35   0
   4  -3   5   51.15    4.25   0
   6  -5   5    1.68    2.92   0
   7  -4   6    1.14    3.04   0
   9  -5   6    6.06    3.84   0
   5   5   7    4.60    3.47   0
   9  -3   7   62.90    5.07   0
   8   3   8   19.07    4.44   0
   4  -7   0 1106.72   23.31   0
   2  -3   3  177.38    7.86   0
   1   2   4   30.64    4.34   0
  10  -8   4   -1.40    3.63   0
   2   1   5  382.54   10.62   0
   4  -1   6   48.02    4.44   0
   5   1   7   63.19    4.67   0
   6  -1   7    8.56    3.56   0
   7  -2   7  199.96    7.29   0
   8   4   8    2.61    3.68   0
   8   2   8  125.43    6.39   0
   3  -6   0   87.32    7.61   0
   7  -9   1    4.02    3.75   0
   1  -2   2  341.34   12.98   0
   8  -9   2    4.18    3.58   0
  10  -9   3    0.59    3.84   0
   7  -7   4    0.93    3.05   0
   7  -6   5  184.52    7.16   0
  10  -7   5   13.15    3.98   0
   3   1   6   14.37    3.51   0
   8  -5   6   54.06    4.67   0
   8  -3   7    2.64    2.79   0
   8   1   8   20.75    4.54   0
   5  -8   0  136.14    8.51   0
   2  -4   2   23.84    4.68   0
   6  -8   2    4.04    3.16   0
   1  -1   3 1859.48   26.51   0
   7  -8   3    9.32    3.55   0
   1   1   4   62.31    5.77   0
   2  -2   4 2143.35   24.35   0
   9  -8   4    2.57    3.11   0
   2   6   5   48.61    5.76   0
   9  -7   5  169.16    7.22   0
   5  -3   6   20.84    3.74   0
   6  -4   6   23.11    3.86   0
   5   0   7   -3.00    3.11   0
   7   4   8    4.74    3.20   0
   7   3   8    0.81    3.63   0
   7   2   8    6.95    4.01   0
   9  -9   3    2.62    3.52   0
   4  -5   4   65.92    4.77   0
   2   0   5   -1.44    2.66   0
   6  -2   7    5.00    3.42   0
   7   1   8    2.00    3.74   0
   8   0   8  221.11    7.62   0
   1  -3   0   80.56   10.58   0
   4  -7   1   52.40    5.48   0
   5  -6   4    1.22    3.12   0
   5  -5   5   25.00    3.87   0
   3   0   6   41.63    4.08   0
   4  -2   6   34.23    3.72   0
   7  -5   6    8.74    3.61   0
   9  -6   6    1.63    4.21   0
   4   4   7    1.00    3.06   0
   4   3   7   14.50    3.67   0
   4   2   7    0.33    3.17   0
   5  -1   7   66.61    4.84   0
   7  -3   7   78.93    4.89   0
   3  -6   1    9.88    3.63   0
   3  -5   3   64.33    5.21   0
   5  -7   3   78.67    5.49   0
   8  -8   4    6.30    3.19   0
   4  -4   5    6.85    3.26   0
   8  -7   5    2.78    3.28   0
   4   5   7   -0.55    3.50   0
   4   1   7   74.12    4.93   0
   8  -4   7   -1.16    3.34   0
   6   4   8   -0.22    3.32   0
   6   3   8   14.35    3.60   0
   6   2   8    5.44    3.48   0
   7   0   8    0.34    3.46   0
   8  -1   8   31.57    4.33   0
   5  -8   1  257.87   10.14   0
   1   0   4 1568.11   22.66   0
   6  -7   4  140.67    6.55   0
   6  -6   5   15.12    3.70   0
   6   1   8    0.93    3.60   0
   0   1   2 4248.71   58.29   0
   7  -9   2    1.07    3.00   0
   8  -9   3   39.63    4.56   0
   1   6   4   91.13    8.31   0
   3  -3   5   15.77    3.30   0
   3  -1   6   10.99    3.42   0
   5  -4   6   17.98    3.53   0
   8  -6   6   31.19    3.90   0
   4   0   7   -0.36    3.10   0
   6  -3   7    1.87    3.12   0
   7  -1   8    6.51    3.32   0
   1  -3   1  682.44   20.85   0
   6  -8   3    3.80    3.25   0
  10  -9   4   -0.36    3.42   0
   7  -7   5   17.48    3.95   0
   4  -3   6    0.98    2.99   0
   6  -5   6   -0.60    3.17   0
   5  -2   7    0.55    2.61   0
   7  -4   7   18.02    3.56   0
   6   0   8   91.03    5.39   0
   2  -5   0   56.94    7.37   0
   4  -7   2  326.26   10.22   0
   1  -2   3 2169.10   27.79   0
   2  -4   3   33.89    3.95   0
   2  -3   4  379.24   10.28   0
   7  -8   4   13.96    3.54   0
   9  -8   5    8.41    4.22   0
   5   3   8   14.90    3.80   0
   3  -6   2    0.30    2.29   0
   9  -9   4    1.10    3.79   0
   2   4   6   47.22    5.00   0
   7  -6   6    9.82    3.40   0
   4  -1   7   69.72    4.89   0
   8  -5   7   -0.84    3.79   0
   5   4   8   22.99    4.23   0
   5   2   8   11.28    3.61   0
   5   1   8   -0.11    3.70   0
   6  -1   8    0.06    3.30   0
   7  -2   8    5.95    3.45   0
   2  -5   1   26.24    4.57   0
   1  -1   4   63.73    5.08   0
   4  -6   4   64.04    5.04   0
   1   3   5    0.62    2.86   0
   4  -5   5   23.10    3.77   0
   5  -6   5   47.83    4.48   0
   3  -2   6  259.25    8.08   0
   3   3   7  200.70    7.66   0
   3   2   7  237.32    8.16   0
   5  -3   7    0.30    3.34   0
   6  -4   7   16.16    3.18   0
   5   5   8   -1.57    3.28   0
   1  -3   2  126.70    8.22   0
   7  -9   3   50.64    5.06   0
   5  -7   4   61.33    4.84   0
   1   2   5  464.67   12.30   0
   8  -8   5    8.61    3.55   0
   2   5   6   91.50    6.50   0
   5  -5   6    0.00    3.07   0
   8  -7   6   -1.19    3.85   0
   3   4   7    3.80    3.22   0
   3   1   7    1.82    3.22   0
   7  -5   7   17.75    3.92   0
   5   0   8  141.30    6.29   0
   0   2   3 1010.92   24.46   0
   8  -9   4    7.73    3.42   0
   1   4   5   97.59    6.55   0
   1   1   5  937.68   16.79   0
   3  -4   5   71.02    4.82   0
   6  -7   5   50.11    4.38   0
   4  -4   6   73.80    4.88   0
   4  -2   7    1.09    3.09   0
   6  -2   8   -1.73    3.34   0
   7  -3   8    6.56    3.47   0
   7   3   9    1.11    3.82   0
   7   2   9    0.71    3.91   0
   2  -5   2  441.61   13.07   0
   6  -9   2   14.58    3.97   0
   6  -8   4    4.91    3.25   0
   3   5   7   84.35    5.76   0
   3   0   7    4.69    2.98   0
   5  -1   8    3.39    3.40   0
   2  -5  -1    1.20    4.76   0
   0   0   2   18.40    4.64   0
   3  -6   3   99.43    5.89   0
   5  -8   3   12.35    3.53   0
   3  -3   6  199.68    7.21   0
   4   3   8    8.57    3.49   0
   4   2   8   19.44    3.55   0
   0   1   3  101.06    7.68   0
   2  -4   4    0.37    2.65   0
   1   5   5   39.74    5.16   0
   1   0   5    0.46    2.17   0
   7  -8   5    4.33    3.41   0
   2   6   6  102.44    6.95   0
   2  -1   6  255.18    8.08   0
   7  -7   6    4.88    3.20   0
   3  -1   7    3.04    2.70   0
   5  -4   7    6.70    3.10   0
   6  -5   7   -0.05    3.28   0
   4   4   8    6.88    3.11   0
   4   1   8    4.03    3.06   0
   6  -3   8   10.51    3.64   0
   6   3   9    0.65    3.88   0
   6   2   9    0.95    3.67   0
   1  -3   3    4.79    3.92   0
   1  -2   4   31.16    3.94   0
   9  -9   5   56.50    4.95   0
   4  -3   7   13.17    3.18   0
   7  -6   7    0.87    3.51   0
   5  -2   8   15.28    3.67   0
   7  -4   8    2.76    2.72   0
   6   4   9    3.20    3.55   0
   6   1   9   14.79    3.97   0
   6  -9   3   -2.42    3.64   0
   7  -9   4    1.87    3.02   0
   4  -6   5   70.37    4.90   0
   5  -7   5   72.48    4.94   0
   4  -5   6   45.32    3.90   0
   5  -6   6    0.50    2.77   0
   4   5   8    2.99    3.31   0
   6   0   9    3.56    3.56   0
   4  -8   1    7.04    3.74   0
   2  -5   3   35.88    4.03   0
   4  -7   4  611.78   12.65   0
   1  -1   5  966.93   16.13   0
   3  -5   5    8.68    3.30   0
   8  -9   5   -2.38    4.05   0
   2  -2   6  458.59   10.69   0
   8  -8   6    1.20    3.54   0
   3  -2   7  229.63    7.63   0
   4  -1   8    4.81    3.36   0
   4  -8   0  563.60   16.99   0
   0   0   3    0.31    2.61   0
   5  -8   4    5.19    3.49   0
   6  -8   5    3.88    3.33   0
   3  -4   6  102.93    5.61   0
   6  -7   6    4.57    3.18   0
   2   3   7   13.62    4.05   0
   2   2   7    1.91    3.17   0
   2   1   7   51.54    4.79   0
   5  -5   7    2.37    3.10   0
   5  -3   8   18.85    3.53   0
   6  -4   8   -0.36    3.07   0
   5   3   9    0.84    3.25   0
   5   2   9    2.39    3.62   0
   6  -1   9    4.33    3.78   0
   3  -7   1   33.01    4.75   0
   5  -9   1   57.49    6.01   0
   4  -8   2  280.08    9.92   0
   1   2   6   94.00    6.04   0
   4  -4   7    2.16    2.99   0
   6  -6   7    8.31    3.38   0
   3   2   8   53.95    4.74   0
   5   4   9    2.17    3.47   0
   5   1   9    0.13    3.47   0
   3  -7   0  106.07    8.56   0
   3  -7   2   51.41    5.07   0
   7 -10   3    3.27    3.50   0
   0   2   4   44.81    5.15   0
   8 -10   4    4.26    3.40   0
   1   3   6   15.94    3.70   0
   7  -8   6    3.58    3.82   0
   2   0   7   -0.63    2.84   0
   3   3   8    6.97    3.21   0
   3   1   8   29.48    3.98   0
   4  -2   8   23.95    3.91   0
   5   0   9   -1.98    3.37   0
   6  -2   9    2.39    3.52   0
   0  -1   2 4394.56   50.80   0
   0   3   4   13.58    3.56   0
   0   1   4  420.84   13.07   0
   1  -3   4  144.26    6.77   0
   6  -9   4   26.28    3.97   0
   1  -2   5  497.13   11.44   0
   7  -9   5    2.22    3.55   0
   7  -7   7    2.34    3.52   0
   3   4   8    1.36    3.31   0
   3   0   8   52.66    4.45   0
   5  -1   9    0.70    3.65   0
   1  -4   1  112.59    8.74   0
   1  -4   2  424.75   13.48   0
   4  -8   3   43.97    4.85   0
   1   4   6  771.13   15.99   0
   4  -6   6    9.33    3.32   0
   2  -1   7   52.00    4.36   0
   5  -4   8   21.25    3.66   0
   6  -5   8    1.90    3.39   0
   0  -1   1  108.18   10.82   0
   0  -1   3  107.55    7.06   0
   4  -7   5    2.68    3.12   0
   3  -5   6   82.18    4.83   0
   5  -6   7    2.64    3.46   0
   3   5   8   18.75    4.23   0
   3  -1   8   33.20    4.01   0
   4  -3   8   10.78    3.29   0
   4   3   9    6.99    3.49   0
   4   2   9    4.90    3.38   0
   4   1   9    9.30    3.77   0
   2  -6   2    1.84    3.00   0
   0   5   3   25.93    6.67   0
   1  -4   3 1403.66   21.39   0
   5  -9   3   14.49    3.58   0
   0   0   4 2430.50   29.17   0
   3  -6   5   19.60    3.74   0
   5  -8   5   64.90    4.82   0
   6  -8   6   51.57    4.93   0
   6  -7   7   -1.08    3.49   0
   4   0   9    0.22    3.52   0
   5  -2   9    2.53    3.37   0
   2  -6   1  343.09   12.67   0
   7 -10   4    5.86    3.29   0
   1   5   6   48.74    5.16   0
   2  -2   7    4.42    3.13   0
   3  -4   7    5.64    3.22   0
   3  -2   8   60.33    4.56   0
   4   4   9   20.99    3.67   0
   2  -6   3  121.02    6.41   0
   4  -8   4   37.05    4.73   0
   2  -5   5   36.71    3.90   0
   6  -9   5    9.39    3.39   0
   8 -10   5    6.12    3.57   0
   2  -4   6   44.58    4.14   0
   4  -4   8    3.03    3.33   0
   5  -5   8   -1.68    3.24   0
   6  -6   8    6.71    4.05   0
   4  -1   9    6.42    3.27   0
   5  -3   9    4.32    3.73   0
   6 -10   3   21.27    4.12   0
   0  -1   4  410.06   11.84   0
   1  -4   4   18.45    3.41   0
   3  -7   4   69.14    5.25   0
   5  -9   4   17.72    3.82   0
   0   2   5  254.13    9.74   0
   7  -9   6   30.92    4.91   0
   2   2   8   50.29    4.74   0
   2   1   8   82.43    5.27   0
   0   3   5  174.83    8.48   0
   0   1   5  133.10    6.84   0
   4  -7   6   25.49    4.15   0
   1   1   7   -1.15    3.35   0
   2  -3   7   17.11    3.71   0
   2   3   8   -1.63    2.98   0
   2   0   8  206.92    7.46   0
   3  -3   8    1.16    3.50   0
   4  -2   9    2.12    3.28   0
   5   2  10    8.62    3.87   0
   5   1  10    5.48    3.95   0
   0  -2   3 1059.65   20.10   0
   0   0   5   -0.41    2.31   0
   7 -10   5    1.55    3.96   0
   3  -6   6   24.36    3.64   0
   5  -8   6   18.64    4.01   0
   1   0   7    0.58    3.02   0
   5  -7   7    7.30    3.32   0
   3   2   9   15.66    3.34   0
   3   1   9   46.80    4.48   0
   5   3  10    7.74    3.62   0
   2  -6   0    5.72    4.09   0
   0  -2   2  151.49    9.19   0
   6 -10   4    3.46    2.96   0
   4  -8   5   17.27    3.77   0
   3  -5   7   85.12    4.99   0
   6  -8   7   -1.76    3.95   0
   2   4   8    7.43    3.31   0
   2  -1   8   84.17    5.20   0
   4  -5   8    5.04    3.43   0
   5  -6   8    1.62    3.43   0
   3   3   9    8.47    3.27   0
   3   0   9   -0.67    3.16   0
   5  -4   9    4.96    3.19   0
   3  -7  -1  334.30   18.19   0
   1  -4   0  241.16   15.77   0
   3  -7   5  155.00    6.57   0
   2  -5   6   95.08    5.39   0
   6  -9   6   44.18    5.01   0
   1  -1   7    1.03    3.15   0
   3   4   9   11.30    3.29   0
   3  -1   9   47.16    4.64   0
   4  -3   9    7.47    3.38   0
   1  -5   3  490.92   12.75   0
   0  -2   4   51.58    4.73   0
   0   4   5    1.74    3.24   0
   0  -1   5  131.74    6.40   0
   5  -9   5   10.52    3.60   0
   1  -3   6   16.92    3.37   0
   2  -4   7   82.74    5.08   0
   2  -2   8   52.44    4.58   0
   3  -4   8   -2.62    3.16   0
   4  -9   1   16.69    4.26   0
   1  -5   2 1442.52   23.57   0
   3  -8   2    2.91    2.89   0
   4  -9   3   12.10    4.00   0
   2  -6   5   51.72    4.49   0
   2   5   8    8.78    3.71   0
   3  -2   9   16.65    3.84   0
   4   2  10    3.28    3.48   0
   4   1  10    1.06    3.47   0
   4   0  10   31.91    4.83   0
   3  -8   1  513.10   15.04   0
   1  -5   4    4.29    2.75   0
   6 -10   5   18.79    3.78   0
   0   2   6   59.99    4.99   0
   0   1   6   45.40    4.35   0
   1  -2   7    3.88    2.96   0
   4  -7   7    4.10    3.27   0
   4  -4   9   24.29    3.80   0
   4   3  10   18.73    3.68   0
   5 -10   3    3.61    3.41   0
   3  -8   4   19.73    3.93   0
   4  -9   4   58.25    4.86   0
   0  -2   5  259.94    8.55   0
   0   3   6  216.87    8.76   0
   3  -7   6   -0.46    3.18   0
   4  -8   6   33.51    4.06   0
   7 -10   6   51.66    5.02   0
   3  -6   7    1.80    3.05   0
   5  -8   7   20.16    3.73   0
   2  -3   8   -1.49    2.93   0
   4  -6   8   23.62    3.92   0
   5  -7   8    7.69    4.21   0
   4  -1  10    3.48    3.34   0
   0  -2   1    1.93    3.69   0
   2  -7   2    3.82    2.95   0
   0  -3   3   37.00    4.79   0
   2  -7   3   10.31    3.01   0
   1  -4   6  813.58   13.53   0
   5  -9   6   16.06    3.89   0
   1   2   8    2.16    3.43   0
   1   1   8   47.71    4.53   0
   3  -5   8   22.09    3.70   0
   2   2   9    0.31    2.87   0
   2   1   9    5.41    3.13   0
   2   0   9   -0.02    3.46   0
   3  -3   9   12.94    3.53   0
   4  -2  10    4.93    4.01   0
   1  -5   1   17.39    4.83   0
   0  -3   4    6.21    2.66   0
   5 -10   4   13.07    3.76   0
   2  -6   6  111.63    5.61   0
   1  -3   7  291.20    8.32   0
   2  -5   7   63.36    4.58   0
   6  -9   7    6.54    3.73   0
   1   0   8    0.98    3.20   0
   2   3   9    1.43    3.19   0
   4  -5   9    7.99    3.77   0
   0  -3   2  501.90   15.59   0
   3  -8   5  119.44    6.10   0
   1   3   8    1.89    3.15   0
   1  -1   8   48.29    4.32   0
   2  -1   9   10.28    3.44   0
   3   2  10   81.45    5.57   0
   3   1  10   14.87    3.81   0
   3   0  10   13.44    4.22   0
   0  -3   5  189.00    7.47   0
   0   4   6  608.48   14.60   0
   6 -10   6   74.22    5.36   0
   2  -4   8    4.65    3.02   0
   2   4   9   15.68    3.74   0
   2  -2   9   -2.50    3.48   0
   3  -4   9    8.23    3.27   0
   3   3  10   36.63    4.45   0
   3  -1  10    9.59    3.95   0
   2  -7   1   87.68    7.03   0
   2  -7   5    1.28    3.17   0
   5 -10   5    3.87    3.42   0
   3  -7   7   14.99    3.71   0
   4  -8   7    6.91    3.39   0
   1   4   8   51.61    5.13   0
   1  -2   8    1.03    2.90   0
   3  -6   8    1.63    3.42   0
   1  -6   3  795.06   15.62   0
   1  -5   6   45.54    4.28   0
   0   0   7    0.49    2.63   0
   1  -4   7   95.78    5.26   0
   5  -9   7  116.21    6.25   0
   4  -6   9   24.27    4.59   0
   3  -2  10   89.23    5.33   0
   3  -8   0   -0.81    3.44   0
   3  -8   6    9.45    3.32   0
   4  -9   6    1.86    3.40   0
   0  -1   7   44.34    4.23   0
   2  -6   7   52.36    4.25   0
   2  -5   8   10.53    3.51   0
   2  -3   9    3.61    3.17   0
   3  -5   9   16.37    3.64   0
   0  -4   3  243.09    9.38   0
   0  -4   4    0.12    2.43   0
   2  -7   6   10.46    3.53   0
   1  -3   8    5.84    3.11   0
   3  -3  10   30.81    4.32   0
   1  -6   2   50.08    4.82   0
   4 -10   3  130.74    7.42   0
   3  -9   4   -2.38    3.30   0
   1  -6   5   68.19    4.78   0
   0   5   6   55.85    5.77   0
   5 -10   6   36.38    4.59   0
   0  -2   7    9.40    3.15   0
   1   2   9    2.60    3.24   0
   1   1   9    4.46    2.92   0
   1   0   9    1.17    2.85   0
   2   2  10   47.21    4.46   0
   2   1  10    5.68    3.42   0
   2   0  10    7.23    3.56   0
   3  -9   2  141.35    7.72   0
   0   6   4   64.27    8.65   0
   4 -10   4   48.33    4.55   0
   0   4   7   23.00    4.18   0
   1  -5   7  198.33    6.96   0
   3  -7   8   35.44    4.30   0
   4  -8   8  166.54    7.17   0
   1  -1   9    0.78    2.91   0
   2  -4   9   11.95    3.32   0
   2  -1  10    6.33    3.32   0
  -1   1   4 1540.05   24.68   0
  -1   0   4   57.75    5.97   0
   2  -8   4   72.46    5.26   0
   3  -9   5   -2.95    3.13   0
   1  -6   6    3.60    3.17   0
   3  -8   7   73.20    5.10   0
   4  -9   7   21.06    4.21   0
   0   1   8   16.42    3.99   0
   0   0   8    3.34    3.36   0
   1  -4   8   47.31    4.36   0
   1   3   9   -1.34    2.95   0
   1  -2   9    3.03    3.32   0
   3  -6   9   48.10    4.64   0
   2   3  10    0.64    2.99   0
   3  -4  10   34.86    4.15   0
   0  -4   2 3990.57   40.78   0
  -1   2   4   12.81    4.22   0
  -1   1   5   98.83    6.07   0
  -1   0   5    0.63    2.29   0
   2  -8   5    9.80    3.78   0
   4 -10   5   18.64    3.72   0
   0  -4   6  666.70   12.38   0
   6 -11   6    3.90    3.52   0
   0  -3   7  123.24    5.85   0
   2  -7   7   -2.50    3.02   0
   0   2   8  142.90    6.45   0
   0  -1   8   18.54    3.62   0
   2  -6   8    4.58    3.35   0
   2  -2  10   46.57    4.15   0
   3   2  11   13.58    4.05   0
   0  -3   1   58.41    7.01   0
   2  -8   2   65.74    5.71   0
  -1  -1   4 1552.32   22.55   0
   0   6   5  102.81    8.55   0
  -1   2   5  540.44   13.87   0
   5 -10   7   10.68    4.07   0
   1   4   9    3.85    3.28   0
   2  -5   9   45.53    3.92   0
  -1   1   3    5.01    3.05   0
  -1   0   3   -0.69    2.49   0
   0  -5   4  340.03    9.81   0
  -1  -1   5   99.91    5.69   0
   5 -11   5    3.37    3.56   0
  -1   1   6   20.39    3.74   0
  -1   0   6   19.47    3.61   0
   3  -9   6   -3.02    3.08   0
   0   3   8   14.11    3.46   0
   0  -2   8  136.66    6.01   0
   1  -3   9    1.43    2.93   0
   2  -3  10   -1.17    2.88   0
   3  -9   1  486.23   14.45   0
   1  -7   5   67.21    4.93   0
   2  -8   6    4.85    3.16   0
   4 -10   6  283.23    8.45   0
   0   5   7    2.32    3.42   0
   0  -4   7   30.41    3.57   0
   1  -6   7   22.31    3.39   0
   1  -5   8   74.13    4.89   0
   0   6   3    0.44    6.16   0
  -1  -1   3    6.48    2.96   0
   0  -5   3   32.91    4.05   0
   1  -7   3    6.77    3.17   0
  -1  -2   4   13.26    3.43   0
  -1   3   5   34.99    4.89   0
  -1  -2   5  550.92   12.24   0
  -1   2   6   29.43    3.72   0
   0  -5   6   54.70    4.71   0
   0  -3   8   13.97    3.27   0
   2  -7   8   52.07    4.66   0
   3  -8   8   34.53    4.03   0
   1  -4   9    1.20    3.32   0
   3  -7   9   -1.04    3.35   0
   1   1  10    3.40    3.24   0
   1   0  10   -0.98    3.12   0
   2  -4  10    2.57    3.40   0
   2  -7   0    8.95    4.20   0
   1  -6   1  542.34   16.29   0
  -1   3   4   65.21    6.60   0
   1  -7   6    8.87    3.44   0
   5 -11   6   45.40    4.58   0
   3  -9   7  162.40    6.60   0
   0   4   8   10.31    3.94   0
   0   1   9    5.52    3.21   0
   0   0   9    1.51    3.10   0
   2  -6   9   48.86    4.23   0
   1   2  10    2.65    3.04   0
   1  -1  10    3.99    3.17   0
   2   1  11   10.29    3.86   0
   2   0  11   -2.50    3.52   0
   1  -5   0   44.50    7.50   0
  -1   3   6   57.50    5.12   0
   2  -8   7    4.86    3.28   0
   4 -10   7   -1.78    3.56   0
   0   2   9   -1.06    2.99   0
   0  -1   9    0.23    3.02   0
   1   3  10  109.07    6.04   0
   1  -2  10    3.84    3.32   0
   2   2  11    1.55    3.44   0
   2  -1  11   13.30    3.60   0
   3 -10   4   34.72    4.29   0
  -1  -3   5   38.59    3.72   0
   3 -10   5    4.32    3.49   0
  -1  -1   7   -0.44    2.72   0
   0  -5   7    2.15    3.08   0
   0  -4   8    9.76    3.23   0
   1  -6   8  177.71    6.44   0
   0  -2   9    0.11    3.15   0
   2  -5  10    9.39    3.72   0
   2  -8   1    0.95    3.23   0
   1  -7   2    7.05    3.34   0
  -1  -2   3 1216.71   21.41   0
   3 -10   3   -1.04    3.70   0
  -1  -3   4   71.14    5.17   0
   2  -9   4  139.47    6.62   0
   0  -6   5  107.62    5.89   0
   2  -9   5    5.12    3.17   0
  -1  -2   7    4.54    3.26   0
   1  -7   7    1.33    3.04   0
   0   3   9   23.57    3.72   0
   1  -5   9   82.19    4.84   0
   1  -3  10  120.90    5.77   0
   0  -6   4   75.33    5.07   0
   4 -11   5    4.15    2.99   0
   0  -6   6  116.93    5.79   0
   3 -10   6    2.05    3.24   0
   3  -9   8    1.57    3.82   0
   0  -3   9   18.31    3.34   0
   2  -7   9    8.22    3.91   0
   2  -6  -1   -0.17    4.21   0
   0  -5   2  532.87   14.58   0
  -1   4   5  295.26   11.79   0
   1  -8   5   14.62    3.75   0
   2  -9   6    5.48    3.05   0
  -1   3   7  249.19    8.88   0
  -1   1   8   14.75    3.61   0
  -1   0   8  204.19    7.20   0
   2  -8   8    2.91    3.23   0
   1  -4  10   14.52    3.46   0
  -1   4   6  260.51   10.17   0
   1  -8   6    1.16    3.23   0
   4 -11   6    1.69    3.30   0
  -1  -3   7  256.17    7.78   0
  -1  -1   8   15.40    3.35   0
   0  -5   8   -2.29    2.81   0
   1  -7   8    5.43    3.46   0
   0   4   9    8.62    3.83   0
   1  -6   9   -1.20    3.38   0
   0   0  10    4.55    3.31   0
   1   1  11   18.16    4.06   0
   1   0  11   -0.81    3.21   0
   1  -1  11   13.13    4.17   0
  -1  -3   3  174.90    8.39   0
   0  -6   3   -0.02    2.37   0
  -1  -4   6  276.71    8.30   0
   0  -6   7   20.69    3.68   0
   3 -10   7   79.09    5.74   0
  -1   2   8   -1.43    2.99   0
  -1  -2   8   -1.74    2.85   0
   0  -4   9   12.06    3.49   0
   0   1  10    1.17    2.88   0
   0  -1  10    1.06    2.97   0
   1   2  11   10.06    3.38   0
   1  -2  11    8.18    4.03   0
   0  -4   1   31.43    5.08   0
  -1   0   2  650.71   21.44   0
   1  -8   3  269.00    9.29   0
  -1  -4   4  299.99    9.23   0
   4 -11   7    1.83    3.77   0
   0   2  10    1.69    2.94   0
   0  -2  10   -0.78    3.16   0
   2  -9   2   -1.50    3.43   0
  -1   4   7   26.89    4.60   0
  -1  -4   7   26.97    3.90   0
   1  -8   7    2.86    2.80   0
  -1   3   8  107.57    5.89   0
  -1  -3   8  110.35    5.38   0
   2  -8   9   32.69    4.01   0
   0  -3  10   54.95    4.67   0
  -1   1   2  170.72   12.49   0
  -1  -1   2  165.90   10.35   0
   0  -7   5  359.45    9.49   0
   0  -7   6   20.08    3.58   0
   0  -6   8   74.06    4.87   0
   2  -9   8    3.44    3.63   0
  -1   1   9   21.57    3.96   0
  -1   0   9    0.55    2.98   0
  -1  -1   9   21.85    3.51   0
   0  -5   9   55.69    4.20   0
   1  -7   9   53.43    4.72   0
   0   3  10   55.08    4.67   0
   2 -10   5    9.37    3.35   0
   3 -11   5   23.76    3.89   0
  -1  -5   6  227.03    7.46   0
  -1  -4   8    2.81    3.09   0
   1  -8   8   72.83    5.10   0
  -1  -2   9   15.29    3.48   0
   1  -6  10    5.71    3.64   0
   2 -10   4  112.45    6.32   0
   2 -10   6   20.82    3.76   0
   3 -11   6   -0.62    2.95   0
  -1  -5   7   52.52    4.25   0
   0  -7   7   67.58    4.54   0
  -1   2   9   17.37    3.46   0
   0  -4  10    5.65    3.09   0
   1  -7   1   37.46    5.04   0
  -1  -2   2 2823.09   37.57   0
  -1  -4   3 1242.18   20.24   0
  -1  -5   4   86.02    5.29   0
   1  -9   5   13.87    3.51   0
  -2   0   6    8.53    3.20   0
   1  -9   6    3.52    3.12   0
  -1  -3   9   48.26    3.99   0
   0  -6   9    8.31    2.90   0
   0   1  11   30.97    4.14   0
   0   0  11   -0.99    3.26   0
   0  -1  11   29.79    4.10   0
   0  -6   2   32.75    4.48   0
   1  -8   2   72.89    5.89   0
   1  -9   4    3.87    3.45   0
  -1   5   6  215.32    9.85   0
  -2   1   6   -1.59    2.78   0
  -2  -1   7  395.84    9.68   0
   1  -9   7    6.13    3.58   0
   2 -10   7    1.83    3.19   0
   3 -11   7   20.12    3.88   0
   0  -7   8  134.43    6.01   0
  -1   3   9   44.28    4.48   0
   0  -5  10   -3.42    3.07   0
   0  -2  11   15.16    3.99   0
   0  -7   3   -0.74    2.90   0
  -2   0   5   -1.21    2.53   0
  -2  -1   5    4.30    2.42   0
  -1  -5   8   47.32    3.86   0
  -1  -4   9    9.09    3.13   0
   1  -8   9   -1.02    3.44   0
  -1   1  10   29.52    3.93   0
  -1   0  10   -0.00    3.05   0
  -1  -1  10   36.97    4.04   0
  -1  -2  10   13.37    3.58   0
   0   2  11   14.79    3.43   0
   0  -3  11  113.98    5.88   0
  -2   1   5    3.42    2.57   0
  -2  -2   5  293.64    8.90   0
   0  -8   5   53.24    4.69   0
  -1  -6   6    2.17    2.71   0
   0  -8   6   -0.86    3.03   0
  -1   5   7   52.10    5.18   0
  -1  -6   7   25.66    3.41   0
   2 -10   8   -4.32    3.61   0
  -2   2   6   53.19    4.46   0
  -2  -3   7  564.17   10.86   0
   0  -8   7   32.59    3.77   0
  -2  -1   8   52.76    4.33   0
  -2  -2   8   46.03    4.33   0
   1  -9   8   10.81    3.39   0
   0  -7   9   27.09    3.71   0
  -1   2  10   17.39    3.34   0
   0  -6  10    5.81    3.80   0
   2  -9   1    3.89    3.96   0
  -1  -3   2 2824.47   35.42   0
  -2  -3   5   22.31    3.29   0
  -2   1   8   50.62    4.42   0
  -1  -6   8  127.59    5.67   0
  -1   4   9    8.55    3.79   0
  -1  -5   9  136.98    5.62   0
   0  -5   1   12.09    4.61   0
  -1  -5   3   66.73    5.18   0
  -2   0   4   35.46    4.68   0
  -2  -1   4  556.70   13.49   0
  -1  -6   4  261.03    8.50   0
  -2   2   5  275.01   10.07   0
  -2  -3   8   47.09    4.16   0
   0  -8   8  150.30    6.09   0
  -1   3  10   35.57    4.18   0
  -1  -4  10   43.90    4.27   0
   2  -8   0  180.94   11.24   0
  -2  -2   4   63.96    5.15   0
   2 -11   5   15.76    3.45   0
  -2  -4   6  427.25    9.72   0
   1 -10   6    0.68    3.10   0
   2 -11   6    0.80    2.89   0
  -2  -4   7    3.78    3.06   0
  -2   2   8   51.11    4.50   0
  -2   0   9    2.61    2.88   0
  -2  -1   9   71.49    4.67   0
  -2  -2   9    1.54    2.67   0
  -1   0  11   -0.92    3.15   0
  -1  -1  11   27.67    4.04   0
  -1  -2  11    4.74    3.66   0
   1  -6   0   76.88    8.11   0
   2 -10   2  420.13   12.58   0
  -2   1   4  534.11   14.70   0
   1 -10   5    7.40    3.19   0
  -2   3   6    4.39    3.23   0
  -1  -7   6    3.20    2.94   0
  -2   3   7  535.38   12.58   0
  -1  -7   7   70.72    4.72   0
   1 -10   7    1.91    3.09   0
   2 -11   7    4.12    3.38   0
  -2  -4   8   44.62    4.06   0
  -2   1   9   75.89    4.88   0
  -1  -6   9   -0.75    2.84   0
  -1  -5  10  200.43    6.33   0
   0  -7  10    2.33    3.27   0
  -1   1  11   25.28    3.78   0
   2 -11   4    4.68    3.47   0
  -1  -7   5  634.09   12.03   0
   0  -9   6   21.46    3.82   0
  -1  -7   8    4.47    3.04   0
  -2  -3   9    3.69    2.58   0
   0  -8   9    3.49    2.87   0
  -1  -3  11   44.83    4.38   0
  -2  -3   4   45.28    4.22   0
   1 -10   4   12.96    3.72   0
   0  -9   5   18.12    3.69   0
  -2  -5   6  779.68   12.76   0
  -2  -5   7  217.92    7.03   0
   0  -9   7   17.94    3.64   0
   1 -10   8    9.52    3.70   0
  -2   2   9   -0.33    2.92   0
  -2  -4   9   15.31    3.52   0
  -2  -1  10   12.54    3.57   0
  -1   2  11    4.16    2.88   0
  -1  -4  11   35.80    4.52   0
  -1  -4   2   57.69    5.86   0
   0  -7   2   39.79    4.32   0
   0  -8   3    0.69    2.29   0
  -1   5   4   76.16    8.48   0
  -2  -5   8  172.23    6.21   0
   0  -9   8    5.09    3.14   0
  -1  -7   9   45.73    4.59   0
  -2   0  10    2.06    2.90   0
  -2  -2  10    5.99    3.23   0
  -1  -6  10    1.60    3.01   0
  -1  -6   3  249.19    9.01   0
  -2   3   5   23.32    3.80   0
  -2   1  10   14.42    3.30   0
  -2  -3  10   -0.45    3.17   0
   1  -9   2    4.50    3.43   0
  -2   2   4   57.50    5.81   0
  -2  -4   4   72.62    4.88   0
  -1  -8   6    8.78    3.33   0
  -1  -8   7   86.07    5.02   0
  -2   3   9    2.68    2.84   0
  -2  -5   9    5.02    3.16   0
   0  -9   9   -1.66    3.66   0
  -2  -4  10   -1.41    3.25   0
  -1   0  12   87.08    5.37   0
   1  -8   1   30.68    4.79   0
   0  -9   4    0.73    3.09   0
  -2  -6   6   31.53    3.78   0
  -2   4   7    2.43    3.42   0
  -2  -6   7  207.70    6.68   0
  -2  -6   8  106.60    5.17   0
  -1  -8   8   -1.84    2.99   0
  -2   2  10    5.24    2.84   0
  -1   1  12   34.77    4.25   0
  -1  -8   5   13.77    3.40   0
  -2   4   6  416.99   12.51   0
   1 -11   6   11.79    3.22   0
  -3  -1   7  103.81    5.32   0
  -3  -2   7  111.65    5.47   0
   1 -11   7    2.57    3.37   0
  -3  -1   8    8.48    3.18   0
  -2   0  11   -1.18    3.08   0
  -2  -2  11   85.97    4.94   0
  -2  -1   3  108.60    6.85   0
  -2  -2   3   52.01    5.22   0
   1 -11   5    2.37    3.36   0
   0 -10   6    7.06    3.33   0
   0 -10   7   10.90    3.26   0
  -3   0   8   31.05    3.93   0
  -3  -2   8   99.13    5.16   0
   1 -11   8   -1.97    3.41   0
  -2  -6   9   80.76    4.70   0
  -1  -8   9   -2.34    3.11   0
  -2   1  11    7.17    3.18   0
  -2  -3  11   33.33    3.92   0
   0  -6   1   70.75    6.60   0
  -1  -5   2   64.05    5.55   0
  -2   0   3   -0.10    2.58   0
  -2  -5   4 1019.08   15.95   0
  -3   0   6   90.23    5.15   0
  -3  -3   7  507.39   10.14   0
  -3   1   8    5.51    3.37   0
  -3  -3   8   41.93    3.95   0
   0 -10   8    3.36    3.14   0
  -2   4   9   14.63    3.95   0
  -3   0   9    2.03    3.00   0
  -3  -1   9    7.03    3.13   0
  -3  -2   9   -1.09    2.90   0
  -2   3  10    2.07    2.68   0
  -2  -4  11    1.61    3.18   0
   0 -10   5   16.87    3.45   0
  -3  -4   7   -3.25    3.10   0
  -2  -7   7    6.67    3.05   0
  -1  -9   7   30.71    4.13   0
  -3  -4   8   34.14    3.82   0
  -2  -7   8   63.54    4.79   0
  -3  -3   9    7.68    3.02   0
  -2  -6  10    2.88    3.16   0
  -2   2  11   80.42    5.06   0
  -2  -3   3   15.28    3.90   0
  -1  -7   3  498.86   12.08   0
   1 -11   4    0.98    3.56   0
  -1   6   5  105.28    9.19   0
  -3   1   6   33.39    4.05   0
  -2  -7   6    2.31    2.82   0
  -1  -9   6    9.50    3.09   0
  -1  -9   8    1.80    3.07   0
  -3   1   9    6.28    2.98   0
  -3  -1  10   -2.25    3.17   0
  -2  -5  11   53.07    4.46   0
  -3  -1   5  123.59    6.23   0
  -3  -4   6  814.72   12.98   0
  -3   2   8   98.14    5.75   0
  -3  -4   9   13.54    3.36   0
  -1  -9   9    1.83    3.85   0
  -3   0  10   16.94    3.32   0
  -3  -2  10    9.12    3.27   0
  -3  -3  10   61.82    4.66   0
  -2   0  12    4.19    3.08   0
   0  -8   2   34.90    4.23   0
  -2   1   3  108.08    7.90   0
  -2   3   4   43.85    5.69   0
  -2   4   5   29.50    4.60   0
  -3  -2   5    2.39    2.34   0
  -3  -5   7  255.90    7.44   0
  -3  -5   8    5.72    2.95   0
  -3   2   9   -1.85    3.10   0
  -2   1  12   31.92    4.13   0
   0  -3   0    2.26    3.85   0
  -2  -4   3   33.20    4.26   0
  -2  -6   4  529.37   11.52   0
   0 -10   4    0.09    3.28   0
  -3   0   5    0.19    2.48   0
  -3  -3   5   54.66    4.32   0
  -2  -7   5   98.89    5.43   0
  -1  -9   5    1.83    3.16   0
  -2   5   7  206.48    8.88   0
  -2  -8   7    2.36    3.23   0
   0 -11   7   -0.28    3.26   0
   1 -12   7   32.20    4.20   0
  -2  -8   8   -1.96    3.25   0
  -3  -5   9    3.39    2.90   0
  -3   1  10    4.97    2.84   0
  -3  -4  10   66.90    4.47   0
  -2  -7  10    3.40    2.98   0
  -3   2   6  356.50   10.37   0
  -3  -5   6   63.89    4.58   0
   0 -11   6    2.36    3.06   0
   0 -11   8   -1.91    3.29   0
  -2  -8   9   16.50    3.61   0
  -3  -1  11    3.76    2.98   0
  -3  -2  11    6.25    3.24   0
  -3  -3  11   34.34    4.09   0
  -1  -6   2  270.59   10.00   0
   1 -10   2   64.73    6.02   0
  -2  -8   6   17.86    3.44   0
  -3  -6   7  147.04    5.91   0
  -1 -10   7    4.51    3.43   0
  -3  -6   8  116.70    5.30   0
  -1 -10   8    3.70    3.67   0
  -3  -6   9    7.41    3.32   0
  -3   2  10    5.57    3.24   0
  -3  -5  10    6.67    2.85   0
  -3   0  11   -2.29    2.82   0
   1  -7   0   12.91    4.48   0
  -3   1   5  127.18    6.44   0
  -1 -10   6   20.65    3.75   0
  -3   3   7  491.80   11.83   0
  -3   3   9    5.84    3.28   0
  -3   1  11    2.95    3.10   0
  -3  -4  11    4.03    3.43   0
  -2  -5   3    9.19    2.97   0
   0 -11   5    9.50    3.12   0
  -3  -6   6   60.11    4.58   0
  -3  -6  10    0.14    2.87   0
  -3  -5  11   29.71    4.22   0
  -1  -2   1 4421.61   55.28   0
  -1  -8   3   84.18    5.25   0
  -1  -9   4  156.84    6.63   0
  -2  -8   5    6.89    3.42   0
  -2  -9   7   -2.97    3.25   0
  -4  -1   8   11.21    3.29   0
  -4  -2   8   58.14    4.34   0
  -3  -7   8   19.69    3.68   0
  -2  -9   8    0.36    2.99   0
  -4  -2   9    3.07    3.13   0
  -3   2  11    6.12    3.32   0
  -1  -1   1  317.17   16.66   0
   0  -7   1    4.73    3.27   0
   1  -9   1    4.22    3.59   0
  -3  -2   4   52.69    4.53   0
  -4  -2   7   48.41    4.24   0
  -3  -7   7   23.08    3.37   0
  -4  -3   8    6.34    3.01   0
  -4  -1   9    4.10    3.10   0
  -4  -3   9   18.00    3.27   0
  -3  -7   9   -3.32    2.79   0
  -2  -9   9   17.08    4.02   0
  -3   3  10   63.72    4.58   0
  -3   0  12    6.99    3.49   0
  -1  -3   1 1452.62   29.00   0
  -3  -1   4  332.11   10.18   0
  -3  -3   4  447.97   10.86   0
  -1 -10   5    5.52    2.96   0
  -3   3   6  179.51    8.00   0
  -2  -9   6   22.91    3.67   0
  -4  -1   7  262.03    7.61   0
  -4  -3   7   16.72    3.37   0
   0 -12   7   10.12    3.76   0
  -4   0   8   49.04    4.27   0
  -4  -4   8   98.16    4.97   0
  -4   0   9    0.64    2.99   0
  -4  -4   9    0.79    2.84   0
  -4  -1  10    4.43    3.27   0
  -4  -2  10   10.88    3.37   0
  -4  -3  10    3.68    3.22   0
  -3   1  12    6.90    3.59   0
  -2   2   3   50.44    6.38   0
  -3   2   5    2.61    2.38   0
  -3  -7   6   64.06    4.68   0
  -4  -4   7   26.48    3.72   0
  -1 -11   7    1.29    3.32   0
  -1 -11   8    1.28    3.25   0
  -4   0  10   14.70    3.17   0
  -4  -4  10    2.73    3.14   0
   2  -7  -1   38.33    9.30   0
   0  -9   2   69.62    5.88   0
  -2  -6   3   47.65    4.26   0
  -3   0   4 1219.67   19.63   0
  -3  -4   4    3.87    2.76   0
   0 -11   4   12.39    3.66   0
  -4   1   8   11.89    3.27   0
  -4  -5   8   10.53    3.07   0
  -3  -8   8    2.54    3.07   0
  -3   4   9   11.41    3.85   0
  -4   1   9    4.26    2.98   0
  -4  -5   9   42.55    3.83   0
  -3  -8   9   17.59    3.61   0
  -4  -1  11   13.04    3.59   0
  -4  -2  11    0.33    2.61   0
   0  -4   0   31.77    6.42   0
  -1  -7   2  106.82    6.28   0
  -1 -11   6   14.02    3.33   0
  -3   4   7   -0.78    3.20   0
  -4  -5   7   11.41    3.37   0
  -3  -8   7    0.26    2.85   0
  -4   1  10    9.02    2.90   0
  -4  -5  10    5.86    2.85   0
  -4   0  11   -2.37    3.37   0
  -4  -4  11    3.70    3.66   0
  -1  -4   1  115.75    8.42   0
  -2  -9   5   96.45    5.42   0
  -2 -10   7    2.89    3.01   0
  -4  -6   9   52.78    4.21   0
  -3  -5   4  159.50    6.50   0
  -1 -10   4    3.32    2.90   0
  -4   0   6  614.00   12.00   0
  -4  -4   6  227.59    7.11   0
  -4   2   8   58.97    4.62   0
  -4  -6   8   15.04    3.02   0
  -4   2   9    1.13    2.77   0
  -4  -6  10   25.13    3.24   0
  -4   1  11   15.45    3.28   0
  -4  -5  11    4.55    3.11   0
  -2  -2   2  943.52   20.08   0
  -2  -3   2  398.08   12.63   0
  -3   1   4  338.51   11.09   0
  -3  -7   5   93.04    5.26   0
  -3  -8   6  179.47    6.49   0
  -2 -10   6    0.48    3.16   0
  -4  -6   7   95.71    4.97   0
  -3  -9   8   18.02    3.65   0
  -3  -9   9    2.40    3.74   0
  -4   2  10   12.98    3.09   0
  -4  -1  12    1.52    3.20   0
  -2  -1   2  386.05   13.76   0
  -1 -11   5    5.78    3.02   0
  -4  -5   6   55.29    4.41   0
  -4  -7   9   78.38    4.52   0
  -4   0  12    1.58    3.14   0
  -2  -7   3  188.28    7.33   0
  -3   3   5   53.96    5.26   0
  -4   1   6  109.90    5.57   0
  -3  -9   7   -0.90    3.05   0
  -1 -12   7   24.70    3.86   0
  -4  -7  10   44.55    3.95   0
  -4   2  11    1.10    2.65   0
  -2  -4   2  917.67   18.18   0
  -4  -2   5  261.86    8.11   0
  -4  -3   5  140.53    6.05   0
  -3   4   6  773.69   16.33   0
  -4  -7   7   88.65    4.95   0
  -2 -11   8   -0.38    3.29   0
  -4   3   9   16.96    3.36   0
  -5  -2   9   11.46    3.16   0
  -5  -3   9   16.35    2.99   0
  -5  -2  10   31.83    3.93   0
  -5  -3  10   10.70    3.23   0
  -4   1  12    1.94    3.11   0
  -1  -5   1    0.46    3.98   0
   0  -8   1    8.12    3.48   0
  -4  -1   5  781.82   13.63   0
  -4  -6   6   -2.84    2.87   0
  -5  -1   9   32.21    3.70   0
  -5  -4   9   24.53    3.56   0
  -4   3  10    1.95    2.97   0
  -5  -1  10    2.79    2.90   0
  -5  -4  10    1.08    3.18   0
  -1  -8   2    8.05    3.65   0
  -2  -9   4  320.36    8.99   0
  -3  -8   5    8.81    3.38   0
  -2 -10   5   14.59    3.43   0
  -3  -9   6   21.07    3.56   0
  -1 -12   6   -0.56    2.74   0
  -5  -1   8    6.53    3.07   0
  -5  -4   8    7.66    3.16   0
  -4  -8   8   10.46    3.16   0
  -3 -10   8    1.39    3.17   0
  -5   0   9    1.41    2.77   0
  -5  -5   9   11.10    3.35   0
  -4  -8   9  149.33    5.84   0
  -3 -10   9   -1.82    3.17   0
  -5   0  10    0.21    2.85   0
  -5  -1  11    3.42    3.09   0
  -5  -2  11   12.70    3.30   0
  -5  -3  11    0.23    2.95   0
   0  -5   0    2.57    4.65   0
  -2   0   2   70.41    6.85   0
   0 -10   2  150.91    7.62   0
  -3  -2   3 1861.00   23.84   0
  -3  -3   3 1518.37   21.15   0
  -4   0   5   -0.71    2.39   0
  -5   0   8  219.50    7.09   0
  -5  -5   8   93.47    4.79   0
  -5  -5  10    5.14    2.57   0
  -5  -4  11    4.79    3.14   0
   1  -8   0  103.28    8.75   0
  -2  -5   2  648.49   14.65   0
  -3   2   4   48.65    5.37   0
  -1 -11   4   14.06    3.95   0
  -4   2   6   12.08    2.92   0
  -4  -7   6   77.55    4.67   0
  -2 -11   6    1.25    2.77   0
  -3   5   7  228.58    9.21   0
  -4   3   7   15.97    3.55   0
  -5  -2   7    0.14    2.80   0
  -5  -3   7    2.18    2.97   0
  -5  -4   7   90.05    4.99   0
  -4  -8   7   10.62    3.30   0
  -3 -10   7   14.35    3.41   0
  -5  -6   9    6.45    3.14   0
  -5  -6  10   66.33    4.45   0
  -5   0  11   -0.80    2.95   0
  -5  -5  11    3.34    3.08   0
  -3  -1   3  108.40    6.55   0
  -3  -4   3  733.39   14.20   0
  -2  -8   3    4.80    3.48   0
  -5  -1   7  155.59    5.96   0
  -5   1   9   35.32    3.72   0
  -4  -9   9   72.96    5.13   0
  -5   1  10   -0.03    2.68   0
  -5  -1  12    5.00    3.14   0
  -4  -6   5  111.32    5.32   0
  -5  -5   7    3.17    2.88   0
  -5   1   8    4.56    3.39   0
  -5  -6   8   -1.09    2.68   0
  -4  -9   8   26.58    3.77   0
  -4   4   9    0.66    3.33   0
  -5   1  11    3.82    2.51   0
  -5   0  12  118.06    5.66   0
  -4   1   5  799.97   14.68   0
  -3  -9   5   67.77    4.63   0
  -3 -10   6    4.31    3.11   0
  -2 -12   7    3.52    3.29   0
  -5  -7   9   -0.39    2.97   0
  -5  -7  10    3.29    2.95   0
  -1  -6   1   46.83    5.36   0
  -2  -6   2  258.47    9.27   0
  -3  -5   3   78.59    5.09   0
  -5  -3   6   70.73    4.47   0
  -4  -8   6   52.05    4.22   0
  -5  -6   7   80.09    4.59   0
  -5  -7   8   70.68    4.63   0
  -3 -11   8    1.75    3.21   0
  -5   2   9   10.71    3.21   0
  -5   2  10   40.96    4.08   0
  -5   1  12    2.12    3.33   0
  -3   0   3    0.45    2.90   0
  -2 -10   4    9.78    3.26   0
  -2 -11   5    9.35    3.08   0
  -5  -4   6    7.32    3.30   0
  -4  -9   7   72.42    4.65   0
  -5   2  11   16.25    3.07   0
  -1  -9   2    7.75    3.84   0
  -4  -2   4  250.39    8.16   0
  -4  -3   4  319.39    8.83   0
  -4  -4   4   54.62    4.06   0
  -4  -7   5  153.91    6.10   0
  -5  -5   6   82.37    5.02   0
  -3 -11   7    1.13    2.80   0
  -5   2   8  241.45    7.72   0
  -6  -3   9   21.54    3.42   0
  -5  -8   9    8.31    3.05   0
  -6  -2  10   12.80    3.22   0
  -6  -3  10    9.43    3.32   0
  -6  -4  10    3.27    3.16   0
  -6  -3  11    2.73    3.47   0
  -3  -6   3  330.29    9.23   0
  -3   4   5  473.80   13.90   0
  -4   3   6   90.46    5.86   0
  -2 -12   6    8.29    3.01   0
  -5  -7   7   44.55    3.93   0
  -5  -8   8    4.74    3.19   0
  -4 -10   8   11.50    3.27   0
  -6  -2   9   33.85    3.65   0
  -6  -4   9    1.71    2.81   0
  -6  -1  10   -1.08    2.85   0
  -6  -2  11  135.18    5.42   0
  -6  -4  11   55.04    4.15   0
   0  -9   1    7.60    3.84   0
  -4  -1   4  162.09    6.95   0
  -4  -5   4  412.17    9.55   0
  -4  -9   6    2.74    3.22   0
  -4   4   7   23.16    4.04   0
  -6  -3   8   55.27    4.13   0
  -6  -1   9  185.09    6.29   0
  -6  -5   9    3.60    2.71   0
  -6  -1  11   35.76    3.88   0
  -6  -5  11    2.36    2.95   0
  -3 -10   5    0.24    2.89   0
  -5  -6   6   18.16    3.41   0
  -3 -11   6   60.87    4.68   0
  -4 -10   7    4.26    3.18   0
  -6  -2   8   66.43    4.38   0
  -6  -4   8    2.74    2.77   0
  -5   3   9   14.09    3.23   0
  -5   3  10    6.05    2.77   0
  -6   0  10   15.15    3.12   0
  -6  -6  10    6.23    2.96   0
  -6   0  11    1.64    2.87   0
  -6  -1  12    6.95    3.36   0
   0  -6   0   12.10    4.27   0
  -2   1   2  381.98   15.48   0
  -2  -7   2    1.24    2.17   0
  -4   2   5  274.91    9.02   0
  -4  -8   5  138.09    5.92   0
  -5  -8   7   10.62    3.33   0
  -6  -1   8   -1.59    2.89   0
  -6  -5   8  112.65    5.02   0
  -6   0   9   -1.15    2.82   0
  -6  -6   9   65.16    4.24   0
  -1  -7   1  146.84    8.14   0
  -3  -7   3   27.58    4.11   0
  -4   0   4  525.94   12.32   0
  -3  -9   4    2.90    3.11   0
  -5  -9   8   19.91    3.53   0
  -6   1  10    0.08    3.00   0
  -6  -7  10   20.54    3.36   0
  -6   0  12   11.17    3.25   0
  -3   3   4  432.35   13.84   0
  -2 -11   4    2.12    3.47   0
  -5  -2   5  164.46    6.27   0
  -5   1   6  256.19    8.06   0
  -5  -7   6   27.33    3.53   0
  -6  -3   7  161.02    5.89   0
  -6  -4   7   25.47    3.70   0
  -3 -12   7    9.27    3.21   0
  -6   0   8   87.51    4.95   0
  -6  -6   8   16.34    3.18   0
  -4 -11   8    3.33    3.12   0
  -6  -7   9    6.10    3.07   0
  -6   1  11   30.31    3.57   0
  -3   1   3  104.35    7.02   0
  -5  -5   5   10.63    3.50   0
  -6  -2   7  320.41    7.75   0
  -6  -5   7   -0.61    2.91   0
  -6   1   9  176.95    6.28   0
  -6   1  12    6.40    3.01   0
  -5  -1   5  105.81    5.33   0
  -4 -10   6    1.18    2.89   0
  -6  -1   7  125.95    5.51   0
  -5  -9   7   57.08    4.48   0
  -6  -7   8   20.68    3.52   0
  -4  -9   5  139.46    5.91   0
  -3 -11   5    6.86    3.20   0
  -5  -8   6  109.09    5.20   0
  -6  -6   7   15.20    3.02   0
  -4 -11   7   76.54    4.61   0
  -6   1   8    1.68    3.08   0
  -5 -10   8   16.02    3.57   0
  -6  -8   9   22.44    3.38   0
  -6   2  10   14.97    3.06   0
  -7  -3  10  123.02    5.37   0
  -6   2  11  118.60    5.46   0
  -7  -3  11   17.08    3.73   0
  -7  -4  11    5.44    3.51   0
  -5  -6   5   22.33    3.32   0
  -7  -2  10   33.66    3.81   0
  -7  -4  10   89.26    4.57   0
  -7  -2  11   -3.85    3.09   0
  -6  -5  -3   24.72    3.96   0
  -6  -5  -2  159.91    6.84   0
  -3  -2   0 1439.16   23.75   0
  -4  -3   0    7.91    3.11   0
  -5  -5   1  713.51   11.70   0
  -7 -10   1   -0.75    2.64   0
  -5  -8   3    4.48    2.70   0
   0  -4   4    2.21    2.08   0
  -3 -12   5    1.66    2.74   0
  -3 -13   5    2.17    3.36   0
   1  -9   6    4.78    2.45   0
   0 -11   6   -0.23    2.45   0
   0 -12   6   -2.50    2.21   0
   0 -13   6    1.73    2.78   0
  -7  -8   0  107.03    4.97   0
  -1  -2   2 2945.91   33.60   0
  -6  -8   2   -0.12    2.71   0
   2  -5   5   33.13    4.12   0
   0  -6   5  111.40    5.22   0
  -2  -8   5    5.44    2.79   0
  -3 -10   5    0.75    2.46   0
   2  -8   6    7.44    3.16   0
   0 -10   6    0.68    2.43   0
  -7  -9   1   40.07    3.60   0
  -1  -3   3  183.62    8.02   0
  -6 -11   3    6.95    2.62   0
  -6 -12   3    6.73    2.73   0
  -6 -13   3   25.72    3.55   0
  -4  -8   4    0.92    2.62   0
  -5 -12   4   14.40    2.93   0
  -5 -13   4   -2.38    2.88   0
  -1 -12   6    1.69    2.63   0
  -8 -11  -2    2.28    2.37   0
  -6  -5  -1  141.04    5.90   0
  -8 -11  -1    3.48    2.76   0
  -8 -12  -1   38.97    3.90   0
  -8 -13  -1    2.11    3.07   0
  -5  -4   0  262.16    8.01   0
  -6 -10   3    0.85    2.12   0
  -5 -11   4   25.52    2.93   0
  -3  -9   5   70.61    4.05   0
   1  -8   6   -0.20    2.56   0
  -8 -10  -2   -1.06    2.51   0
  -7 -11   2    7.24    2.74   0
  -7 -12   2    5.27    2.63   0
  -7 -13   2    0.11    2.78   0
  -5  -7   3  344.98    7.68   0
  -2  -5   4 1011.79   14.10   0
  -5 -10   4   50.04    3.50   0
   1  -5   5   37.76    4.05   0
  -1 -10   6   14.13    2.83   0
  -8 -10  -1    3.50    2.53   0
  -8 -11   0    5.31    2.82   0
  -8 -12   0   15.40    3.09   0
  -8 -13   0    2.46    2.93   0
  -7  -8   1   11.92    3.43   0
  -6  -7   2    0.08    2.88   0
  -7 -10   2   29.22    3.47   0
  -6  -9   3   16.99    2.94   0
  -2  -7   5  100.96    4.71   0
  -4 -11   5    4.17    2.69   0
  -4 -12   5    2.68    2.80   0
  -8  -9  -2    4.72    2.79   0
  -7  -7   0   47.44    3.92   0
  -4  -7   4  435.58    8.48   0
  -5  -9   4    3.42    2.56   0
  -3  -8   5    9.13    2.77   0
  -4 -10   5   -1.70    2.73   0
   0  -8   6    0.57    2.76   0
  -1  -9   6    6.67    2.92   0
  -2 -11   6   -0.06    2.76   0
  -4  -2  -3   26.25    5.54   0
  -8  -9  -1    3.92    2.71   0
  -6  -5   0  663.26   11.71   0
  -8 -10   0    9.73    2.84   0
  -4  -4   2 2206.80   21.63   0
  -7  -9   2    3.64    2.67   0
  -1  -4   4  295.38    8.85   0
  -4  -2  -2    6.38    3.93   0
  -7  -6  -2   70.80    5.03   0
  -8 -11   1    8.49    3.09   0
  -8 -12   1    3.31    2.93   0
  -8 -13   1    6.20    2.98   0
  -5  -5   2   29.61    3.05   0
  -4  -5   3  523.31    9.95   0
  -6  -8   3   24.99    2.99   0
  -6 -12   4  129.66    4.95   0
  -6 -13   4   89.42    4.36   0
  -2 -10   6    1.13    2.53   0
  -5  -3  -3  436.74   14.64   0
  -5  -3  -2  106.84    6.83   0
  -8  -9   0    8.74    2.71   0
  -1  -1   1  329.05   15.11   0
  -3  -3   2  755.23   14.14   0
  -3  -4   3  708.26   12.38   0
  -7 -11   3    4.93    2.82   0
  -7 -12   3    6.38    2.75   0
  -7 -13   3   82.52    4.35   0
  -5  -8   4  112.27    4.80   0
  -6 -11   4   14.58    2.89   0
   0  -5   5    0.45    2.56   0
  -4  -9   5  152.24    5.26   0
  -3 -12   6    1.34    3.06   0
  -3 -13   6   -0.10    3.20   0
  -8  -8  -2    3.99    3.18   0
  -2  -1   0 3421.99   48.68   0
  -4  -3   1  987.20   16.36   0
  -7  -7   1  358.37    8.12   0
  -8 -10   1    5.57    2.75   0
   1  -3   4  140.48    7.73   0
  -6 -10   4   14.06    2.96   0
  -5 -12   5   72.87    4.30   0
  -5 -13   5   73.12    4.57   0
  -1  -8   6   10.50    2.85   0
  -2  -9   6   23.78    3.03   0
  -3 -11   6   57.39    4.10   0
  -8  -8  -1   18.71    3.12   0
  -7  -8   2    3.64    2.63   0
  -8 -12   2   13.54    2.88   0
  -7 -10   3   84.06    4.33   0
  -3  -7   5   90.72    4.69   0
  -5  -3  -1 1330.61   20.92   0
  -6  -5   1    5.81    2.68   0
  -8  -9   1   32.34    3.38   0
  -8 -11   2   34.53    3.43   0
  -3  -5   4  158.49    5.79   0
  -6  -9   4   18.99    3.09   0
  -4  -8   5  141.02    5.26   0
  -5 -10   5  101.34    4.81   0
  -3 -10   6    5.61    2.73   0
  -6  -4  -2  874.03   16.39   0
  -9 -12  -1    2.67    2.72   0
  -8  -8   0   65.80    4.20   0
  -2  -3   3   17.16    3.54   0
  -6  -7   3   46.06    3.73   0
  -7  -9   3   -3.66    2.56   0
  -5  -7   4  431.81    8.60   0
   0 -11   7    1.37    2.46   0
  -6  -4  -3   83.42    6.38   0
  -4  -2  -1    1.62    3.38   0
  -6  -4  -1   22.23    3.38   0
  -9 -11  -1    0.85    2.30   0
  -9 -12   0   12.78    3.17   0
  -8 -10   2  105.89    4.80   0
   0  -2   3 1083.77   21.60   0
  -7 -12   4   15.69    3.18   0
  -1  -5   5  351.06    8.93   0
  -5  -9   5    9.68    2.81   0
   2  -6   6  107.11    5.96   0
  -2  -8   6   17.79    3.08   0
  -3  -9   6   24.28    3.39   0
  -4 -11   6   -0.04    2.81   0
  -4 -12   6    2.55    2.95   0
  -1 -12   7   21.86    3.63   0
  -9 -11   0   11.03    2.78   0
  -3  -2   1 3158.06   33.36   0
  -7  -7   2  140.25    5.37   0
  -2  -4   4   72.39    4.51   0
  -7 -11   4   74.16    3.88   0
  -6 -12   5   22.21    3.38   0
  -1  -7   6   -0.70    2.59   0
   0 -10   7    3.28    2.60   0
  -1 -11   7    2.79    2.78   0
  -8  -7  -2   33.35    4.21   0
  -8  -7  -1  119.52    5.61   0
  -9 -10  -1    5.78    2.49   0
  -8  -8   1   63.35    4.00   0
  -9 -12   1   15.27    3.33   0
  -2  -2   2  962.60   18.33   0
  -8  -9   2   36.33    3.52   0
  -7  -8   3    7.09    2.80   0
  -8 -12   3    3.79    2.70   0
   0  -3   4    7.87    3.35   0
  -6  -8   4   13.62    2.99   0
  -4  -7   5  155.45    5.70   0
  -6 -11   5   27.53    3.50   0
   1  -6   6    5.63    2.91   0
  -4 -10   6    5.90    2.33   0
  -4  -2  -4   44.20   10.15   0
  -9 -10   0    0.15    2.58   0
  -9 -11   1   48.77    3.77   0
  -8 -11   3    0.11    2.36   0
  -7 -10   4    7.29    2.52   0
  -1 -10   7    4.70    2.85   0
  -2 -12   7    1.58    2.73   0
  -7  -5  -2  124.94    6.36   0
  -7  -5  -1  606.55   12.16   0
  -5  -3   0  813.20   15.20   0
  -6  -4   0   24.92    3.11   0
  -8  -7   0   36.04    3.63   0
  -4  -4   3  556.10   10.88   0
  -8 -10   3    5.83    2.97   0
   1  -4   5  101.40    6.09   0
  -5  -8   5   37.42    3.57   0
  -6 -10   5   82.51    4.32   0
  -3  -8   6  181.41    5.95   0
  -5 -12   6   81.94    4.59   0
   0  -9   7   15.85    3.31   0
  -2 -11   7    7.75    2.58   0
  -9  -9  -1    1.98    2.46   0
  -9 -10   1   52.45    4.03   0
  -9 -12   2   18.27    3.29   0
  -6  -6   3  579.16    9.97   0
  -5  -6   4   22.67    3.00   0
  -7  -9   4   13.44    3.01   0
  -2  -5   5  101.24    5.26   0
  -2  -7   6    2.48    2.43   0
  -4  -9   6    5.69    2.61   0
  -5 -11   6    4.17    2.74   0
  -9  -9   0    9.72    2.71   0
  -8  -8   2   13.43    2.94   0
  -9 -11   2    1.07    2.45   0
  -6  -7   4  217.37    6.43   0
  -6  -9   5  127.71    5.03   0
  -1  -9   7   31.60    3.56   0
  -2 -10   7    1.08    2.43   0
  -3  -1  -2  190.36   16.61   0
  -7  -5   0   15.98    2.91   0
  -8  -7   1   -0.17    2.72   0
  -4  -3   2 1064.87   16.28   0
  -7  -6   2   34.18    3.32   0
  -7  -7   3   40.04    3.59   0
  -8  -9   3   69.25    4.05   0
  -8 -12   4    3.27    2.88   0
  -7 -12   5  103.11    4.85   0
  -5 -10   6  200.81    6.21   0
  -3 -11   7    0.46    2.64   0
  -4  -2   0  122.31    7.26   0
  -9  -9   1   18.41    2.99   0
  -9 -10   2   53.46    3.86   0
  -3  -4   4    1.23    2.03   0
  -8 -11   4   42.51    3.71   0
   0  -4   5    3.43    2.29   0
  -7 -11   5   12.55    2.83   0
   0  -8   7   34.64    4.02   0
  -9  -8  -1    6.38    2.93   0
 -10 -12   0    2.51    2.93   0
  -6  -4   1   10.18    2.69   0
  -3  -3   3 1517.95   19.43   0
  -9 -12   3   -1.10    2.93   0
  -1  -3   4   72.26    5.07   0
  -7  -8   4    5.08    2.68   0
  -4  -6   5  113.34    4.89   0
  -5  -7   5   10.58    2.58   0
  -3  -7   6   69.91    4.30   0
  -4  -8   6   54.26    3.77   0
  -6 -12   6   39.69    4.03   0
  -2  -9   7    2.54    2.51   0
  -3 -10   7    9.99    2.86   0
  -4 -12   7    0.88    3.19   0
  -9  -8   0    0.61    2.57   0
  -5  -3   1 4795.13   35.19   0
  -1  -2   3 1250.91   21.47   0
  -9 -11   3   28.45    3.41   0
  -8 -10   4    0.73    2.60   0
  -6  -8   5   60.47    3.92   0
  -7 -10   5    9.76    2.87   0
  -5  -9   6  260.37    6.85   0
  -6 -11   6   31.18    3.43   0
  -1  -8   7   88.14    4.92   0
  -4 -11   7   73.18    4.59   0
 -10 -11   0    3.19    2.75   0
 -10 -12   1    1.86    3.01   0
  -8  -7   2  136.37    5.24   0
  -9  -9   2   12.09    2.83   0
  -8  -8   3   38.29    3.27   0
  -9  -8   1    1.01    2.45   0
 -10 -11   1   33.91    4.08   0
  -9 -10   3   -0.23    2.67   0
  -6  -6   4    6.74    3.03   0
  -8  -9   4   16.13    3.19   0
  -1  -4   5  327.63    9.13   0
  -7  -9   5    8.26    2.86   0
   2  -5   6   91.72    6.23   0
  -6 -10   6   44.13    3.87   0
  -3  -9   7    1.41    2.57   0
  -4 -10   7   -0.32    2.90   0
  -3  -1  -1   29.79    5.81   0
 -10 -10   0    0.79    2.80   0
  -8  -6   1    6.92    2.91   0
  -5  -4   3   73.99    4.39   0
  -7  -6   3   -0.92    2.23   0
   1  -5   6   44.22    4.59   0
  -5  -8   6  121.16    5.11   0
  -2  -8   7    2.08    2.90   0
  -5 -12   7   -0.47    2.84   0
 -10 -10   1   27.34    3.62   0
  -3  -2   2  735.49   15.36   0
 -10 -11   2    1.03    3.28   0
  -7  -7   4   -1.48    2.63   0
  -8 -11   5   15.64    2.91   0
  -4  -7   6   78.74    4.38   0
  -5 -11   7   29.41    3.80   0
  -9  -7  -1   72.50    4.81   0
  -9  -7   0   20.90    3.37   0
  -6  -4   2   33.58    3.38   0
  -9  -8   2   -0.25    2.55   0
  -8  -7   3    7.46    2.90   0
  -9  -9   3    7.47    2.80   0
  -2  -3   4   47.06    4.50   0
  -4  -4   4   52.10    4.15   0
  -9 -11   4    9.14    2.77   0
  -5  -6   5   22.30    3.02   0
  -6  -7   5  168.35    5.72   0
   0  -5   6   58.76    4.56   0
  -6  -9   6    5.80    2.98   0
  -7 -11   6    9.58    2.82   0
   0  -7   7   69.21    4.85   0
 -10  -9   0    7.45    2.84   0
  -2  -1   1   67.98    6.98   0
  -4  -2   1   43.39    4.59   0
  -8  -8   4   37.60    3.54   0
  -7  -8   5    5.18    2.50   0
  -8 -10   5    7.27    2.82   0
  -3  -6   6   67.92    4.17   0
  -1  -7   7   75.33    4.81   0
  -3  -8   7    4.26    2.95   0
  -4  -9   7   74.37    4.24   0
  -5 -10   7   10.17    3.15   0
  -2 -11   8    0.94    2.99   0
  -6  -3  -1  136.20    7.22   0
  -7  -4  -1  101.48    6.03   0
  -9  -7   1    2.34    2.62   0
 -10  -9   1   77.92    4.68   0
  -8  -6   2   16.29    3.08   0
 -10 -10   2   60.78    4.18   0
  -9 -10   4    4.15    2.73   0
  -2  -4   5   31.04    3.33   0
  -1  -5   6  216.84    7.48   0
  -7 -10   6  138.81    5.42   0
  -3 -12   8   -1.49    3.01   0
  -7  -4  -2  171.55    8.14   0
  -7  -4   0  286.58    8.48   0
  -5  -3   2  274.01    8.37   0
  -4  -3   3  901.64   14.71   0
 -10 -11   3    9.64    3.19   0
  -5  -7   6   27.43    3.31   0
  -6 -11   7  102.07    5.30   0
  -2 -10   8    7.43    3.10   0
  -3 -11   8    0.97    2.99   0
  -6  -3  -2  728.33   17.13   0
  -8  -5  -1    3.30    3.27   0
  -6  -3   0  852.62   15.68   0
  -2  -2   3   54.43    4.98   0
  -9  -8   3   31.47    3.35   0
  -8  -9   5   18.68    3.07   0
  -6  -8   6   51.18    3.57   0
  -2  -7   7    5.72    2.77   0
  -5  -9   7   58.41    4.42   0
  -9  -7   2   16.17    3.03   0
 -10  -9   2    3.98    2.83   0
 -10 -10   3   -2.46    2.78   0
  -7  -6   4   30.88    3.45   0
  -9  -9   4   54.91    4.04   0
  -9 -11   5    0.53    2.65   0
  -4  -6   6    0.48    2.68   0
  -7  -9   6   41.33    3.84   0
  -8 -11   6    7.60    3.29   0
  -4  -8   7    8.13    2.82   0
  -8  -5  -2  296.83    9.70   0
 -10  -8   0    3.91    2.65   0
  -7  -4   1  359.34    9.14   0
 -11 -11   1   19.71    3.64   0
  -8  -7   4   18.29    3.10   0
 -10 -11   4    5.61    3.66   0
  -6  -6   5   38.58    3.59   0
  -7  -7   5    5.33    2.56   0
  -6 -10   7   47.57    3.71   0
  -3 -10   8   -0.44    2.61   0
  -4 -11   8   -1.89    2.91   0
  -3  -1   0 1652.65   31.13   0
 -10  -8   1   80.71    4.59   0
  -1  -1   2  182.04   10.35   0
  -6  -4   3  400.61    9.09   0
  -8  -6   3   25.81    3.27   0
  -3  -3   4  462.04   10.72   0
  -3  -4   5  491.33   10.32   0
  -8  -8   5    9.03    2.97   0
  -9 -10   5   10.77    2.81   0
  -8 -10   6   33.23    3.57   0
  -3  -7   7   24.62    3.22   0
  -2  -9   8   -1.46    2.72   0
  -5  -2  -1   28.85    4.60   0
  -9  -6  -1   66.55    5.04   0
  -9  -6   0    7.22    2.94   0
  -6  -3   1    4.23    2.44   0
 -11 -11   2   17.90    3.34   0
 -10  -9   3   18.17    3.26   0
  -5  -4   4  165.52    6.09   0
  -9  -8   4   92.65    4.71   0
  -6  -7   6   47.79    3.78   0
  -5  -8   7   15.46    3.09   0
  -7 -11   7   43.76    4.18   0
  -4 -10   8    7.53    3.00   0
  -9  -6   1   91.08    4.85   0
 -11 -10   1    2.33    2.69   0
 -10  -8   2   -3.07    2.64   0
  -9  -7   3    1.95    2.67   0
 -10 -10   4    1.12    2.76   0
   1  -3   5    0.68    2.76   0
  -7  -8   6   21.98    3.11   0
  -6  -9   7   83.35    4.64   0
[truncated: 431,672 more chars]
